# Supplementary material for: Cell-Surface Proteomics Identifies Lineage-Specific Markers of Embryo-Derived Stem Cells
Source: Dev Cell. 2012 Apr 17;22(4):887–901. doi: 10.1016/j.devcel.2012.01.005 (PMC3405530; doi:10.1016/j.devcel.2012.01.005)
Supplement: Table S1. Complete Protein Data Set for ES, TS, XEN and EpiSC, Related to Figure 1A [file mmc2.xls]

## Sheet: All data
Gene	International Protein Index (IPI)	ES.1	ES.2	ES.3	ES.4	ESH.1	ESH.2	ESH.3	ESH.4	TS.1	TS.2	TS.3	TS.4	TSH.1	TSH.2	TSH.3	TSH.4	XEN.1	XEN.2	XEN.3	XEN.4	XENH.1	XENH.2	XENH.3	XENH.4	EPI.1	EPI.2	EPI.3	EPI.4	EPIH.1	EPIH.2	EPIH.3	EPIH.4	ES: Membrane	ES: Whole cell	TS: Membrane	TS: Whole cell	XEN: Membrane	XEN: Whole cell	EpiSC: Membrane	EpiSC: Whole cell	Description
	IPI00108454	0	0	0	0	0	0	0	0	3	4	10	5	0	0	0	0	0	0	0	0	0	0	0	0	0	0	0	0	0	0	0	0	0	0	22.2151	0	0	0	0	0	- 29 kDa protein
	IPI00108830	0	0	0	0	5	5	26	3	0	0	0	0	0	0	0	0	0	0	0	0	0	0	0	0	0	0	0	0	0	0	0	0	0	34.3385	0	0	0	0	0	0	- Ig heavy chain V region HPCM6
	IPI00116996	0	0	0	0	0	0	0	0	0	4	8	19	0	0	0	0	0	0	7	0	0	0	0	0	4	7	4	4	7	1	2	1	0	0	29.4234	0	8.09983	0	22.5147	13.8806	Iap IgE-binding protein
	IPI00134378	0	0	0	0	0	0	0	0	0	0	0	0	4	7	8	4	0	0	0	0	13	4	5	2	0	0	0	0	2	1	1	1	0	0	0	25.4006	0	26.2732	0	6.48762	- 25 kDa protein
	IPI00229697	0	0	0	0	0	0	0	0	0	0	0	0	0	0	0	0	0	0	0	0	0	1	2	0	0	0	0	0	0	0	0	0	0	0	0	0	0	3.25597	0	0	- 68 kDa protein
	IPI00329998	62	62	24	27	112	179	186	155	39	36	128	148	219	206	180	261	20	20	27	36	189	120	169	325	53	93	245	331	76	63	47	57	124.876	575.624	346.407	956.719	98.1074	860.751	726.215	317.863	- 11 kDa protein
	IPI00466581	0	0	0	0	0	0	0	0	0	0	0	0	24	21	29	27	0	0	0	0	0	0	0	0	0	0	0	0	0	0	0	0	0	0	0	111.489	0	0	0	0	ENSMUSG00000074697 Gag protein
	IPI00466809	0	0	0	0	0	0	0	0	0	0	0	0	0	0	0	0	0	0	0	0	0	0	0	0	1	2	3	3	1	1	1	2	0	0	0	0	0	0	9.6255	6.62512	- Gag protein
	IPI00469918	4	4	8	5	9	23	39	36	2	3	15	16	20	30	22	26	0	0	4	8	20	30	41	17	5	9	2	3	17	13	12	15	18.2786	96.0897	35.5907	108.399	10.9968	117.155	23.815	74.8664	ENSMUSG00000060419 Rps16 protein
	IPI00474144	39	39	23	36	20	18	31	25	11	15	23	33	19	22	21	21	0	0	0	0	15	18	20	9	23	31	30	28	9	8	8	8	105.71	85.616	79.9229	91.6695	0	67.464	128.759	43.6597	- 42 kDa protein
	IPI00620800	0	0	0	0	0	0	0	0	0	0	0	0	0	0	0	0	0	0	0	0	0	0	0	0	1	0	2	3	0	0	0	0	0	0	0	0	0	0	6.0954	0	BC039210 BC039210 protein
	IPI00625397	0	0	0	0	0	0	0	0	0	0	0	0	0	0	0	0	0	0	0	0	0	0	0	0	1	0	0	1	0	0	0	0	0	0	0	0	0	0	2.41843	0	- 15 kDa protein
	IPI00653196	0	0	0	0	1	1	1	1	0	0	0	0	0	0	0	0	0	0	0	0	0	0	0	0	0	0	0	0	0	0	0	0	0	3.67847	0	0	0	0	0	0	- Activated spleen cDNA, RIKEN full-length enriched library, clone:F830207J03 product:yes-associated protein, full insert sequence (Fragment)
	IPI00654263	0	0	0	0	0	0	0	0	0	0	0	0	0	0	0	0	0	0	0	0	0	0	0	0	0	0	0	0	1	2	1	1	0	0	0	0	0	0	0	6.62205	- 12 days embryo female mullerian duct includes surrounding region cDNA, RIKEN full-length enriched library, clone:6820445G08 product:hypothetical Glycine-rich region profile containing protein, full insert sequence (Fragment)
	IPI00831055	1	3	3	4	0	0	0	0	0	0	0	0	0	0	0	0	0	0	0	0	0	0	0	0	0	0	0	0	0	0	0	0	9.50787	0	0	0	0	0	0	0	- Beta-globin
	IPI00874437	0	0	0	0	0	0	0	0	0	0	0	0	0	0	0	0	0	0	0	0	0	0	0	0	0	0	0	0	0	2	2	1	0	0	0	0	0	0	0	6.95116	- 17 kDa protein
	IPI00882181	0	0	0	0	0	0	0	0	0	0	0	0	0	0	0	0	0	0	0	0	0	0	0	0	13	11	1	0	0	0	0	0	0	0	0	0	0	0	35.21	0	- 43 kDa protein
0610009D07Rik	IPI00117687	0	0	0	0	4	0	0	2	0	0	0	0	5	4	1	2	0	0	0	0	3	2	2	1	0	1	1	2	3	1	1	1	0	5.81732	0	13.165	0	8.73349	3.98521	7.66493	0610009D07Rik Pre-mRNA branch site protein p14
0610011F06Rik	IPI00121271	0	0	0	0	0	0	0	0	0	0	0	0	1	1	0	0	0	0	0	0	0	0	0	0	0	0	0	0	0	0	0	0	0	0	0	2.18379	0	0	0	0	0610011F06Rik hypothetical protein LOC68347
0910001A06Rik	IPI00122015	0	0	0	0	0	2	1	5	0	0	0	0	6	12	5	8	0	0	0	0	6	10	8	3	0	0	0	0	4	1	1	2	0	7.26213	0	34.3259	0	29.5116	0	10.1571	0910001A06Rik Protein FAM49B
1110002N22Rik	IPI00404845	0	0	0	0	0	3	3	0	0	0	0	0	1	1	5	4	0	0	0	0	2	0	1	0	0	0	0	0	0	0	0	0	0	5.29977	0	12.2056	0	3.27744	0	0	1110002N22Rik hypothetical protein LOC68550
1110005A23Rik625193	IPI00133801	0	0	0	2	8	10	16	17	0	0	1	1	7	10	8	11	0	0	0	0	8	5	9	3	0	0	2	2	3	1	2	4	1.94829	46.2757	1.99148	39.8591	0	27.1683	3.67698	13.1158	EG625193;1110005A23Rik Nuclear protein Hcc-1
1110007A13Rik	IPI00153724	0	0	0	0	1	1	1	2	0	0	0	0	0	0	0	0	0	0	0	0	3	1	0	0	0	0	0	0	0	0	0	0	0	4.59355	0	0	0	4.44144	0	0	1110007A13Rik Uncharacterized protein C10orf119 homolog
1110007L15Rik	IPI00272521	0	0	0	0	0	0	0	0	0	0	0	0	0	0	0	0	0	0	0	0	3	6	7	1	0	0	0	0	0	0	0	0	0	0	0	0	0	18.5596	0	0	1110007L15Rik Isoform 1 of UPF0363 protein C7orf20 homolog
1110014J01Rik	IPI00133594	0	0	0	0	0	0	0	0	0	0	0	0	1	1	2	3	0	0	0	0	2	2	1	1	2	4	1	0	2	3	1	2	0	0	0	7.77396	0	6.56181	9.19129	10.4259	1110014J01Rik Gastric cancer antigen Zg14 homolog
1110020G09Rik	IPI00651954	0	0	0	0	0	0	0	0	0	0	0	0	1	2	1	1	0	0	0	0	0	0	0	0	0	0	0	0	0	0	0	0	0	0	0	5.5279	0	0	0	0	1110020G09Rik Isoform 3 of UPF0465 protein C5orf33 homolog
1110020P15Rik	IPI00153381	0	0	0	0	0	0	0	0	0	0	0	0	1	0	1	1	0	0	0	0	0	0	0	0	0	0	0	0	0	0	0	0	0	0	0	3.30025	0	0	0	0	1110020P15Rik Cytochrome b-c1 complex subunit 9
1110031B06Rik	IPI00269408	0	0	0	0	5	3	1	0	0	0	0	0	0	0	0	0	0	0	0	0	0	0	0	0	0	0	0	0	0	0	0	0	0	8.59072	0	0	0	0	0	0	1110031B06Rik Isoform 1 of t-SNARE coiled-coil homology domain-containing protein C1orf142 homolog
1110037F02Rik	IPI00229328	0	0	0	0	5	2	0	0	0	0	0	0	3	1	3	2	0	0	0	0	3	0	0	1	0	0	0	0	3	3	2	4	0	6.82413	0	9.88499	0	4.35337	0	15.7393	1110037F02Rik hypothetical protein LOC66185
1110039B18Rik	IPI00222924	0	0	0	0	0	0	0	0	0	0	0	0	1	1	1	1	0	0	0	0	3	2	4	3	1	0	2	3	0	0	0	0	0	0	0	4.41408	0	12.9375	6.0954	0	1110039B18Rik Isoform 1 of UPF0535 membrane protein
1300001I01Rik	IPI00347394	0	0	2	1	4	4	1	2	0	0	0	0	0	0	0	0	0	0	0	0	4	2	1	4	0	0	0	0	0	0	0	0	3.15909	10.3442	0	0	0	11.8816	0	0	1300001I01Rik Activated spleen cDNA, RIKEN full-length enriched library, clone:F830210J11 product:Putative eukaryotic translation initiation factor 3 subunit (eIF-3) homolog
1300010M03Rik	IPI00133174	0	0	0	0	0	0	0	0	0	0	0	0	3	3	3	3	0	0	0	0	3	0	1	1	1	1	2	2	4	0	0	0	0	0	0	13.2422	0	5.41928	6.50757	4.70925	1300010M03Rik Isoform 1 of Protein FAM134C
1300018I05Rik	IPI00459652	0	0	0	0	0	0	0	0	0	0	0	0	0	0	0	0	0	0	0	0	0	0	0	0	0	0	0	0	0	2	0	0	0	0	0	0	0	0	0	2.6235	1300018I05Rik Uncharacterized protein KIAA0082
1500003O03Rik100048622	IPI00229680	0	0	0	0	0	0	0	0	0	0	0	0	4	5	4	5	0	0	0	0	5	2	3	2	0	0	3	3	0	0	0	0	0	0	0	19.8997	0	13.047	5.51546	0	1500003O03Rik;LOC100048622 Calcium-binding protein p22
1500010J02Rik	IPI00224285	0	0	0	0	0	0	0	0	0	0	0	0	2	7	8	1	0	0	0	0	0	0	0	0	0	0	0	0	0	0	0	0	0	0	0	19.8719	0	0	0	0	1500010J02Rik Isoform 3 of Uncharacterized protein C17orf68 homolog
1500019G21Rik	IPI00120257	0	0	0	0	0	0	0	0	0	0	0	0	0	0	0	0	0	0	0	0	3	0	0	0	0	0	0	0	0	0	0	0	0	0	0	0	0	3.31729	0	0	1500019G21Rik Hsp70-binding protein 1
1700009N14Rik	IPI00127109	18	13	7	7	15	17	14	9	8	5	8	4	9	11	9	11	7	6	5	8	10	9	11	13	6	4	10	13	8	7	4	7	32.5555	50.6802	25.2736	44.2135	24.5653	46.369	35.4114	33.8302	1700009N14Rik RIKEN cDNA 1700009N14 gene
1700012G19Rik	IPI00380195	0	0	0	0	0	0	0	0	0	0	0	0	2	2	0	2	0	0	0	0	0	0	0	0	0	0	0	0	0	0	0	0	0	0	0	6.62676	0	0	0	0	1700012G19Rik Phosphoglycolate phosphatase
1700037H04Rik	IPI00133853	0	0	0	0	0	0	0	0	0	0	0	0	0	0	0	0	0	0	0	0	4	0	0	0	0	0	0	0	0	0	0	0	0	0	0	0	0	4.42306	0	0	1700037H04Rik Uncharacterized protein C20orf27 homolog
1700047I17Rik273385	IPI00224068	0	0	0	0	0	0	0	0	0	0	0	0	1	1	0	0	0	0	0	0	0	0	0	0	0	0	0	0	0	0	0	0	0	0	0	2.18379	0	0	0	0	1700047I17Rik1;1700047I17Rik2 Uncharacterized protein C14orf24 homolog
1700049L16Rik	IPI00225969	0	0	0	0	0	0	0	0	0	0	0	0	2	1	1	1	0	0	0	0	0	0	0	0	0	0	0	0	0	0	0	0	0	0	0	5.48404	0	0	0	0	1700049L16Rik Adult male testis cDNA, RIKEN full-length enriched library, clone:1700049L16 product:similar to CDNA FLJ13092 FIS, CLONE NT2RP3002147
1700061G19Rik	IPI00671138	0	0	0	0	0	0	0	0	0	0	0	0	0	0	0	0	0	0	0	0	0	0	0	0	1	0	0	1	0	0	0	0	0	0	0	0	0	0	2.41843	0	1700061G19Rik RIKEN cDNA 1700061G19 gene
1810008A18Rik	IPI00119727	0	0	0	0	0	0	0	0	0	0	0	0	1	0	1	1	0	0	0	0	2	0	1	0	0	0	0	0	0	0	0	0	0	0	0	3.30025	0	3.27744	0	0	1810008A18Rik Uncharacterized protein C21orf70 homolog
1810029B16Rik	IPI00132883	0	0	0	0	0	0	0	0	0	0	0	0	0	0	0	0	0	0	0	0	0	0	0	0	0	0	0	0	2	0	2	0	0	0	0	0	0	0	0	5.36746	1810029B16Rik Isoform 1 of UPF0534 protein
1810034K20Rik	IPI00112138	0	0	0	0	0	0	0	0	0	0	0	0	2	3	2	4	0	0	0	0	4	3	0	0	0	0	0	0	3	1	1	0	0	0	0	12.2012	0	7.79549	0	6.35011	1810034K20Rik Magnesium-dependent phosphatase 1
1810035L17Rik	IPI00318935	0	0	0	0	0	0	0	0	0	0	0	0	2	3	3	1	0	0	0	0	2	1	0	0	0	0	0	0	2	0	1	1	0	0	0	9.91308	0	3.33567	0	5.17587	1810035L17Rik Isoform 1 of SRA stem-loop-interacting RNA-binding protein, mitochondrial precursor
1810073G14Rik	IPI00336509	0	0	0	0	0	0	0	0	0	0	0	0	0	0	0	0	0	0	0	0	0	0	0	0	0	0	0	0	1	0	2	1	0	0	0	0	0	0	0	5.50497	1810073G14Rik Isoform 1 of Protein FAM114A2
1810074P20Rik	IPI00317684	0	0	0	0	2	3	1	0	0	0	0	0	1	0	1	1	0	0	0	0	2	2	2	0	0	0	0	0	1	1	0	1	0	5.60036	0	3.30025	0	6.59165	0	3.80388	1810074P20Rik Isoform 1 of Uncharacterized protein KIAA0776
2010305A19Rik	IPI00121834	0	0	0	0	0	0	0	0	0	0	0	0	2	1	0	1	0	0	0	0	0	0	0	0	0	0	0	0	0	0	0	0	0	0	0	4.38334	0	0	0	0	2010305A19Rik Hcp beta-lactamase-like protein C1orf163 homolog
2010316F05Rik	IPI00110705	0	0	0	0	0	0	0	0	0	0	0	0	0	0	0	0	0	0	0	0	1	1	0	0	0	0	0	0	0	0	0	0	0	0	0	0	0	2.22991	0	0	2010316F05Rik Adult male small intestine cDNA, RIKEN full-length enriched library, clone:2010316F05 product:hypothetical Putative uncharacterized protein HI1434 (YbaK homologue) structure containing protein, full insert sequence
2310001A20Rik	IPI00221998	0	0	0	0	0	0	0	0	0	0	0	0	0	1	0	1	0	0	0	0	3	0	0	0	0	0	0	0	0	0	0	0	0	0	0	2.24342	0	3.31729	0	0	2310001A20Rik Adipocyte plasma membrane-associated protein
2310003F16Rik	IPI00173157	0	0	0	0	2	3	0	0	0	0	0	0	0	0	0	0	0	0	0	0	3	1	0	0	0	0	0	0	0	0	0	0	0	4.75387	0	0	0	4.44144	0	0	2310003F16Rik Isoform 1 of Huntingtin-interacting protein K
2310008H09Rik	IPI00857376	0	0	0	0	2	0	0	0	0	0	0	0	0	0	0	0	0	0	0	0	0	0	0	0	1	3	0	1	0	0	0	0	0	1.99357	0	0	0	0	6.25676	0	2310008H09Rik hypothetical protein LOC66356
2310014H01Rik	IPI00336929	0	0	0	0	0	0	0	0	1	0	1	1	0	0	0	0	0	0	0	0	0	0	0	0	0	0	0	0	0	0	0	0	0	0	3.03873	0	0	0	0	0	2310014H01Rik Isoform 2 of Phostensin
2310033P09Rik	IPI00117270	0	0	0	0	0	0	0	0	0	0	0	0	0	0	0	0	0	0	0	0	0	0	0	0	2	2	0	0	0	0	0	0	0	0	0	0	0	0	5.66119	0	2310033P09Rik Multiple myeloma tumor-associated protein 2 homolog
2310056P07Rik	IPI00109611	0	0	0	0	0	0	0	0	0	0	0	0	0	0	0	0	0	0	0	0	0	0	0	0	3	3	5	5	3	4	3	4	0	0	0	0	0	0	17.6842	18.5575	2310056P07Rik E2-induced gene 5 protein homolog
2310057J16Rik	IPI00225761	0	0	0	0	0	2	0	1	0	0	0	0	0	0	0	0	0	0	0	0	0	0	0	0	0	3	0	0	0	1	0	1	0	2.75529	0	0	0	0	3.83833	2.62657	2310057J16Rik Isoform 1 of Uncharacterized protein KIAA1543
2310065K24Rik	IPI00331260	0	0	0	0	0	0	0	0	0	0	0	0	0	0	0	0	0	0	0	0	1	1	1	0	0	0	0	0	0	0	0	0	0	0	0	0	0	3.29582	0	0	2310065K24Rik NEFA-interacting nuclear protein NIP30
2400001E08Rik	IPI00315187	0	0	0	0	0	0	0	0	0	0	0	0	2	4	1	2	0	0	0	0	2	2	3	1	0	0	0	0	0	0	0	0	0	0	0	9.95511	0	8.69364	0	0	2400001E08Rik UPF0404 protein C11orf59 homolog
2410001C21Rik	IPI00169460	0	0	0	0	0	0	0	0	0	0	0	0	2	0	0	0	0	0	0	0	0	0	0	0	0	0	0	0	0	0	0	0	0	0	0	2.13992	0	0	0	0	2410001C21Rik Uncharacterized protein C20orf43 homolog
2410005O16Rik	IPI00387249	0	0	0	0	0	0	0	0	0	0	0	0	1	1	1	0	0	0	0	0	0	0	0	0	0	0	0	0	0	0	0	0	0	0	0	3.28448	0	0	0	0	2410005O16Rik Protein FAM82B
2410014A08Rik	IPI00312018	0	0	0	0	1	1	3	2	6	6	1	1	4	4	4	3	3	5	4	5	4	5	5	5	2	2	2	2	0	0	0	0	0	6.28654	13.7314	16.5267	16.2625	20.5537	9.33816	0	2410014A08Rik Uncharacterized protein KIAA0152 precursor
2410015N17Rik	IPI00135700	0	0	0	0	1	1	1	0	0	0	0	0	0	0	0	0	0	0	0	0	0	0	0	0	0	0	0	0	0	0	0	0	0	2.76338	0	0	0	0	0	0	2410015N17Rik XTP3-transactivated gene A protein homolog
2410018C20Rik	IPI00885509	0	0	0	0	0	0	0	0	0	0	0	0	2	1	0	0	0	0	0	0	4	2	1	1	0	0	0	0	0	0	0	0	0	0	0	3.25375	0	8.77334	0	0	2410018C20Rik Translation initiation factor eIF-2B subunit alpha/beta/delta-like protein
2410127L17Rik	IPI00330404	0	0	0	0	0	0	0	0	0	0	0	0	0	0	0	0	0	0	0	0	2	5	4	0	0	0	0	0	0	0	0	0	0	0	0	0	0	12.0959	0	0	2410127L17Rik Uncharacterized protein C9orf41 homolog
2500003M10Rik	IPI00120174	0	0	0	0	0	0	0	0	0	0	0	0	0	0	0	0	0	0	0	0	0	0	0	0	0	0	0	0	0	0	2	1	0	0	0	0	0	0	0	4.32766	2500003M10Rik Isoform 2 of Uncharacterized protein C1orf77 homolog
2600009E05Rik	IPI00330679	0	0	0	0	0	0	0	0	0	0	0	0	2	2	3	2	0	0	0	0	0	2	3	0	0	0	0	0	0	0	0	0	0	0	0	9.92885	0	5.44603	0	0	2600009E05Rik Uncharacterized protein C20orf116 homolog precursor
2610018G03Rik	IPI00115494	0	0	0	0	0	0	0	0	0	0	0	0	2	1	2	3	0	0	0	0	2	3	2	1	0	0	0	0	2	0	1	1	0	0	0	8.84392	0	8.75187	0	5.17587	2610018G03Rik Serine/threonine-protein kinase MST4
2610027L16Rik	IPI00330623	0	0	0	0	13	10	7	2	0	0	0	0	4	1	5	3	0	0	0	0	7	1	2	0	0	0	0	0	2	0	0	0	0	29.9148	0	14.2859	0	10.9963	0	2.35463	2610027L16Rik Pumilio domain-containing protein C14orf21 homolog
2610028A01Rik	IPI00153088	0	0	0	0	0	0	0	0	0	0	0	0	0	0	0	0	0	0	0	0	2	2	2	1	0	0	0	0	2	1	0	2	0	0	0	0	0	7.62772	0	6.29602	2610028A01Rik Pin2-interacting protein X1
2610029G23Rik	IPI00132352	0	0	1	2	3	1	5	2	0	0	0	0	2	1	1	1	0	0	0	0	3	2	6	2	0	1	2	0	0	0	0	0	3.04076	9.97309	0	5.48404	0	14.0332	3.22187	0	2610029G23Rik Isoform 1 of UPF0368 protein Cxorf26 homolog
2610101N10Rik	IPI00411097	0	0	1	2	4	11	10	7	0	0	1	2	9	10	12	7	0	0	0	0	9	10	12	2	9	10	4	2	8	1	4	6	3.04076	28.9788	2.88729	41.8834	0	36.0564	32.3742	24.6449	2610101N10Rik Isoform 3 of U2-associated protein SR140
2610205E22Rik	IPI00153664	0	0	0	0	1	0	2	0	0	0	0	0	0	0	0	0	0	0	0	0	0	0	0	0	0	0	0	0	0	0	0	0	0	2.68977	0	0	0	0	0	0	2610205E22Rik UPF0351 protein C9orf32 homolog
2610301G19Rik	IPI00123624	0	0	0	0	0	0	0	0	0	0	0	0	4	4	4	7	0	0	0	0	6	1	4	2	0	0	0	0	3	3	2	2	0	0	0	21.0451	0	14.0945	0	13.1097	2610301G19Rik Protein KIAA1967 homolog
2610304G08Rik	IPI00338515	0	0	0	0	0	0	0	0	0	0	0	0	3	2	3	3	0	0	0	0	0	1	2	3	0	0	1	2	0	0	0	0	0	0	0	12.1284	0	6.3642	2.70576	0	2610304G08Rik Isoform 1 of Uncharacterized protein C20orf77 homolog
2610305D13Rik	IPI00113285	0	0	2	1	0	0	0	0	0	0	0	0	0	0	0	0	0	0	0	0	0	0	0	0	0	0	0	0	0	0	0	0	3.15909	0	0	0	0	0	0	0	2610305D13Rik hypothetical protein LOC112422
2610510H03Rik	IPI00465946	0	0	0	0	3	3	1	2	0	0	0	0	3	4	2	2	0	0	0	0	1	6	5	4	1	2	3	3	5	7	3	4	0	8.42733	0	12.1258	0	17.3245	9.6255	24.8474	2610510H03Rik Protein FAM98B
2700029M09Rik	IPI00229286	0	0	0	0	9	3	5	2	0	0	0	0	2	2	2	0	0	0	0	0	3	2	3	1	1	5	1	0	4	1	2	0	0	17.794	0	6.56896	0	9.7994	8.91958	9.03384	2700029M09Rik Uncharacterized protein C4orf27 homolog
2700060E02Rik	IPI00132456	0	0	0	0	5	5	4	4	0	0	0	0	2	5	3	2	0	0	0	0	5	3	0	0	2	5	6	5	6	5	3	3	0	16.6307	0	13.2703	0	8.90126	19.6632	22.0864	2700060E02Rik Protein C14orf166 homolog
2810405J04Rik	IPI00457756	0	0	0	0	0	0	0	0	0	0	0	0	0	0	0	0	0	0	0	0	1	2	3	2	0	0	0	0	0	0	0	2	0	0	0	0	0	8.62395	0	2.62964	2810405J04Rik Protein FAM98A
2810416G20Rik15289	IPI00420261	0	0	0	0	5	8	13	15	0	0	0	0	8	11	8	8	0	0	0	0	10	5	10	6	2	2	2	0	11	13	10	10	0	37.0754	0	38.6541	0	33.554	7.60361	58.2156	2810416G20Rik;Hmgb1;LOC100041307 High mobility group protein B1
2900010J23Rik	IPI00170074	0	0	0	0	0	0	0	0	0	0	0	0	0	0	2	0	0	0	0	0	0	0	0	0	0	0	0	0	0	0	0	0	0	0	0	2.20139	0	0	0	0	2900010J23Rik Uncharacterized protein C9orf119 homolog
2900042B11Rik	IPI00317747	0	0	0	0	0	0	0	0	0	0	0	0	0	0	0	0	0	0	0	0	0	0	0	0	0	0	0	0	1	0	1	0	0	0	0	0	0	0	0	2.68373	2900042B11Rik Placental protein 25 homolog
2900073G15Rik	IPI00109044	0	0	0	6	11	8	9	6	16	17	21	23	18	16	11	8	10	0	5	0	10	8	4	4	3	5	18	22	7	4	8	4	5.84487	31.4344	75.8285	58.2249	15.2764	28.4588	47.6126	30.7988	2900073G15Rik myosin light chain, regulatory B-like
3000004C01Rik	IPI00322322	0	0	0	0	0	0	0	0	0	0	0	0	1	2	1	1	0	0	0	0	0	0	0	0	0	0	0	0	0	0	0	0	0	0	0	5.5279	0	0	0	0	3000004C01Rik Kinesin-like protein LOC146909 homolog
3110043A19Rik	IPI00110576	0	0	0	0	0	0	0	0	0	0	0	0	0	0	0	0	0	0	0	0	0	0	1	1	0	0	0	0	0	0	0	0	0	0	0	0	0	2.10199	0	0	3110043A19Rik 13 days embryo head cDNA, RIKEN full-length enriched library, clone:3110043A19 product:hypothetical protein, full insert sequence
3300001P08Rik	IPI00122418	0	0	0	0	2	8	6	3	5	4	1	1	2	4	3	5	0	0	1	1	6	5	5	3	2	4	3	2	3	0	4	4	0	17.1786	10.8653	15.5453	1.95315	20.6931	12.8683	14.8169	3300001P08Rik Isoform 2 of Cisplatin resistance-associated overexpressed protein
3930401K13Rik	IPI00111821	0	0	0	0	8	4	1	1	0	0	0	0	0	0	0	0	0	0	0	0	2	1	1	0	0	0	0	0	0	0	0	0	0	13.4163	0	0	0	4.40159	0	0	3930401K13Rik Nuclear protein NP60
4432412L15Rik	IPI00316088	0	0	0	0	2	1	1	1	0	0	0	0	0	0	0	0	0	0	0	0	0	0	0	0	1	0	1	4	0	0	0	0	0	4.67525	0	0	0	0	5.99147	0	4432412L15Rik Paralemmin-3
4732456N10Rik	IPI00222228	274	201	249	338	0	0	0	0	31	123	165	316	0	0	0	0	83	69	77	308	0	0	0	0	58	114	228	260	0	0	0	0	878.459	0	608.183	0	479.382	0	682.751	0	4732456N10Rik RIKEN cDNA 4732456N10 gene
4921511H13Rik	IPI00664640	0	0	0	0	2	1	2	0	0	0	0	0	1	0	3	3	0	0	0	0	3	1	6	6	0	0	0	0	2	0	0	0	0	4.60665	0	7.76083	0	17.0534	0	2.35463	4921511H13Rik similar to hCG401196
4930535B03Rik	IPI00454123	0	0	0	0	0	0	0	0	0	0	0	0	2	1	0	1	0	0	0	0	0	0	0	0	0	0	1	1	1	4	1	2	0	0	0	4.38334	0	0	1.83849	10.5604	4930535B03Rik Isoform 1 of Uncharacterized protein KIAA0460
4930544G11Rik	IPI00133412	0	0	0	0	0	0	0	0	0	0	0	0	8	9	14	10	0	0	0	0	0	0	0	0	1	2	3	3	11	6	7	10	0	0	0	45.2898	0	0	9.6255	44.5141	4930544G11Rik Adult male testis cDNA, RIKEN full-length enriched library, clone:4930544G11 product:RHO GTPASE homolog
4933424B01Rik	IPI00154065	0	0	0	0	0	0	0	0	0	0	0	0	0	0	0	0	0	0	0	0	0	0	0	0	0	0	0	0	1	0	1	1	0	0	0	0	0	0	0	3.99855	4933424B01Rik Uncharacterized protein C12orf11 homolog
5330431N19Rik	IPI00265122	0	0	0	0	0	0	0	0	0	0	0	0	0	0	0	0	0	0	0	0	0	0	1	1	0	0	0	0	0	0	0	0	0	0	0	0	0	2.10199	0	0	5330431N19Rik Isoform 1 of Protein DPCD
5430421N21Rik	IPI00124800	0	0	0	0	0	0	0	0	0	0	0	0	0	0	0	0	0	0	0	0	0	0	0	0	0	0	2	5	0	0	0	0	0	0	0	0	0	0	6.27881	0	5430421N21Rik Keratin type II
5630401D24Rik	IPI00470001	0	0	0	0	0	0	0	0	0	0	0	0	2	3	2	1	0	0	0	0	1	1	2	0	0	0	0	0	0	0	0	0	0	0	0	8.81238	0	4.36174	0	0	5630401D24Rik Isoform 1 of Putative methyltransferase KIAA0859
5730453I16Rik	IPI00225249	0	0	0	0	10	4	0	0	0	0	0	0	1	1	5	2	0	0	0	0	2	0	0	1	0	0	0	0	3	0	1	2	0	13.6483	0	9.94645	0	3.2476	0	7.668	5730453I16Rik Isoform 1 of Cleavage and polyadenylation specificity factor subunit 7
5730469M10Rik	IPI00187272	0	0	0	0	0	0	0	0	0	0	0	0	0	0	0	0	0	0	0	0	2	4	3	2	0	0	0	0	0	0	0	0	0	0	0	0	0	11.978	0	0	5730469M10Rik Uncharacterized protein C10orf58 homolog precursor
5730596K20Rik	IPI00458393	0	0	0	0	1	0	1	1	0	0	0	0	0	2	1	0	0	0	0	0	0	0	0	0	0	0	0	0	1	1	1	2	0	2.75837	0	3.32834	0	0	0	6.62512	5730596K20Rik Isoform 1 of Atlastin-3
5830434P21Rik	IPI00380415	0	0	0	0	0	0	0	0	0	0	0	0	0	0	0	0	0	0	0	0	2	1	1	0	2	3	0	0	0	0	0	0	0	0	0	0	0	4.40159	6.94063	0	5830434P21Rik Isoform 1 of Uncharacterized protein KIAA0515
5830457O10Rik	IPI00330037	0	0	0	0	0	0	0	0	0	0	0	0	0	0	0	0	0	0	0	0	0	0	0	0	4	5	6	7	0	1	1	3	0	0	0	0	0	0	24.5	6.76263	5830457O10Rik Protein DERPC
6330569M22Rik	IPI00223670	0	0	0	0	0	0	0	0	0	0	0	0	0	0	0	0	0	0	0	0	0	0	0	0	1	1	0	0	0	0	0	0	0	0	0	0	0	0	2.83059	0	6330569M22Rik Isoform 1 of Protein FAM40A
6330577E15Rik	IPI00458153	0	0	0	0	0	0	0	0	0	0	1	1	0	0	0	0	0	0	0	0	0	0	0	0	0	0	0	0	0	0	0	0	0	0	1.99148	0	0	0	0	0	6330577E15Rik Uncharacterized protein C10orf78 homolog
6430527G18Rik	IPI00469941	0	0	0	0	0	0	0	0	0	0	0	0	0	0	0	0	0	0	0	0	0	0	0	0	1	1	0	1	0	0	0	0	0	0	0	0	0	0	3.69787	0	6430527G18Rik Enhanced at puberty protein 1
8030474K03Rik	IPI00227747	0	0	0	0	0	0	0	0	0	0	0	0	0	0	0	0	0	0	0	0	0	0	0	2	0	0	0	0	0	0	0	0	0	0	0	0	0	2.07215	0	0	8030474K03Rik hypothetical protein
8430410A17Rik	IPI00621898	0	0	0	0	0	2	2	0	0	0	0	0	0	0	0	0	0	0	0	0	0	0	0	0	0	0	0	0	0	0	0	0	0	3.53318	0	0	0	0	0	0	8430410A17Rik UPF0361 protein DC12 homolog
8430415E04Rik	IPI00224111	0	0	0	0	0	0	0	0	0	0	0	0	0	0	0	0	0	0	0	0	0	0	0	0	0	0	0	0	1	0	0	3	0	0	0	0	0	0	0	5.12178	8430415E04Rik Isoform 1 of Uncharacterized protein KIAA1622
9030624J02Rik	IPI00410844	0	0	0	0	0	0	0	0	0	0	0	0	1	0	2	2	0	0	0	0	3	1	3	0	0	0	0	0	0	0	0	0	0	0	0	5.53054	0	7.63918	0	0	9030624J02Rik Isoform 1 of UPF0505 protein C16orf62 homolog
9130005N14Rik	IPI00331605	0	0	0	0	0	0	0	0	0	0	0	0	0	0	0	0	0	0	0	0	3	2	0	1	0	0	0	0	0	0	0	0	0	0	0	0	0	6.60166	0	0	9130005N14Rik Protein Noxp20
9130404D14Rik	IPI00330695	0	0	0	0	1	1	0	1	0	0	0	0	5	5	4	6	0	0	0	0	3	20	18	12	0	0	0	0	0	0	0	0	0	2.83197	0	22.0993	0	57.4195	0	0	9130404D14Rik Niban-like protein 1
9630033F20Rik677429	IPI00227451	0	0	0	0	3	8	6	4	0	0	0	0	6	2	4	4	0	0	0	0	11	4	2	5	0	0	0	0	2	2	2	1	0	19.0905	0	17.5686	0	23.9722	0	9.30579	9630033F20Rik;LOC677429 Uncharacterized protein C12orf5 homolog
9930023K05Rik	IPI00227244	0	0	0	0	0	0	0	0	0	0	0	0	1	2	0	0	0	0	0	0	0	0	0	0	0	0	0	0	0	0	0	0	0	0	0	3.29761	0	0	0	0	9930023K05Rik Isoform 1 of PH domain-containing protein C10orf81 homolog
A030007L17Rik	IPI00111004	0	0	0	0	0	0	0	0	0	0	0	0	0	0	0	0	0	0	0	0	0	0	0	0	1	1	0	1	1	1	0	0	0	0	0	0	0	0	3.69787	2.48906	A030007L17Rik Uncharacterized protein C7orf24 homolog
A130022J15Rik	IPI00227372	0	0	0	0	0	0	0	0	0	0	0	0	0	0	0	0	0	0	0	0	2	1	0	0	0	0	0	0	0	0	0	0	0	0	0	0	0	3.33567	0	0	A130022J15Rik Uncharacterized glycosyltransferase AER61 precursor
A230046K03Rik	IPI00831049	0	0	0	0	1	1	0	1	0	0	0	0	2	1	3	2	0	0	0	0	4	1	1	0	0	0	0	0	2	0	1	0	0	2.83197	0	8.81503	0	6.61312	0	3.86105	A230046K03Rik Uncharacterized protein KIAA1033
A230054D04Rik	IPI00753321	1	0	4	1	0	0	0	0	0	0	0	0	0	0	0	0	0	0	0	0	0	0	0	0	1	2	1	1	0	0	0	0	5.92762	0	0	0	0	0	5.94853	0	A230054D04Rik hypothetical protein LOC665775
A2bp1	IPI00121045	0	0	0	0	0	0	0	0	0	0	0	0	1	1	0	0	0	0	0	0	0	0	0	0	0	0	0	0	0	0	0	0	0	0	0	2.18379	0	0	0	0	A2bp1 Isoform 1 of Fox-1 homolog
AA408296	IPI00225214	0	0	0	0	0	1	1	2	0	0	0	0	0	0	2	1	0	0	0	0	0	0	0	0	0	0	0	0	0	0	0	0	0	3.59677	0	3.33099	0	0	0	0	AA408296 Digestive organ expansion factor homolog
AA536749	IPI00125348	0	0	0	0	0	0	0	0	0	0	0	0	0	1	0	1	0	0	0	0	2	0	0	1	0	0	0	0	0	0	0	0	0	0	0	2.24342	0	3.2476	0	0	AA536749 Isoform 1 of Myosin phosphatase Rho-interacting protein
Aaas	IPI00311509	0	0	0	0	0	0	0	0	0	0	0	0	5	4	4	4	0	0	0	0	4	1	3	0	0	0	0	0	0	0	0	0	0	0	0	18.7263	0	8.74495	0	0	Aaas Aladin
Aacs	IPI00135189	0	0	0	0	0	0	0	0	0	0	0	0	2	6	5	4	0	0	0	0	2	2	1	1	0	0	0	0	0	0	0	0	0	0	0	18.8447	0	6.56181	0	0	Aacs Acetoacetyl-CoA synthetase
Aadacl1	IPI00403586	0	0	0	0	0	0	0	0	0	0	0	0	0	0	3	4	0	0	0	0	0	0	0	0	0	0	0	0	6	6	1	2	0	0	0	7.82047	0	0	0	19.0704	Aadacl1 Arylacetamide deacetylase-like 1
Aak1	IPI00356608	0	0	0	0	0	0	0	0	0	0	0	0	0	0	0	0	0	0	0	0	1	1	2	2	0	0	0	0	0	0	0	0	0	0	0	0	0	6.43389	0	0	Aak1 Isoform 2 of AP2-associated protein kinase 1
Aamp	IPI00169880	1	0	0	1	0	0	0	0	0	0	0	0	0	0	0	0	0	0	0	0	0	0	0	0	0	0	0	0	0	0	0	0	1.55773	0	0	0	0	0	0	0	Aamp 13 days pregnant adult female placenta cDNA, RIKEN full-length enriched library, clone:I530025F20 product:angio-associated migratory protein, full insert sequence
Aars	IPI00321308	2	1	4	4	33	22	19	16	0	0	0	0	13	13	11	6	0	0	1	1	24	10	14	10	0	3	0	2	18	7	10	7	10.0171	83.8609	0	47.2744	1.95315	63.0634	5.57289	54.6418	Aars Alanyl-tRNA synthetase, cytoplasmic
Aars2	IPI00470086	0	0	0	0	0	0	0	0	0	0	0	0	1	0	2	1	0	0	0	0	0	0	0	0	0	0	0	0	0	0	0	0	0	0	0	4.40095	0	0	0	0	Aars2 Probable alanyl-tRNA synthetase, mitochondrial precursor
Aarsd1	IPI00648549	0	0	0	0	1	1	2	1	0	0	0	0	2	0	1	1	0	0	0	0	2	0	0	0	0	0	0	0	0	0	0	0	0	4.52496	0	4.37021	0	2.21153	0	0	Aarsd1 Alanyl-tRNA synthetase domain-containing protein 1
Aatf	IPI00123565	0	0	0	0	1	1	1	2	0	0	0	0	1	1	1	1	0	0	0	0	1	0	1	1	4	2	3	3	1	4	4	2	0	4.59355	0	4.41408	0	3.20775	14.279	15.0796	Aatf Isoform 1 of Protein AATF
Abcb10	IPI00119846	0	0	0	0	0	0	0	0	0	0	0	0	1	2	2	0	0	0	0	0	2	0	0	0	0	0	0	0	0	0	0	0	0	0	0	5.499	0	2.21153	0	0	Abcb10 ATP-binding cassette sub-family B member 10, mitochondrial precursor
Abcb1b	IPI00128152	0	0	0	0	0	0	0	0	0	0	0	0	3	3	5	2	0	0	0	0	0	0	0	0	0	0	0	0	3	2	1	1	0	0	0	14.314	0	0	0	8.97668	Abcb1b Multidrug resistance protein 1
Abcb7	IPI00672663	0	0	0	0	0	1	2	0	0	0	0	0	2	4	4	3	0	0	0	0	0	0	0	0	0	0	0	0	0	0	0	0	0	2.61308	0	14.3868	0	0	0	0	Abcb7 ATP-binding cassette sub-family B member 7, mitochondrial
Abcc1	IPI00129915	0	0	1	2	0	0	0	0	0	0	0	0	0	0	0	0	0	0	0	0	0	1	0	2	0	0	2	3	0	0	0	0	3.04076	0	0	0	0	3.1963	4.54425	0	Abcc1 Multidrug resistance-associated protein 1
Abcc4	IPI00111686	0	0	0	0	9	8	4	0	0	0	0	0	0	0	0	0	0	0	0	0	0	0	0	0	0	0	0	0	0	0	0	0	0	19.7178	0	0	0	0	0	0	Abcc4 9.5 days embryo parthenogenote cDNA, RIKEN full-length enriched library, clone:B130008G09 product:ATP-binding cassette, sub-family C (CFTR/MRP), member 4, full insert sequence
Abcd3	IPI00135646	0	0	0	0	0	0	0	0	0	0	0	0	0	0	1	1	0	0	0	0	2	0	1	0	0	0	0	0	2	0	1	1	0	0	0	2.23029	0	3.27744	0	5.17587	Abcd3 ATP-binding cassette sub-family D member 3
Abce1	IPI00322869	1	1	4	2	20	7	16	11	0	0	0	0	12	13	13	8	0	0	0	0	22	9	13	9	1	0	2	2	13	7	10	7	7.48519	49.9862	0	50.6651	0	57.6257	5.22813	48.7553	Abce1 ATP-binding cassette sub-family E member 1
Abcf1	IPI00396671	1	3	4	8	7	6	14	5	1	3	0	3	9	10	12	10	0	0	3	4	9	7	7	6	7	12	10	6	4	2	4	3	14.4969	28.9244	6.4629	45.2722	6.6555	31.4987	41.1272	17.3029	Abcf1 ATP-binding cassette sub-family F member 1
Abcf2	IPI00116825	0	1	2	2	8	4	4	1	0	0	0	0	2	2	0	3	0	0	1	1	5	2	3	2	1	1	0	0	0	0	0	0	4.71666	15.9557	0	7.75636	1.95315	13.047	2.83059	0	Abcf2 ATP-binding cassette sub-family F member 2
Abcf3	IPI00169840	0	0	0	0	0	0	0	0	0	0	0	0	0	0	0	0	0	0	0	0	0	1	1	2	0	0	0	0	0	0	0	0	0	0	0	0	0	4.26221	0	0	Abcf3 ATP-binding cassette sub-family F member 3
Abhd12	IPI00165731	0	0	0	0	0	0	0	0	0	0	0	0	1	0	0	1	0	0	0	0	0	0	0	0	0	0	0	0	0	0	0	0	0	0	0	2.19956	0	0	0	0	Abhd12 Abhydrolase domain-containing protein 12
Abhd5	IPI00119852	0	0	0	0	0	0	0	0	0	0	0	0	0	0	0	0	0	0	0	0	0	0	4	2	0	0	0	0	0	0	0	0	0	0	0	0	0	6.33581	0	0	Abhd5 Isoform 1 of Abhydrolase domain-containing protein 5
Abhd6	IPI00321386	0	0	0	0	0	0	0	0	0	0	0	0	2	1	2	2	0	0	0	0	2	1	1	0	0	0	0	0	0	0	0	0	0	0	0	7.71433	0	4.40159	0	0	Abhd6 Isoform 1 of Abhydrolase domain-containing protein 6
Abt1	IPI00471226	0	0	0	0	0	0	0	0	0	0	0	0	1	0	1	0	0	0	0	0	0	0	0	0	0	0	0	0	0	0	0	0	0	0	0	2.17066	0	0	0	0	Abt1 Activator of basal transcription 1
Acaa1b113868	IPI00121833	0	0	0	0	9	11	2	1	3	3	3	5	4	8	9	6	0	0	0	0	7	6	4	1	2	2	1	1	8	6	4	6	0	21.7002	13.636	29.8743	0	19.785	7.49968	31.2036	Acaa1b;Acaa1a 3-ketoacyl-CoA thiolase A, peroxisomal precursor
Acaa2	IPI00226430	0	0	0	0	0	0	0	0	0	0	0	0	4	4	5	3	0	0	0	0	6	7	7	5	0	0	0	0	0	0	0	0	0	0	0	17.6274	0	27.1454	0	0	Acaa2 3-ketoacyl-CoA thiolase, mitochondrial
Acaca	IPI00474783	1	0	1	2	0	0	0	0	0	0	0	2	5	7	4	3	0	0	0	0	11	3	6	1	2	2	1	0	6	3	3	2	3.62435	0	1.79163	20.9381	0	22.9674	6.6324	18.148	Acaca Isoform 1 of Acetyl-CoA carboxylase 1
Acad1174025	IPI00330747	0	0	0	0	0	0	0	0	0	0	0	0	1	0	2	0	0	0	0	0	0	0	0	0	0	0	0	0	0	0	0	0	0	0	0	3.27135	0	0	0	0	Acad11;Nphp3 Acyl-CoA dehydrogenase family member 11
Acad9	IPI00331710	0	0	0	0	3	3	9	2	0	0	0	0	12	9	15	11	0	0	0	0	10	3	3	3	0	0	0	0	3	2	2	2	0	15.1993	0	51.7999	0	20.7361	0	11.7979	Acad9 Acyl-CoA dehydrogenase family member 9, mitochondrial precursor
Acadl	IPI00119114	0	0	0	0	0	0	0	0	0	0	0	0	2	2	1	1	0	0	0	0	2	1	0	0	0	0	0	0	5	2	4	2	0	0	0	6.59786	0	3.33567	0	17.1654	Acadl Long-chain specific acyl-CoA dehydrogenase, mitochondrial precursor
Acadm	IPI00134961	0	1	6	5	21	21	9	11	0	2	0	2	9	9	11	11	0	0	0	0	5	0	5	3	2	3	7	5	5	5	4	1	12.009	57.939	3.61043	44.1873	0	13.9666	18.0755	19.7858	Acadm Medium-chain specific acyl-CoA dehydrogenase, mitochondrial precursor
Acads	IPI00116591	0	0	0	0	0	2	2	1	0	0	0	0	2	1	0	2	0	0	0	0	1	2	3	3	0	0	0	0	0	0	0	0	0	4.44827	0	5.51294	0	9.66002	0	0	Acads Short-chain specific acyl-CoA dehydrogenase, mitochondrial precursor
Acadsb	IPI00119842	0	0	0	0	0	0	0	0	0	0	0	0	1	1	1	1	0	0	0	0	0	1	3	0	0	0	0	0	0	0	0	0	0	0	0	4.41408	0	4.32189	0	0	Acadsb Short/branched chain specific acyl-CoA dehydrogenase, mitochondrial precursor
Acadvl	IPI00119203	0	0	0	0	0	0	0	0	0	0	0	0	8	9	9	11	0	0	0	0	5	5	8	3	0	0	0	0	0	0	0	0	0	0	0	40.9159	0	22.7851	0	0	Acadvl Very long-chain specific acyl-CoA dehydrogenase, mitochondrial precursor
Acat1	IPI00154054	0	0	0	0	0	0	0	0	0	0	0	0	5	8	11	12	0	0	0	0	3	18	12	8	0	0	0	0	9	14	8	10	0	0	0	39.9232	0	44.6315	0	54.1599	Acat1 Acetyl-CoA acetyltransferase, mitochondrial precursor
Acat2	IPI00228253	0	0	0	0	0	0	0	0	0	0	0	0	0	0	0	0	0	0	0	0	2	1	1	1	0	0	0	0	0	6	1	1	0	0	0	0	0	5.43766	0	10.6917	Acat2 Acetyl-CoA acetyltransferase, cytosolic
Acbd3	IPI00129907	0	0	0	0	0	0	0	0	0	0	0	0	0	0	0	0	0	0	0	0	0	0	0	0	1	2	0	0	0	0	0	0	0	0	0	0	0	0	4.11004	0	Acbd3 Golgi resident protein GCP60
Acin1	IPI00121136	5	3	6	8	4	4	5	5	5	3	2	3	4	8	7	7	0	0	0	2	8	1	4	3	5	14	15	22	2	4	3	5	19.0162	16.4754	12.8432	28.8025	1.59207	17.3421	59.3162	18.695	Acin1 Isoform 1 of Apoptotic chromatin condensation inducer in the nucleus
Acly	IPI00126248	31	24	3	7	56	53	53	27	0	0	0	0	25	21	22	19	3	0	2	0	25	13	15	5	4	4	4	3	40	26	20	28	42.19	174.157	0	95.817	5.16149	63.4271	17.8091	148.141	Acly Adult male testis cDNA, RIKEN full-length enriched library, clone:4922505F07 product:ATP citrate lyase, full insert sequence
Aco1	IPI00622780	0	0	0	0	0	3	1	2	0	0	0	0	0	3	2	1	0	0	0	0	5	17	10	3	0	0	0	0	8	4	4	4	0	5.43697	0	6.67246	0	38.4067	0	25.9505	Aco1 Cytoplasmic aconitase
Aco2	IPI00116074	0	1	1	2	11	9	7	7	2	11	2	8	24	21	25	25	1	0	7	3	16	18	15	8	3	9	3	6	28	28	13	20	3.62419	31.5766	21.4558	104.827	11.437	62.2042	24.2857	115.574	Aco2 Aconitate hydratase, mitochondrial precursor
Acot10	IPI00127260	0	0	0	0	5	1	3	1	0	0	0	0	0	0	0	0	0	0	0	0	1	2	0	0	0	0	0	0	0	0	0	0	0	9.35859	0	0	0	3.35405	0	0	Acot10 Acyl-coenzyme A thioesterase 10, mitochondrial precursor
Acot2	IPI00136683	0	0	0	0	0	0	0	0	0	0	0	0	2	5	5	6	0	0	0	0	0	0	0	0	0	0	0	0	0	0	0	0	0	0	0	19.9901	0	0	0	0	Acot2 Acyl-coenzyme A thioesterase 2, mitochondrial precursor
Acot9	IPI00314069	0	0	0	0	0	0	0	0	0	0	0	0	2	4	3	3	0	0	0	0	0	0	0	0	0	2	1	0	0	0	0	0	0	0	0	13.2861	0	0	3.5301	0	Acot9 Acyl-coenzyme A thioesterase 9, mitochondrial precursor
Acox1	IPI00127558	0	0	0	0	0	0	0	0	0	0	0	0	0	0	0	0	0	0	0	0	4	0	0	0	0	0	0	0	0	0	0	0	0	0	0	0	0	4.42306	0	0	Acox1 Acyl-coenzyme A oxidase 1, peroxisomal
Acp6	IPI00624175	0	0	0	0	2	0	2	0	0	0	0	0	0	0	0	0	0	0	0	0	0	0	0	0	0	0	0	0	0	0	0	0	0	3.68655	0	0	0	0	0	0	Acp6 Isoform 1 of Lysophosphatidic acid phosphatase type 6 precursor
Acpp	IPI00135015	0	0	0	0	0	0	0	0	0	0	0	0	0	0	0	0	0	0	0	0	0	0	0	0	14	9	0	0	0	0	0	0	0	0	0	0	0	0	33.2311	0	Acpp acid phosphatase, prostate isoform 1
Acsf2	IPI00122633	0	0	0	0	0	0	0	0	0	0	0	0	4	4	4	3	0	0	0	0	4	3	4	2	0	0	0	0	0	0	0	0	0	0	0	16.5267	0	14.1313	0	0	Acsf2 Acyl-CoA synthetase family member 2, mitochondrial precursor
Acsl1	IPI00112549	0	0	0	0	0	0	0	0	0	0	0	0	1	1	2	0	0	0	0	0	0	0	0	0	0	0	0	0	0	0	0	0	0	0	0	4.38518	0	0	0	0	Acsl1 Long-chain-fatty-acid--CoA ligase 1
Acsl3	IPI00169772	0	0	0	0	0	0	0	0	0	0	0	0	0	0	0	0	0	0	0	0	0	0	0	0	0	0	0	0	2	2	4	3	0	0	0	0	0	0	0	14.9483	Acsl3 Long-chain-fatty-acid--CoA ligase 3
Acsl4	IPI00131701,IPI00331179	0	0	0	0	0	0	0	0	0	0	0	0	0	0	0	0	0	0	0	0	3	2	6	1	2	2	1	0	2	3	3	1	0	0	0	0	0	12.9971	6.6324	12.124	Acsl4 Isoform Long of Long-chain-fatty-acid--CoA ligase 4,Acsl4 acyl-CoA synthetase long-chain family member 4 isoform 2
Acsl5	IPI00170363	0	0	0	0	0	0	0	0	0	0	0	0	1	2	1	0	0	0	0	0	0	0	0	0	0	0	0	0	0	0	0	0	0	0	0	4.39831	0	0	0	0	Acsl5 Long-chain-fatty-acid--CoA ligase 5
Acta1	IPI00110827	0	0	0	0	77	61	67	67	0	0	0	0	0	0	0	0	0	0	0	0	56	107	133	512	20	18	27	31	43	37	36	45	0	250.904	0	0	0	854.443	107.161	212.557	Acta1 Actin, alpha skeletal muscle
Actb	IPI00110850	104	93	39	45	153	136	166	203	60	67	65	75	308	265	195	185	41	29	40	41	157	205	265	674	54	61	129	110	100	125	98	133	201.395	603.922	262.169	1048.32	145.713	1384.84	382.495	604.2	Actb Actin, cytoplasmic 1
Actl6a	IPI00323660	8	11	2	4	0	0	0	0	0	0	0	0	3	5	5	6	0	0	0	0	4	4	2	1	1	3	4	5	7	6	3	4	17.168	0	0	21.0601	0	12.0875	13.6107	25.8902	Actl6a Actin-like protein 6A
Actn1	IPI00380436	4	2	6	5	31	24	26	19	18	23	13	16	50	46	47	37	7	8	6	9	67	63	55	36	13	10	10	21	30	23	20	19	14.9268	92.3782	68.3434	198.262	28.4411	240.831	60.8843	120.6	Actn1 Alpha-actinin-1
Actn2	IPI00331664	0	0	0	0	0	0	0	0	0	0	0	0	15	13	11	7	0	0	0	0	14	15	15	5	0	0	0	0	0	0	0	0	0	0	0	50.544	0	53.512	0	0	Actn2 Alpha-actinin-2
Actn4	IPI00118899,IPI00775849	4	3	7	9	44	40	44	41	22	26	18	23	52	61	49	44	8	6	8	4	34	27	28	26	14	18	18	34	43	38	25	29	20.4992	155.427	87.0097	227.218	25.8016	124.731	91.7153	176.261	Actn4 Alpha-actinin-4,Actn4 Alpha-actinin
Actr1a	IPI00113895	0	0	0	0	1	17	17	10	0	0	0	0	8	10	14	9	0	1	2	0	13	18	16	6	0	0	0	0	16	12	9	9	0	40.1797	0	45.274	3.27555	57.8806	0	59.9692	Actr1a Alpha-centractin
Actr1b	IPI00153990	0	0	0	0	0	0	0	0	0	0	0	0	9	9	14	8	0	0	0	0	0	0	0	0	0	0	0	0	15	8	9	9	0	0	0	44.1006	0	0	0	53.5449	Actr1b Beta-centractin
Actr2	IPI00177038	0	0	0	0	0	0	0	0	0	0	0	0	4	1	3	1	0	0	0	0	0	0	0	0	1	2	0	0	1	0	1	1	0	0	0	9.82535	0	0	4.11004	3.99855	Actr2 Actin-related protein 2
Actr3	IPI00115627	0	0	0	0	0	0	0	0	0	0	0	0	10	3	9	4	0	0	0	0	6	2	11	3	2	2	2	2	8	6	2	0	0	0	0	28.4657	0	23.7162	9.33816	20.3018	Actr3 Actin-related protein 3
Acy1	IPI00132960	0	0	0	0	0	0	0	0	0	0	0	0	1	1	2	0	0	0	0	0	1	0	0	1	0	0	0	0	4	1	2	2	0	0	0	4.38518	0	2.14184	0	11.6635	Acy1 Aminoacylase-1
Acyp1	IPI00420440	0	0	0	0	0	0	0	0	0	0	0	0	0	0	0	0	0	0	0	0	0	0	0	0	0	1	1	3	0	0	0	0	0	0	0	0	0	0	4.85249	0	Acyp1 Acylphosphatase-1
Ada	IPI00261467	0	0	0	0	0	0	0	0	0	0	0	0	7	6	7	10	0	0	0	0	0	0	0	0	0	0	0	0	0	0	0	0	0	0	0	33.1735	0	0	0	0	Ada Adenosine deaminase
Adam10	IPI00131881	0	0	0	0	0	0	0	0	0	0	0	0	0	0	0	0	0	0	2	2	3	0	2	2	0	0	0	0	0	0	0	0	0	0	0	0	3.90631	7.52127	0	0	Adam10 ADAM 10 precursor
Adam17	IPI00381630	0	0	0	0	0	0	0	0	0	0	0	0	0	0	0	0	0	0	0	0	0	0	0	0	1	1	1	1	0	0	0	0	0	0	0	0	0	0	4.66908	0	Adam17 a disintegrin and metalloprotease domain 17
Adamts15	IPI00115691	0	0	0	0	0	0	0	0	0	0	0	0	0	0	0	0	0	0	0	3	0	0	0	0	0	0	0	0	0	0	0	0	0	0	0	0	2.38811	0	0	0	Adamts15 ADAMTS-15 precursor
Adamts9	IPI00750018	0	0	0	0	0	0	0	0	0	0	0	0	0	0	0	0	1	0	6	4	0	1	2	0	0	0	0	0	0	0	0	0	0	0	0	0	11.0759	3.25597	0	0	Adamts9 a disintegrin-like and metalloprotease (reprolysin type) with thrombospondin type 1 motif, 9
Add1	IPI00136000	0	0	0	0	0	0	0	0	0	0	0	0	0	0	0	0	0	0	0	0	0	0	0	0	0	0	0	0	0	0	0	2	0	0	0	0	0	0	0	2.62964	Add1 Isoform 1 of Alpha-adducin
Adi1	IPI00115511	0	0	0	0	0	0	0	0	0	0	0	0	0	0	0	0	0	0	0	0	1	0	1	0	0	0	0	0	1	2	2	1	0	0	0	0	0	2.17168	0	8.12847	Adi1 1,2-dihydroxy-3-keto-5-methylthiopentene dioxygenase
Adk	IPI00126940	0	0	0	0	0	0	0	0	0	0	0	0	0	1	2	5	0	0	0	0	2	5	16	15	0	0	0	0	12	8	4	9	0	0	0	8.96319	0	40.428	0	42.4808	Adk Isoform Long of Adenosine kinase
Adnp13480	IPI00672180	0	0	0	0	0	0	0	0	0	0	0	0	1	0	2	1	0	0	0	0	1	0	2	1	0	0	0	0	0	3	1	1	0	0	0	4.40095	0	4.27367	0	6.75649	Adnp;Dpm1 activity-dependent neuroprotective protein
Adpgk	IPI00132529	0	0	0	0	0	0	0	0	0	0	0	0	1	3	5	1	0	0	0	0	3	1	2	1	0	0	0	0	2	0	0	0	0	0	0	11.0445	0	7.60934	0	2.35463	Adpgk Isoform 1 of ADP-dependent glucokinase
Adprh	IPI00111149	0	0	0	0	0	0	0	0	0	0	0	0	0	0	0	0	0	0	0	0	1	0	1	1	0	0	0	0	0	0	0	0	0	0	0	0	0	3.20775	0	0	Adprh [Protein ADP-ribosylarginine] hydrolase
Adprhl2	IPI00322267	0	0	0	0	0	0	0	0	0	0	0	0	0	1	1	1	0	0	0	0	0	0	0	0	0	0	0	0	0	0	0	0	0	0	0	3.34412	0	0	0	0	Adprhl2 Isoform 1 of Poly(ADP-ribose) glycohydrolase ARH3
Adrm1	IPI00331155	0	0	1	2	0	0	1	2	0	1	1	1	1	2	2	0	1	0	2	1	0	0	0	0	1	2	2	5	0	0	0	0	3.04076	2.67667	2.90088	5.499	4.05936	0	10.3888	0	Adrm1 Protein ADRM1
Adsl	IPI00265471	0	0	0	0	1	1	2	6	0	0	0	0	4	6	2	4	0	0	0	0	2	5	4	2	0	0	0	0	0	0	0	0	0	9.1004	0	17.6826	0	14.1681	0	0	Adsl Lung RCB-0558 LLC cDNA, RIKEN full-length enriched library, clone:G730029K06 product:adenylosuccinate lyase, full insert sequence
Adss	IPI00135969	0	0	0	0	32	26	21	10	0	0	0	0	12	6	11	9	0	0	0	0	17	1	2	2	0	0	0	0	17	12	7	17	0	82.7469	0	41.7965	0	24.1261	0	68.6522	Adss Adenylosuccinate synthetase isozyme 2
Afg3l1	IPI00468514	0	0	0	0	0	0	0	0	0	0	0	0	0	0	0	0	0	0	0	0	2	0	0	0	0	0	0	0	0	0	0	0	0	0	0	0	0	2.21153	0	0	Afg3l1 Isoform 1 of AFG3-like protein 1
Afg3l2	IPI00170357	0	0	0	0	0	1	2	3	0	0	0	0	2	4	5	4	0	0	0	0	5	2	1	1	0	0	0	0	0	0	0	0	0	5.35835	0	16.6171	0	9.8791	0	0	Afg3l2 AFG3-like protein 2
Agpat7	IPI00344734	0	0	0	0	0	0	0	0	0	0	0	0	0	0	0	0	0	0	0	0	3	1	1	0	0	0	0	0	0	0	0	0	0	0	0	0	0	5.50735	0	0	Agpat7 1-acyl-sn-glycerol-3-phosphate acyltransferase eta
Agps	IPI00223818	0	0	0	0	4	3	0	1	0	0	0	0	7	9	10	7	0	0	0	0	6	2	5	3	0	0	0	0	4	6	2	5	0	7.66253	0	36.4283	0	17.3207	0	22.1667	Agps Alkylglycerone phosphate synthase
Agrn	IPI00378698,IPI00406434	7	1	10	24	0	0	0	0	0	0	0	0	0	0	0	0	0	0	3	3	0	0	0	0	4	4	6	12	2	3	2	3	38.9727	0	0	0	5.85946	0	27.557	13.2472	Agrn Agrin,Agrn Mini-agrin
Ahctf1	IPI00122594	1	2	1	3	3	3	1	1	0	3	5	6	8	9	11	12	0	0	0	0	7	5	4	1	6	14	6	4	1	2	1	2	5.76536	7.51224	13.5814	44.2469	0	18.6608	36.5155	7.93688	Ahctf1 AT-hook-containing transcription factor 1
Ahcy	IPI00230440	20	16	6	12	12	31	29	29	9	6	2	2	18	24	20	17	3	4	6	6	21	21	23	13	10	10	11	8	20	16	12	16	39.2512	91.5703	18.8646	87.2081	18.4114	84.8131	45.9275	83.6484	ENSMUSG00000048538;Ahcy Adenosylhomocysteinase
Ahdc1	IPI00420683	0	0	0	0	4	0	0	0	0	0	0	0	4	3	5	4	0	0	0	0	0	0	0	0	1	1	2	4	0	0	0	0	0	3.98714	0	17.6432	0	0	8.24212	0	Ahdc1 A.T hook DNA-binding motif-containing protein 1
Ahnak	IPI00553798,IPI00605894	11	7	9	9	8	8	6	6	43	74	173	191	120	105	93	99	19	18	44	37	92	97	105	75	29	53	28	43	12	24	14	18	29.103	25.9046	472.978	459.542	115.703	400.399	177.281	90.3664	Ahnak AHNAK nucleoprotein isoform 1,Ahnak Desmoyokin (Fragment)
Ahsa1	IPI00153740	1	2	3	7	3	3	5	8	0	0	0	0	5	7	2	1	0	0	0	0	12	4	4	2	6	5	2	2	3	9	3	5	11.8469	17.3038	0	16.4776	0	24.1016	19.3811	26.4311	Ahsa1 Activator of 90 kDa heat shock protein ATPase homolog 1
AI314180	IPI00321646	0	0	0	0	3	2	1	0	0	0	0	0	5	6	6	5	0	0	0	0	4	0	5	0	0	0	0	0	2	3	0	0	0	5.67705	0	24.2849	0	9.75263	0	6.28988	AI314180 Isoform 1 of Proteasome-associated protein ECM29 homolog
AI597468	IPI00118827	0	0	0	0	0	0	0	0	0	0	0	0	0	0	0	0	0	0	0	0	2	2	4	1	0	0	0	0	0	0	0	0	0	0	0	0	0	9.75955	0	0	AI597468 UPF0444 protein C12orf23 homolog
Aifm1	IPI00129577	0	0	3	3	1	0	3	2	2	2	2	2	5	3	5	4	0	0	3	1	3	4	3	1	2	0	1	2	0	0	0	0	6.19985	5.36644	7.89626	18.7131	4.26739	12.0477	5.80806	0	Aifm1 Apoptosis-inducing factor 1, mitochondrial precursor
Aip	IPI00117178	0	0	0	0	0	0	0	0	0	0	0	0	0	0	0	0	0	0	0	0	0	0	0	0	0	0	0	0	0	1	0	1	0	0	0	0	0	0	0	2.62657	Aip AH receptor-interacting protein
Ak1	IPI00128209	0	0	0	0	0	0	0	0	0	0	3	13	12	12	17	17	0	0	2	10	0	0	0	0	1	2	1	1	9	5	3	3	0	0	14.9326	64.1204	10.2746	0	5.94853	25.6183	Ak1 Isoform 1 of Adenylate kinase isoenzyme 1
AK122209	IPI00605125	0	0	0	0	0	0	0	0	0	0	0	0	0	0	0	0	0	0	0	0	2	0	0	0	0	0	0	0	0	0	0	0	0	0	0	0	0	2.21153	0	0	AK122209 hypothetical protein LOC382038
AK129128	IPI00114254	0	0	0	0	0	0	0	0	0	0	0	0	3	0	1	1	0	0	0	0	2	1	0	0	0	0	0	0	0	0	0	0	0	0	0	5.44018	0	3.33567	0	0	AK129128 hypothetical protein LOC218343
Ak2	IPI00269076	0	0	0	0	6	0	6	2	0	1	0	3	11	15	14	12	2	0	1	2	10	11	6	2	1	7	3	5	8	5	5	4	0	12.8898	3.59685	57.4418	4.64736	31.8909	17.7573	28.7686	Ak2 Adenylate kinase isoenzyme 2, mitochondrial
Ak3	IPI00221769	0	0	0	0	0	0	0	0	0	0	0	0	0	0	0	0	0	0	0	0	2	1	1	0	0	0	0	0	0	0	0	0	0	0	0	0	0	4.40159	0	0	Ak3 GTP:AMP phosphotransferase mitochondrial
Akap1	IPI00115506	0	0	0	0	0	0	0	0	0	0	0	0	0	0	0	0	0	0	0	0	0	0	0	0	1	4	1	1	0	0	0	0	0	0	0	0	0	0	8.50741	0	Akap1 Isoform 3 of A kinase anchor protein 1, mitochondrial precursor
Akap12	IPI00123709	70	71	27	42	28	46	33	40	0	0	3	2	6	3	5	3	2	2	8	20	26	31	34	12	38	51	59	73	22	21	17	20	152.686	134.772	5.07862	18.6535	28.9985	112.272	244.808	105.353	Akap12 Isoform 1 of A-kinase anchor protein 12
Akap2242481	IPI00336504	0	0	0	0	0	0	0	0	0	0	0	0	1	0	1	0	0	0	0	0	4	3	4	3	0	0	0	0	0	0	0	0	0	0	0	2.17066	0	15.1674	0	0	Palm2;Palm2-akap2;Akap2 A kinase (PRKA) anchor protein 2 isoform 2
Akap8	IPI00321739	0	0	0	5	1	1	1	1	3	8	3	4	5	5	3	3	1	0	2	0	1	0	2	1	1	3	7	5	0	0	0	0	4.87072	3.67847	17.2872	17.6098	3.26332	4.27367	16.5243	0	Akap8 A-kinase anchor protein 8
Akr1a4	IPI00466128	4	2	1	2	5	5	3	7	0	0	1	2	6	9	4	9	0	0	0	0	5	6	8	3	2	5	4	8	1	4	0	1	6.54197	18.5295	2.88729	31.0133	0	23.9092	20.3226	7.73914	Akr1a4 Alcohol dehydrogenase
Akr1b3	IPI00223757	4	10	3	7	8	20	25	18	0	0	0	0	6	7	5	5	0	0	0	0	15	9	18	9	1	2	0	0	6	8	5	8	18.2651	64.0102	0	25.368	0	55.2149	4.11004	35.6085	Akr1b3 Aldose reductase
Akr1b8	IPI00273096	0	0	0	0	0	0	0	0	0	0	0	0	0	0	0	0	0	0	0	0	3	2	0	1	0	0	0	0	0	0	0	0	0	0	0	0	0	6.60166	0	0	Akr1b8 Aldose reductase-related protein 2
Akr1e1	IPI00121305,IPI00874800	0	0	0	0	3	2	1	1	0	0	0	0	0	0	0	0	0	0	0	0	0	0	0	0	0	0	0	0	1	0	0	1	0	6.59214	0	0	0	0	0	2.49213	Akr1e1 Aldo-keto reductase family 1 member E1,Akr1e1 35 kDa protein
Akr7a5	IPI00331490	0	0	0	0	0	0	0	0	0	0	0	0	0	0	0	0	0	0	0	0	0	4	3	1	0	0	0	0	0	0	0	0	0	0	0	0	0	8.7304	0	0	Akr7a5 Aflatoxin B1 aldehyde reductase member 2
Alad	IPI00112719	0	0	0	0	0	0	0	0	0	0	0	0	1	1	4	4	0	0	0	0	0	0	0	0	0	0	0	0	0	0	0	0	0	0	0	11.1049	0	0	0	0	Alad Delta-aminolevulinic acid dehydratase
Alas1	IPI00121287	0	0	0	0	0	0	0	0	0	0	0	0	0	0	1	1	0	0	0	0	3	0	0	0	0	0	0	0	0	0	0	0	0	0	0	2.23029	0	3.31729	0	0	Alas1 5-aminolevulinate synthase, nonspecific, mitochondrial precursor
Alb	IPI00131695	8	9	19	9	0	0	0	0	0	6	2	0	0	0	0	0	11	7	3	17	0	0	0	0	13	7	4	3	0	0	0	0	39.4438	0	7.64774	0	34.1731	0	35.6077	0	Alb Serum albumin precursor
Alcam	IPI00121378	0	0	5	3	0	0	0	0	0	0	0	0	0	0	0	0	0	0	0	0	0	0	0	0	0	1	1	3	0	0	0	0	8.38479	0	0	0	0	0	4.85249	0	Alcam CD166 antigen precursor
Aldh18a1	IPI00129350	0	0	0	0	4	15	8	6	0	0	0	0	15	10	16	21	0	0	0	0	23	16	16	4	0	0	0	0	13	3	4	3	0	30.0511	0	68.5203	0	64.6178	0	29.2105	Aldh18a1 Isoform Long of Delta-1-pyrroline-5-carboxylate synthetase
Aldh1b1	IPI00113073	0	0	0	0	0	0	0	0	0	0	0	0	0	0	0	0	0	0	0	0	0	0	0	0	0	0	0	0	1	0	1	0	0	0	0	0	0	0	0	2.68373	Aldh1b1 Aldehyde dehydrogenase X, mitochondrial precursor
Aldh2	IPI00111218	1	2	1	1	25	22	27	34	0	0	1	2	24	27	18	24	0	0	0	0	4	1	4	1	0	2	2	2	14	16	9	18	3.81707	99.1301	2.88729	102.675	0	10.8469	6.23586	74.6949	Aldh2 Aldehyde dehydrogenase, mitochondrial precursor
Aldh3a2	IPI00111235	0	0	0	0	0	0	0	0	0	0	0	0	0	0	0	0	0	0	0	0	1	2	1	0	0	0	0	0	0	0	0	0	0	0	0	0	0	4.41997	0	0	Aldh3a2 Fatty aldehyde dehydrogenase variant form
Aldh4a1	IPI00405699	0	0	0	0	2	6	2	2	0	0	0	0	4	4	7	9	0	0	0	0	0	0	0	0	0	0	2	1	7	5	7	6	0	11.0373	0	26.6064	0	0	2.8097	33.2338	Aldh4a1 Delta-1-pyrroline-5-carboxylate dehydrogenase, mitochondrial precursor
Aldh5a1	IPI00273164	0	0	0	0	0	0	0	0	0	0	0	0	2	1	2	1	0	0	0	0	0	0	0	0	0	0	0	0	0	0	0	0	0	0	0	6.58473	0	0	0	0	Aldh5a1 Succinate-semialdehyde dehydrogenase, mitochondrial precursor
Aldh6a1	IPI00461964	0	0	0	0	0	0	0	0	0	0	0	0	0	1	1	1	0	0	0	0	2	2	0	0	0	0	0	0	0	0	0	0	0	0	0	3.34412	0	4.45982	0	0	Aldh6a1 Methylmalonate-semialdehyde dehydrogenase [acylating], mitochondrial precursor
Aldh7a1	IPI00230084	0	0	0	0	0	2	1	4	0	0	0	0	3	4	0	5	0	0	0	0	0	0	0	0	0	0	0	0	0	0	0	0	0	6.34705	0	13.3132	0	0	0	0	Aldh7a1 13 days embryo liver cDNA, RIKEN full-length enriched library, clone:I920089D15 product:aldehyde dehydrogenase family 7, member A1, full insert sequence
Aldh9a1	IPI00124372	1	2	1	0	5	0	2	1	0	0	0	0	2	3	3	3	0	0	0	0	3	0	2	0	1	0	0	1	5	1	2	2	2.84292	7.592	0	12.1723	0	5.44912	2.41843	12.8408	Aldh9a1 aldehyde dehydrogenase 9, subfamily A1
Aldoa	IPI00221402	17	17	7	7	46	42	37	35	9	8	9	14	33	32	30	32	4	4	6	8	29	14	35	29	9	12	7	12	30	27	21	30	34.3056	147.845	39.1029	140.119	20.9526	115.158	46.5195	141.816	Aldoa Fructose-bisphosphate aldolase A
Aldoc	IPI00119458	0	0	0	0	0	0	0	0	0	0	0	0	1	1	1	1	0	0	0	0	0	0	0	0	0	0	0	0	3	5	3	7	0	0	0	4.41408	0	0	0	23.8137	Aldoc Fructose-bisphosphate aldolase C
Alg2	IPI00121575	0	0	0	0	0	0	0	0	0	0	0	0	0	1	1	1	0	0	0	0	0	0	0	0	0	0	0	0	1	1	2	1	0	0	0	3.34412	0	0	0	6.81672	Alg2 Alpha-1,3-mannosyltransferase ALG2
Alkbh5	IPI00453512	0	0	0	0	0	0	0	0	0	0	0	0	1	0	1	2	0	0	0	0	0	0	0	0	0	0	0	0	0	0	0	0	0	0	0	4.42985	0	0	0	0	Alkbh5 Alkylated DNA repair protein alkB homolog 5
Alpl	IPI00134743	258	273	36	47	0	0	0	0	16	16	24	8	0	0	0	0	0	0	0	0	0	0	0	0	1	4	6	3	0	0	0	0	394.956	0	64.7689	0	0	0	15.098	0	Alpl Alkaline phosphatase, tissue-nonspecific isozyme precursor
Amfr	IPI00319880	0	0	0	0	0	0	0	0	0	0	0	0	0	0	0	0	0	0	0	0	1	0	1	0	0	0	0	0	0	0	0	0	0	0	0	0	0	2.17168	0	0	Amfr Isoform 1 of Autocrine motility factor receptor
Ampd2	IPI00406639	0	0	0	0	0	0	0	0	0	0	0	0	1	1	0	2	0	0	0	0	7	5	6	5	0	0	0	0	0	0	0	0	0	0	0	4.44298	0	24.9369	0	0	Ampd2 AMP deaminase 2
Anapc1	IPI00137228	0	0	0	0	0	0	0	0	0	0	0	0	0	1	5	2	0	0	0	0	4	3	1	0	0	0	0	0	0	0	0	0	0	0	0	8.87649	0	8.86141	0	0	Anapc1 Anaphase-promoting complex subunit 1
Anapc2	IPI00227654	0	0	0	0	0	0	0	0	0	0	0	0	2	0	2	0	0	0	0	0	0	0	0	0	0	0	0	0	0	0	0	0	0	0	0	4.34131	0	0	0	0	Anapc2 Anaphase-promoting complex subunit 2
Anapc5	IPI00380355	0	0	0	0	0	0	0	0	0	0	0	0	0	0	0	0	0	0	0	0	2	0	0	1	0	0	0	0	0	0	0	0	0	0	0	0	0	3.2476	0	0	Anapc5 Isoform 1 of Anaphase-promoting complex subunit 5
Anapc7	IPI00331074	0	0	0	0	0	0	0	0	0	0	0	0	0	0	0	0	0	0	0	0	3	0	0	0	0	0	0	0	0	0	0	0	0	0	0	0	0	3.31729	0	0	Anapc7 Anaphase-promoting complex subunit 7
Ank3	IPI00118149,IPI00623506	0	0	0	0	0	0	0	0	1	1	0	1	1	1	0	0	0	0	0	0	1	1	0	0	2	6	3	3	1	0	0	2	0	0	2.85247	2.18379	0	2.22991	16.2944	3.80695	Ank3 ankyrin 3, epithelial isoform g,Ank3 Brain-specific ankyrin-G
Ankfy1	IPI00329843	0	0	0	0	0	0	0	0	0	0	0	0	1	3	1	1	0	0	0	0	2	2	3	0	0	0	0	0	0	0	0	0	0	0	0	6.64173	0	7.65756	0	0	Ankfy1 Isoform 1 of Ankyrin repeat and FYVE domain-containing protein 1
Ankrd17	IPI00118794,IPI00272501	0	0	0	0	1	2	1	1	0	0	0	0	3	2	2	4	0	0	0	0	4	3	5	2	0	2	0	0	2	1	1	1	0	4.59857	0	12.1573	0	15.1972	2.55889	6.48762	Ankrd17 Isoform 3 of Ankyrin repeat domain-containing protein 17,Ankrd17 ankyrin repeat domain protein 17 isoform b
Anln	IPI00172197	1	0	1	7	2	3	3	3	0	0	0	0	2	2	3	2	0	0	0	0	3	1	4	1	0	0	0	0	0	0	0	0	8.49507	10.0386	0	9.92885	0	9.74117	0	0	Anln Actin-binding protein anillin
Anp32a	IPI00314736	0	0	0	0	9	4	2	8	0	0	0	3	9	5	5	7	0	0	0	0	8	5	2	1	2	1	0	4	28	17	14	19	0	21.6652	2.68744	28.6094	0	17.6347	7.85085	101.336	Anp32a Acidic leucine-rich nuclear phosphoprotein 32 family member A
Anp32b	IPI00113536	0	0	0	0	12	11	5	16	0	1	0	3	15	12	11	15	0	0	0	0	14	10	7	4	4	4	3	4	9	17	7	15	0	40.9564	3.59685	58.4669	0	38.3279	17.7051	63.1628	Anp32b Isoform 2 of Acidic leucine-rich nuclear phosphoprotein 32 family member B
Anp32e	IPI00130016	0	0	0	0	3	1	1	0	0	0	0	0	0	0	0	0	0	0	0	0	3	1	2	1	3	4	0	0	6	1	2	1	0	4.75695	0	0	0	7.60934	9.77123	12.7033	Anp32e Isoform 1 of Acidic leucine-rich nuclear phosphoprotein 32 family member E
Anpep	IPI00319509	0	1	7	11	0	0	0	0	0	0	0	0	0	0	0	0	0	0	0	0	0	0	0	0	0	1	4	5	0	0	0	0	18.9463	0	0	0	0	0	9.50067	0	Anpep Aminopeptidase N
Anxa1	IPI00230395	0	0	0	0	4	5	5	1	2	9	3	3	4	4	3	3	0	0	2	0	0	0	0	0	0	1	2	2	5	2	5	4	0	13.7352	16.2536	15.426	2.31424	0	4.95642	21.3014	Anxa1 Annexin A1
Anxa11	IPI00124264	0	0	0	0	2	0	2	2	0	0	0	0	2	5	1	3	0	0	0	0	0	0	0	0	0	0	0	0	3	1	2	2	0	5.51673	0	12.1985	0	0	0	10.4862	Anxa11 Annexin A11
Anxa2	IPI00468203	0	0	3	3	1	0	2	0	23	32	11	10	80	93	57	55	11	6	4	12	36	34	66	67	1	3	67	47	12	14	13	12	6.19985	2.68977	74.1981	314.05	30.3887	217.796	111.223	67.8536	Anxa2 Annexin A2
Anxa3	IPI00132722	0	0	0	0	0	0	0	0	0	2	2	2	15	16	12	15	0	0	0	0	0	0	0	0	1	1	1	3	8	3	5	4	0	0	5.80176	64.0229	0	0	6.40364	26.1451	Anxa3 Annexin A3
Anxa4	IPI00353727,IPI00877291	0	0	0	0	0	0	0	0	0	0	0	0	17	11	11	8	0	0	0	0	17	17	19	9	0	0	0	0	3	1	2	2	0	0	0	51.5858	0	67.4855	0	10.4862	Anxa4 Annexin A4,Anxa4 annexin A4
Anxa5	IPI00317309	0	0	0	0	7	5	2	1	3	12	21	23	33	34	48	46	3	0	10	0	35	27	26	22	1	3	7	10	10	9	8	9	0	14.1861	57.6673	177.974	14.4184	119.561	20.8607	47.4636	Anxa5 Annexin A5
Anxa6	IPI00310240,IPI00554894	0	0	0	0	15	12	13	8	0	0	0	0	11	10	9	9	0	0	0	0	14	13	16	6	0	1	4	10	9	7	8	3	0	44.3181	0	42.9804	0	53.3657	13.8371	35.7739	Anxa6 annexin A6 isoform b,Anxa6 Annexin A6
Anxa7	IPI00114017	0	0	0	0	0	0	0	0	0	2	2	1	6	6	3	2	0	0	0	0	5	3	6	4	0	0	0	0	1	2	1	2	0	0	4.90595	18.664	0	19.441	0	7.93688	Anxa7 annexin A7
Aof2	IPI00453837	0	0	0	0	1	0	0	2	0	0	0	0	2	3	1	4	0	0	0	0	0	0	0	0	0	0	0	0	1	1	0	1	0	2.82696	0	11.1005	0	0	0	3.80388	Aof2 Lysine-specific histone demethylase 1
Ap1b1	IPI00346965	0	0	0	0	10	11	15	9	0	0	0	0	15	16	19	14	0	0	2	1	14	23	20	12	2	6	3	6	18	16	10	17	0	41.0221	0	70.5982	3.11027	75.0872	18.8963	79.5958	Ap1b1 adaptor protein complex AP-1, beta 1 subunit
Ap1g1	IPI00224151	0	0	0	0	1	4	3	7	0	0	0	0	4	6	5	5	0	0	0	0	4	7	7	5	0	0	0	0	0	0	0	0	0	13.6223	0	22.1142	0	24.9338	0	0	Ap1g1 14 days pregnant adult female placenta cDNA, RIKEN full-length enriched library, clone:I530001O15 product:adaptor protein complex AP- 1, gamma 1 subunit, full insert sequence
Ap1m1	IPI00119680	0	0	0	0	0	0	0	0	0	0	0	0	0	0	0	0	0	0	0	0	5	0	1	0	0	0	0	0	0	0	0	0	0	0	0	0	0	6.59474	0	0	Ap1m1 AP-1 complex subunit mu-1
Ap1m2	IPI00229147	0	0	0	0	0	0	0	0	0	0	0	0	0	2	4	5	0	0	0	0	0	0	0	0	0	0	0	0	0	0	0	0	0	0	0	12.2784	0	0	0	0	Ap1m2 Isoform 2 of AP-1 complex subunit mu-2
Ap2a1	IPI00108780	0	0	0	0	7	16	21	10	0	0	0	0	25	20	24	19	0	0	0	0	22	15	11	7	0	0	0	0	11	8	5	8	0	48.6263	0	96.9045	0	60.1666	0	41.4951	Ap2a1 Isoform A of AP-2 complex subunit alpha-1
Ap2a2	IPI00310131	0	0	0	0	13	17	18	11	0	0	0	0	25	21	28	17	0	0	0	0	33	19	15	9	1	2	2	2	13	9	8	8	0	53.9027	0	100.162	0	83.1624	7.78701	49.6807	Ap2a2 AP-2 complex subunit alpha-2
Ap2b1	IPI00119689	0	0	0	0	21	20	14	13	0	2	1	1	22	19	21	20	0	0	0	0	26	19	18	10	5	9	3	6	14	20	14	26	0	63.0815	3.81028	90.4083	0	79.6558	27.388	97.9926	Ap2b1 Isoform 1 of AP-2 complex subunit beta-1
Ap2m1	IPI00116356	0	0	0	0	0	0	0	0	4	1	1	1	4	5	5	3	0	0	2	1	1	3	6	5	6	2	2	3	4	1	1	2	0	0	7.08988	18.7412	3.11027	16.0541	16.41	10.1571	Ap2m1 AP-2 complex subunit mu-1
Ap2s1	IPI00118022	0	0	0	0	0	0	0	0	0	0	0	0	3	0	3	0	0	0	0	0	0	0	0	0	0	0	0	0	0	0	0	0	0	0	0	6.51197	0	0	0	0	Ap2s1 AP-2 complex subunit sigma-1
Ap3b1	IPI00130444	0	0	0	0	0	0	0	0	0	0	0	0	3	2	2	2	0	0	0	0	2	0	2	0	0	0	0	0	1	1	0	1	0	0	0	9.89812	0	4.34336	0	3.80388	Ap3b1 AP-3 complex subunit beta-1
Ap3d1	IPI00117811	0	0	0	0	0	2	2	0	0	0	0	0	1	1	2	1	0	0	0	0	4	0	5	0	0	0	0	0	0	0	0	0	0	3.53318	0	5.51477	0	9.75263	0	0	Ap3d1 AP-3 complex subunit delta-1
Ap3m1	IPI00311387	0	0	0	0	0	0	0	0	0	0	0	0	0	0	0	2	0	0	0	0	3	0	1	1	0	0	0	0	1	0	0	1	0	0	0	2.25919	0	5.41928	0	2.49213	Ap3m1 AP-3 complex subunit mu-1
Ap3s1	IPI00322193	0	0	0	0	0	0	0	0	0	0	0	0	0	0	0	0	0	0	0	0	0	0	0	0	0	1	0	1	0	0	0	0	0	0	0	0	0	0	2.14672	0	Ap3s1 AP-3 complex subunit sigma-1
Apaf1	IPI00135366	0	0	0	0	0	0	0	0	0	0	0	0	0	0	0	2	0	0	0	0	0	0	0	0	0	0	0	0	1	1	0	0	0	0	0	2.25919	0	0	0	2.48906	Apaf1 Isoform 1 of Apoptotic protease-activating factor 1
Apeh	IPI00279218	0	0	0	0	0	0	0	0	0	0	0	0	1	1	1	0	0	0	0	0	2	0	1	2	0	0	0	0	2	1	2	0	0	0	0	3.28448	0	5.34959	0	6.67921	Apeh Isoform 2 of Acylamino-acid-releasing enzyme
Apex1	IPI00224152	0	0	0	0	12	18	11	13	0	0	0	0	9	9	11	11	0	0	0	0	8	5	6	3	0	0	0	0	15	9	11	14	0	49.7308	0	44.1873	0	23.9706	0	64.4436	Apex1 DNA-(apurinic or apyrimidinic site) lyase
Api5	IPI00399961,IPI00754418	0	0	0	0	26	26	24	16	0	0	0	0	16	14	20	9	0	0	0	0	17	10	13	8	1	1	1	1	9	10	14	7	0	84.7962	0	64.8932	0	52.1849	4.66908	54.0069	Api5 11 days embryo head cDNA, RIKEN full-length enriched library, clone:6230411L24 product:apoptosis inhibitor 5, full insert sequence,Api5 Apoptosis inhibitor 5
Aplp2	IPI00121338	0	0	0	0	0	0	0	0	0	0	0	0	0	0	0	0	0	0	0	0	0	0	0	0	1	3	3	4	0	0	0	0	0	0	0	0	0	0	11.7722	0	Aplp2 CDE1-binding protein CDEBP
Apoa1bp	IPI00170307	0	0	0	0	0	0	0	0	0	0	0	0	3	5	7	6	0	0	0	0	4	8	14	1	0	0	0	0	5	5	0	9	0	0	0	23.2614	0	29.3751	0	24.2787	Apoa1bp Apolipoprotein A-I-binding protein precursor
Apob48r	IPI00121357	0	0	0	0	0	0	0	0	0	1	4	4	0	0	0	0	0	0	0	0	0	0	0	0	0	0	0	0	0	0	0	0	0	0	8.87532	0	0	0	0	0	Apob48r Apolipoprotein B48 receptor
Apoe	IPI00323571	19	22	11	10	3	4	2	2	9	12	2	3	0	0	0	0	0	0	0	0	0	0	0	0	12	13	33	34	0	0	0	0	45.6823	10.1939	25.2169	0	0	0	96.7839	0	Apoe Apolipoprotein E precursor
Apoo	IPI00121576	0	0	0	0	0	0	0	0	0	0	0	0	1	1	1	2	0	0	0	0	0	1	2	2	0	0	2	4	0	0	0	0	0	0	0	5.54367	0	5.32812	5.41153	0	Apoo Apolipoprotein O
Apool	IPI00112493	0	0	0	0	0	0	0	0	0	0	0	0	1	1	0	2	0	0	0	0	2	0	0	2	0	0	4	2	0	0	0	0	0	0	0	4.44298	0	4.28368	5.6194	0	Apool Apolipoprotein O-like precursor
Aprt	IPI00128491,IPI00625950	3	6	4	1	8	17	19	18	0	0	0	0	18	26	25	23	0	0	0	0	20	32	34	26	5	7	2	2	6	15	8	16	10.5954	56.1709	0	101.717	0	121.267	20.3888	59.8286	Aprt Adenine phosphoribosyltransferase,Aprt adenine phosphoribosyl transferase
Aqr	IPI00330263	0	0	0	0	0	0	0	0	0	0	0	0	5	1	8	5	0	0	0	0	3	1	2	3	0	0	0	0	0	0	0	0	0	0	0	20.9172	0	9.68149	0	0	Aqr Intron-binding protein aquarius
Araf	IPI00320608	0	0	0	0	0	0	0	0	0	0	0	0	0	0	0	0	0	0	0	0	1	0	1	1	0	0	0	0	0	0	0	0	0	0	0	0	0	3.20775	0	0	Araf A-Raf proto-oncogene serine/threonine-protein kinase
Arbp64336	IPI00314950	10	7	3	10	0	0	0	0	0	4	14	21	0	0	0	0	0	0	0	0	56	58	80	103	3	6	11	11	0	0	0	0	22.9388	0	37.789	0	0	319.112	32.5535	0	Rplp0 60S acidic ribosomal protein P0
Arcn1	IPI00313558	2	1	4	4	1	7	4	8	3	6	1	1	14	9	8	11	2	2	4	11	15	19	17	7	10	5	5	12	5	3	1	3	10.0171	18.1442	10.5896	46.235	17.2057	63.3183	37.1721	15.2727	Arcn1 Coatomer subunit delta
Ard1b	IPI00130894	0	0	0	0	0	0	0	0	0	0	0	0	2	2	2	1	0	0	0	0	2	1	2	1	0	0	0	0	0	0	0	0	0	0	0	7.69856	0	6.50358	0	0	Ard1b N-terminal acetyltransferase complex ARD1 subunit homolog B
Arf1	IPI00221613	29	29	23	17	9	3	8	5	0	0	0	0	18	17	12	16	0	0	0	0	29	25	19	9	12	13	25	25	0	0	0	0	75.5308	23.0787	0	69.4762	0	89.7478	81.2088	0	Arf1 ADP-ribosylation factor 1
Arf2	IPI00135730	0	0	0	0	0	0	0	0	0	0	0	0	0	0	0	0	0	0	0	0	0	0	0	0	0	0	0	0	12	7	9	10	0	0	0	0	0	0	0	50.016	Arf2 ADP-ribosylation factor 2
Arf4	IPI00331663	1	0	5	0	0	0	0	0	0	0	0	0	10	11	5	8	2	1	3	7	20	21	13	8	3	5	6	4	10	5	5	8	6.04594	0	0	37.4919	11.9031	67.8678	20.347	36.3825	Arf4 ADP-ribosylation factor 4
Arf5	IPI00221615	0	0	0	0	9	5	8	5	18	24	15	14	15	14	9	12	15	15	19	28	25	25	19	10	8	10	21	22	0	0	0	0	0	24.9189	69.6525	55.1044	72.9302	86.3609	64.6792	0	Arf5 ADP-ribosylation factor 5
Arf6	IPI00221616	0	0	0	0	4	1	3	2	0	0	0	0	3	4	3	5	0	0	0	0	5	4	5	1	0	0	0	0	0	0	0	0	0	9.27689	0	16.6152	0	16.391	0	0	Arf6 ADP-ribosylation factor 6
Arfgap1	IPI00387227	0	0	0	0	0	0	0	0	0	0	0	0	0	0	0	0	0	0	0	0	4	1	5	2	0	0	0	0	0	0	0	0	0	0	0	0	0	12.9489	0	0	Arfgap1 Isoform 1 of ADP-ribosylation factor GTPase-activating protein 1
Arfgap2	IPI00109656	0	0	0	0	0	0	0	0	0	0	0	0	0	0	0	0	0	0	0	0	4	1	1	1	0	0	0	0	0	0	0	0	0	0	0	0	0	7.64919	0	0	Arfgap2 Isoform 2 of ADP-ribosylation factor GTPase-activating protein 2
Arfgap3	IPI00111931	0	0	0	0	0	0	0	0	0	0	0	0	0	0	0	0	0	0	0	0	1	1	0	0	0	0	0	0	0	0	0	0	0	0	0	0	0	2.22991	0	0	Arfgap3 ADP-ribosylation factor GTPase-activating protein 3
Arfgef1	IPI00626782	0	0	0	0	0	0	0	0	0	0	0	0	0	0	0	0	0	0	0	0	3	1	1	0	0	0	0	0	2	0	0	0	0	0	0	0	0	5.50735	0	2.35463	Arfgef1 ADP-ribosylation factor guanine nucleotide-exchange factor 1
Arfgef2	IPI00137087	0	0	0	0	0	0	0	0	0	0	0	0	2	0	0	0	0	0	0	0	0	2	1	0	0	0	0	0	0	0	0	0	0	0	0	2.13992	0	3.3142	0	0	Arfgef2 ADP-ribosylation factor guanine nucleotide-exchange factor 2
Arglu1	IPI00230009	0	0	0	0	0	0	0	0	0	0	0	0	0	0	0	0	0	0	0	0	0	0	1	1	0	0	0	0	0	0	0	0	0	0	0	0	0	2.10199	0	0	Arglu1 Isoform 2 of Arginine and glutamate-rich protein 1
Arhgap1	IPI00224070	0	0	0	0	2	2	1	2	0	0	0	0	5	5	6	4	0	0	0	0	7	9	4	2	0	0	0	0	4	4	6	6	0	6.51044	0	22.0415	0	24.1935	0	26.8837	Arhgap1 Rho GTPase activating protein 1
Arhgap17	IPI00320905	0	0	0	0	0	0	0	0	0	0	0	0	2	1	1	1	0	0	0	0	2	5	5	5	0	0	0	0	0	0	0	0	0	0	0	5.48404	0	18.3422	0	0	Arhgap17 Isoform 1 of Rho GTPase-activating protein 17
Arhgdia	IPI00322312	12	14	10	8	11	12	12	15	8	7	4	7	15	10	12	12	9	6	4	9	17	18	8	9	11	13	17	19	8	10	5	6	33.889	45.8901	25.3972	53.9512	26.1024	56.8846	66.6843	37.957	Arhgdia Rho GDP-dissociation inhibitor 1
Arhgef2	IPI00310764	0	0	0	0	0	0	0	0	0	0	0	0	2	3	2	0	0	0	0	0	2	1	1	2	0	0	0	0	0	0	0	0	0	0	0	7.68279	0	6.47374	0	0	Arhgef2 Isoform 1 of Rho/Rac guanine nucleotide exchange factor 2
Arhgef5	IPI00855144	0	0	0	0	0	0	0	0	0	0	0	0	0	0	0	0	0	0	0	0	0	1	1	0	0	0	0	0	0	0	0	0	0	0	0	0	0	2.19006	0	0	Arhgef5 Rho guanine nucleotide exchange factor (GEF) 5
Arid1a	IPI00127131,IPI00648459	0	0	0	0	3	2	3	2	0	0	0	0	0	2	2	2	0	0	0	0	0	0	0	0	3	4	1	0	5	5	5	4	0	9.20021	0	6.68823	0	0	10.7424	25.2367	Arid1a AT rich interactive domain 1A,Arid1a AT rich interactive domain 1A
Arid1b	IPI00848707	0	0	0	0	0	0	0	0	0	0	0	0	1	1	1	0	0	0	0	0	0	0	0	0	0	0	0	0	0	0	0	0	0	0	0	3.28448	0	0	0	0	Arid1b AT rich interactive domain 1B
Arid3a	IPI00125956	0	0	0	0	0	0	0	0	0	0	0	0	0	0	0	0	0	0	0	0	1	0	1	1	0	0	0	0	2	1	0	0	0	0	0	0	0	3.20775	0	3.66638	Arid3a AT-rich interactive domain-containing protein 3A
Arid3b	IPI00277032	0	0	0	0	0	0	0	0	0	0	0	0	0	0	0	0	0	0	0	0	0	0	0	0	0	0	0	0	3	2	2	3	0	0	0	0	0	0	0	13.1127	Arid3b Isoform 1 of AT-rich interactive domain-containing protein 3B
Arl1	IPI00278498	0	0	0	0	0	0	0	0	0	0	0	0	1	3	5	3	0	0	0	0	9	1	4	0	0	0	0	0	0	0	0	0	0	0	0	13.3037	0	15.3397	0	0	Arl1 ADP-ribosylation factor-like protein 1
Arl10	IPI00135071	0	0	0	0	0	0	0	0	0	0	0	0	1	1	0	0	0	0	0	0	0	0	0	0	0	0	0	0	0	0	0	0	0	0	0	2.18379	0	0	0	0	Arl10 ADP-ribosylation factor-like protein 10
Arl3	IPI00124787	0	0	0	0	0	0	0	0	0	0	0	0	1	0	0	1	0	0	0	0	0	0	0	0	0	0	0	0	3	3	1	2	0	0	0	2.19956	0	0	0	11.6033	Arl3 ADP-ribosylation factor-like protein 3
Arl6ip2	IPI00227199,IPI00461142	0	0	0	0	1	2	1	0	0	0	0	0	2	6	10	7	0	0	0	0	3	4	4	2	1	2	0	0	8	5	5	6	0	3.68348	0	27.737	0	14.1497	4.11004	31.3983	Arl6ip2 Adult male hypothalamus cDNA, RIKEN full-length enriched library, clone:A230055O16 product:hypothetical Interferon-induced guanylate- binding protein 1 (GBP1), C-terminal domain structure / hypothetical P-loop containing nucleotide triphosphate hydrolases structure containing protein, full insert sequence,Arl6ip2 ADP-ribosylation factor-like 6 interacting protein 2 isoform 2
Arl6ip5	IPI00119024	0	0	0	0	0	0	0	0	0	0	0	0	1	1	2	0	0	0	0	0	4	1	1	1	1	0	1	2	0	0	0	0	0	0	0	4.38518	0	7.64919	4.25691	0	Arl6ip5 PRA1 family protein 3
Arl8a	IPI00124610	0	0	0	0	0	0	0	0	0	0	0	0	1	0	2	1	0	0	0	0	2	1	0	0	0	0	0	0	0	0	0	0	0	0	0	4.40095	0	3.33567	0	0	Arl8a ADP-ribosylation factor-like protein 8A
Arl8b	IPI00133218	0	0	0	0	0	0	0	0	0	0	0	0	0	0	0	0	0	0	0	0	5	0	2	0	0	0	0	0	0	0	0	0	0	0	0	0	0	7.66065	0	0	Arl8b ADP-ribosylation factor-like protein 8B
Armc1	IPI00110100	0	0	0	0	0	0	0	0	0	0	0	0	0	1	0	1	0	0	0	0	0	0	0	0	0	0	0	0	0	0	0	0	0	0	0	2.24342	0	0	0	0	Armc1 Armadillo repeat-containing protein 1
Armc10	IPI00137460	0	0	0	0	3	1	3	2	0	0	0	0	1	3	2	2	0	0	0	0	0	0	0	0	0	0	0	0	4	0	2	3	0	8.28011	0	8.87202	0	0	0	11.6666	Armc10 Isoform 2 of Armadillo repeat-containing protein 10
Armet	IPI00404019	0	0	1	2	0	0	0	0	1	7	2	1	1	2	3	2	0	0	0	0	2	5	1	1	1	1	4	6	4	5	2	3	3.04076	0	10.5002	8.85889	0	9.93424	11.9191	18.2253	Armet Armet protein
Arpc1b	IPI00125143	0	0	0	0	0	0	0	0	0	0	0	0	0	0	0	0	0	0	0	0	0	0	0	0	3	3	1	1	0	0	0	0	0	0	0	0	0	0	10.3303	0	Arpc1b Arpc1b protein
Arpc2	IPI00661414	0	0	0	0	0	0	2	1	0	0	0	0	11	7	9	7	1	2	0	0	13	8	3	0	1	6	2	0	11	2	5	2	0	2.60807	0	37.3798	2.87171	26.5658	11.1702	25.7357	Arpc2 Actin-related protein 2/3 complex subunit 2
Arpc3	IPI00124829	0	0	0	0	6	2	7	3	0	0	0	0	9	7	10	8	0	0	0	0	7	6	7	4	0	0	0	0	0	0	0	0	0	16.4916	0	37.4701	0	26.0909	0	0	Arpc3 Actin-related protein 2/3 complex subunit 3
Arpc4	IPI00138691	0	0	0	0	6	1	3	3	0	0	0	0	11	8	4	7	0	0	0	0	6	5	7	3	1	2	4	3	0	0	0	0	0	12.1856	0	32.9901	0	22.8249	10.5967	0	Arpc4 Actin-related protein 2/3 complex subunit 4
Arpc5	IPI00399943	0	0	0	0	0	0	0	0	0	0	0	0	0	0	0	0	0	0	0	0	0	0	0	0	0	0	0	0	1	0	0	1	0	0	0	0	0	0	0	2.49213	Arpc5 Actin-related protein 2/3 complex subunit 5
Arpc5l	IPI00111117	0	0	0	0	0	2	2	2	0	0	0	4	4	6	4	6	0	0	0	0	2	3	3	2	0	0	0	0	0	0	0	0	0	5.36336	3.58326	22.1431	0	10.8539	0	0	Arpc5l Actin-related protein 2/3 complex subunit 5-like protein
Ars2	IPI00224644	5	4	2	4	9	9	9	4	0	3	2	5	11	8	10	7	0	0	0	0	2	5	4	0	5	9	8	12	4	5	2	2	11.3332	28.5307	9.39861	39.5943	0	12.0959	37.4478	16.9105	Ars2 Isoform C of Arsenite-resistance protein 2
Arvcf	IPI00127472	0	0	0	0	0	0	0	0	0	0	0	0	1	1	0	1	0	0	0	0	0	0	0	0	0	0	0	0	0	0	0	0	0	0	0	3.31338	0	0	0	0	Arvcf Isoform 3 of Armadillo repeat protein deleted in velo-cardio-facial syndrome homolog
Asah1	IPI00125266	0	0	0	0	0	4	5	1	0	0	0	0	2	3	7	3	0	0	0	0	1	5	5	2	0	0	0	0	0	0	0	0	0	8.82794	0	16.5751	0	14.1282	0	0	Asah1 Acid ceramidase precursor
Ascc2	IPI00128331	0	0	0	0	0	0	0	0	0	0	0	0	0	0	0	0	0	0	0	0	1	0	1	0	0	0	0	0	0	0	0	0	0	0	0	0	0	2.17168	0	0	Ascc2 Isoform 1 of Activating signal cointegrator 1 complex subunit 2
Ascc3	IPI00553687	0	0	0	0	0	0	0	0	0	0	0	0	0	1	1	2	0	0	0	0	4	0	1	0	0	0	0	0	0	0	0	0	0	0	0	4.47371	0	5.48897	0	0	Ascc3 Ascc3 protein
Ascc3l1	IPI00420329	19	23	20	20	32	39	45	38	14	21	6	10	45	41	48	42	8	4	10	13	40	34	35	21	53	66	41	49	28	30	25	30	65.8394	140.647	49.2911	194.091	33.3576	141.516	248.97	149.422	Ascc3l1 Activating signal cointegrator 1 complex subunit 3-like 1
Asf1a	IPI00132452	0	0	0	0	0	0	0	0	0	0	0	0	0	0	0	0	0	0	0	0	0	0	0	0	1	2	7	3	0	0	0	0	0	0	0	0	0	0	13.5103	0	Asf1a Histone chaperone ASF1A
Ash2l	IPI00131513	0	0	0	0	15	8	8	4	0	0	0	0	4	2	3	4	0	0	0	0	2	0	1	0	0	0	0	0	0	0	0	0	0	32.7449	0	14.328	0	3.27744	0	0	Ash2l Set1/Ash2 histone methyltransferase complex subunit ASH2
Asl	IPI00314788	0	0	0	0	0	0	0	0	0	0	0	0	0	0	1	3	0	0	0	0	2	0	1	1	0	0	0	0	1	1	0	0	0	0	0	4.48948	0	4.31352	0	2.48906	Asl Argininosuccinate lyase
Asna1	IPI00624501	0	0	0	0	1	3	5	3	0	0	0	0	3	3	6	3	0	0	0	0	3	6	8	2	1	2	1	2	8	9	4	9	0	10.7348	0	16.5443	0	20.6616	6.8158	39.0833	Asna1 Arsenical pump-driving ATPase
Asns	IPI00116966	12	11	8	5	11	3	18	8	0	0	0	0	14	7	8	8	0	0	2	4	17	13	13	3	2	4	3	3	4	1	0	0	27.0313	36.2825	0	40.6186	5.49838	50.377	13.7355	6.021	Asns Asparagine synthetase
Asph	IPI00474904	0	0	0	0	0	0	0	0	0	0	0	0	2	6	1	5	0	0	0	0	0	0	0	0	0	0	0	0	0	0	1	2	0	0	0	15.5715	0	0	0	4.13606	Asph Aspartly beta-hydroxylase
Aspscr1	IPI00121364	0	0	0	0	0	0	0	0	0	0	0	0	1	2	1	1	0	0	0	0	0	0	0	0	0	0	0	0	0	0	0	0	0	0	0	5.5279	0	0	0	0	Aspscr1 Isoform 1 of Tether containing UBX domain for GLUT4
Ass1	IPI00134746	3	3	3	1	9	9	7	8	6	8	5	4	13	16	29	21	4	1	1	0	0	0	0	0	4	7	2	1	9	8	7	6	7.75261	30.4981	22.6203	87.3724	5.91477	0	17.9704	39.5237	Ass1 Argininosuccinate synthase
Atad1	IPI00108410	0	0	0	0	0	0	0	0	0	0	0	0	14	11	10	11	0	0	0	0	5	3	3	7	0	0	0	0	10	4	5	2	0	0	0	50.664	0	19.3515	0	27.1819	Atad1 ATPase family AAA domain-containing protein 1
Atad2	IPI00135252	0	0	0	0	0	0	0	0	0	0	0	0	0	0	0	0	0	0	0	0	1	0	1	0	0	0	0	0	0	0	0	0	0	0	0	0	0	2.17168	0	0	Atad2 ATPase family, AAA domain containing 2
Atad3a	IPI00126913	0	0	0	0	7	3	5	4	0	0	0	0	7	6	8	6	0	0	0	0	15	6	4	3	2	2	3	2	6	0	3	2	0	17.6306	0	29.7558	0	30.7032	10.3094	14.2128	Atad3a Isoform 1 of ATPase family AAA domain-containing protein 3
Atad5	IPI00408664	0	0	0	0	0	0	0	0	0	0	0	0	0	0	0	0	0	2	0	0	0	0	0	0	0	0	0	0	0	0	0	0	0	0	0	0	1.92262	0	0	0	Atad5 Isoform 1 of ATPase family AAA domain-containing protein 5
Atg3	IPI00132142	0	0	0	0	0	0	0	0	0	0	0	0	0	0	0	0	0	0	0	0	3	2	1	0	0	0	0	0	0	0	0	0	0	0	0	0	0	6.6315	0	0	Atg3 Autophagy-related protein 3
Atic100046995	IPI00330303	3	4	2	0	48	43	38	27	0	0	0	0	21	27	28	31	0	0	0	0	48	31	31	13	2	4	2	3	33	26	20	31	6.26943	144.284	0	118.379	0	134.438	12.7643	143.845	Atic;LOC100046995 Bifunctional purine biosynthesis protein PURH
Atox1	IPI00117379	0	0	0	0	0	0	0	0	0	0	0	0	4	7	9	5	0	0	0	0	3	3	1	3	0	0	0	0	15	7	8	8	0	0	0	27.6309	0	10.8639	0	49.4119	Atox1 Copper transport protein ATOX1
Atp12a	IPI00268145	0	0	0	0	0	0	0	0	0	0	0	0	0	2	1	0	0	0	0	0	0	0	0	0	0	0	0	0	0	0	0	0	0	0	0	3.32834	0	0	0	0	Atp12a Potassium-transporting ATPase alpha chain 2
Atp13a1	IPI00109891	0	0	0	0	0	0	0	0	0	0	0	0	2	1	4	3	0	0	0	0	2	2	9	4	0	0	0	0	0	0	0	0	0	0	0	11.0453	0	18.1973	0	0	Atp13a1 Probable cation-transporting ATPase 13A1
Atp13a3	IPI00665580	0	0	0	0	0	0	0	0	0	0	0	0	0	0	0	0	1	0	0	1	0	1	2	1	0	0	0	0	0	0	0	0	0	0	0	0	1.74512	4.29205	0	0	Atp13a3 Type V P-type ATPase isoform 3
Atp1a1	IPI00311682	11	12	14	22	13	26	20	15	13	22	10	12	30	27	30	27	14	9	12	20	34	32	27	17	10	17	23	30	16	13	15	13	50.1464	67.537	55.3275	125.692	51.7451	119.962	85.6182	75.5787	Atp1a1 Sodium/potassium-transporting ATPase subunit alpha-1 precursor
Atp1a3	IPI00122048	0	0	0	0	5	8	6	4	0	0	0	0	0	0	0	0	0	0	0	0	0	0	0	0	0	0	0	0	0	0	0	0	0	21.084	0	0	0	0	0	0	Atp1a3 Sodium/potassium-transporting ATPase subunit alpha-3
Atp1a4	IPI00378485	0	0	0	0	2	0	1	1	0	0	0	0	2	4	6	5	0	0	0	0	6	0	1	0	0	0	0	0	5	2	4	1	0	3.75515	0	18.8474	0	7.7005	0	15.8506	Atp1a4 Sodium/potassium-transporting ATPase subunit alpha-4
Atp1b1	IPI00121550	0	0	9	7	0	0	0	0	0	1	3	3	0	0	0	0	0	6	2	11	3	2	4	2	3	4	0	2	0	0	0	0	16.6513	0	6.88384	0	16.8385	11.9014	11.5058	0	Atp1b1 Sodium/potassium-transporting ATPase subunit beta-1
Atp1b3	IPI00124221	3	5	6	4	0	0	0	0	0	0	0	0	0	0	0	0	0	0	0	0	0	0	0	0	2	2	6	6	0	0	0	0	15.1193	0	0	0	0	0	16.6921	0	Atp1b3 Sodium/potassium-transporting ATPase subunit beta-3
Atp2a2	IPI00338964	4	3	2	5	13	4	2	3	6	7	2	3	11	8	7	5	2	2	5	8	20	17	21	9	3	5	2	3	11	5	6	5	11.1403	21.0769	17.5281	34.033	15.9747	72.9346	15.5949	35.1218	Atp2a2 Isoform SERCA2B of Sarcoplasmic/endoplasmic reticulum calcium ATPase 2
Atp2b1	IPI00556827	0	0	0	0	0	0	0	0	0	0	0	0	1	1	2	2	0	0	0	0	4	2	3	1	0	0	0	0	1	2	0	2	0	0	0	6.64437	0	10.9052	0	6.43046	Atp2b1 plasma membrane calcium ATPase 1
Atp5a1	IPI00130280	61	52	24	34	158	161	139	125	34	38	38	46	131	119	117	97	20	10	10	20	105	78	65	82	32	37	45	59	74	65	53	64	125.277	537.677	153.007	511.062	56.0867	358.031	191.85	336.374	Atp5a1 ATP synthase subunit alpha, mitochondrial precursor
Atp5b	IPI00468481	72	58	14	25	123	146	125	129	21	53	47	57	132	130	155	127	42	14	33	16	119	98	87	164	49	55	90	90	150	103	106	84	115.506	480.797	172.748	600.099	104.241	504.403	311.84	581.833	Atp5b ATP synthase subunit beta, mitochondrial precursor
Atp5c1	IPI00313475	0	0	0	0	10	4	5	3	0	1	1	3	6	8	8	8	0	0	0	0	5	0	7	12	0	0	0	0	13	6	9	7	0	20.626	4.69251	33.1727	0	25.4231	0	45.9371	Atp5c1 ATP synthase subunit gamma, mitochondrial precursor
Atp5d	IPI00453777	0	0	0	0	0	0	0	0	0	0	0	0	3	4	1	1	0	0	0	0	1	1	3	3	2	3	3	6	0	0	0	0	0	0	0	9.89547	0	8.53588	15.0579	0	Atp5d ATP synthase subunit delta, mitochondrial precursor
Atp5f1	IPI00341282	0	4	0	1	5	3	28	45	0	0	0	0	15	23	31	40	0	0	0	0	32	27	33	22	10	6	6	10	24	30	19	23	3.30787	72.625	0	120.973	0	123.705	37.6882	126.471	Atp5f1 ATP synthase subunit b, mitochondrial precursor
Atp5h	IPI00230507	0	0	0	0	9	7	4	2	0	0	0	0	5	5	10	8	0	0	0	0	17	6	2	0	8	10	8	8	12	11	6	10	0	20.6279	0	30.9626	0	27.6747	39.9115	50.7437	Atp5h ATP synthase subunit d, mitochondrial
Atp5k	IPI00111770	0	0	0	0	0	0	0	0	0	0	0	0	2	1	1	2	0	0	0	0	0	0	0	0	1	1	3	5	3	1	1	1	0	0	0	6.61363	0	0	10.0806	7.66493	Atp5k ATP synthase subunit e, mitochondrial
Atp6ap2	IPI00459331	0	0	0	0	0	0	0	0	0	0	0	0	0	0	0	0	0	0	0	0	0	2	0	0	0	0	0	0	0	0	0	0	0	0	0	0	0	2.24829	0	0	Atp6ap2 Renin receptor precursor
Atp6v0a1	IPI00130187	0	0	0	0	0	0	0	0	0	0	0	0	2	6	8	4	0	0	0	0	7	7	6	2	0	0	0	0	0	0	0	0	0	0	0	22.1468	0	24.077	0	0	Atp6v0a1 Isoform A1-II of Vacuolar proton translocating ATPase 116 kDa subunit a isoform 1
Atp6v0d1	IPI00313841	0	0	0	0	0	0	0	0	0	0	0	0	4	3	6	4	0	0	0	0	6	5	9	2	0	0	0	0	0	0	0	0	0	0	0	18.7439	0	23.9207	0	0	Atp6v0d1 Vacuolar proton pump subunit d 1
Atp6v1a	IPI00407692	0	0	0	0	11	10	4	5	0	1	1	1	14	13	17	13	0	1	1	2	27	15	12	1	2	5	1	2	14	13	8	10	0	28.1271	2.90088	62.8557	3.7105	60.5449	12.2053	58.7347	Atp6v1a Isoform 1 of Vacuolar ATP synthase catalytic subunit A
Atp6v1b2	IPI00119113	0	0	0	0	6	3	1	2	0	0	0	0	7	6	9	5	0	0	0	0	26	6	10	9	0	0	0	0	17	9	5	10	0	11.4177	0	29.7269	0	55.4786	0	52.5004	Atp6v1b2 Vacuolar ATP synthase subunit B, brain isoform
Atp6v1c1	IPI00130186	0	0	0	0	2	0	0	2	0	0	0	0	3	6	4	5	0	0	0	0	12	4	8	4	0	0	0	0	2	3	2	3	0	3.82375	0	19.9436	0	30.4374	0	13.2472	Atp6v1c1 Vacuolar proton pump subunit C 1
Atp6v1d	IPI00118787	0	0	0	0	0	0	0	0	0	0	0	0	0	0	0	0	0	0	0	0	0	0	0	0	0	0	0	0	1	2	0	1	0	0	0	0	0	0	0	5.11564	Atp6v1d Vacuolar proton pump subunit D
Atp6v1e1	IPI00119115	0	0	1	2	3	4	3	3	0	5	2	1	9	6	8	5	0	0	0	0	11	6	6	6	5	4	5	4	6	5	4	2	3.04076	11.9555	7.63415	30.7661	0	31.5202	21.1987	22.278	Atp6v1e1 Vacuolar proton pump subunit E 1
Atp6v1f	IPI00315999	0	0	0	0	0	0	0	0	0	0	0	0	1	1	0	1	0	0	0	0	2	2	1	0	0	0	0	0	2	0	2	1	0	0	0	3.31338	0	5.52573	0	6.68228	Atp6v1f Vacuolar proton pump subunit F
Atp6v1h	IPI00311461	0	0	0	0	11	10	4	1	0	0	0	0	4	3	5	3	0	0	0	0	12	5	6	1	0	0	0	0	5	3	4	2	0	24.4667	0	16.5136	0	26.3215	0	18.4771	Atp6v1h Vacuolar proton pump subunit H
ATP8	IPI00116896	0	0	0	0	0	0	0	0	0	0	0	0	1	5	1	2	0	0	0	0	5	4	4	4	0	0	0	0	0	0	0	0	0	0	0	9.99897	0	18.4334	0	0	mt-Atp8 ATP synthase protein 8
Atrx	IPI00322707	0	0	0	0	0	0	0	0	0	1	0	1	2	4	6	4	0	0	0	0	0	0	0	0	0	0	0	0	0	0	0	0	0	0	1.80522	17.7178	0	0	0	0	Atrx Transcriptional regulator ATRX
Atxn10	IPI00123202	0	0	0	0	10	7	16	12	6	8	9	10	17	16	21	21	0	0	0	0	15	8	14	6	0	1	5	5	5	1	4	2	0	40.9335	32.3778	82.8467	0	46.7189	10.4719	15.8536	Atxn10 Ataxin-10
Atxn2	IPI00117229	0	0	0	0	0	0	0	0	0	0	0	0	2	1	1	2	0	0	0	0	1	2	0	1	0	0	0	0	1	2	2	5	0	0	0	6.61363	0	4.39013	0	13.3878	Atxn2 ataxin 2
Atxn2l	IPI00169500,IPI00458001	1	1	2	2	4	8	3	4	0	2	4	7	6	5	4	5	0	0	2	2	8	7	14	8	5	8	6	6	5	3	4	5	5.30025	17.5478	12.4722	22.0397	3.90631	39.9265	29.0222	22.4216	Atxn2l Isoform 1 of Ataxin-2-like protein,Atxn2l Isoform 2 of Ataxin-2-like protein
AU014645	IPI00458056	0	0	0	0	0	1	1	4	0	0	0	0	1	9	5	7	0	0	0	0	5	11	12	2	0	0	0	0	3	0	1	1	0	5.42695	0	24.505	0	32.7575	0	6.35318	Ncbp1 Nuclear cap-binding protein subunit 1
AU018091	IPI00346772	0	0	0	0	0	0	0	0	0	0	0	0	0	0	2	0	0	0	0	0	0	0	0	0	0	0	0	0	0	0	0	0	0	0	0	2.20139	0	0	0	0	AU018091 Cationic amino acid transporter 5
Aurka	IPI00125590	0	0	0	0	0	0	0	0	0	0	0	0	2	0	1	1	0	0	0	0	1	1	1	1	0	0	0	0	0	0	0	0	0	0	0	4.37021	0	4.3319	0	0	Aurka Isoform 1 of Serine/threonine-protein kinase 6
Aurkb	IPI00268655	0	0	0	0	0	0	0	0	0	0	0	0	4	1	5	1	0	0	0	0	4	2	3	1	0	0	0	0	0	0	0	0	0	0	0	12.0267	0	10.9052	0	0	Aurkb Serine/threonine-protein kinase 12
AW555464	IPI00380953	0	0	0	0	0	0	0	0	0	0	0	0	0	0	0	0	0	0	0	0	0	0	0	0	4	6	3	1	0	0	0	0	0	0	0	0	0	0	17.6622	0	AW555464 Isoform 1 of Protein KIAA0284
B230112C05Rik	IPI00808550	2	0	4	6	1	2	2	3	0	0	0	0	0	0	0	0	0	0	0	0	0	0	0	0	1	2	2	1	0	0	0	0	11.3819	7.27523	0	0	0	0	6.91974	0	B230112C05Rik Uncharacterized protein KIAA0888
B230208H17Rik	IPI00349069	0	0	0	0	0	0	0	0	0	0	0	0	0	0	0	0	0	0	0	0	0	0	0	0	1	1	0	1	0	0	0	0	0	0	0	0	0	0	3.69787	0	B230208H17Rik Putative GTP-binding protein Parf
B2m	IPI00109966	0	0	0	0	0	0	0	0	0	0	0	0	0	0	0	0	0	0	0	0	0	2	1	0	1	2	3	0	0	0	0	0	0	0	0	0	0	3.3142	7.02367	0	B2m Beta-2-microglobulin precursor
B430119L13Rik	IPI00230402	2	2	0	1	0	0	0	0	1	8	1	2	0	0	0	0	5	0	1	0	0	0	0	0	0	1	1	1	0	0	0	0	3.30818	0	11.2098	0	5.90254	0	3.11793	0	B430119L13Rik Neuronal leucine rich repeat-4
B4galnt3	IPI00395175	0	0	0	0	0	0	0	0	0	0	0	0	2	2	1	2	0	0	0	0	0	0	0	0	0	0	0	0	0	0	0	0	0	0	0	7.72746	0	0	0	0	B4galnt3 N-acetyl-beta-glucosaminyl-glycoprotein 4-beta-N- acetylgalactosaminyltransferase 2
B4galt1	IPI00131464	0	0	0	0	0	0	0	0	0	0	0	0	0	0	0	0	0	0	0	0	1	4	4	4	0	0	0	0	0	0	0	0	0	0	0	0	0	14.0103	0	0	B4galt1 Isoform Long of Beta-1,4-galactosyltransferase 1
B4galt5	IPI00125747	0	0	0	0	0	0	0	0	0	0	0	0	1	1	2	2	0	0	0	0	0	0	0	0	0	0	0	0	0	0	0	0	0	0	0	6.64437	0	0	0	0	B4galt5 Beta-1,4-galactosyltransferase 5
B830028B13Rik	IPI00851098	0	0	0	0	0	0	0	0	0	0	0	0	2	2	1	0	0	0	0	0	0	0	0	0	0	0	0	0	0	0	0	0	0	0	0	5.46827	0	0	0	0	B830028B13Rik hypothetical protein LOC627214
Bag1	IPI00310293	0	0	0	0	0	0	0	0	0	0	0	0	0	0	0	0	0	0	0	0	3	0	0	0	0	0	0	0	0	0	0	0	0	0	0	0	0	3.31729	0	0	Bag1 Isoform BAG-1L of BAG family molecular chaperone regulator 1
Bag2	IPI00130304	0	0	0	0	0	0	0	0	0	0	0	0	0	0	0	0	0	0	0	0	1	0	3	3	0	0	0	0	0	0	0	0	0	0	0	0	0	7.41173	0	0	Bag2 BAG family molecular chaperone regulator 2
Bag3	IPI00331334	0	0	0	0	0	0	0	0	0	0	1	1	2	1	1	1	0	0	0	0	0	0	0	0	0	0	0	0	0	0	0	0	0	0	1.99148	5.48404	0	0	0	0	Bag3 BAG family molecular chaperone regulator 3
Bag4	IPI00109089	0	0	0	0	0	0	0	0	0	0	0	0	0	0	0	0	0	0	0	0	0	0	0	0	0	1	1	5	0	0	0	0	0	0	0	0	0	0	6.58704	0	Bag4 BAG family molecular chaperone regulator 4
Baiap2	IPI00124778	0	0	0	0	0	0	0	0	0	0	0	0	2	0	1	1	0	0	0	0	0	0	0	0	0	0	0	0	0	0	0	0	0	0	0	4.37021	0	0	0	0	Baiap2 Isoform 2 of Brain-specific angiogenesis inhibitor 1-associated protein 2
Bak1	IPI00309183	0	0	0	0	0	0	0	0	0	0	0	0	2	1	5	2	0	0	0	0	0	0	0	0	0	0	0	0	0	0	0	0	0	0	0	11.0164	0	0	0	0	Bak1 BCL2-antagonist/killer 1
Banf1	IPI00119959	0	0	0	0	0	0	0	0	0	0	0	0	0	0	0	0	0	0	0	0	0	0	0	0	0	0	0	0	5	1	1	1	0	0	0	0	0	0	0	10.0196	Banf1 Barrier-to-autointegration factor
Basp1	IPI00129519	0	0	0	0	0	0	0	0	0	2	5	6	0	0	0	0	0	0	0	0	0	0	0	0	0	0	2	1	0	0	0	0	0	0	12.672	0	0	0	2.8097	0	Basp1 Brain acid soluble protein 1
Bat1a	IPI00409462	22	27	9	16	25	32	50	59	2	4	4	4	36	39	48	46	4	3	7	5	39	26	28	12	18	22	11	11	52	23	28	28	54.0101	150.678	13.698	186.753	18.7603	114.631	76.2918	170.385	Bat1a Spliceosome RNA helicase Bat1
Bat2	IPI00380722	0	0	0	0	0	0	0	0	0	0	2	2	0	0	0	2	0	0	0	0	2	1	1	0	7	8	2	0	1	0	0	1	0	0	3.98296	2.25919	0	4.40159	23.036	2.49213	Bat2 Large proline-rich protein BAT2
Bat2d	IPI00330171	4	5	3	3	2	4	1	2	1	0	2	3	3	2	2	4	0	0	0	0	6	2	2	2	8	10	5	6	0	1	0	1	11.4514	8.35064	5.92602	12.1573	0	13.0869	35.2634	2.62657	Bat2d BAT2 domain containing 1
Bat3	IPI00130381	0	0	0	0	0	5	4	1	0	0	1	4	8	8	9	8	0	0	0	0	12	7	7	3	2	2	6	7	5	3	3	3	0	8.90155	4.67892	36.4133	0	31.7078	17.5594	18.2855	Bat3 Large proline-rich protein BAT3
Bax	IPI00120684	0	0	0	0	6	12	15	7	0	0	0	0	6	4	5	8	0	0	0	0	10	2	6	2	1	2	9	10	6	4	5	5	0	36.1249	0	25.4153	0	21.7736	21.5237	26.4171	Bax Apoptosis regulator BAX
Baz1b	IPI00130597	1	1	0	1	3	3	3	0	0	0	0	0	1	2	1	2	0	0	0	0	6	3	2	0	2	2	1	0	3	0	1	1	2.14116	8.29013	0	6.6575	0	12.1389	6.6324	6.35318	Baz1b Bromodomain adjacent to zinc finger domain protein 1B
Baz2a	IPI00130157	0	0	0	0	0	1	2	0	0	0	0	0	2	0	0	2	0	0	0	0	0	0	0	0	0	0	0	0	0	0	0	0	0	2.61308	0	4.39911	0	0	0	0	Baz2a bromodomain adjacent to zinc finger domain, 2A
BC003885623867	IPI00116252	0	0	0	0	0	0	0	0	0	0	0	0	0	0	0	0	0	0	0	0	0	0	0	0	0	0	0	0	0	0	2	0	0	0	0	0	0	0	0	3.01284	EG623867;BC003885 Probable ribosome biogenesis protein RLP24
BC003993	IPI00750546	0	0	0	0	1	0	2	0	0	0	0	0	1	2	4	3	0	0	0	0	1	2	1	2	0	0	0	0	0	0	0	0	0	2.68977	0	11.0892	0	6.49212	0	0	BC003993 BC003993 protein
BC006779	IPI00464131	0	0	0	0	0	0	0	0	0	0	0	0	0	0	0	0	0	0	0	0	1	0	1	0	0	0	0	0	0	0	0	0	0	0	0	0	0	2.17168	0	0	BC006779 Adult inner ear cDNA, RIKEN full-length enriched library, clone:F930010O05 product:similar to Peroxisomal proliferator-activated receptor A interacting complex 285 kDa protein
BC010304	IPI00830478	0	0	0	0	0	0	0	0	0	0	0	0	2	0	2	4	0	0	0	0	4	3	2	1	0	0	0	0	0	0	0	0	0	0	0	8.8597	0	10.9634	0	0	BC010304 hypothetical protein LOC218236
BC016423	IPI00788407	0	0	0	0	0	0	0	0	0	0	0	0	0	1	1	1	0	0	0	0	0	0	0	0	0	0	0	0	0	0	0	0	0	0	0	3.34412	0	0	0	0	BC016423 Uncharacterized protein C10orf18 homolog
BC017643	IPI00122466	0	0	0	0	0	0	0	0	0	0	0	0	1	0	1	2	0	0	0	0	0	0	0	0	0	0	0	0	0	0	0	0	0	0	0	4.42985	0	0	0	0	BC017643 Uncharacterized protein C17orf62 homolog
BC021395	IPI00123724	0	0	0	0	0	0	0	0	0	0	0	0	1	3	1	1	0	0	0	0	0	0	0	0	0	0	1	1	0	0	0	0	0	0	0	6.64173	0	0	1.83849	0	BC021395 Cyclin-dependent kinase inhibitor 2B-related protein
BC021523	IPI00228202	0	0	0	0	0	0	0	0	0	0	0	0	0	1	1	1	0	0	0	0	0	0	0	0	0	0	0	0	0	0	0	0	0	0	0	3.34412	0	0	0	0	Gramd4 Adult female vagina cDNA, RIKEN full-length enriched library, clone:9930016O13 product:hypothetical protein, full insert sequence
BC027231	IPI00153662	0	0	0	0	0	0	0	0	0	0	0	0	0	0	1	2	0	0	0	0	0	0	0	0	0	0	0	0	0	0	0	0	0	0	0	3.35989	0	0	0	0	BC027231 cDNA sequence BC027231
BC033915	IPI00453673	0	0	0	0	0	0	0	0	0	0	0	0	1	0	0	2	0	0	0	0	0	0	0	0	0	0	0	0	0	0	0	0	0	0	0	3.32915	0	0	0	0	BC033915 hypothetical protein LOC70661
BC087945	IPI00606388	0	0	0	0	0	0	0	0	0	0	0	0	0	0	0	0	0	0	0	0	0	1	1	0	0	0	0	0	0	0	0	0	0	0	0	0	0	2.19006	0	0	BC087945 Protein FAM105B
Bcam	IPI00279010	30	29	49	67	0	0	0	0	7	10	14	6	0	0	0	0	0	1	1	0	0	0	0	0	14	14	19	24	0	0	0	0	153.226	0	37.139	0	2.11843	0	78.896	0	Bcam Bcam protein
Bcap31	IPI00230422	0	0	0	0	0	0	0	0	0	0	0	0	2	1	2	1	0	0	0	0	0	0	0	0	0	2	0	0	0	0	0	0	0	0	0	6.58473	0	0	2.55889	0	Bcap31 B-cell receptor-associated protein 31
Bcas2	IPI00316184	0	0	0	0	3	1	2	2	0	0	0	0	2	3	4	3	0	0	0	0	3	2	3	2	0	0	0	0	5	4	4	2	0	7.43362	0	13.273	0	10.8355	0	19.7889	Bcas2 Breast carcinoma-amplified sequence 2 homolog
Bcat1	IPI00653423,IPI00762176	4	1	1	2	4	1	3	2	0	0	0	0	0	0	0	0	0	0	0	0	0	0	0	0	1	5	1	3	6	4	5	3	5.95854	9.27689	0	0	0	0	11.5214	23.7874	Bcat1 Blastocyst blastocyst cDNA, RIKEN full-length enriched library, clone:I1C0025P20 product:branched chain aminotransferase 1, cytosolic, full insert sequence,Bcat1 16 days neonate cerebellum cDNA, RIKEN full-length enriched library, clone:9630055I01 product:branched chain aminotransferase 1, cytosolic, full insert sequence
Bcat2	IPI00122442	0	0	0	0	2	3	1	2	0	0	0	0	0	0	0	0	0	0	0	0	2	1	2	1	3	2	2	3	1	7	4	4	0	7.43054	0	0	0	6.50358	11.7566	21.6445	Bcat2 Branched-chain-amino-acid aminotransferase, mitochondrial precursor
Bcl2l13	IPI00321499	0	0	0	0	0	0	0	0	0	0	0	0	1	0	2	2	0	0	0	0	3	4	4	3	0	0	0	0	4	1	1	1	0	0	0	5.53054	0	15.1858	0	8.84224	Bcl2l13 Bcl-2-like 13 protein
Bclaf1	IPI00169477	0	1	2	3	0	5	5	5	1	1	2	3	6	7	5	5	0	0	1	2	3	3	4	5	3	8	7	9	1	2	2	2	5.69081	13.4084	6.83542	25.368	2.74919	16.1338	29.493	9.44329	Bclaf1 Isoform 2 of Bcl-2-associated transcription factor 1
Bcr	IPI00380817	0	0	0	0	0	0	0	0	0	0	0	0	1	0	1	1	0	0	0	0	0	0	0	0	0	0	0	0	0	0	0	0	0	0	0	3.30025	0	0	0	0	Bcr Breakpoint cluster region protein
Bin1	IPI00114352	0	0	0	0	0	0	0	0	0	0	0	0	1	1	1	2	0	0	0	0	0	0	0	0	4	5	0	0	3	2	2	1	0	0	0	5.54367	0	0	12.6018	10.4831	Bin1 Isoform 1 of Myc box-dependent-interacting protein 1
Birc6	IPI00134095	0	0	0	0	5	5	2	3	0	0	0	0	2	1	4	4	0	0	0	0	9	2	5	2	0	0	0	0	0	0	0	0	0	14.0227	0	12.1749	0	19.6019	0	0	Birc6 baculoviral IAP repeat-containing 6
Blm	IPI00329943	0	0	0	0	0	0	0	0	0	0	0	0	0	0	0	2	0	0	0	0	0	0	0	0	0	0	0	0	0	0	0	0	0	0	0	2.25919	0	0	0	0	Blm Bloom syndrome protein homolog
Blmh	IPI00153107	0	0	0	0	1	1	0	3	0	0	0	0	2	2	2	3	0	0	0	0	9	6	3	1	0	0	0	0	6	5	4	7	0	4.66215	0	9.95775	0	20.9306	0	28.8521	Blmh Bleomycin hydrolase
Blvra	IPI00330627	0	0	0	0	0	0	0	0	0	0	0	0	5	2	4	2	0	0	0	0	2	0	1	1	0	0	0	0	0	0	0	0	0	0	0	14.2394	0	4.31352	0	0	Blvra Biliverdin reductase A precursor
Blvrb	IPI00113996	0	0	0	0	0	0	0	0	0	0	0	0	1	1	1	0	0	0	0	0	0	0	4	0	2	3	3	4	0	0	0	0	0	0	0	3.28448	0	4.26365	13.3234	0	Blvrb Flavin reductase
Bms1	IPI00453860	0	0	0	0	2	1	2	1	0	0	0	0	3	4	7	5	0	0	0	0	8	4	2	1	1	2	0	1	3	3	2	1	0	5.52174	0	21.018	0	16.5106	4.97732	11.7949	Bms1 BMS1 homolog, ribosome assembly protein
Bop1	IPI00387354	2	3	2	1	2	1	2	2	0	0	0	0	2	1	4	4	0	0	0	0	1	2	3	3	4	6	0	1	2	0	2	0	6.07656	6.43683	0	12.1749	0	9.66002	14.7485	5.36746	Bop1 Ribosome biogenesis protein BOP1
Bpnt1	IPI00318545	0	0	0	0	3	1	2	2	0	0	0	0	2	2	2	2	0	0	0	0	5	3	4	2	0	0	0	0	0	0	0	0	0	7.43362	0	8.82815	0	15.2371	0	0	Bpnt1 3`(2`),5`-bisphosphate nucleotidase 1
Bptf	IPI00229432	0	0	2	2	2	2	0	0	0	0	0	0	4	4	3	3	0	0	0	0	0	0	0	0	0	0	0	0	1	1	0	1	4.13323	3.83377	0	15.426	0	0	0	3.80388	Bptf Fetal Alzheimer antigen
Braf	IPI00230719	0	0	0	0	0	0	0	0	0	0	0	0	0	0	0	0	0	0	0	0	1	1	2	2	0	0	0	0	0	0	0	0	0	0	0	0	0	6.43389	0	0	Braf Isoform 1 of B-Raf proto-oncogene serine/threonine-protein kinase
Brd1100045983	IPI00330331	0	0	0	0	0	0	0	0	0	0	0	0	1	1	2	3	0	0	0	0	0	0	0	0	0	0	0	0	0	0	0	0	0	0	0	7.77396	0	0	0	0	Brd1;LOC100045983 bromodomain containing 1
Brd2	IPI00460442	0	0	0	0	0	0	0	0	0	0	0	0	0	0	1	1	0	0	0	0	0	0	0	0	0	0	0	0	0	0	0	0	0	0	0	2.23029	0	0	0	0	Brd2 52 kDa protein
Brd3	IPI00410791	0	0	0	0	0	2	0	2	0	0	0	0	0	2	3	0	0	0	0	0	0	0	0	0	0	0	0	0	0	0	0	0	0	3.67038	0	5.52974	0	0	0	0	Brd3 Isoform 1 of Bromodomain-containing protein 3
Brd4	IPI00652110	0	0	0	0	0	0	0	0	0	0	0	0	0	0	0	0	0	0	0	0	2	2	1	0	0	0	0	0	0	0	0	0	0	0	0	0	0	5.52573	0	0	Brd4 14 days pregnant adult female placenta cDNA, RIKEN full-length enriched library, clone:M5C1072G19 product:bromodomain containing 4, full insert sequence
Bre	IPI00128466	0	0	0	0	0	0	0	0	0	0	0	0	0	0	0	0	0	0	0	0	3	3	3	1	0	0	0	0	0	0	0	0	0	0	0	0	0	10.9235	0	0	Bre Isoform 2 of Protein BRE
Bri3bp	IPI00226771	0	0	0	0	0	0	0	0	0	0	0	0	0	0	0	0	0	0	0	0	2	3	4	0	0	1	4	4	0	0	0	0	0	0	0	0	0	9.84762	8.6334	0	Bri3bp BRI3-binding protein
Brip1	IPI00319607	0	0	0	0	1	0	1	1	0	0	0	0	0	0	0	0	0	0	0	0	0	0	0	0	0	0	0	0	0	0	0	0	0	2.75837	0	0	0	0	0	0	Brip1 Fanconi anemia group J protein homolog
Brp16	IPI00310474	0	0	0	0	0	0	0	0	0	0	0	0	0	0	0	0	0	0	0	0	1	2	1	2	0	0	0	0	0	0	0	0	0	0	0	0	0	6.49212	0	0	Brp16 Brain protein 16
Brwd2	IPI00621735	0	0	0	0	0	0	0	0	0	0	0	0	0	0	0	0	0	0	0	0	1	0	0	1	0	0	0	0	0	0	0	0	0	0	0	0	0	2.14184	0	0	Brwd2 Bromodomain and WD repeat-containing protein 2
Bsg	IPI00113869	84	142	41	55	0	0	0	0	62	156	63	58	4	3	5	2	80	49	42	70	6	4	4	3	25	31	37	38	3	1	0	1	230.238	0	327.78	15.384	227.353	18.503	147.333	6.15851	Bsg Isoform 2 of Basigin precursor
Bst2	IPI00321222	11	14	14	15	0	0	0	0	9	10	5	6	0	0	0	0	0	0	0	0	0	0	0	0	11	13	24	29	0	0	0	0	44.4943	0	29.3725	0	0	0	82.1555	0	Bst2 Bone marrow stromal antigen 2 precursor
Btaf1	IPI00676717	0	0	0	0	0	1	1	0	0	0	0	0	0	1	6	2	0	0	0	0	1	0	2	0	0	0	0	0	0	0	0	0	0	1.76659	0	9.97719	0	3.23759	0	0	Btaf1 TBP-associated factor 170
Btbd11	IPI00224296	0	0	0	0	0	0	0	0	0	0	0	0	0	0	2	1	0	0	0	0	0	0	0	0	0	0	0	0	0	0	0	0	0	0	0	3.33099	0	0	0	0	Btbd11 BTB (POZ) domain containing 11 isoform 2
Btbd14b	IPI00378026	1	0	2	4	4	5	1	1	0	0	0	0	0	0	0	0	0	0	0	0	0	0	0	0	0	0	0	0	1	1	1	1	6.66511	10.3492	0	0	0	0	0	5.3103	Btbd14b BTB/POZ domain-containing protein 14B
Btf3l4	IPI00132539	0	0	0	0	0	0	0	0	0	0	0	0	0	0	0	0	0	0	0	0	0	0	0	0	0	0	0	0	0	2	2	2	0	0	0	0	0	0	0	8.26598	Btf3l4 Transcription factor BTF3 homolog 4
Bub3	IPI00420724	5	1	9	3	3	0	1	2	4	3	3	4	3	5	2	2	0	0	4	6	3	1	5	5	2	4	5	6	2	0	1	1	16.256	5.66703	13.7875	13.2396	9.40469	14.9514	18.2798	5.17587	Bub3 2 days neonate thymus thymic cells cDNA, RIKEN full-length enriched library, clone:E430019K17 product:budding uninhibited by benzimidazoles 3 homolog (S. cerevisiae), full insert sequence
Bxdc1	IPI00121159	0	0	0	0	0	1	2	2	0	0	0	0	5	2	4	3	0	0	0	0	3	1	3	3	0	0	0	0	4	3	2	2	0	4.44326	0	15.369	0	10.7474	0	14.287	Bxdc1 Brix domain-containing protein 1
Bxdc2	IPI00130436	0	0	0	0	0	2	6	3	0	0	4	2	9	6	5	2	0	0	0	0	5	2	3	0	2	5	3	4	3	1	0	0	0	9.66441	6.17428	24.0753	0	10.9749	15.8823	4.84369	Bxdc2 Brix domain-containing protein 2
Bxdc5	IPI00380313	0	0	0	0	1	1	1	2	0	0	0	0	1	1	1	1	0	0	0	0	0	0	0	0	0	0	0	0	0	0	0	0	0	4.59355	0	4.41408	0	0	0	0	Bxdc5 Ribosome production factor 1
Bysl	IPI00118762	0	0	0	0	0	0	0	0	0	0	0	0	0	6	2	7	0	0	0	0	0	0	0	0	0	0	0	0	1	2	0	0	0	0	0	16.7915	0	0	0	3.80081	Bysl Bystin
Bzw1	IPI00132388	0	0	0	0	8	3	4	4	1	1	2	1	11	10	11	8	0	0	0	0	4	5	9	11	0	0	0	0	1	0	0	1	0	17.7809	5.0438	44.0522	0	31.0338	0	2.49213	Bzw1 Basic leucine zipper and W2 domain-containing protein 1
Bzw2	IPI00387337	0	0	0	0	1	1	3	4	0	0	0	0	4	1	1	1	0	0	0	0	1	6	1	6	0	0	0	0	0	0	0	0	0	8.11671	0	7.62396	0	15.133	0	0	Bzw2 Basic leucine zipper and W2 domain-containing protein 2
C130039O16Rik	IPI00225777	0	0	0	0	0	1	1	0	0	0	0	0	1	0	0	1	0	0	0	0	0	0	0	0	0	0	0	0	0	0	0	0	0	1.76659	0	2.19956	0	0	0	0	C130039O16Rik hypothetical protein
C1qbp	IPI00132799,IPI00775783	13	19	5	8	13	26	23	20	17	20	13	17	23	19	23	20	13	9	7	5	13	13	11	4	21	37	68	79	16	22	8	26	31.9273	74.6519	65.4638	93.6797	33.0699	44.8582	214.471	93.9322	C1qbp complement component 1, q subcomponent binding protein,C1qbp Complement component 1 Q subcomponent-binding protein, mitochondrial precursor
C230096C10Rik	IPI00226932	0	0	0	0	0	0	0	0	2	1	1	0	1	3	5	4	0	0	2	2	10	10	6	7	0	0	0	0	0	1	0	3	0	0	4.09957	14.4333	3.90631	35.9471	0	5.25621	C230096C10Rik Isoform 1 of Uncharacterized protein KIAA0090 precursor
C330023M02Rik	IPI00226576	0	0	0	0	8	10	7	1	0	0	0	0	7	6	10	9	0	0	0	0	13	9	12	5	0	0	0	0	5	5	3	2	0	24.0158	0	35.346	0	42.4636	0	19.5942	C330023M02Rik Isoform 1 of TPR repeat-containing protein C12orf30 homolog
C330027C09Rik	IPI00226564	0	0	0	0	0	0	0	0	0	0	0	0	1	1	1	1	0	0	0	0	4	4	4	1	0	0	0	0	0	0	0	0	0	0	0	4.41408	0	14.2194	0	0	C330027C09Rik Protein KIAA1524
C4b	IPI00131091	0	0	0	0	0	0	0	0	0	0	0	0	0	0	0	0	0	0	0	0	0	0	0	0	1	1	0	0	0	0	0	0	0	0	0	0	0	0	2.83059	0	C4b Complement C4-B precursor
C530043G21Rik100048250	IPI00122494	0	0	0	0	0	0	0	0	0	0	0	0	0	0	0	0	0	0	0	0	1	0	2	0	0	0	0	0	0	0	0	0	0	0	0	0	0	3.23759	0	0	C530043G21Rik;LOC100048250 Protein FAM20B precursor
Cab39	IPI00318778	0	0	0	0	0	0	0	0	0	0	0	0	2	0	1	2	0	0	0	0	3	0	0	0	0	0	0	0	0	0	0	0	0	0	0	5.49981	0	3.31729	0	0	Cab39 Calcium-binding protein 39
Cab39l	IPI00270110	0	0	0	0	2	2	0	0	0	0	0	0	0	0	0	0	0	0	0	0	3	1	0	0	0	0	0	0	0	0	0	0	0	3.83377	0	0	0	4.44144	0	0	Cab39l Isoform 1 of Calcium-binding protein 39-like
Cacna2d1	IPI00230013	0	0	0	0	0	0	0	0	0	0	0	0	0	0	0	0	0	0	0	0	0	0	0	0	0	0	0	2	0	0	0	0	0	0	0	0	0	0	1.73455	0	Cacna2d1 Isoform 2B of Voltage-dependent calcium channel subunit alpha-2/delta-1 precursor
Cacybp	IPI00115650	2	4	1	3	5	2	2	2	0	0	0	0	3	3	3	1	0	0	0	0	4	4	5	2	2	1	1	4	4	3	4	4	7.51581	10.3473	0	10.983	0	16.3214	8.82206	19.9295	Cacybp Calcyclin-binding protein
Cad	IPI00380280	40	31	15	23	23	13	18	25	0	5	7	10	37	42	44	43	6	0	12	19	40	46	45	30	19	32	26	29	33	18	26	29	80.2223	73.0014	21.1748	183.372	34.7046	174.99	120.817	139.76	Cad carbamoyl-phosphate synthetase 2, aspartate transcarbamylase, and dihydroorotase
Cadm1	IPI00322447	18	19	10	18	0	0	0	0	14	16	11	11	0	0	0	0	0	0	0	0	0	0	0	0	3	4	12	16	0	0	0	0	50.0491	0	51.1182	0	0	0	35.3022	0	Cadm1 Isoform 1 of Cell adhesion molecule 1 precursor
Cald1	IPI00122450	0	0	0	2	1	0	1	1	7	7	24	25	12	17	11	9	1	0	1	4	9	8	22	9	0	0	0	0	1	2	3	2	1.94829	2.75837	62.3879	54.0486	5.29035	51.7198	0	10.9497	Cald1 caldesmon 1
Calm312313	IPI00467841	0	0	0	0	0	0	0	0	0	0	0	0	7	14	12	10	0	0	0	0	14	10	3	1	0	0	0	0	0	0	0	0	0	0	0	47.5876	0	30.956	0	0	Calm2;Calm1;Calm3 12 days pregnant adult female placenta cDNA, RIKEN full-length enriched library, clone:I530005B05 product:calmodulin 1, full insert sequence
Calr	IPI00123639	9	9	7	6	3	4	9	9	5	6	1	1	15	12	20	14	3	8	11	9	45	23	27	19	20	27	12	20	17	9	14	7	23.9953	22.525	12.6841	67.2436	30.4304	124.08	94.5681	62.1137	Calr Calreticulin precursor
Calu	IPI00135186,IPI00399958	0	0	0	0	0	0	0	0	2	0	1	0	15	7	9	4	1	1	2	0	30	30	10	6	2	4	3	6	10	4	6	3	0	0	3.19017	38.2708	4.22463	83.7729	16.3374	30.0031	Calu Calumenin precursor,Calu calumenin isoform 2
Camk2b	IPI00470962	0	0	0	0	0	0	0	0	0	0	0	0	0	0	0	0	0	0	0	0	1	2	0	0	0	0	0	0	0	0	0	0	0	0	0	0	0	3.35405	0	0	Camk2b Camk2b protein
Camk2d	IPI00112584	0	0	0	0	0	0	0	0	0	0	0	0	0	0	0	0	0	0	0	0	1	1	2	0	0	0	0	0	0	0	0	0	0	0	0	0	0	4.36174	0	0	Camk2d Isoform 1 of Calcium/calmodulin-dependent protein kinase type II delta chain
Camk2g	IPI00124695	0	0	0	0	0	0	0	0	0	0	0	0	0	0	0	0	0	0	0	0	1	2	0	0	0	0	0	0	0	0	0	0	0	0	0	0	0	3.35405	0	0	Camk2g Isoform 1 of Calcium/calmodulin-dependent protein kinase type II gamma chain
Cand1	IPI00420562	0	0	0	0	19	42	34	31	0	1	1	3	36	31	37	37	0	0	4	0	46	33	51	32	0	3	4	3	28	13	13	15	0	114.732	4.69251	155.568	4.62847	175.478	10.325	89.3233	Cand1 TBP-interacting protein isoform 1
Cand2	IPI00420577	0	0	0	0	0	0	0	0	0	0	0	0	3	3	4	4	0	0	0	0	2	1	2	0	0	0	0	0	3	2	1	1	0	0	0	15.4725	0	5.4675	0	8.97668	Cand2 Cullin-associated NEDD8-dissociated protein 2
Canx	IPI00119618	30	38	11	12	20	27	23	27	18	27	12	23	39	34	32	42	16	10	9	9	41	37	32	20	29	41	51	69	34	50	24	40	63.3849	88.9551	77.1561	162.264	42.3769	141.76	206.814	194.363	Canx Calnexin precursor
Cap1	IPI00137331	0	0	0	0	24	45	34	20	0	0	0	0	29	30	40	32	0	0	0	0	42	36	31	14	8	8	1	0	36	30	24	26	0	112.41	0	144.619	0	134.46	23.616	152.075	Cap1 Adenylyl cyclase-associated protein 1
Capg	IPI00136906,IPI00277930	1	1	2	5	1	1	0	1	18	12	12	17	8	8	9	9	0	0	0	0	0	0	0	0	5	5	8	8	1	1	2	1	8.22268	2.83197	58.1402	37.5429	0	0	28.8609	6.81672	Capg Macrophage-capping protein,Capg Capping protein
Capn1	IPI00626909	0	0	0	0	0	0	0	0	0	0	0	0	2	3	1	3	0	0	0	0	3	2	1	1	0	0	0	0	0	0	0	0	0	0	0	9.97088	0	7.66757	0	0	Capn1 Calpain-1 catalytic subunit
Capn2	IPI00308938	0	0	0	0	0	0	0	0	0	0	0	0	8	4	7	5	0	0	0	0	4	3	0	0	0	0	0	0	0	0	0	0	0	0	0	26.3678	0	7.79549	0	0	Capn2 Calpain-2 catalytic subunit precursor
Capn6	IPI00132758	0	0	0	0	0	0	0	0	0	0	0	0	0	0	0	0	0	0	0	0	2	1	4	4	0	0	0	0	0	0	0	0	0	0	0	0	0	11.7436	0	0	Capn6 Calpain-6
Capns1	IPI00130992	0	0	0	0	0	0	0	0	0	0	0	0	2	1	2	1	0	0	0	0	0	0	0	0	0	0	0	0	0	0	0	0	0	0	0	6.58473	0	0	0	0	Capns1 Calpain small subunit 1
Caprin1	IPI00121515	48	44	14	24	44	32	23	19	14	18	25	26	22	19	19	15	6	3	11	12	23	9	20	10	12	17	42	48	19	14	17	16	92.3572	110.158	81.7135	82.559	30.8592	67.2289	122.785	87.3797	Caprin1 cytoplasmic activation/proliferation-associated protein 1 isoform c
Capza1	IPI00330063	0	0	0	0	4	4	2	5	0	0	0	0	6	8	5	8	0	0	0	0	6	8	9	3	0	0	0	0	3	1	2	1	0	13.936	0	29.8706	0	28.3292	0	9.17135	Capza1 F-actin-capping protein subunit alpha-1
Capza2	IPI00111265	0	0	0	0	7	6	3	3	0	0	0	0	11	11	12	10	0	0	0	0	8	10	12	4	0	0	0	0	9	5	4	7	0	17.7828	0	48.5259	0	37.0228	0	32.384	Capza2 F-actin-capping protein subunit alpha-2
Capzb	IPI00269481	0	0	2	1	1	1	1	1	2	2	2	3	3	6	5	8	0	0	1	2	8	7	6	4	0	1	1	2	2	2	2	1	3.15909	3.67847	8.79208	24.4331	2.74919	27.2549	3.98521	9.30579	Capzb Isoform 2 of F-actin-capping protein subunit beta
Car2	IPI00121534	7	9	2	3	1	22	18	16	1	1	0	3	12	23	21	28	0	0	0	0	0	0	0	0	8	9	7	10	28	22	14	21	14.4434	51.1172	4.6441	93.2008	0	0	39.3954	110.524	Car2 Carbonic anhydrase 2
Card6	IPI00351041	0	0	0	0	2	0	0	0	0	0	0	0	0	0	0	0	0	0	0	0	0	0	0	0	0	0	0	0	0	0	0	0	0	1.99357	0	0	0	0	0	0	Card6 hypothetical protein
Carm1	IPI00125950	0	0	0	0	1	0	0	2	0	0	0	0	0	0	0	0	0	0	1	6	4	2	3	4	0	0	3	2	0	0	0	0	0	2.82696	0	0	5.93333	14.0134	4.64819	0	Carm1 Isoform 1 of Histone-arginine methyltransferase CARM1
Cars	IPI00331422	0	0	0	0	8	3	2	5	0	0	0	0	6	7	8	6	0	0	0	0	10	11	12	5	0	0	0	0	3	0	1	1	0	17.003	0	29.7997	0	41.3946	0	6.35318	Cars Isoform 1 of Cysteinyl-tRNA synthetase, cytoplasmic
Casc4	IPI00453632	0	0	0	0	0	0	0	0	0	0	0	0	0	0	0	0	0	0	0	0	0	0	0	0	0	0	1	6	0	0	0	0	0	0	0	0	0	0	6.17487	0	Casc4 Isoform 1 of Protein CASC4
Cask	IPI00119517	0	0	0	0	0	0	0	0	0	0	0	0	0	0	0	0	0	0	0	0	0	0	0	0	0	0	1	1	0	0	0	0	0	0	0	0	0	0	1.83849	0	Cask Isoform 5 of Peripheral plasma membrane protein CASK
Casp3	IPI00308498	0	0	1	1	2	4	1	2	0	0	0	0	2	2	5	3	0	0	0	0	0	0	0	0	0	0	0	0	3	1	2	1	2.06662	8.35064	0	13.2598	0	0	0	9.17135	Casp3 Caspase-3 precursor
Casz1	IPI00342841	0	0	0	0	0	0	0	0	0	0	0	0	2	1	1	2	0	0	0	0	0	0	0	0	0	0	0	0	0	0	0	0	0	0	0	6.61363	0	0	0	0	Casz1 Isoform 1 of Zinc finger protein castor homolog 1
Cat	IPI00312058	1	0	2	2	0	0	0	0	1	1	0	1	3	3	6	7	0	1	5	8	9	12	13	7	7	9	5	8	11	4	0	3	4.71682	0	2.85247	21.0627	13.1152	44.551	34.1673	22.1419	Cat Catalase
Cbl	IPI00323590	0	0	0	0	0	0	0	0	0	0	0	0	1	0	3	2	0	0	0	0	2	0	0	0	0	0	0	0	0	0	0	0	0	0	0	6.63124	0	2.21153	0	0	Cbl E3 ubiquitin-protein ligase CBL
Cbr1	IPI00314191	0	0	0	0	2	1	0	0	0	0	0	0	2	3	1	2	0	0	0	0	1	1	4	3	0	0	0	0	9	7	3	3	0	2.91367	0	8.84128	0	9.60179	0	28.2418	Cbr1 Carbonyl reductase [NADPH] 1
Cbr3	IPI00169998	0	0	0	0	2	2	1	1	0	0	0	0	0	0	0	0	0	0	0	0	0	0	0	0	0	0	0	0	2	0	0	1	0	5.59535	0	0	0	0	0	3.66945	Cbr3 Carbonyl reductase 3
Cbwd1	IPI00124616	0	0	0	0	0	0	0	0	0	0	0	0	1	1	1	1	0	0	0	0	0	0	0	0	0	0	0	0	0	0	0	0	0	0	0	4.41408	0	0	0	0	Cbwd1 Isoform 1 of COBW domain-containing protein 1
Cbx1100047028	IPI00129466	0	0	0	0	4	2	8	5	0	0	0	0	4	2	1	0	0	0	0	0	2	1	0	1	8	7	1	1	5	4	4	0	0	17.1747	0	7.60819	0	4.37175	23.2038	17.1592	Cbx1;LOC100047028 Chromobox protein homolog 1
Cbx3	IPI00129468	0	0	0	0	9	8	13	9	3	3	6	12	14	9	7	4	5	2	2	3	8	10	5	1	8	8	11	14	9	6	7	4	0	35.5721	23.1937	37.2271	11.3704	26.4532	45.4699	34.2705	Cbx3 Chromobox protein homolog 3
Cbx5	IPI00123755	0	0	2	3	0	0	0	2	2	3	4	4	3	2	1	1	1	1	0	1	1	0	1	0	2	5	3	5	3	2	3	1	5.10738	1.83018	12.7886	7.66783	2.70643	2.17168	16.7495	11.9895	Cbx5 Chromobox protein homolog 5
Ccar1	IPI00135207	0	0	0	0	0	0	0	0	0	0	0	0	0	2	1	1	0	0	0	0	2	1	2	1	2	4	0	0	1	3	1	2	0	0	0	4.45794	0	6.50358	8.22008	9.24863	Ccar1 Isoform 1 of Cell division cycle and apoptosis regulator protein 1
Ccdc115	IPI00124082	0	0	0	0	1	1	1	1	0	0	0	0	0	0	0	0	0	0	0	0	0	1	2	1	0	0	0	0	0	0	0	0	0	3.67847	0	0	0	4.29205	0	0	Ccdc115 Coiled-coil domain-containing protein 115
Ccdc124	IPI00458723	0	0	0	0	0	0	0	0	0	0	0	0	0	0	0	0	0	0	0	0	0	0	0	0	0	0	0	0	1	1	1	0	0	0	0	0	0	0	0	3.99548	Ccdc124 Coiled-coil domain-containing protein 124
Ccdc128	IPI00308333	0	0	0	0	0	0	0	0	0	0	0	0	0	0	0	0	0	0	0	0	0	0	0	0	2	0	1	0	0	0	0	0	0	0	0	0	0	0	4.07351	0	Ccdc128 Isoform 1 of Coiled-coil domain-containing protein 128
Ccdc134	IPI00226901	0	0	0	0	0	0	0	0	0	0	0	0	0	0	0	0	0	0	0	0	2	3	2	1	0	0	0	0	0	0	0	0	0	0	0	0	0	8.75187	0	0	Ccdc134 Isoform 1 of Coiled-coil domain-containing protein 134 precursor
Ccdc22	IPI00331244	0	0	0	0	0	0	0	0	0	0	0	0	3	1	1	1	0	0	0	0	3	0	0	1	0	0	0	0	0	0	0	0	0	0	0	6.554	0	4.35337	0	0	Ccdc22 Coiled-coil domain-containing protein 22
Ccdc25	IPI00153742	0	0	0	0	0	0	0	0	0	0	0	0	0	0	0	0	0	0	0	0	0	0	0	0	2	6	1	2	0	0	0	0	0	0	0	0	0	0	13.4847	0	Ccdc25 Coiled-coil domain-containing protein 25
Ccdc43	IPI00133032	0	0	0	0	0	0	0	0	0	0	0	0	2	1	1	2	0	0	0	0	2	0	1	0	0	0	0	0	0	0	0	0	0	0	0	6.61363	0	3.27744	0	0	Ccdc43 Isoform 1 of Coiled-coil domain-containing protein 43
Ccdc47	IPI00310518	0	0	0	0	0	0	0	0	0	0	0	0	0	0	0	0	0	0	0	0	2	4	3	1	1	0	0	1	6	1	1	2	0	0	0	0	0	10.9419	2.41843	12.5117	Ccdc47 Isoform 1 of Coiled-coil domain-containing protein 47 precursor
Ccdc50	IPI00113099	0	0	0	0	0	0	0	0	0	0	0	0	0	0	0	0	0	0	0	0	1	0	0	1	0	0	0	0	0	0	0	0	0	0	0	0	0	2.14184	0	0	Ccdc50 Isoform 1 of Coiled-coil domain-containing protein 50
Ccdc58	IPI00153794	0	0	0	0	0	0	0	0	0	0	0	0	0	0	0	0	0	0	0	0	0	1	2	1	0	1	1	1	7	5	4	5	0	0	0	0	0	4.29205	3.11793	27.3997	Ccdc58 Coiled-coil domain-containing protein 58
Ccdc6	IPI00381495	0	0	0	0	0	0	0	0	0	0	0	0	0	1	1	1	0	0	0	0	0	2	0	0	0	0	0	0	0	0	0	0	0	0	0	3.34412	0	2.24829	0	0	Ccdc6 coiled-coil domain containing 6
Ccdc86	IPI00402914	0	0	0	0	0	0	0	0	0	0	0	0	1	1	2	2	0	0	0	0	0	0	0	0	0	1	1	0	0	0	0	0	0	0	0	6.64437	0	0	2.25066	0	Ccdc86 Coiled-coil domain-containing protein 86
Ccnb1	IPI00111207	0	0	0	0	0	0	0	0	0	0	0	0	0	0	0	0	0	0	0	0	2	2	2	2	0	0	0	0	0	0	0	0	0	0	0	0	0	8.6638	0	0	Ccnb1 G2/mitotic-specific cyclin-B1
Cct2	IPI00320217	33	22	3	7	140	92	115	84	7	15	21	35	75	67	96	63	3	1	12	1	107	79	50	35	5	12	25	43	66	42	32	27	42.1903	398.413	75.3342	331.705	18.49	296.683	84.6823	216.502	Cct2 T-complex protein 1 subunit beta
Cct3	IPI00116283	14	6	3	8	34	28	36	28	7	10	7	11	22	25	28	26	6	1	8	7	29	30	35	21	6	9	11	11	15	11	9	9	22.7414	115.75	33.9484	111.574	21.485	124.856	41.0453	57.4801	Cct3 T-complex protein 1 subunit gamma
Cct4	IPI00116277	11	17	6	8	39	60	56	46	8	10	16	14	40	36	40	38	1	0	1	1	44	24	39	49	5	5	5	11	36	27	20	29	30.6858	183.578	47.5441	169.849	2.90224	167.971	28.5491	146.059	Cct4 T-complex protein 1 subunit delta
Cct5	IPI00116279	11	13	4	8	24	31	32	31	2	7	5	5	23	21	25	19	1	0	2	4	24	20	21	26	3	4	6	3	37	16	23	13	26.1671	107.901	18.4177	96.9791	6.44746	98.3434	18.2003	116.289	Cct5 T-complex protein 1 subunit epsilon
Cct6a	IPI00116281	23	22	6	20	44	36	46	54	6	8	11	8	38	49	49	57	0	0	3	4	56	70	78	44	6	5	2	8	52	29	23	31	52.2957	165.336	32.7775	213.557	6.6555	269.342	24.5848	174.668	Cct6a T-complex protein 1 subunit zeta
Cct6b	IPI00321816	0	0	0	0	0	0	0	0	0	0	0	0	0	0	0	0	0	0	0	0	0	0	0	0	2	1	1	2	0	0	0	0	0	0	0	0	0	0	7.08751	0	Cct6b T-complex protein 1 subunit zeta-2
Cct7	IPI00331174	22	20	5	10	50	47	56	51	7	16	5	15	38	37	35	36	5	1	8	3	45	39	41	40	4	8	19	25	20	15	15	20	39.7113	187.157	40.7967	161.06	17.3518	178.747	56.5751	92.1152	Cct7 T-complex protein 1 subunit eta
Cct8	IPI00469268	45	49	16	29	61	55	70	91	21	29	23	27	67	52	47	49	9	9	12	14	61	65	72	59	12	19	24	28	25	18	15	22	100.579	253.937	97.7522	236.689	42.2235	278.395	90.5161	104.567	Cct8 T-complex protein 1 subunit theta
Cd109	IPI00153809	0	0	0	0	0	0	0	0	0	0	0	0	0	0	0	0	0	0	0	0	0	0	0	0	1	2	5	6	0	0	0	0	0	0	0	0	0	0	14.1698	0	Cd109 CD109 antigen precursor
Cd2ap	IPI00268688	0	0	0	0	0	0	0	0	0	0	0	0	0	0	1	3	0	0	0	0	1	1	1	1	0	0	0	0	1	0	1	3	0	0	0	4.48948	0	4.3319	0	6.62819	Cd2ap CD2-associated protein
Cd2bp2	IPI00109203	2	2	2	1	0	0	0	0	0	0	0	0	0	0	0	0	0	0	0	0	0	0	0	0	2	0	2	2	0	0	0	0	5.49312	0	0	0	0	0	6.77928	0	Cd2bp2 CD2 antigen cytoplasmic tail-binding protein 2
Cd3eap	IPI00169700	0	0	0	0	0	0	0	0	0	0	0	0	0	0	0	0	0	0	0	0	0	0	1	1	6	7	1	1	0	0	0	0	0	0	0	0	0	2.10199	20.1015	0	Cd3eap DNA-directed RNA polymerase I subunit RPA34
Cd40	IPI00117572	0	0	0	0	0	0	0	0	1	5	2	7	0	0	0	0	0	0	0	0	0	0	0	0	3	2	5	6	0	0	0	0	0	0	14.0563	0	0	0	17.2721	0	Cd40 Isoform I of Tumor necrosis factor receptor superfamily member 5 precursor
Cd44	IPI00223769	0	0	9	0	0	0	0	0	0	0	0	0	0	0	0	0	0	0	0	6	0	0	0	0	2	3	11	10	0	0	0	0	9.83224	0	0	0	4.77621	0	26.2967	0	Cd44 CD44 antigen isoform c
Cd47	IPI00124830	0	0	0	0	0	0	0	0	0	0	0	0	0	0	0	0	0	0	0	0	0	0	0	0	0	1	3	2	0	0	0	0	0	0	0	0	0	0	5.92763	0	Cd47 Isoform 2 of Leukocyte surface antigen CD47 precursor
Cd55	IPI00322234	0	0	0	0	0	0	0	0	0	0	0	0	0	0	0	0	0	0	0	0	0	0	0	0	1	1	1	0	0	0	0	0	0	0	0	0	0	0	3.8018	0	Cd55 Complement decay-accelerating factor, GPI-anchored precursor
Cd81	IPI00310916	2	2	2	3	0	0	0	0	0	0	0	0	0	0	0	0	0	0	0	0	0	0	0	0	0	0	0	0	0	0	0	0	7.44141	0	0	0	0	0	0	0	Cd81 CD81 antigen
Cd97	IPI00123957	10	16	1	3	0	0	0	0	3	17	8	12	0	0	0	0	5	0	6	0	0	0	0	0	3	4	8	5	0	0	0	0	19.1857	0	38.1167	0	11.6881	0	21.8773	0	Cd97 Cd97 protein
Cd99l2	IPI00153829	0	0	0	0	0	0	0	0	0	0	0	0	0	0	0	0	0	0	0	0	0	0	0	0	0	1	1	1	0	0	0	0	0	0	0	0	0	0	3.11793	0	Cd99l2 Mic2l1
Cdc123	IPI00461969	0	0	0	0	0	0	0	0	0	0	0	0	1	2	2	0	0	0	0	0	5	0	1	0	0	0	0	0	0	0	0	0	0	0	0	5.499	0	6.59474	0	0	Cdc123 Isoform 1 of Cell division cycle protein 123 homolog
Cdc16	IPI00221621	0	0	0	0	0	0	0	0	0	0	0	0	0	0	0	0	0	0	0	0	2	0	0	1	0	0	0	0	0	0	0	0	0	0	0	0	0	3.2476	0	0	Cdc16 Cell division cycle protein 16 homolog
Cdc23	IPI00221793	0	0	0	0	0	0	0	0	0	0	0	0	3	2	6	1	0	0	0	0	2	2	3	0	0	0	0	0	0	0	0	0	0	0	0	13.1713	0	7.65756	0	0	Cdc23 Cell division cycle protein 23 homolog
Cdc27	IPI00461309	0	0	0	0	0	0	0	0	0	0	0	0	0	0	0	0	0	0	0	0	1	0	0	1	0	0	0	0	0	0	0	0	0	0	0	0	0	2.14184	0	0	Cdc27 cell division cycle 27 homolog
Cdc2a	IPI00114491	4	5	0	1	6	3	3	5	2	1	1	3	11	11	5	10	0	0	0	0	13	11	6	6	1	1	3	3	13	4	5	5	6.22565	15.8559	6.78701	40.8211	0	39.3525	8.34606	34.6583	Cdc2a Cell division control protein 2 homolog
Cdc2l1	IPI00110050	0	0	0	0	0	0	0	0	0	0	2	2	2	3	1	4	0	0	0	0	0	0	0	0	0	1	1	2	0	0	0	0	0	0	3.98296	11.1005	0	0	3.98521	0	Cdc2l1 Isoform 1 of PITSLRE serine/threonine-protein kinase CDC2L1
Cdc34100046898	IPI00229310	0	2	1	2	0	0	0	0	0	0	0	0	0	0	0	0	0	0	0	0	3	0	1	0	3	4	1	2	0	0	0	0	4.20762	0	0	0	0	4.38321	12.477	0	LOC100046898;Cdc34 Ubiquitin-conjugating enzyme E2 R1
Cdc37	IPI00117087	0	0	0	0	11	14	10	14	0	0	0	0	9	8	9	11	0	0	0	0	10	6	2	1	0	2	7	8	6	9	5	9	0	45.1222	0	40.8721	0	20.9704	16.2956	38.2351	Cdc37 Hsp90 co-chaperone Cdc37
Cdc42	IPI00113849	23	20	3	4	28	35	18	18	0	1	3	4	42	28	31	27	3	2	1	3	26	27	12	5	6	8	15	11	19	8	6	11	32.2651	91.8219	7.77965	140.746	8.3151	77.0731	43.6507	56.3645	Cdc42 Isoform 2 of Cell division control protein 42 homolog precursor
Cdc42bpb	IPI00114613	0	0	0	0	0	0	0	0	0	0	0	0	0	1	1	0	0	0	0	0	0	0	0	0	0	0	0	0	0	0	0	0	0	0	0	2.21452	0	0	0	0	Cdc42bpb Serine/threonine-protein kinase MRCK beta
Cdc5l	IPI00284444	0	0	0	0	6	10	7	10	0	0	2	6	8	8	10	13	0	0	0	0	12	11	12	3	3	5	3	4	10	11	7	16	0	30.258	7.56622	43.162	0	41.534	17.4334	57.7845	Cdc5l Cell division cycle 5-related protein
Cdc73	IPI00170345	0	0	0	0	1	0	1	0	0	0	2	3	1	1	1	0	0	0	0	0	1	0	1	2	4	7	2	2	0	0	0	0	0	1.84328	4.87877	3.28448	0	4.24383	18.8377	0	Cdc73 Parafibromin
Cdca2	IPI00228728	0	0	0	0	0	0	0	0	0	0	0	0	0	0	0	0	0	0	0	0	1	0	1	1	0	0	0	0	0	0	0	0	0	0	0	0	0	3.20775	0	0	Cdca2 Isoform 1 of Cell division cycle-associated protein 2
Cdca8	IPI00221934	0	0	0	0	3	2	2	2	0	0	0	0	1	2	2	4	0	0	0	0	3	2	2	1	0	0	0	0	0	0	0	0	0	8.35372	0	10.0174	0	8.73349	0	0	Cdca8 Isoform 2 of Borealin
Cdcp1	IPI00122017	0	0	0	0	0	0	0	0	6	7	0	1	0	0	0	0	0	0	0	0	0	0	0	0	0	0	0	0	0	0	0	0	0	0	13.5451	0	0	0	0	0	Cdcp1 CUB domain-containing protein 1 precursor
Cdh1	IPI00318626	215	185	69	129	1	1	1	2	106	128	93	86	5	5	6	6	49	17	22	8	0	0	0	0	53	70	74	90	2	2	2	1	434.451	4.59355	406.349	24.3007	94.6724	0	321.697	9.30579	Cdh1 Epithelial cadherin precursor
Cdh10	IPI00346482	0	0	0	0	0	0	0	0	0	0	0	0	0	0	0	0	0	0	0	0	0	0	0	0	1	1	3	6	0	0	0	0	0	0	0	0	0	0	10.9479	0	Cdh10 Adult male spinal cord cDNA, RIKEN full-length enriched library, clone:A330074D13 product:Transmembrane glycoprotein cadherin-10, full insert sequence
Cdh2	IPI00323134	0	0	0	0	0	0	0	0	0	0	0	0	0	0	0	0	0	0	0	0	0	0	0	0	0	1	1	1	0	0	0	0	0	0	0	0	0	0	3.11793	0	Cdh2 Cadherin-2 precursor
Cdh3	IPI00109340	8	5	2	3	0	0	0	0	16	13	6	6	0	0	0	0	0	0	0	0	0	0	0	0	1	1	2	3	0	0	0	0	12.6932	0	40.5271	0	0	0	7.37485	0	Cdh3 Cadherin-3 precursor
Cdh4	IPI00131397	0	0	0	0	0	0	0	0	0	0	0	0	0	0	0	0	0	0	0	0	0	0	0	0	1	1	1	1	0	0	0	0	0	0	0	0	0	0	4.66908	0	Cdh4 Cadherin-4 precursor
Cdh5	IPI00138180	0	0	0	0	0	0	0	0	25	42	2	4	0	0	0	0	12	3	3	1	0	0	0	0	0	0	0	0	0	0	0	0	0	0	70.1508	0	18.5403	0	0	0	Cdh5 Cadherin-5 precursor
Cdh6	IPI00123942	0	0	0	0	0	0	0	0	0	0	0	0	0	0	0	0	1	2	6	6	0	0	0	0	0	0	0	0	0	0	0	0	0	0	0	0	14.5906	0	0	0	Cdh6 Cadherin-6 precursor
Cdk2	IPI00124240	0	0	0	0	8	4	3	5	0	0	0	0	6	3	2	4	0	0	0	0	6	9	6	5	0	0	0	0	0	0	0	0	0	18.7696	0	16.481	0	28.3278	0	0	Cdk2 Isoform CDK2-beta of Cell division protein kinase 2
Cdk3	IPI00109650	0	0	0	0	0	0	0	0	0	0	0	0	0	0	0	0	0	0	0	0	0	0	0	0	0	0	0	0	1	0	0	1	0	0	0	0	0	0	0	2.49213	Cdk3 Isoform 1 of Cell division protein kinase 3
Cdk4	IPI00128326	0	0	0	0	3	1	1	1	0	0	0	0	0	0	0	0	0	0	0	0	0	0	0	0	0	0	2	2	3	0	0	1	0	5.67204	0	0	0	0	3.67698	4.84676	Cdk4 Cell division protein kinase 4
Cdk5rap3	IPI00117025	0	0	0	0	0	0	0	0	0	0	0	0	1	1	3	1	0	0	0	0	0	0	0	0	0	0	0	0	0	0	0	0	0	0	0	6.61547	0	0	0	0	Cdk5rap3 CDK5 regulatory subunit-associated protein 3
Cdk7	IPI00129222	0	0	0	0	0	0	0	0	0	0	0	0	0	0	0	0	0	0	0	0	1	1	0	1	0	0	0	0	0	0	0	0	0	0	0	0	0	3.26599	0	0	Cdk7 Cell division protein kinase 7
Cdk9	IPI00114953	0	0	0	0	4	2	2	2	0	0	0	0	4	3	2	4	0	0	0	0	3	2	4	3	0	0	1	3	0	0	0	0	0	9.3505	0	14.3411	0	12.9375	3.57304	0	Cdk9 Isoform 1 of Cell division protein kinase 9
Cdkn1c	IPI00118931	0	0	0	0	0	0	0	0	1	0	0	1	0	0	0	0	0	0	0	0	0	0	0	0	0	0	0	0	0	0	0	0	0	0	1.94307	0	0	0	0	0	Cdkn1c Isoform KIP2a of Cyclin-dependent kinase inhibitor 1C
Cdkn2aip	IPI00263028	0	0	0	0	0	0	0	0	0	0	0	0	0	1	1	2	0	0	0	0	0	0	0	0	0	0	0	0	0	0	0	0	0	0	0	4.47371	0	0	0	0	Cdkn2aip CDKN2A-interacting protein
Cds2	IPI00468999	0	0	0	0	0	0	0	0	0	0	0	0	0	0	0	0	0	0	0	0	0	0	0	0	0	0	1	2	2	1	1	1	0	0	0	0	0	0	2.70576	6.48762	Cds2 Phosphatidate cytidylyltransferase 2
Cdv3	IPI00187275,IPI00227808	0	0	0	0	2	2	3	3	0	0	0	0	1	2	0	0	0	0	0	0	0	1	2	1	0	0	0	0	0	0	0	0	0	9.11851	0	3.29761	0	4.29205	0	0	Cdv3 Isoform 2 of Protein CDV3,Cdv3 Isoform 1 of Protein CDV3
Cebpz	IPI00132439,IPI00752710	0	0	1	1	4	2	3	1	0	0	0	0	6	7	5	7	0	0	0	0	1	3	0	2	0	0	0	0	2	2	2	2	2.06662	9.28191	0	27.6272	0	6.55035	0	10.6206	Cebpz Isoform CBF2 of CCAAT/enhancer-binding protein zeta,Cebpz Isoform CBF1 of CCAAT/enhancer-binding protein zeta
Celsr2	IPI00649043	0	0	0	0	0	0	0	0	0	0	0	0	0	0	0	0	0	0	0	0	0	0	0	0	0	0	2	0	0	0	0	0	0	0	0	0	0	0	1.94242	0	Celsr2 cadherin EGF LAG seven-pass G-type receptor 2 isoform 1
Cenpe	IPI00399663	0	0	0	0	0	0	0	0	0	0	0	0	0	0	0	0	0	0	0	0	1	0	1	1	0	0	0	0	0	0	0	0	0	0	0	0	0	3.20775	0	0	Cenpe Centromere associated protein-E
Cep290	IPI00762098	0	0	0	0	0	0	0	0	0	0	0	0	3	2	1	1	0	0	0	0	0	0	0	0	0	0	0	0	0	0	0	0	0	0	0	7.66783	0	0	0	0	Cep290 centrosomal protein 290
Cep350	IPI00118304	0	0	0	0	0	0	0	0	0	0	0	0	0	0	2	0	0	0	0	0	2	2	0	0	0	0	0	0	0	0	0	0	0	0	0	2.20139	0	4.45982	0	0	Cep350 centrosome-associated protein 350 isoform 1
Cetn2	IPI00128741	0	0	0	0	0	0	0	0	0	0	0	0	0	0	0	0	0	0	0	0	0	0	0	0	0	0	0	0	0	1	2	2	0	0	0	0	0	0	0	6.95423	Cetn2 Centrin-2
Cfdp1	IPI00453599	0	0	0	0	6	7	6	7	0	0	0	0	3	3	4	1	0	0	0	0	4	3	2	1	0	0	0	0	1	2	3	3	0	23.906	0	12.0837	0	10.9634	0	12.2645	Cfdp1 Craniofacial development protein 1
Cfl2	IPI00266188	0	0	0	0	8	6	7	5	11	9	11	16	6	5	2	2	11	11	9	12	5	9	10	43	3	6	16	21	4	1	3	5	0	23.9958	46.0897	16.4495	40.9809	70.8565	46.0823	17.1144	Cfl2 Cofilin-2
Cggbp1	IPI00221863	0	0	0	0	0	0	0	0	0	0	0	0	0	0	0	0	0	0	0	0	0	1	2	1	0	0	0	0	0	0	0	0	0	0	0	0	0	4.29205	0	0	Cggbp1 CGG triplet repeat-binding protein 1
Cgn	IPI00757790	0	0	0	0	0	1	1	1	0	0	2	2	4	7	5	6	0	0	0	0	0	0	0	0	1	1	1	2	3	0	0	2	0	2.68168	3.98296	24.3577	0	0	5.53636	6.16158	Cgn cingulin
Chaf1b	IPI00132770	0	1	1	0	6	3	3	2	0	0	0	0	0	0	0	0	0	0	0	0	0	1	1	0	0	0	0	0	0	0	0	0	1.6759	13.1107	0	0	0	2.19006	0	0	Chaf1b Chromatin assembly factor 1 subunit B
Chchd3	IPI00133562	1	2	2	2	0	0	0	0	2	4	4	5	2	2	1	2	0	0	0	0	3	3	2	2	4	6	11	8	0	0	0	0	5.88368	0	14.5938	7.72746	0	10.8937	31.5028	0	Chchd3 Coiled-coil-helix-coiled-coil-helix domain-containing protein 3, mitochondrial precursor
Chchd6	IPI00313390	0	0	0	0	0	0	1	1	0	2	2	2	1	1	2	3	0	0	0	0	1	1	0	0	3	2	2	3	1	0	1	1	0	1.76158	5.80176	7.77396	0	2.22991	11.7566	3.99855	Chchd6 Coiled-coil-helix-coiled-coil-helix domain-containing protein 6
Chd1	IPI00107999	0	0	0	0	0	0	0	0	0	0	0	0	2	1	3	0	0	0	0	0	3	0	2	1	0	0	0	0	0	0	0	0	0	0	0	6.55583	0	6.4852	0	0	Chd1 Chromodomain-helicase-DNA-binding protein 1
Chd3	IPI00551435	0	0	0	0	0	0	0	0	0	0	0	0	0	0	0	0	0	0	0	0	4	1	3	1	0	0	0	0	0	0	0	0	0	0	0	0	0	9.78102	0	0	Chd3 chromodomain helicase DNA binding protein 3
Chd4	IPI00396802	4	1	3	9	10	4	9	4	2	1	2	5	13	12	14	12	0	0	0	3	9	2	6	3	13	12	5	9	11	7	8	5	14.9625	24.927	9.67431	56.2403	2.38811	21.7039	48.1798	40.7582	Chd4 Chromodomain-helicase-DNA-binding protein 4
Chd6	IPI00457724	0	0	0	0	0	1	1	1	0	0	0	0	0	0	0	0	0	0	0	0	0	0	0	0	0	0	0	0	0	0	0	0	0	2.68168	0	0	0	0	0	0	Chd6 chromodomain helicase DNA binding protein 6
Chd8	IPI00858099	0	0	0	0	1	0	1	1	0	0	0	0	0	0	0	0	0	0	0	0	1	0	1	0	0	0	0	0	0	0	0	2	0	2.75837	0	0	0	2.17168	0	2.62964	Chd8 Chromodomain helicase DNA binding protein 8
Cherp	IPI00229604	0	0	0	0	0	0	0	0	0	0	2	4	1	0	1	1	0	0	0	0	0	0	0	0	0	0	1	1	0	0	0	0	0	0	5.77459	3.30025	0	0	1.83849	0	Cherp Isoform 1 of Calcium homeostasis endoplasmic reticulum protein
Chmp2a	IPI00119020	0	0	0	0	0	0	0	0	0	0	0	0	0	0	0	2	0	0	0	0	0	0	0	0	0	0	0	0	0	0	0	0	0	0	0	2.25919	0	0	0	0	Chmp2a Charged multivesicular body protein 2a
Chmp4b	IPI00171974	0	0	0	0	0	0	0	0	2	1	3	4	4	4	3	3	0	0	0	0	2	3	5	2	1	0	2	1	1	0	1	0	0	0	9.87415	15.426	0	12.9857	4.36085	2.68373	Chmp4b Charged multivesicular body protein 4b
Chmp7	IPI00153445	0	0	0	0	0	0	0	0	0	0	0	0	0	0	0	0	0	0	0	0	2	2	0	0	0	0	0	0	2	0	0	0	0	0	0	0	0	4.45982	0	2.35463	Chmp7 Isoform 1 of Charged multivesicular body protein 7
Chn2	IPI00761456	0	0	0	0	0	0	0	0	0	0	0	0	0	0	0	0	0	0	0	0	2	3	3	0	0	0	0	0	0	0	0	0	0	0	0	0	0	8.78171	0	0	Chn2 Adult male cerebellum cDNA, RIKEN full-length enriched library, clone:1500040P07 product:chimerin (chimaerin) 2, full insert sequence
Chordc1	IPI00134017	0	0	0	0	0	0	0	0	0	0	0	0	0	0	0	0	0	0	0	0	0	0	0	2	0	0	0	0	0	0	0	0	0	0	0	0	0	2.07215	0	0	Chordc1 Cysteine and histidine-rich domain-containing protein 1
Ciapin1	IPI00187301	0	0	0	0	4	6	6	6	0	0	0	0	2	1	2	1	0	0	0	0	5	1	1	1	2	1	2	2	6	5	3	5	0	20.0772	0	6.58473	0	8.75496	8.05872	24.716	Ciapin1 Anamorsin
Cirbp	IPI00121073	1	0	1	1	0	0	0	0	0	0	0	0	0	0	0	0	0	0	0	0	0	0	0	0	0	0	0	0	0	0	0	0	2.6502	0	0	0	0	0	0	0	Cirbp Cold-inducible RNA-binding protein
Cirh1a	IPI00331601	1	1	0	0	0	3	0	1	0	0	0	0	3	2	4	5	0	0	0	0	3	0	0	0	0	2	0	0	0	0	0	0	1.16702	3.67539	0	15.4883	0	3.31729	2.55889	0	Cirh1a Cirhin
Cisd1	IPI00128346	0	0	0	0	0	0	0	0	0	0	0	0	0	0	0	0	0	0	0	0	0	0	0	0	2	2	0	0	2	1	1	1	0	0	0	0	0	0	5.66119	6.48762	Cisd1 CDGSH iron sulfur domain-containing protein 1
Cisd2	IPI00132350	0	0	0	0	0	0	0	0	0	0	0	0	0	0	0	0	0	0	0	0	0	0	0	0	1	1	0	1	0	0	0	0	0	0	0	0	0	0	3.69787	0	Cisd2 CDGSH iron sulfur domain-containing protein 2
Ckap2	IPI00470092	0	0	0	0	0	0	0	0	0	0	1	2	2	3	5	3	0	0	0	0	0	0	0	0	0	0	0	0	2	2	1	3	0	0	2.88729	14.3737	0	0	0	10.429	Ckap2 Cytoskeleton-associated protein 2
Ckap4	IPI00223047	0	0	7	4	4	7	5	3	27	29	4	4	29	20	15	12	13	11	5	10	72	82	96	61	10	15	15	20	4	3	3	3	11.5439	17.4056	62.6144	83.371	36.6585	337.323	66.6169	17.1082	Ckap4 Cytoskeleton-associated protein 4
Ckap5	IPI00317134	0	0	0	0	8	5	6	6	0	0	0	0	7	3	5	4	0	0	0	0	7	12	14	7	1	1	0	0	1	3	1	0	0	23.1443	0	20.8531	0	43.4054	2.83059	6.61898	Ckap5 Cytoskeleton associated protein 5
Ckb	IPI00136703	14	4	2	9	37	23	26	24	10	15	9	16	21	27	32	31	0	0	0	0	0	0	0	0	1	1	2	3	15	12	5	5	21.4562	102.014	48.3076	122.782	0	0	7.37485	47.5069	Ckb Creatine kinase B-type
Ckmt1	IPI00128296	0	0	0	0	0	0	0	0	0	0	0	0	1	1	2	2	0	0	0	0	0	0	0	0	0	0	0	0	0	0	0	0	0	0	0	6.64437	0	0	0	0	Ckmt1 Creatine kinase, ubiquitous mitochondrial precursor
Clasp1	IPI00669522,IPI00672213	0	0	0	0	2	1	0	0	0	0	0	0	0	0	1	2	0	0	0	0	4	3	2	1	0	0	0	0	0	2	2	1	0	2.91367	0	3.35989	0	10.9634	0	6.95116	Clasp1 Isoform 2 of CLIP-associating protein 1,Clasp1 CLIP-associating protein 1 isoform 1
Clasp2	IPI00407863	0	0	0	0	0	0	0	0	0	0	0	0	3	1	2	1	0	0	0	0	1	2	1	0	0	0	0	0	4	0	0	1	0	0	0	7.6547	0	4.41997	0	6.02407	Clasp2 CLIP-associating protein CLASP2 c
Clcc1	IPI00280015	0	0	0	0	0	0	0	0	0	0	0	0	0	0	0	0	0	0	0	0	2	0	0	1	0	0	0	0	0	0	0	0	0	0	0	0	0	3.2476	0	0	Clcc1 Chloride channel CLIC-like protein 1 precursor
Cldn3	IPI00129126	0	0	0	0	0	0	0	0	0	0	0	0	1	1	0	2	0	0	0	0	0	0	0	0	0	0	0	0	0	0	0	0	0	0	0	4.44298	0	0	0	0	Cldn3 Isoform 1 of Claudin-3
Clic1	IPI00130344	0	0	0	0	0	0	0	0	4	6	2	5	8	7	7	8	5	3	3	11	14	14	14	18	2	5	5	7	3	6	3	5	0	0	16.3158	33.0981	19.8571	64.7909	20.4265	22.4958	Clic1 Chloride intracellular channel protein 1
Clic4	IPI00135977	0	0	0	0	0	0	0	0	1	0	0	1	3	4	8	9	0	0	0	0	4	6	0	1	0	0	0	0	2	1	1	1	0	0	1.94307	26.6371	0	12.204	0	6.48762	Clic4 Chloride intracellular channel protein 4
Clic6	IPI00221825	0	0	0	0	0	0	0	0	0	0	0	0	0	0	0	0	0	0	0	0	4	4	4	2	0	0	0	0	0	0	0	0	0	0	0	0	0	15.2554	0	0	Clic6 Chloride intracellular channel 6
Clint1	IPI00400154,IPI00648186,IPI00754096	0	0	0	0	0	0	0	0	0	0	0	0	0	9	4	4	0	0	0	0	8	1	9	2	1	3	0	0	0	1	1	1	0	0	0	18.9456	0	21.6356	5.38948	4.13299	Clint1 Isoform 1 of Clathrin interactor 1,Clint1 Novel ENTH domain containing protein,Clint1 clathrin interactor 1
Clip1	IPI00123063	0	0	0	0	0	0	0	0	0	0	0	0	0	0	0	0	0	0	0	0	1	1	2	0	0	0	0	0	0	0	0	0	0	0	0	0	0	4.36174	0	0	Clip1 Isoform 1 of CAP-Gly domain-containing linker protein 1
Clip2	IPI00408543	0	0	0	0	0	0	0	0	0	0	0	0	0	0	0	0	0	0	0	0	3	1	1	0	0	0	0	0	0	0	0	0	0	0	0	0	0	5.50735	0	0	Clip2 Isoform 2 of CAP-Gly domain-containing linker protein 2
Clk3	IPI00314963	0	0	0	0	2	0	0	0	0	0	0	0	0	0	0	0	0	0	0	0	0	0	0	0	0	0	0	0	0	0	0	0	0	1.99357	0	0	0	0	0	0	Clk3 Dual specificity protein kinase CLK3
Clpp	IPI00133270	0	0	0	0	0	0	0	0	0	0	0	0	1	1	2	2	0	0	0	0	0	0	0	0	0	0	0	0	4	2	3	5	0	0	0	6.64437	0	0	0	18.4261	Clpp Putative ATP-dependent Clp protease proteolytic subunit, mitochondrial precursor
Clptm1	IPI00121627	0	0	0	0	0	1	1	1	0	0	0	0	3	3	5	4	0	0	0	0	6	3	0	3	0	0	0	0	3	0	2	2	0	2.68168	0	16.5732	0	13.1152	0	9.17442	Clptm1 Cleft lip and palate transmembrane protein 1 homolog
Clpx	IPI00119808	0	0	0	0	0	0	0	0	0	0	0	0	2	3	4	5	0	0	0	0	3	3	3	1	0	0	2	1	0	0	0	0	0	0	0	15.5322	0	10.9235	2.8097	0	Clpx ATP-dependent Clp protease ATP-binding subunit clpX-like, mitochondrial precursor
Clta	IPI00114409,IPI00648658	0	0	0	0	0	0	0	0	1	2	3	3	1	2	3	4	0	0	0	0	1	2	2	3	1	3	2	7	3	2	1	1	0	0	8.84049	11.1181	0	8.59411	13.4028	8.97668	Clta Clathrin light chain A,Clta clathrin, light polypeptide (Lca) isoform d
Cltc	IPI00169916,IPI00649850	15	12	22	20	33	37	39	37	22	30	13	24	131	119	116	113	11	7	19	26	112	101	105	67	18	21	13	27	97	62	48	52	59.2722	133.809	86.0648	528.035	59.8513	418.722	90.8312	336.207	Cltc Clathrin heavy chain 1,Cltc Clathrin, heavy polypeptide
Clu	IPI00320420	0	0	0	0	0	0	0	0	3	5	2	3	0	0	0	0	4	1	7	8	1	0	1	0	5	8	21	33	0	0	0	0	0	0	12.5675	0	19.2258	2.17168	67.0069	0	Clu Clusterin precursor
Cmpk1	IPI00331146	0	0	0	0	5	3	7	4	0	0	0	0	2	2	1	2	0	0	0	0	4	4	4	0	0	0	2	6	4	2	1	0	0	17.33	0	7.72746	0	13.1833	7.14608	8.83917	Cmpk1 UMP-CMP kinase
Cndp2	IPI00315879	0	0	0	0	4	3	1	1	0	0	0	0	3	2	1	0	0	0	0	0	13	6	12	21	0	0	0	0	3	3	1	9	0	8.50902	0	6.53823	0	55.6684	0	20.807	Cndp2 Cytosolic non-specific dipeptidase
Cnn2	IPI00116649	0	0	0	0	1	3	0	3	0	0	0	0	5	4	4	3	0	0	0	0	3	1	6	4	4	4	4	5	4	3	2	1	0	6.50235	0	17.5967	0	14.9812	19.5436	12.9722	Cnn2 Calponin-2
Cnn3	IPI00119111	3	3	2	5	4	5	0	5	0	2	7	10	5	3	9	6	0	0	0	0	9	3	8	7	4	6	5	6	11	8	8	7	10.5567	13.1631	18.4466	25.3751	0	29.1042	23.941	44.6995	Cnn3 Calponin-3
Cnot1	IPI00672703,IPI00673465	0	0	0	0	14	11	11	13	0	0	0	0	8	9	14	10	0	0	0	0	12	9	17	3	1	1	2	1	1	6	3	3	0	45.2837	0	45.2898	0	44.6152	5.64029	17.5115	Cnot1 Isoform 2 of CCR4-NOT transcription complex subunit 1,Cnot1 Isoform 1 of CCR4-NOT transcription complex subunit 1
Cnot3	IPI00169667	0	0	0	0	0	0	0	0	0	0	0	0	0	0	2	2	0	0	0	0	2	0	0	0	0	0	0	0	0	2	1	2	0	0	0	4.46058	0	2.21153	0	6.75956	Cnot3 CCR4-NOT transcription complex subunit 3
Cnot8	IPI00112188	0	0	0	0	1	0	1	1	0	0	0	0	0	0	0	2	0	0	0	0	0	0	0	0	0	0	0	0	0	0	0	0	0	2.75837	0	2.25919	0	0	0	0	Cnot8 CCR4-NOT transcription complex subunit 8
Cnpy2	IPI00135512	0	0	0	0	0	0	0	0	0	0	0	0	1	1	2	2	0	0	0	0	0	2	4	3	1	0	0	1	2	2	2	1	0	0	0	6.64437	0	9.62017	2.41843	9.30579	Cnpy2 Protein canopy homolog 2 precursor
Cnpy4	IPI00224957	0	0	0	0	0	0	0	0	0	0	0	0	0	0	0	0	0	0	0	0	0	0	0	0	0	0	0	0	7	0	1	0	0	0	0	0	0	0	0	9.74761	Cnpy4 29 kDa protein
Coasy	IPI00322610	0	0	0	0	0	0	0	0	0	0	0	0	0	0	1	3	0	0	0	0	0	0	0	0	0	0	0	0	0	0	0	0	0	0	0	4.48948	0	0	0	0	Coasy Bifunctional coenzyme A synthase
Cobll1	IPI00408265	0	0	0	0	0	0	0	0	0	0	0	0	0	0	2	1	1	0	2	2	5	7	6	2	0	0	0	0	0	0	0	0	0	0	0	3.33099	4.85539	21.8655	0	0	Cobll1 Isoform 2 of Cordon-bleu protein-like 1
Cog7	IPI00623090	0	0	0	0	0	0	0	0	0	0	0	0	0	0	1	1	0	0	0	0	0	0	0	0	0	0	0	0	0	0	0	0	0	0	0	2.23029	0	0	0	0	Cog7 Conserved oligomeric Golgi complex component 7
Coil	IPI00316343	0	0	0	0	0	4	2	3	0	0	0	0	1	3	2	6	0	0	0	0	2	2	1	0	0	0	0	0	1	1	1	3	0	8.11865	0	13.3904	0	5.52573	0	7.93994	Coil coilin
Col11a2	IPI00138069	0	0	0	0	0	0	0	0	0	0	0	0	0	1	1	0	0	0	0	0	0	0	0	0	0	0	0	0	0	0	0	0	0	0	0	2.21452	0	0	0	0	Col11a2 Isoform 7 of Collagen alpha-2(XI) chain precursor
Col18a1	IPI00131476	3	5	8	8	0	0	0	0	0	1	0	2	0	0	0	0	0	0	5	7	0	0	0	0	5	4	7	14	3	1	2	2	21.2008	0	2.70103	0	11.3578	0	31.8139	10.4862	Col18a1 Isoform 2 of Collagen alpha-1(XVIII) chain precursor
Col1a1	IPI00329872	0	0	0	0	0	0	0	0	0	0	1	3	0	0	0	0	0	0	0	0	0	0	0	0	0	0	0	0	0	0	0	0	0	0	3.78311	0	0	0	0	0	Col1a1 Isoform 1 of Collagen alpha-1(I) chain precursor
Col1a2	IPI00222188	0	0	0	0	0	0	0	0	0	0	0	0	0	0	0	0	0	0	4	2	0	0	0	0	0	0	1	1	0	0	0	0	0	0	0	0	6.22055	0	1.83849	0	Col1a2 Collagen alpha-2(I) chain precursor
Col20a1	IPI00170313	0	0	0	0	0	0	0	0	0	0	0	0	0	0	0	0	0	0	0	0	0	0	0	0	0	0	0	0	1	0	2	0	0	0	0	0	0	0	0	4.19015	Col20a1 Collagen, type XX, alpha 1
Col4a2	IPI00338452	0	0	24	7	0	0	0	0	2	1	11	11	3	2	3	2	4	7	10	31	16	20	21	16	0	0	0	0	0	0	0	0	33.0383	0	24.9102	10.9988	46.7738	79.1365	0	0	Col4a2 Collagen alpha-2(IV) chain precursor
Col4a3	IPI00137938	0	0	0	0	0	0	0	0	0	0	0	0	1	0	0	1	0	0	0	0	0	0	0	0	3	1	1	0	0	0	0	0	0	0	0	2.19956	0	0	6.9041	0	Col4a3 Collagen alpha-3(IV) chain precursor
Col4a3bp	IPI00111167	0	0	0	0	0	0	0	0	0	0	0	0	0	2	0	1	0	0	0	0	0	0	0	0	0	0	0	0	0	0	0	0	0	0	0	3.35724	0	0	0	0	Col4a3bp Isoform 1 of Collagen type IV alpha-3-binding protein
Col9a1	IPI00230262	0	0	0	0	0	0	0	0	0	0	0	0	0	0	0	0	0	0	0	0	0	0	0	0	0	2	0	0	0	0	0	0	0	0	0	0	0	0	2.55889	0	Col9a1 Isoform Short of Collagen alpha-1(IX) chain precursor
Colec12	IPI00129304	0	0	0	0	0	0	0	0	0	0	0	0	0	0	0	0	0	0	0	0	0	0	0	0	8	10	13	20	0	0	0	0	0	0	0	0	0	0	55.1749	0	Colec12 Collectin-12
Commd2	IPI00308593	0	0	0	0	0	0	0	0	0	0	0	0	0	0	0	0	0	0	0	0	2	0	1	0	0	0	0	0	0	0	0	0	0	0	0	0	0	3.27744	0	0	Commd2 COMM domain-containing protein 2
Commd7	IPI00468223	0	0	0	0	0	0	0	0	0	0	0	0	0	0	0	0	0	0	0	0	1	0	1	0	0	0	0	0	0	0	0	0	0	0	0	0	0	2.17168	0	0	Commd7 COMM domain-containing protein 7
Comt	IPI00759876	0	0	0	0	0	0	0	0	0	0	0	0	1	2	3	1	0	0	0	0	3	3	4	1	0	0	0	0	3	0	0	0	0	0	0	7.72929	0	11.9895	0	3.53194	Comt catechol-O-methyltransferase
Comtd1	IPI00222125	0	0	0	0	0	0	0	0	0	0	0	0	6	3	7	6	0	0	0	0	0	0	0	0	0	0	0	0	0	0	0	0	0	0	0	24.2437	0	0	0	0	Comtd1 Catechol-O-methyltransferase domain-containing protein 1
Copa	IPI00229834	6	2	17	6	6	8	9	5	5	3	0	1	27	24	23	22	3	4	8	17	34	40	47	17	11	11	8	8	8	1	5	7	29.0853	25.5354	8.86028	105.788	29.4821	150.273	45.8444	27.4661	Copa 7 days neonate cerebellum cDNA, RIKEN full-length enriched library, clone:A730099C22 product:COATOMER ALPHA SUBUNIT
Copb1	IPI00120503	10	5	9	3	6	3	2	2	1	0	0	2	10	4	7	6	1	0	3	9	26	13	16	10	2	1	11	6	5	2	2	2	21.5077	12.2642	2.83888	29.6374	11.5848	70.7791	20.2687	14.1525	Copb1 Coatomer subunit beta
Copb2	IPI00115097	2	7	15	14	5	3	3	4	4	8	1	0	14	9	11	8	7	5	10	19	18	15	29	19	4	8	10	16	1	1	4	3	35.2763	13.9441	12.5599	46.1483	38.146	87.3629	40.0287	12.4592	Copb2 Coatomer subunit beta`
Cope	IPI00130840	0	0	0	0	0	0	0	0	0	0	0	0	3	3	4	2	0	0	0	0	4	2	2	0	0	0	0	0	5	3	3	1	0	0	0	13.2133	0	8.80318	0	15.6559	Cope Coatomer subunit epsilon
Copg	IPI00223437	6	8	8	3	6	3	2	2	0	0	0	0	7	14	6	5	1	1	4	7	14	18	26	16	0	1	6	1	6	1	0	1	19.8312	12.2642	0	35.3354	12.1111	80.0063	7.97399	9.69045	Copg 8 days embryo whole body cDNA, RIKEN full-length enriched library, clone:5730412D09 product:coatomer protein complex, subunit gamma 1, full insert sequence
Copg2	IPI00316359	0	0	0	0	4	3	1	1	0	0	0	0	5	10	8	9	0	0	0	0	0	0	0	0	0	0	0	0	3	0	2	2	0	8.50902	0	35.46	0	0	0	9.17442	Copg2 Coatomer subunit gamma-2
Cops2	IPI00120513	0	0	0	0	4	0	1	1	0	0	0	0	2	1	2	1	0	0	0	0	3	1	2	3	0	0	0	0	5	0	2	2	0	5.74872	0	6.58473	0	9.68149	0	11.529	Cops2 Isoform 1 of COP9 signalosome complex subunit 2
Cops3	IPI00131870	0	0	0	0	0	0	0	0	0	0	0	0	0	2	2	4	0	0	0	0	2	0	4	1	0	0	0	0	0	0	0	0	0	0	0	8.94742	0	7.51126	0	0	Cops3 COP9 signalosome complex subunit 3
Cops4	IPI00131871	0	0	0	0	6	6	8	4	0	0	0	0	9	11	11	8	0	0	0	0	11	8	15	9	0	0	3	4	9	6	7	7	0	21.9336	0	43.0261	0	46.47	6.38274	38.215	Cops4 COP9 signalosome complex subunit 4
Cops5	IPI00135087	0	0	0	0	3	1	2	1	0	0	0	0	1	2	1	3	0	0	0	0	3	1	0	0	0	0	0	0	2	1	0	3	0	6.51853	0	7.78709	0	4.44144	0	7.61084	Cops5 COP9 signalosome complex subunit 5
Cops6	IPI00131873	0	0	0	0	0	0	0	0	0	0	0	0	0	0	0	0	0	0	0	0	6	2	3	0	0	0	0	0	0	0	0	0	0	0	0	0	0	12.0806	0	0	Cops6 COP9 signalosome complex subunit 6
Cops7a	IPI00123465	0	0	0	0	1	0	2	2	0	0	0	0	9	5	6	5	0	0	0	0	12	3	8	5	0	0	0	0	3	1	2	1	0	4.51994	0	27.4509	0	30.3493	0	9.17135	Cops7a Isoform 1 of COP9 signalosome complex subunit 7a
Cops8	IPI00187407	0	0	0	0	0	0	0	0	0	0	0	0	0	0	1	1	0	0	0	0	1	0	0	2	0	0	0	0	0	0	0	0	0	0	0	2.23029	0	3.17792	0	0	Cops8 COP9 signalosome complex subunit 8
Copz1	IPI00139637	2	1	2	0	0	0	0	0	2	0	0	2	6	5	2	4	2	1	1	1	4	8	7	3	2	2	3	6	2	1	2	2	3.93555	0	3.88613	18.7087	4.81264	23.9858	13.7785	9.30886	Copz1 Coatomer subunit zeta-1
Coq6	IPI00222526	0	0	0	0	0	0	0	0	0	0	0	0	1	1	3	2	0	0	0	0	0	0	0	0	0	0	0	0	0	0	0	0	0	0	0	7.74506	0	0	0	0	Coq6 11 days pregnant adult female placenta cDNA, RIKEN full-length enriched library, clone:I530011B21 product:coenzyme Q6 homolog
Coro1b	IPI00124819	0	0	0	0	0	0	0	0	0	0	0	0	0	0	0	2	0	0	0	0	0	0	0	0	0	0	0	0	0	1	1	1	0	0	0	2.25919	0	0	0	4.13299	Coro1b Coronin-1B
Coro1c	IPI00124820	2	3	3	5	9	2	11	3	0	0	0	0	14	11	13	7	2	1	0	0	7	2	6	7	5	8	4	8	4	3	4	2	11.0656	22.8679	0	49.4477	2.85948	23.6367	28.8144	17.2998	Coro1c Coronin-1C
Cotl1	IPI00132575	0	0	0	0	0	0	0	0	0	0	0	0	4	3	0	0	9	5	3	4	2	1	2	0	1	2	3	4	4	0	1	0	0	0	0	7.62132	20.0038	5.4675	10.4928	6.21567	Cotl1 Coactosin-like protein
COX2	IPI00131176	0	0	0	0	0	0	0	0	0	0	0	0	0	0	0	0	0	0	0	0	2	0	0	0	1	3	0	0	4	2	4	0	0	0	0	0	0	2.21153	5.38948	13.3584	mt-Co2 Cytochrome c oxidase subunit 2
Cox4i1	IPI00117978	5	1	1	3	2	5	2	6	3	4	3	3	6	6	1	5	0	0	0	0	0	4	2	2	3	3	8	7	6	3	3	2	7.51627	13.7776	12.7538	19.8514	0	8.70056	22.3324	18.148	Cox4i1 Cytochrome c oxidase subunit 4 isoform 1, mitochondrial precursor
Cox4nb	IPI00117416	0	0	0	0	2	1	2	2	0	0	0	0	1	0	1	1	0	0	0	0	2	1	2	2	0	0	0	0	1	1	1	0	0	6.43683	0	3.30025	0	7.53965	0	3.99548	Cox4nb Neighbor of COX4
Cox5a	IPI00120719	0	0	0	0	5	3	1	0	0	0	0	0	5	4	4	4	0	0	0	0	5	0	0	1	1	2	1	1	5	5	2	4	0	8.59072	0	18.7263	0	6.5649	5.94853	20.7174	Cox5a Cytochrome c oxidase subunit 5A, mitochondrial precursor
Cox5b100046079	IPI00116154	0	0	0	0	0	1	0	2	0	0	0	0	0	0	0	0	0	0	0	0	0	0	0	0	0	0	0	0	0	0	0	0	0	2.75028	0	0	0	0	0	0	LOC100045602;Cox5b;RP23-298F22.4;LOC100046079 cytochrome c oxidase, subunit Vb
Cox6b1	IPI00225390	0	0	0	0	0	0	0	0	0	0	0	0	0	0	0	0	0	0	0	0	0	0	0	0	0	0	2	2	0	0	0	0	0	0	0	0	0	0	3.67698	0	Cox6b1 Cytochrome c oxidase subunit VIb isoform 1
Cpne1	IPI00224075,IPI00831094	0	0	0	0	5	1	3	2	0	1	0	2	7	8	8	8	0	1	0	2	5	5	5	3	4	6	5	7	0	0	0	0	0	10.2737	2.70103	34.2427	2.55338	19.5873	24.8083	0	Cpne1 Copine-1,Cpne1 Copine I
Cpne2	IPI00172189	0	0	0	0	0	0	0	0	0	0	0	0	6	8	7	7	0	0	0	0	0	0	0	0	0	0	0	0	0	0	0	0	0	0	0	30.9424	0	0	0	0	Cpne2 Copine-2
Cpne3	IPI00266752	0	0	0	0	2	1	1	2	0	6	5	12	20	20	17	12	0	0	0	0	2	5	3	1	1	1	2	4	0	0	0	0	0	5.59034	21.6845	75.9427	0	12.0661	8.24212	0	Cpne3 Copine-3
Cpne4	IPI00108980	0	0	0	0	0	0	0	0	0	0	0	0	0	0	0	0	2	0	9	0	0	0	0	0	0	0	0	0	0	0	0	0	0	0	0	0	12.3122	0	0	0	Cpne4 Copine-4
Cpne9	IPI00313899	0	0	0	0	0	0	0	0	0	0	0	0	0	0	0	0	2	0	9	0	0	0	0	0	0	0	0	0	0	0	0	0	0	0	0	0	12.3122	0	0	0	Cpne9 Copine-9
Cpox	IPI00400301	0	0	0	0	0	0	0	0	0	0	0	0	0	1	2	1	0	0	0	0	2	5	5	0	0	0	0	0	0	0	0	0	0	0	0	4.44481	0	13.1618	0	0	Cpox Coproporphyrinogen III oxidase, mitochondrial precursor
Cpsf1	IPI00110363	0	0	0	0	3	4	1	2	0	1	1	1	4	5	3	4	0	0	0	0	2	2	1	1	2	4	10	8	2	1	0	4	0	9.34743	2.90088	17.6694	0	6.56181	24.8704	8.92566	Cpsf1 Cleavage and polyadenylation specificity factor subunit 1
Cpsf2	IPI00314302	0	0	0	0	4	3	2	1	0	0	0	0	3	3	1	2	0	0	0	0	0	3	1	0	0	0	0	0	0	0	0	0	0	9.35551	0	9.91125	0	4.43835	0	0	Cpsf2 Cleavage and polyadenylation specificity factor subunit 2
Cpsf3	IPI00135099	0	0	0	0	0	0	0	0	0	0	0	0	0	1	2	1	0	0	0	0	0	1	5	1	0	0	0	0	0	0	0	0	0	0	0	4.44481	0	7.48979	0	0	Cpsf3 Cleavage and polyadenylation specificity factor subunit 3
Cpsf3l	IPI00467084	0	0	0	0	0	0	0	0	0	0	0	0	0	1	2	3	0	0	0	0	1	0	0	1	0	0	0	0	0	0	0	0	0	0	0	6.704	0	2.14184	0	0	Cpsf3l Integrator complex subunit 11
Cpsf6	IPI00421085	1	2	3	6	0	0	0	0	0	0	11	9	3	2	4	6	0	0	12	0	8	0	2	3	9	18	15	19	8	6	6	5	10.8727	0	20.1146	16.6179	13.8854	14.0862	68.0368	32.9016	Cpsf6 Cleavage and polyadenylation specificity factor subunit 6
Cpt2	IPI00131424	0	0	0	0	0	0	0	0	0	0	0	0	2	3	2	2	0	0	0	0	2	0	0	1	0	0	0	0	5	2	2	3	0	0	0	9.94198	0	3.2476	0	15.4674	Cpt2 Carnitine O-palmitoyltransferase 2, mitochondrial precursor
Cr1l	IPI00138061	3	3	8	8	0	0	0	0	6	4	3	3	0	0	0	0	6	9	9	12	0	0	0	0	1	1	4	3	0	0	0	0	20.034	0	15.8956	0	34.3128	0	9.31727	0	Cr1l Isoform 1 of Complement regulatory protein Crry precursor
Crk	IPI00307991	0	1	0	1	0	0	0	0	1	2	3	7	3	3	8	5	0	0	0	0	5	4	2	1	2	1	5	7	6	5	2	3	1.55758	0	12.4237	21.0049	0	13.1933	15.3087	20.5799	Crk Isoform Crk-II of Proto-oncogene C-crk
Crkl	IPI00113362	0	0	0	0	0	0	0	0	0	0	0	0	2	2	1	3	0	0	2	1	1	3	3	1	0	0	0	0	6	1	2	1	0	0	0	8.85705	3.11027	8.71202	0	12.7033	Crkl Crk-like protein
Crkrs	IPI00460706	0	0	0	0	0	0	0	0	0	0	0	0	2	0	0	2	0	0	0	0	0	0	0	0	0	0	0	0	0	0	0	0	0	0	0	4.39911	0	0	0	0	Crkrs 131 kDa protein
Crmp1	IPI00312527,IPI00875117	0	0	0	0	1	3	2	2	0	0	0	0	0	0	0	0	0	0	0	0	0	0	0	0	2	2	2	2	2	0	2	4	0	7.28025	0	0	0	0	9.33816	10.6267	Crmp1 Crmp1 protein,Crmp1 Dihydropyrimidinase-related protein 1
Crnkl1	IPI00132376	0	0	0	0	1	2	0	1	0	0	0	0	2	2	2	2	0	0	0	0	2	0	2	0	0	0	0	0	2	2	1	3	0	3.75208	0	8.82815	0	4.34336	0	10.429	Crnkl1 Crooked neck-like protein 1
Crot	IPI00120165	0	0	0	0	0	0	0	0	0	0	0	0	5	4	5	4	0	0	0	0	7	7	1	0	0	0	0	0	6	5	4	5	0	0	0	19.827	0	16.6753	0	26.2224	Crot Peroxisomal carnitine O-octanoyltransferase
Crtap	IPI00111370	0	0	0	0	0	0	0	0	0	0	0	0	0	0	0	0	0	0	0	0	5	8	1	3	0	0	0	0	0	0	0	0	0	0	0	0	0	18.6961	0	0	Crtap Cartilage-associated protein precursor
Cryz	IPI00134704	0	0	0	0	1	0	1	0	0	0	0	0	0	0	2	1	0	0	0	0	1	2	1	0	0	0	0	0	0	0	0	0	0	1.84328	0	3.33099	0	4.41997	0	0	Cryz Quinone oxidoreductase
Cryzl1	IPI00122320	0	0	0	0	0	0	0	0	0	0	0	0	0	0	0	0	0	0	0	0	0	0	1	1	0	0	0	0	0	0	0	0	0	0	0	0	0	2.10199	0	0	Cryzl1 Isoform 1 of Quinone oxidoreductase-like 1
Cs	IPI00113141	0	0	0	0	6	5	5	9	1	1	0	1	14	14	8	7	0	0	0	0	7	4	8	10	0	0	0	0	3	2	4	2	0	23.0495	2.85247	47.2857	0	31.125	0	14.8108	Cs Citrate synthase, mitochondrial precursor
Csda	IPI00121311,IPI00274739,IPI00330591	12	8	9	14	7	19	11	17	4	6	20	20	12	4	7	8	6	0	5	6	13	8	3	8	10	16	12	14	8	5	10	10	35.1408	49.3273	49.475	34.0365	16.2563	34.8544	59.779	44.1897	Csda DbpA murine homologue,Csda Isoform 2 of DNA-binding protein A,Csda Isoform 1 of DNA-binding protein A
Csde1	IPI00274747	5	3	6	4	1	0	1	2	4	4	3	3	2	3	1	3	5	6	4	3	7	3	1	2	4	6	8	12	0	0	0	0	15.1196	3.67345	13.801	9.97088	17.5299	14.2509	32.0583	0	Csde1 Cold shock domain-containing protein E1
Cse1l	IPI00112414	2	0	0	0	18	27	74	66	3	5	6	10	37	59	64	60	0	0	0	0	58	70	46	52	5	9	7	10	36	13	14	19	1.16717	165.821	23.2209	243.524	0	245.732	34.742	105.507	Cse1l Exportin-2
Csnk1a1	IPI00467055	0	0	0	0	0	0	0	0	0	0	0	0	1	2	4	6	0	0	0	0	0	0	0	0	0	0	0	0	0	0	0	0	0	0	0	14.478	0	0	0	0	Csnk1a1 Isoform 2 of Casein kinase I isoform alpha
Csnk1d	IPI00761242	0	0	0	0	0	0	0	0	0	0	0	0	0	0	0	0	0	0	0	0	2	1	0	1	0	0	0	0	0	0	0	0	0	0	0	0	0	4.37175	0	0	Csnk1d Isoform 1 of Casein kinase I isoform delta
Csnk2a1	IPI00120162	6	7	0	2	2	2	2	2	1	2	0	0	5	5	2	7	0	0	0	0	3	1	0	0	1	1	0	1	8	4	6	6	9.53383	7.35693	2.86606	21.0275	0	4.44144	3.69787	31.5929	Csnk2a1 Casein kinase II subunit alpha
Csnk2a2	IPI00118795	0	0	0	0	2	0	0	1	0	0	0	0	3	5	4	4	0	0	0	0	2	0	2	1	0	0	0	0	3	2	2	1	0	2.90866	0	17.7002	0	5.37943	0	10.4831	Csnk2a2 Casein kinase II subunit alpha`
Csnk2b	IPI00126762	0	0	0	0	0	0	0	0	0	0	0	0	0	0	2	0	0	0	0	0	0	0	0	0	0	0	0	0	1	2	1	0	0	0	0	2.20139	0	0	0	5.30723	Csnk2b Casein kinase II subunit beta
Csrp1	IPI00123891	0	0	0	0	0	0	0	0	0	0	0	0	4	6	7	10	0	0	0	0	9	2	0	0	2	2	4	3	7	5	3	8	0	0	0	29.9636	0	12.2002	12.1479	29.8378	Csrp1 Cysteine and glycine-rich protein 1
Csrp2	IPI00470178	0	0	0	0	1	0	1	2	0	0	0	0	0	0	0	0	0	0	0	0	3	1	2	2	0	1	0	1	0	0	0	0	0	3.67345	0	0	0	8.64542	2.14672	0	Csrp2 Cysteine and glycine-rich protein 2
Cstb	IPI00125931	0	0	0	0	0	0	0	0	0	1	3	7	0	0	0	0	1	1	4	1	0	0	0	0	0	0	0	0	0	0	0	0	0	0	10.4671	0	7.33491	0	0	0	Cstb Cystatin-B
Cstf1	IPI00116747	0	0	0	0	0	0	0	0	0	0	0	0	2	1	0	2	0	0	0	0	0	0	0	0	0	0	0	0	0	0	0	0	0	0	0	5.51294	0	0	0	0	Cstf1 Cleavage stimulation factor 50 kDa subunit
Cstf2	IPI00457575	0	0	1	3	0	0	0	0	0	0	1	6	1	1	3	2	0	0	0	0	2	0	0	0	0	0	0	0	0	0	0	0	4.01491	0	6.47055	7.74506	0	2.21153	0	0	Cstf2 Isoform 1 of Cleavage stimulation factor 64 kDa subunit
Cstf2t	IPI00467932	0	0	0	0	0	1	0	2	0	0	0	0	0	0	0	0	0	0	0	0	0	0	0	0	1	1	2	1	0	0	0	0	0	2.75028	0	0	0	0	5.64029	0	Cstf2t Cleavage stimulation factor 64 kDa subunit, tau variant
Cstf3	IPI00116929	0	0	0	0	8	0	0	1	0	0	0	0	4	5	6	4	0	0	0	0	7	2	6	4	0	0	0	0	1	0	1	1	0	8.88938	0	20.9715	0	20.5284	0	3.99855	Cstf3 Cleavage stimulation factor 77 kDa subunit
Ctage5	IPI00153633	0	0	0	0	3	2	0	1	0	0	0	0	5	3	3	0	0	0	0	0	1	4	1	0	0	0	0	0	0	0	0	0	0	5.74565	0	11.9934	0	6.66826	0	0	Ctage5 Cutaneous T-cell lymphoma-associated antigen 5 homolog
Ctbp1	IPI00128155	0	0	0	0	0	0	0	0	0	0	0	0	2	0	1	0	0	0	0	0	1	0	1	0	0	0	0	0	0	0	0	0	0	0	0	3.24062	0	2.17168	0	0	Ctbp1 Isoform 1 of C-terminal-binding protein 1
Ctbp2	IPI00114237	12	13	1	4	6	4	5	5	0	0	0	0	4	5	4	6	0	0	0	0	1	3	1	1	0	1	2	3	4	6	2	0	19.5767	18.469	0	21.0293	0	6.58019	5.8237	15.5926	Ctbp2 Isoform 1 of C-terminal-binding protein 2
Cth	IPI00122344	1	4	2	1	0	3	5	5	0	0	0	0	2	2	3	5	0	0	0	0	1	3	2	2	2	3	1	1	5	6	6	8	6.0764	11.5682	0	13.3176	0	8.68218	8.77912	33.3141	Cth Cystathionine gamma-lyase
Ctnna1	IPI00112963	0	0	2	2	45	55	25	17	6	11	6	8	24	28	29	28	2	0	1	0	5	1	1	1	5	12	7	10	39	32	23	27	4.13323	132.18	30.0274	120.415	3.05529	8.75496	38.5803	158.039	Ctnna1 Catenin alpha-1
Ctnnb1	IPI00125899	0	0	0	0	4	2	5	2	0	1	1	1	7	5	8	5	0	0	0	0	0	0	0	0	0	2	1	1	7	6	6	3	0	11.89	2.90088	27.5124	0	0	4.39738	29.0947	Ctnnb1 Catenin beta-1
Ctnnbl1	IPI00622716	0	0	0	0	4	2	4	1	0	0	0	0	0	0	0	0	0	0	0	0	3	0	3	2	0	0	0	0	5	0	6	1	0	10.1284	0	0	0	8.58719	0	16.2399	Ctnnbl1 Beta-catenin-like protein 1
Ctnnd1	IPI00316623,IPI00403823	1	0	0	1	6	5	3	2	2	1	5	5	16	15	16	11	0	0	0	0	9	4	4	0	9	10	5	7	10	12	5	9	1.55773	14.9509	12.9613	63.8634	0	18.7121	37.6818	46.8796	Ctnnd1 Isoform 3 of Catenin delta-1,Ctnnd1 Isoform 1 of Catenin delta-1
Ctps	IPI00111959	9	1	2	3	9	6	17	10	0	0	0	0	15	10	15	11	0	0	0	0	21	6	15	5	2	1	0	2	14	3	7	1	10.9431	38.0329	0	56.1237	0	51.135	6.1163	32.2774	Ctps CTP synthase 1
Ctr9	IPI00120919	0	0	0	0	0	0	0	0	0	0	0	0	1	0	3	1	0	0	0	0	0	0	0	0	0	0	0	0	0	0	0	0	0	0	0	5.50164	0	0	0	0	Ctr9 Isoform 1 of RNA polymerase-associated protein CTR9 homolog
Ctsb	IPI00113517	0	0	0	0	0	0	0	0	0	0	0	0	12	10	12	8	0	0	0	0	3	5	11	4	0	0	0	0	13	6	8	2	0	0	0	46.2229	0	24.8074	0	37.8566	Ctsb Cathepsin B precursor
Ctsd	IPI00111013	0	0	0	0	0	1	1	5	0	0	2	2	10	10	13	10	0	0	0	0	2	3	2	4	0	1	3	3	3	3	3	3	0	6.34203	3.98296	47.4429	0	11.8601	6.79491	15.9309	Ctsd Cathepsin D precursor
Ctsz	IPI00125220	0	0	0	0	0	0	0	0	1	2	0	0	0	0	0	0	0	0	0	0	0	0	0	0	0	0	0	0	0	0	0	0	0	0	2.86606	0	0	0	0	0	Ctsz Cathepsin Z
Cttn	IPI00118143,IPI00624988	3	2	13	9	3	1	5	1	17	18	7	11	11	10	11	7	15	17	12	17	11	9	19	10	11	9	28	34	4	3	3	7	25.887	9.058	51.6961	42.9226	57.9966	52.8938	85.259	22.3675	Cttn Src substrate cortactin,Cttn Melanocyte cDNA, RIKEN full-length enriched library, clone:G270138D24 product:cortactin, full insert sequence
Cubn	IPI00124058	0	0	0	0	0	0	0	0	0	0	0	0	0	0	0	0	0	0	0	0	7	4	3	1	0	0	0	0	0	0	0	0	0	0	0	0	0	16.4708	0	0	Cubn Cubilin precursor
Cugbp1	IPI00123205	0	0	0	0	0	0	0	0	0	0	0	0	0	0	0	0	0	0	0	0	0	0	0	0	0	0	0	0	4	1	0	1	0	0	0	0	0	0	0	7.33582	Cugbp1 Isoform 1 of CUG-BP- and ETR-3-like factor 1
Cul1	IPI00124047	0	0	0	0	2	1	2	2	0	0	0	0	7	6	7	6	0	0	0	0	9	9	8	3	0	0	0	0	2	0	1	3	0	6.43683	0	28.6551	0	31.7047	0	7.80551	Cul1 Cullin-1
Cul2	IPI00387216	0	0	0	0	0	0	0	0	0	0	0	0	2	1	2	0	0	0	0	0	5	1	1	0	0	0	0	0	0	0	0	0	0	0	0	5.45514	0	7.71888	0	0	Cul2 Isoform 1 of Cullin-2
Cul3	IPI00467383	0	0	0	0	0	0	0	0	0	0	0	0	1	1	2	1	0	0	0	0	2	2	2	1	0	0	0	0	1	2	3	1	0	0	0	5.51477	0	7.62772	0	9.63489	Cul3 Cullin-3
Cul4a	IPI00321407	0	0	0	0	0	0	0	0	0	0	0	0	20	11	18	15	0	0	0	0	0	0	0	0	0	0	0	0	6	6	2	4	0	0	0	70.4078	0	0	0	23.2065	Cul4a Cullin-4A
Cul4b	IPI00224689	2	1	0	0	18	24	35	21	1	3	4	12	42	43	39	32	0	0	3	1	23	13	29	14	0	0	0	0	8	8	6	5	1.75061	88.8686	18.9079	171.907	4.26739	85.463	0	35.5251	Cul4b cullin 4B
Cul5	IPI00331507	0	0	0	0	3	9	6	2	0	0	0	0	3	3	8	4	0	0	0	0	6	1	1	1	0	0	0	0	6	2	1	0	0	18.1804	0	19.8753	0	9.86072	0	11.1938	Cul5 Cullin-5
Cul7	IPI00553633	0	0	0	0	0	0	0	0	0	0	0	0	0	0	0	0	0	0	0	0	3	1	2	1	0	0	0	0	0	0	0	0	0	0	0	0	0	7.60934	0	0	Cul7 Isoform 1 of Cullin-7
Cwc15	IPI00119814	0	0	0	0	1	0	0	1	0	0	0	0	0	3	0	0	0	0	0	0	0	0	0	0	0	0	0	0	0	0	0	0	0	1.91187	0	3.34147	0	0	0	0	Cwc15 Protein CWC15 homolog
Cxadr	IPI00270376	4	2	6	7	0	0	0	0	1	3	2	4	0	0	0	0	0	0	7	4	0	0	0	0	2	5	9	9	0	0	0	0	16.875	0	9.55004	0	11.284	0	26.0459	0	Cxadr Isoform 1 of Coxsackievirus and adenovirus receptor homolog precursor
Cxxc6	IPI00551511	0	0	0	0	2	2	0	0	0	0	0	0	0	0	0	0	0	0	0	0	0	0	0	0	0	0	0	0	0	0	0	0	0	3.83377	0	0	0	0	0	0	Cxxc6 CXXC finger 6 isoform 1
Cyb5	IPI00230113	0	0	0	0	1	2	3	1	0	0	0	0	2	2	2	1	0	0	0	0	1	2	1	1	2	4	6	5	4	5	4	2	0	6.29155	0	7.69856	0	5.45604	18.3837	19.9233	Cyb5 Cytochrome b5
Cyb5r3	IPI00110885,IPI00121079	0	0	2	2	2	4	2	2	9	5	0	2	12	12	17	17	0	1	2	2	8	8	4	6	1	2	2	3	6	7	5	6	4.13323	9.19713	15.7639	64.1204	4.86762	28.3194	8.65429	31.6672	Cyb5r3 13 days embryo liver cDNA, RIKEN full-length enriched library, clone:2500002N19 product:NADH-CYTOCHROME B5 REDUCTASE (EC 1.6.2.2) homolog,Cyb5r3 Isoform 1 of NADH-cytochrome b5 reductase 3
Cyc1	IPI00132728	0	0	0	0	0	0	0	0	0	0	0	0	0	0	0	0	0	0	0	0	0	0	0	0	0	0	0	0	4	3	1	2	0	0	0	0	0	0	0	12.7806	Cyc1 Isoform 1 of Cytochrome c1, heme protein, mitochondrial precursor
Cycs672195	IPI00222419	0	0	0	0	0	0	0	0	0	2	3	4	5	8	3	2	0	0	2	1	3	1	5	3	3	2	2	3	2	4	2	5	0	0	8.68905	19.8217	3.11027	12.8792	11.7566	17.1886	Cycs;LOC672195 Cytochrome c, somatic
Cyfip1	IPI00330476	0	0	0	0	3	3	1	0	0	0	0	0	4	2	5	2	0	0	0	0	6	0	2	1	0	0	0	0	2	0	0	0	0	6.59715	0	14.2702	0	9.80249	0	2.35463	Cyfip1 Isoform 1 of Cytoplasmic FMR1-interacting protein 1
Cyfip2	IPI00405625	0	0	0	0	0	0	0	0	0	0	0	0	0	0	0	0	0	0	0	0	0	0	0	0	0	0	0	0	1	0	1	0	0	0	0	0	0	0	0	2.68373	Cyfip2 Cytoplasmic FMR1-interacting protein 2
Cyp11a1	IPI00136928	0	0	0	0	0	0	0	0	0	0	0	0	2	4	6	3	0	0	0	0	0	0	0	0	0	0	0	0	0	0	0	0	0	0	0	16.5882	0	0	0	0	Cyp11a1 Cytochrome P450 11A1, mitochondrial precursor
Cyp20a1	IPI00222582	0	0	0	0	0	0	0	0	0	0	0	0	0	0	0	0	0	0	0	0	2	1	1	1	0	0	0	0	0	0	0	0	0	0	0	0	0	5.43766	0	0	Cyp20a1 Cytochrome P450 20A1
Cyp51	IPI00458711	0	0	0	0	6	6	4	1	0	0	0	0	7	8	8	9	0	0	0	0	4	4	3	0	0	0	0	0	9	6	8	10	0	15.8024	0	35.3723	0	12.1174	0	43.6659	Cyp51 cytochrome P450, family 51
D0H6S2654E	IPI00172255	0	0	0	0	0	0	0	0	0	0	0	0	0	0	0	0	0	0	0	0	0	0	0	0	1	0	0	1	0	0	0	0	0	0	0	0	0	0	2.41843	0	D0H6S2654E Protein FAM50B
D0HXS9928E	IPI00322922	0	0	0	0	0	0	0	0	0	0	0	0	0	0	0	0	0	0	0	0	4	0	0	0	0	0	0	0	0	0	0	0	0	0	0	0	0	4.42306	0	0	D0HXS9928E Protein FAM50A
D10Wsu52e	IPI00116850	0	0	0	0	2	3	3	3	0	0	0	0	3	4	4	3	0	0	0	0	5	6	13	12	0	0	0	0	4	2	2	7	0	10.0386	0	15.4568	0	38.5635	0	19.5493	D10Wsu52e UPF0027 protein C22orf28 homolog
D12Ertd551e	IPI00266942	0	0	0	0	0	0	0	0	0	0	0	0	2	2	5	6	0	0	0	0	0	0	0	0	0	0	0	0	0	0	0	0	0	0	0	16.6486	0	0	0	0	D12Ertd551e Isoform 1 of Extended synaptotagmin-2
D12Ertd553e	IPI00222044	0	0	0	0	1	0	0	3	0	0	0	0	3	6	4	6	0	0	0	0	0	0	0	0	0	0	0	0	2	1	1	1	0	3.74205	0	21.0732	0	0	0	6.48762	D12Ertd553e Protein FAM49A
D13Wsu177e	IPI00458704	0	0	0	0	3	3	1	1	0	0	0	0	1	1	2	2	0	0	0	0	3	2	1	1	0	0	0	0	0	0	0	0	0	7.51224	0	6.64437	0	7.66757	0	0	D13Wsu177e UPF0384 protein CGI-117 homolog
D14Abb1e	IPI00137113	0	0	0	0	2	2	2	1	0	0	0	0	0	0	0	0	0	0	0	0	0	0	0	0	0	0	0	0	0	0	0	0	0	6.44184	0	0	0	0	0	0	D14Abb1e retinoblastoma-associated protein 140 isoform 2
D15Ertd621e	IPI00377732	0	0	0	0	1	3	0	0	0	0	0	0	1	1	1	1	0	0	0	0	1	6	3	1	0	0	0	0	0	0	0	0	0	3.75709	0	4.41408	0	12.0845	0	0	D15Ertd621e Protein FAM91A1
D17Wsu104e	IPI00131954	0	0	0	0	0	0	0	0	0	0	0	0	3	5	2	5	0	0	0	0	4	5	7	1	0	0	0	0	0	0	0	0	0	0	0	16.6284	0	18.5413	0	0	D17Wsu104e Uncharacterized protein C19orf10 homolog precursor
D19Bwg1357e	IPI00222675	0	0	0	0	15	11	9	6	0	0	1	1	6	6	7	8	0	0	0	0	7	3	6	2	0	0	0	0	10	5	8	3	0	38.1818	1.99148	29.8443	0	19.5804	0	34.3277	D19Bwg1357e D19Bwg1357e protein
D19Ertd721e	IPI00123589	8	9	0	2	1	4	1	2	0	0	0	0	3	1	5	5	0	0	0	0	3	5	2	1	1	3	3	3	1	5	2	4	11.8679	7.35385	0	15.4752	0	12.1059	10.9049	16.0082	D19Ertd721e SAPK substrate protein 1
D2Wsu81e	IPI00224127	0	0	0	0	0	0	0	0	0	0	0	0	1	1	0	1	0	0	0	0	0	0	0	0	0	0	0	0	0	0	0	0	0	0	0	3.31338	0	0	0	0	D2Wsu81e Isoform 1 of Uncharacterized protein C9orf114 homolog
D330001F17Rik	IPI00876296	0	0	0	0	0	0	0	0	0	0	0	0	1	1	2	0	0	0	0	0	0	0	0	0	0	0	0	0	0	0	0	0	0	0	0	4.38518	0	0	0	0	D330001F17Rik 61 kDa protein
D630045J12Rik	IPI00623897	0	0	0	0	0	0	0	0	0	0	0	0	0	0	0	0	0	0	1	1	0	0	0	0	0	0	0	0	0	0	0	0	0	0	0	0	1.95315	0	0	0	D630045J12Rik hypothetical protein LOC330286
D6Wsu116e	IPI00468516	0	0	0	0	0	0	0	0	0	0	0	0	0	0	0	0	0	0	0	0	2	1	3	1	0	0	0	0	0	0	0	0	0	0	0	0	0	7.56949	0	0	D6Wsu116e Isoform 1 of Protein FAM21
D6Wsu176e	IPI00454042	0	0	0	0	0	0	0	0	0	0	0	0	0	0	0	0	0	0	0	0	7	3	2	2	1	1	1	1	0	0	0	0	0	0	0	0	0	15.3168	4.66908	0	D6Wsu176e Protein FAM3C precursor
D830031N03Rik	IPI00464324	0	0	0	0	0	0	0	0	0	0	0	0	0	0	0	0	0	0	0	0	1	1	1	0	0	0	0	0	0	0	0	0	0	0	0	0	0	3.29582	0	0	D830031N03Rik similar to mKIAA0754 protein
D8Ertd457e	IPI00453800	0	0	0	0	0	1	0	2	0	0	0	0	0	0	0	0	0	0	0	0	0	0	0	0	0	0	0	0	0	0	0	0	0	2.75028	0	0	0	0	0	0	D8Ertd457e Zinc finger protein KIAA1802
Dab2	IPI00222828	0	0	0	0	0	0	0	0	0	0	0	0	0	0	0	0	5	5	3	7	12	17	16	7	0	0	0	0	0	0	0	0	0	0	0	0	18.5956	56.6868	0	0	Dab2 Isoform p93 of Disabled homolog 2
Dab2ip	IPI00420622	0	0	0	0	0	0	0	0	0	0	0	0	1	0	1	2	0	0	0	0	0	0	0	0	0	0	0	0	0	0	0	0	0	0	0	4.42985	0	0	0	0	Dab2ip Isoform 1 of Disabled homolog 2-interacting protein
Dad1100044173	IPI00109082	0	0	0	0	0	0	0	0	0	0	0	0	3	3	2	2	0	0	0	0	2	1	5	3	0	0	0	0	0	0	0	0	0	0	0	11.0119	0	11.7735	0	0	LOC100044173;Dad1 Dolichyl-diphosphooligosaccharide--protein glycosyltransferase subunit DAD1
Dag1	IPI00122273	31	33	21	31	0	0	0	0	25	31	21	24	0	0	0	0	9	1	13	6	0	0	0	0	11	15	22	29	0	0	0	0	90.4848	0	98.8812	0	29.3218	0	82.772	0	Dag1 Dystroglycan precursor
Dak	IPI00310669	0	0	0	0	0	0	0	0	0	0	0	0	0	0	0	0	0	0	0	0	1	1	2	0	0	0	0	0	0	0	0	0	0	0	0	0	0	4.36174	0	0	Dak Dihydroxyacetone kinase
Dap3	IPI00275050	0	0	0	0	1	1	2	1	0	0	0	0	1	2	2	4	0	0	0	0	2	5	2	2	0	0	0	0	0	0	0	0	0	4.52496	0	10.0174	0	12.0362	0	0	Dap3 Isoform 1 of Mitochondrial 28S ribosomal protein S29
Dars	IPI00122743	16	9	1	7	11	6	10	10	2	7	3	5	17	23	15	13	5	1	4	0	13	6	8	6	2	5	7	7	10	5	6	9	22.4998	34.101	16.2264	75.0025	10.3352	35.8636	22.3689	39.2038	Dars Aspartyl-tRNA synthetase, cytoplasmic
Daxx	IPI00652304	0	0	0	0	0	0	0	0	0	0	0	0	1	1	2	1	0	0	0	0	0	0	0	0	0	0	0	0	0	0	0	0	0	0	0	5.51477	0	0	0	0	Daxx Fas death domain-associated protein
Dazap1	IPI00406492	0	0	0	0	0	0	0	0	0	0	0	0	0	0	0	0	0	0	0	0	0	0	0	0	2	3	3	2	0	0	0	0	0	0	0	0	0	0	11.5888	0	Dazap1 Isoform 1 of DAZ-associated protein 1
Dbi	IPI00222430	0	0	0	0	0	0	0	0	0	0	0	0	0	0	0	0	0	0	0	0	0	0	0	0	0	0	0	0	8	7	2	3	0	0	0	0	0	0	0	25.5581	Dbi diazepam binding inhibitor isoform 1
Dbn1	IPI00135475	0	0	0	0	0	0	0	0	0	0	0	0	0	0	0	0	0	0	0	0	0	0	0	0	1	1	2	5	2	1	1	1	0	0	0	0	0	0	9.1094	6.48762	Dbn1 Isoform A of Drebrin
Dbnl	IPI00308222	1	1	2	3	4	3	1	3	2	3	0	5	6	2	3	4	0	1	3	3	4	3	3	3	4	9	9	9	5	3	3	3	6.27439	10.3392	9.30178	16.4679	6.82077	14.1015	34.266	18.2855	Dbnl Isoform 2 of Drebrin-like protein
Dbr1	IPI00395065	0	0	0	0	2	0	0	0	0	0	0	0	0	0	0	0	0	0	0	0	0	0	0	0	0	0	0	0	0	0	0	0	0	1.99357	0	0	0	0	0	0	Dbr1 Lariat debranching enzyme
Dbt	IPI00130535	0	0	0	0	0	0	0	0	0	0	0	0	0	1	1	3	0	0	0	0	3	2	2	2	0	0	0	0	0	0	0	0	0	0	0	5.60331	0	9.76956	0	0	Dbt Lipoamide acyltransferase component of branched-chain alpha-keto acid dehydrogenase complex, mitochondrial precursor
Dcakd	IPI00886236	0	0	0	0	16	13	19	12	0	0	0	0	13	13	14	16	0	0	0	0	16	7	12	4	2	4	11	10	17	11	8	8	0	54.9743	0	61.8725	0	42.4965	27.5762	57.0135	Dcakd Dephospho-CoA kinase domain-containing protein
Dci	IPI00331692	0	0	0	0	1	6	8	4	0	0	0	0	5	6	8	5	0	0	0	0	5	6	5	0	0	0	0	0	5	4	5	7	0	16.9497	0	26.4863	0	17.6033	0	27.8694	Dci Dodecenoyl-Coenzyme A delta isomerase
Dck	IPI00119261	0	0	0	0	0	0	0	0	0	0	0	0	0	0	0	0	0	0	0	0	0	0	0	0	0	0	0	0	2	0	0	0	0	0	0	0	0	0	0	2.35463	Dck Deoxycytidine kinase
Dcp1a	IPI00130114	0	0	0	0	0	0	0	0	0	0	0	0	0	0	0	0	0	0	0	0	1	0	2	1	5	9	0	0	0	0	0	0	0	0	0	0	0	4.27367	19.2707	0	Dcp1a mRNA-decapping enzyme 1A
Dcps	IPI00459280	0	0	0	0	2	8	7	9	0	0	0	0	2	3	2	4	0	0	0	0	2	4	2	2	0	0	0	0	6	3	4	4	0	23.5156	0	12.2012	0	10.9121	0	22.2841	Dcps Scavenger mRNA-decapping enzyme DcpS
Dctn1	IPI00115663	0	0	0	0	0	0	0	0	0	0	0	0	2	0	3	0	0	0	0	0	3	2	2	3	0	0	0	0	2	0	1	0	0	0	0	5.44201	0	10.8056	0	3.86105	Dctn1 Isoform 1 of Dynactin subunit 1
Dctn2	IPI00116112	0	0	0	0	1	8	4	5	0	2	2	1	10	9	9	7	0	1	1	0	12	11	8	4	1	1	2	1	8	5	4	12	0	16.319	4.90595	38.5375	2.11843	38.3064	5.64029	37.7808	Dctn2 Dynactin subunit 2
Dctn4	IPI00317289	0	0	0	0	0	0	0	0	0	0	0	0	0	0	0	0	0	0	0	0	2	0	1	0	0	0	0	0	2	2	1	0	0	0	0	0	0	3.27744	0	6.48455	Dctn4 Isoform 2 of Dynactin subunit 4
Dcxr	IPI00395140	0	0	0	0	0	0	0	0	0	0	0	0	7	6	10	7	0	0	0	0	0	0	0	0	0	0	0	0	0	0	0	0	0	0	0	33.0868	0	0	0	0	Dcxr L-xylulose reductase
Ddah1	IPI00109482	0	0	0	0	0	0	0	0	4	3	4	5	8	8	6	10	0	0	0	0	6	5	9	5	0	0	0	0	0	0	0	0	0	0	15.7789	35.3704	0	27.0289	0	0	Ddah1 N(G),N(G)-dimethylarginine dimethylaminohydrolase 1
Ddah2	IPI00336881	0	0	0	0	0	0	0	0	0	0	0	0	0	0	0	0	0	0	0	2	9	10	8	11	0	0	0	0	4	3	2	4	0	0	0	0	1.59207	41.1175	0	16.9166	Ddah2 N(G),N(G)-dimethylarginine dimethylaminohydrolase 2
Ddb1	IPI00316740	14	18	10	7	10	4	19	16	3	10	2	2	19	20	28	30	1	7	4	3	20	17	26	7	15	25	9	10	10	9	9	7	36.4157	44.373	16.2187	107.313	14.6948	76.192	72.667	46.3404	Ddb1 DNA damage-binding protein 1
Ddi2	IPI00608021	1	0	0	2	2	2	2	0	0	0	0	0	4	5	2	4	0	0	0	0	3	2	0	1	2	2	1	3	1	2	1	0	2.53188	5.52675	0	16.5687	0	6.60166	9.23423	5.30723	Ddi2 DDI1 homolog 2
Ddost	IPI00117705	14	17	23	17	13	9	13	13	4	16	3	10	25	23	23	20	14	7	14	12	31	24	27	9	6	11	15	15	10	6	3	4	59.7758	44.1397	30.9846	100.275	45.7685	99.3625	50.9581	29.4222	Ddost Dolichyl-diphosphooligosaccharide--protein glycosyltransferase 48 kDa subunit precursor
Ddt	IPI00230034	11	12	1	5	3	4	2	6	0	0	0	0	4	3	3	4	0	1	0	2	2	5	2	2	5	6	1	3	0	0	0	0	19.3838	13.8543	0	15.4418	2.55338	12.0362	19.0055	0	Ddt D-dopachrome decarboxylase
Ddx1	IPI00127172	4	1	4	3	18	46	46	19	0	1	0	1	19	18	22	14	0	0	2	1	30	23	11	10	2	6	3	5	28	16	10	2	10.2101	116.592	1.80522	80.4078	3.11027	81.1141	18.029	71.6466	Ddx1 ATP-dependent RNA helicase DDX1
Ddx10	IPI00336329	0	0	0	0	3	2	4	9	0	0	0	0	2	4	5	6	0	0	0	0	10	7	7	2	0	0	0	0	0	0	0	0	0	16.4523	0	18.8763	0	28.4602	0	0	Ddx10 DEAD (Asp-Glu-Ala-Asp) box polypeptide 10
Ddx17	IPI00396797	21	18	9	16	19	18	17	21	15	15	20	19	17	23	20	18	13	9	16	9	16	16	17	54	7	12	12	15	12	14	9	10	48.1756	69.1079	68.2836	86.1539	46.6681	109.747	50.8751	59.1982	Ddx17 Isoform 1 of Probable ATP-dependent RNA helicase DDX17
Ddx18	IPI00459381	0	1	1	3	9	6	5	6	0	0	0	0	5	6	9	12	0	0	0	0	8	10	12	16	3	9	1	1	22	31	14	32	4.59834	24.2147	0	35.4942	0	49.4557	18.0069	129.729	Ddx18 ATP-dependent RNA helicase DDX18
Ddx19a	IPI00123651	0	0	0	0	0	0	0	0	0	0	0	0	2	3	1	1	0	0	0	0	4	0	3	2	0	0	0	0	0	0	0	0	0	0	0	7.71169	0	9.69295	0	0	Ddx19a ATP-dependent RNA helicase DDX19A
Ddx20	IPI00122400	0	0	0	0	3	2	2	1	0	0	0	0	0	0	0	0	0	0	0	0	0	0	0	0	0	0	0	0	2	0	0	0	0	7.43863	0	0	0	0	0	2.35463	Ddx20 Probable ATP-dependent RNA helicase DDX20
Ddx21	IPI00120691,IPI00652987	15	23	13	15	26	33	64	70	3	6	4	8	41	45	36	39	2	5	9	13	43	47	55	34	20	23	19	28	30	27	28	37	50.987	174.511	20.1473	177.67	27.4673	194.235	103.187	161.565	Ddx21 Nucleolar RNA helicase 2,Ddx21 DEAD (Asp-Glu-Ala-Asp) box polypeptide 21
Ddx24	IPI00113576	0	0	0	0	0	1	1	0	0	0	1	1	1	1	0	2	0	0	0	0	1	2	2	4	1	3	0	1	0	0	0	0	0	1.76659	1.99148	4.44298	0	9.63018	6.25676	0	Ddx24 ATP-dependent RNA helicase DDX24
Ddx27	IPI00122038	0	0	2	1	10	12	13	19	0	0	1	2	11	11	12	10	0	0	0	0	9	10	9	3	0	2	1	2	8	3	4	5	3.15909	49.4001	2.88729	48.5259	0	33.8948	5.26465	25.9535	Ddx27 Isoform 1 of Probable ATP-dependent RNA helicase DDX27
Ddx31	IPI00421196	0	0	0	0	0	0	0	0	0	0	0	0	1	0	2	0	0	0	0	0	2	0	0	0	0	0	0	0	0	0	0	0	0	0	0	3.27135	0	2.21153	0	0	Ddx31 Mammary gland RCB-0526 Jyg-MC(A) cDNA, RIKEN full-length enriched library, clone:G830040D19 product:DEAD/H (Asp-Glu-Ala-Asp/His) box polypeptide 31, full insert sequence
Ddx39	IPI00123878	24	26	14	19	21	27	50	58	1	3	2	6	35	40	43	38	3	3	10	12	45	29	35	15	18	24	12	14	44	25	29	26	62.9787	141.175	11.3417	172.256	26.8548	135.208	82.4238	162.467	Ddx39 Isoform 1 of ATP-dependent RNA helicase DDX39
Ddx3x	IPI00230035	96	106	31	48	74	74	65	57	2	10	10	25	61	48	53	51	11	4	21	26	78	70	87	80	20	26	24	25	30	36	25	39	198.494	249.032	44.5405	234.677	59.2816	340.56	109.28	171.481	Ddx3x ATP-dependent RNA helicase DDX3X
Ddx3y	IPI00134371	0	0	0	0	66	65	57	45	0	0	0	0	39	32	37	34	0	0	0	0	47	39	51	29	0	0	0	0	28	20	16	20	0	215.023	0	156.503	0	180.22	0	109.599	Ddx3y ATP-dependent RNA helicase DDX3Y
Ddx41	IPI00127071	0	0	0	0	0	0	0	0	0	0	0	0	0	0	0	0	0	0	0	0	0	1	0	1	0	0	0	0	0	0	0	0	0	0	0	0	0	2.16022	0	0	Ddx41 Probable ATP-dependent RNA helicase DDX41
Ddx42	IPI00329839	1	0	0	1	2	2	3	9	0	0	3	0	7	6	6	6	0	0	0	0	6	3	2	2	4	5	0	0	3	1	1	2	1.55773	14.609	3.28699	27.5544	0	14.211	12.6018	8.97975	Ddx42 Isoform 1 of ATP-dependent RNA helicase DDX42
Ddx46	IPI00468896	1	1	0	1	2	2	2	5	0	0	0	0	5	4	2	4	0	0	0	0	5	2	7	0	0	3	1	3	2	0	2	3	2.14116	10.1022	0	16.5249	0	15.2385	7.41137	9.31193	Ddx46 Isoform 1 of Probable ATP-dependent RNA helicase DDX46
Ddx47	IPI00187240	0	0	0	0	5	5	5	4	0	0	0	0	4	9	4	7	0	0	0	0	8	16	14	6	0	0	0	0	0	0	0	0	0	17.4772	0	26.6142	0	47.9717	0	0	Ddx47 Probable ATP-dependent RNA helicase DDX47
Ddx5	IPI00420363,IPI00648763	33	30	19	23	56	42	44	44	22	22	25	23	34	35	36	31	15	14	16	16	27	22	27	64	9	15	15	16	25	24	16	21	79.9236	171.974	91.0417	150.005	58.9451	149.675	61.5966	112.629	Ddx5 Probable ATP-dependent RNA helicase DDX5,Ddx5 20 kDa protein
Ddx50	IPI00117771	0	0	0	0	0	0	0	0	0	0	0	0	0	1	1	1	0	0	0	0	0	2	1	1	0	0	0	0	0	0	0	0	0	0	0	3.34412	0	4.35028	0	0	Ddx50 ATP-dependent RNA helicase DDX50
Ddx51	IPI00396728	0	0	0	0	0	0	0	0	0	0	0	0	0	0	0	0	0	0	0	0	2	2	0	0	0	0	0	0	0	0	0	0	0	0	0	0	0	4.45982	0	0	Ddx51 ATP-dependent RNA helicase DDX51
Ddx54	IPI00474721	0	0	0	0	0	1	3	3	0	0	0	0	7	6	8	9	0	0	0	0	11	3	1	2	0	0	0	0	6	4	2	3	0	6.20484	0	33.1446	0	18.6739	0	19.2682	Ddx54 13 days embryo male testis cDNA, RIKEN full-length enriched library, clone:6030486C03 product:hypothetical P-loop containing nucleotide triphosphate hydrolases structure containing protein, full insert sequence
Ddx56	IPI00132957	0	0	0	0	3	0	3	1	0	0	0	0	7	4	6	4	0	0	0	0	5	2	6	2	0	0	0	0	0	4	0	1	0	6.44492	0	23.0676	0	16.2447	0	6.56182	Ddx56 Probable ATP-dependent RNA helicase DDX56
Ddx6	IPI00109932	0	0	0	0	2	2	2	3	0	0	0	0	13	10	12	8	0	0	0	0	9	9	3	2	0	0	0	0	7	2	6	5	0	8.27202	0	47.2929	0	25.3391	0	26.4773	Ddx6 Probable ATP-dependent RNA helicase DDX6
Decr1	IPI00387379	0	0	0	0	0	0	0	0	0	0	0	0	0	0	0	0	0	0	0	0	1	0	3	0	0	0	0	0	0	0	0	0	0	0	0	0	0	4.30351	0	0	Decr1 2,4-dienoyl-CoA reductase, mitochondrial precursor
Dek	IPI00227720	0	0	0	0	6	7	6	10	0	0	0	3	5	6	6	6	0	0	0	0	6	7	8	2	3	3	7	10	4	7	6	7	0	26.6512	2.68744	25.4145	0	25.1031	23.963	32.1338	Dek Protein DEK
Dennd4a	IPI00114227	0	0	0	0	0	0	0	0	0	0	0	0	1	0	1	0	0	0	0	0	0	0	0	0	0	0	0	0	0	0	0	0	0	0	0	2.17066	0	0	0	0	Dennd4a hypothetical protein LOC102442
Dennd4c	IPI00348488	0	0	0	0	0	0	0	0	0	0	0	0	2	1	1	0	0	0	0	0	0	0	0	0	0	0	0	0	0	0	0	0	0	0	0	4.35444	0	0	0	0	Dennd4c Likely ortholog of H. sapiens chromosome 9 open reading frame 55
Denr	IPI00330057	0	0	0	0	0	0	0	0	0	0	0	0	0	0	0	0	0	0	0	0	0	0	0	0	0	0	0	0	0	2	1	2	0	0	0	0	0	0	0	6.75956	Denr Density-regulated protein
Dera	IPI00130333	0	0	0	0	0	0	0	0	0	0	0	0	1	3	3	3	0	0	0	0	1	0	4	0	0	0	0	0	0	0	0	0	0	0	0	11.1023	0	5.36942	0	0	Dera Putative deoxyribose-phosphate aldolase
Dguok	IPI00134506	0	0	0	0	0	0	0	0	0	0	0	0	1	0	1	2	0	0	0	0	0	0	0	0	0	0	0	0	0	0	0	0	0	0	0	4.42985	0	0	0	0	Dguok Isoform 1 of Deoxyguanosine kinase, mitochondrial precursor
Dhcr24	IPI00453867	0	0	0	0	0	0	0	0	0	0	0	0	5	2	2	1	0	0	0	0	0	0	0	0	1	0	0	1	0	0	0	0	0	0	0	10.9084	0	0	2.41843	0	Dhcr24 24-dehydrocholesterol reductase precursor
Dhcr7	IPI00130988	0	0	0	0	0	0	0	0	0	0	0	0	1	0	1	4	0	0	0	0	0	0	0	0	3	1	2	3	0	0	0	0	0	0	0	6.68904	0	0	10.4771	0	Dhcr7 7-dehydrocholesterol reductase
Dhfr	IPI00230042	0	0	0	0	0	0	0	0	0	0	0	0	0	0	0	0	0	0	0	0	1	2	1	1	0	0	0	0	3	4	3	3	0	0	0	0	0	5.45604	0	17.2427	Dhfr Dihydrofolate reductase
Dhodh	IPI00130733	0	0	0	0	2	2	1	2	0	0	0	0	0	3	2	3	0	0	0	0	1	4	3	0	0	1	2	1	0	0	0	0	0	6.51044	0	8.93165	0	8.80009	4.08914	0	Dhodh Dihydroorotate dehydrogenase, mitochondrial precursor
Dhps	IPI00114647	0	0	0	0	0	0	0	0	0	0	0	0	0	0	0	0	0	0	0	0	2	0	0	1	0	0	0	0	0	0	0	0	0	0	0	0	0	3.2476	0	0	Dhps Deoxyhypusine synthase
Dhrs13	IPI00223154	0	0	0	0	0	0	0	0	0	0	0	0	0	0	0	0	0	0	0	0	2	2	2	1	0	0	0	0	0	0	0	0	0	0	0	0	0	7.62772	0	0	Dhrs13 Isoform 1 of Dehydrogenase/reductase SDR family member 13 precursor
Dhrs7	IPI00110659	0	0	0	0	0	0	0	0	0	0	0	0	0	0	0	0	0	0	0	0	2	0	1	1	0	0	0	0	0	0	0	0	0	0	0	0	0	4.31352	0	0	Dhrs7 Dehydrogenase/reductase SDR family member 7 precursor
Dhrs7b	IPI00114878	0	0	0	0	0	0	0	0	0	0	0	0	0	1	2	2	0	0	0	0	1	1	0	0	0	0	0	0	0	0	0	0	0	0	0	5.57441	0	2.22991	0	0	Dhrs7b Isoform 1 of Dehydrogenase/reductase SDR family member 7B
Dhx15	IPI00128818	21	22	9	18	17	15	14	14	8	18	7	8	17	16	15	16	2	1	8	10	14	9	11	7	9	14	13	13	21	9	8	10	52.4577	55.409	39.5834	70.5945	20.0768	44.5756	55.7729	61.7289	Dhx15 Putative pre-mRNA-splicing factor ATP-dependent RNA helicase DHX15
Dhx29	IPI00410936	0	0	0	0	0	0	0	0	0	0	0	0	0	0	0	0	0	0	0	0	3	0	0	0	0	0	0	0	0	0	0	0	0	0	0	0	0	3.31729	0	0	Dhx29 Putative ATP-dependent RNA helicase DHX29
Dhx30	IPI00127902	0	0	0	0	5	1	2	1	0	0	0	0	2	2	4	4	0	0	0	0	5	2	0	0	0	0	0	0	0	0	0	0	0	8.5121	0	13.2887	0	7.77711	0	0	Dhx30 Isoform 3 of Putative ATP-dependent RNA helicase DHX30
Dhx33	IPI00410764	0	0	0	0	0	0	0	0	0	0	0	0	0	0	0	0	0	0	0	0	5	3	1	1	0	0	0	0	0	0	0	0	0	0	0	0	0	11.0032	0	0	Dhx33 Putative ATP-dependent RNA helicase DHX33
Dhx36	IPI00351266	0	0	0	0	4	3	4	4	0	0	0	0	3	1	2	3	0	0	0	0	3	2	3	1	0	0	0	0	0	0	0	0	0	13.7938	0	9.91389	0	9.7994	0	0	Dhx36 Probable ATP-dependent RNA helicase DHX36
Dhx37	IPI00408781	0	0	0	0	0	0	0	0	0	0	0	0	2	0	1	1	0	0	0	0	1	0	5	1	0	0	0	0	0	0	0	0	0	0	0	4.37021	0	7.47141	0	0	Dhx37 DEAH (Asp-Glu-Ala-His) box polypeptide 37
Dhx38	IPI00265358	0	0	0	0	5	2	3	2	0	0	0	0	3	3	3	4	0	0	0	0	4	1	2	1	2	1	0	0	0	0	0	0	0	11.1938	0	14.3718	0	8.71511	4.38174	0	Dhx38 DEAH
Dhx40	IPI00223484	0	0	0	0	2	0	0	0	0	0	0	0	0	0	0	0	0	0	0	0	0	0	0	0	0	0	0	0	0	0	0	0	0	1.99357	0	0	0	0	0	0	Dhx40 DEAH (Asp-Glu-Ala-His) box polypeptide 40
Dhx8	IPI00461304	0	0	0	0	0	0	0	0	0	0	0	0	1	1	2	0	0	0	0	0	0	0	2	0	0	0	0	0	0	0	0	0	0	0	0	4.38518	0	2.13183	0	0	Dhx8 DEAH (Asp-Glu-Ala-His) box polypeptide 8
Dhx9	IPI00339468	58	61	28	42	51	61	62	51	13	14	12	24	45	44	50	43	4	1	11	19	36	38	42	23	31	39	35	34	43	36	32	23	140.941	206.114	60.9934	200.764	32.6106	151.123	161.464	176.294	Dhx9 Isoform 2 of ATP-dependent RNA helicase A
Diap1	IPI00272104,IPI00808370	0	0	0	0	2	1	2	0	0	0	0	0	0	0	0	0	0	0	0	0	0	0	0	0	0	0	0	0	3	0	1	0	0	4.60665	0	0	0	0	0	5.03836	Diap1 Diap1 protein,Diap1 Protein diaphanous homolog 1
Diap3	IPI00230476	0	0	0	0	0	0	0	0	0	0	0	0	0	0	0	0	0	0	0	0	4	0	1	0	0	0	0	0	0	0	0	0	0	0	0	0	0	5.48897	0	0	Diap3 Protein diaphanous homolog 3
Dicer1	IPI00227881	0	0	0	0	0	0	0	0	0	0	0	0	0	0	0	0	0	0	0	0	5	0	1	0	0	0	0	0	0	0	0	0	0	0	0	0	0	6.59474	0	0	Dicer1 Endoribonuclease Dicer
Dido1	IPI00453851	0	0	0	0	0	0	0	0	0	0	0	0	0	0	0	0	0	0	0	0	1	0	1	0	1	6	1	1	2	2	2	0	0	0	0	0	0	2.17168	11.0663	7.99097	Dido1 Isoform 1 of Death-inducer obliterator 1
Dimt1	IPI00132415	0	0	0	0	3	2	2	3	0	0	0	0	3	3	2	3	0	0	0	0	6	3	3	1	0	0	0	0	0	0	0	0	0	9.26881	0	12.1415	0	14.2408	0	0	Dimt1 Probable dimethyladenosine transferase
Dip2b	IPI00331314	0	0	0	0	0	0	0	0	0	0	0	0	0	0	0	0	0	0	0	0	3	0	0	1	0	0	0	0	0	0	0	0	0	0	0	0	0	4.35337	0	0	Dip2b Isoform 1 of Disco-interacting protein 2 homolog B
Dis3	IPI00407764	3	0	1	2	9	4	4	2	0	0	0	0	3	0	5	2	0	0	0	0	5	3	4	5	0	3	4	3	1	1	2	2	4.79152	17.8676	0	10.9726	0	18.3453	10.325	8.13154	Dis3 Exosome complex exonuclease RRP44
Dkc1	IPI00113635	0	0	0	0	9	21	14	18	0	0	0	0	3	7	6	7	0	0	0	0	9	4	4	2	2	3	0	0	14	8	6	14	0	56.6156	0	25.518	0	20.7843	6.94063	54.4224	Dkc1 H/ACA ribonucleoprotein complex subunit 4
Dlat	IPI00153660	0	0	0	0	1	0	3	4	0	0	0	0	2	6	8	8	0	0	0	0	2	5	13	6	4	1	1	4	6	9	6	9	0	7.19661	0	26.6652	0	27.9056	11.9244	39.7415	Dlat Dihydrolipoyllysine-residue acetyltransferase component of pyruvate dehydrogenase complex, mitochondrial precursor
Dld	IPI00331564,IPI00874456	1	0	5	2	6	3	2	5	0	2	1	0	12	6	9	9	1	1	2	1	6	8	9	4	3	5	6	5	1	0	2	0	7.99423	15.0094	2.91447	39.5951	5.02067	29.3653	21.2143	4.19015	Dld Dihydrolipoyl dehydrogenase,Dld Dihydrolipoyl dehydrogenase, mitochondrial precursor
Dlg1100047603	IPI00125861	0	0	0	0	0	0	0	0	0	0	0	0	0	0	0	0	0	0	0	0	0	0	0	0	1	2	7	5	0	0	0	0	0	0	0	0	0	0	15.2449	0	Dlg1;LOC100047603 Isoform 3 of Disks large homolog 1
Dlg7	IPI00310862	0	0	0	0	0	0	0	0	0	0	0	0	0	0	0	0	0	0	0	2	2	2	2	1	0	0	0	0	0	0	0	0	0	0	0	0	1.59207	7.62772	0	0	Dlg7 Isoform 1 of Disks large-associated protein DLG7
Dlst	IPI00134809	0	0	0	0	2	2	1	2	0	0	0	0	11	6	4	9	0	0	0	0	5	8	8	4	1	2	2	1	3	2	5	5	0	6.51044	0	33.0217	0	27.1936	6.91974	20.2616	Dlst Isoform 1 of Dihydrolipoyllysine-residue succinyltransferase component of 2- oxoglutarate dehydrogenase complex, mitochondrial precursor
Dmap1	IPI00317722	0	0	0	0	0	0	0	0	0	0	0	0	1	1	0	1	0	0	0	0	0	0	0	0	0	0	0	0	0	0	0	0	0	0	0	3.31338	0	0	0	0	Dmap1 Isoform 1 of DNA methyltransferase 1-associated protein 1
Dmxl2	IPI00853932	0	0	0	0	0	0	0	0	0	0	0	0	0	0	0	0	0	1	1	0	0	0	0	0	0	0	0	0	0	0	0	0	0	0	0	0	2.11843	0	0	0	Dmxl2 Isoform 1 of DmX-like protein 2
Dnahc7l	IPI00848599	0	0	0	0	0	0	0	0	0	0	0	0	0	0	1	1	0	0	0	0	0	0	0	0	0	0	0	0	0	0	0	0	0	0	0	2.23029	0	0	0	0	Dnahc7l similar to hCG1779312
Dnaja1	IPI00132208	4	1	5	2	3	1	6	1	0	0	0	0	8	5	5	9	1	0	0	1	3	3	6	11	11	17	6	7	8	4	4	6	10.3284	9.90449	0	29.7987	1.74512	24.482	50.7114	28.5801	Dnaja1 DnaJ homolog subfamily A member 1
Dnaja2	IPI00136251	0	0	0	0	5	2	3	3	1	2	0	1	6	7	5	6	0	0	0	0	8	7	4	1	0	0	0	0	7	7	6	5	0	12.1089	3.76187	26.4976	0	22.0149	0	33.0361	Dnaja2 DnaJ homolog subfamily A member 2
Dnaja3	IPI00120414	0	0	0	0	2	1	1	1	0	0	0	0	1	4	2	1	0	0	0	0	0	2	0	2	0	0	0	0	0	0	0	0	0	4.67525	0	8.85625	0	4.32044	0	0	Dnaja3 Isoform 3 of DnaJ homolog subfamily A member 3, mitochondrial precursor
Dnajb1	IPI00136253	0	0	0	0	1	1	0	2	0	0	0	0	5	5	6	4	0	0	0	0	3	5	4	2	0	1	2	5	2	2	1	1	0	3.74706	0	22.0415	0	15.2738	7.55825	7.79937	Dnajb1 DnaJ homolog subfamily B member 1
Dnajb11	IPI00320241	0	0	0	0	0	0	0	0	2	5	3	5	2	1	1	4	0	1	1	5	6	5	9	4	0	0	0	0	4	2	3	2	0	0	14.4076	8.87282	6.09861	25.9928	0	14.4817	Dnajb11 DnaJ homolog subfamily B member 11 precursor
Dnajb12	IPI00331598	0	0	0	0	0	0	0	0	2	0	1	1	2	0	1	0	0	0	0	0	1	0	1	1	0	1	2	1	0	0	0	0	0	0	4.08598	3.24062	0	3.20775	4.08914	0	Dnajb12 0 day neonate cerebellum cDNA, RIKEN full-length enriched library, clone:C230062D10 product:DnaJ (Hsp40) homolog, subfamily B, member 12, full insert sequence
Dnajc10	IPI00229600	0	0	0	0	0	0	0	0	0	0	0	0	0	0	0	0	0	0	0	0	19	7	8	2	0	0	0	0	0	0	0	0	0	0	0	0	0	39.478	0	0	Dnajc10 DnaJ (Hsp40) homolog, subfamily C, member 10
Dnajc11	IPI00226466	0	0	0	0	0	0	0	0	0	0	0	0	2	1	3	0	0	0	0	0	2	1	3	0	0	0	0	0	0	0	0	0	0	0	0	6.55583	0	6.53342	0	0	Dnajc11 Isoform 1 of DnaJ homolog subfamily C member 11
Dnajc13	IPI00458074,IPI00666885	0	0	0	0	2	1	0	0	0	0	0	0	4	4	6	5	0	0	0	0	3	1	2	0	0	0	0	0	0	0	0	0	0	2.91367	0	20.9873	0	6.57327	0	0	Dnajc13 9 days embryo whole body cDNA, RIKEN full-length enriched library, clone:D030002L11 product:hypothetical protein, full insert sequence (Fragment),Dnajc13 MKIAA0678 protein (Fragment)
Dnajc2	IPI00126317	0	0	0	0	10	8	5	2	0	0	2	1	3	3	5	4	0	0	0	0	5	2	1	1	0	0	0	0	3	3	4	2	0	23.3913	3.08714	16.5732	0	9.8791	0	16.1225	Dnajc2 DnaJ homolog subfamily C member 2
Dnajc3a	IPI00459033	0	0	0	0	0	0	0	0	0	0	0	0	0	0	0	0	0	0	0	0	3	5	4	2	0	0	0	0	0	0	0	0	0	0	0	0	0	15.2738	0	0	Dnajc3a DnaJ homolog subfamily C member 3
Dnajc7	IPI00331385	0	1	2	1	17	11	16	14	0	0	0	0	7	6	7	5	0	0	0	0	5	6	7	1	1	1	3	3	2	2	4	2	3.74252	53.4216	0	27.5255	0	20.7712	8.34606	13.6334	Dnajc7 DnaJ homolog subfamily C member 7
Dnajc8	IPI00463344,IPI00648387	0	0	0	0	0	0	0	0	0	0	0	0	2	0	1	2	0	0	0	0	2	0	1	0	0	0	0	0	0	0	0	0	0	0	0	5.49981	0	3.27744	0	0	Dnajc8 34 kDa protein,Dnajc8 DnaJ (Hsp40) homolog, subfamily C, member 8
Dnajc9	IPI00128268	0	0	0	0	1	0	2	1	0	0	2	5	4	4	3	3	0	0	0	0	2	2	3	3	0	0	2	4	0	0	0	0	0	3.60486	6.6704	15.426	0	10.7658	5.41153	0	Dnajc9 DnaJ homolog subfamily C member 9
Dnm1l	IPI00172221,IPI00556723	0	0	0	0	13	13	12	6	0	0	0	0	7	11	4	7	0	0	0	0	18	12	10	3	1	5	5	6	15	18	13	15	0	40.5679	0	32.0518	0	47.1609	18.0081	80.577	Dnm1l Isoform 2 of Dynamin-1-like protein,Dnm1l Isoform 1 of Dynamin-1-like protein
Dnm2	IPI00131445,IPI00749677	0	0	0	0	0	0	0	0	0	0	3	5	5	10	8	4	0	0	0	0	8	4	4	4	0	0	0	0	0	0	0	0	0	0	7.76606	29.812	0	21.7507	0	0	Dnm2 Isoform 1 of Dynamin-2,Dnm2 NOD-derived CD11c dendritic cells cDNA, RIKEN full-length enriched library, clone:F630108O07 product:dynamin 2, full insert sequence
Dnmt1	IPI00469323,IPI00474974	8	6	3	5	13	7	10	10	4	3	6	6	22	17	18	11	2	2	3	3	23	6	9	6	7	15	7	6	3	1	0	0	16.3174	37.0147	18.8661	74.7122	9.68025	47.9871	42.0519	4.84369	Dnmt1 Cytosine-specific methyltransferase,Dnmt1 Isoform 2 of DNA (cytosine-5)-methyltransferase 1
Dnmt3a	IPI00131694	0	0	0	0	7	0	2	1	0	0	0	0	0	0	0	0	0	0	0	0	7	1	0	1	2	5	1	0	3	1	4	3	0	9.58557	0	0	0	9.90057	10.4707	14.8138	Dnmt3a Isoform 1 of DNA (cytosine-5)-methyltransferase 3A
Dnmt3b	IPI00228733,IPI00276159,IPI00757806	0	0	0	0	4	4	3	9	0	0	0	0	6	8	12	7	0	0	0	0	0	0	0	0	1	2	0	0	9	2	9	6	0	18.4428	0	36.4459	0	0	4.11004	34.666	Dnmt3b Isoform 3 of DNA (cytosine-5)-methyltransferase 3B,Dnmt3b Isoform 4 of DNA (cytosine-5)-methyltransferase 3B,Dnmt3b DNA methyltransferase 3B
Dnmt3l	IPI00109459	6	4	4	4	8	9	12	18	0	0	0	0	1	4	2	1	0	0	0	0	0	0	0	0	0	0	0	0	0	0	0	0	14.1017	42.8847	0	8.85625	0	0	0	0	Dnmt3l DNA (cytosine-5)-methyltransferase 3-like
Dnpep	IPI00331394	0	0	0	0	0	0	0	0	0	0	0	0	3	1	3	0	0	0	0	0	4	4	3	0	2	3	1	0	2	1	0	1	0	0	0	7.6258	0	12.1174	7.91184	4.9812	Dnpep aspartyl aminopeptidase isoform a
Dnttip2	IPI00153607	2	2	6	5	0	0	0	0	1	4	5	5	3	4	4	2	0	0	0	0	1	2	0	1	8	9	7	10	4	2	2	1	13.7596	0	14.6423	14.3272	0	4.39013	39.3954	11.6604	Dnttip2 Deoxynucleotidyltransferase terminal-interacting protein 2
Dock11	IPI00462949	0	0	0	0	0	0	0	0	0	0	0	0	0	0	0	2	0	0	0	0	0	0	0	0	0	0	0	0	0	0	0	0	0	0	0	2.25919	0	0	0	0	Dock11 Dedicator of cytokinesis protein 11
Dock5	IPI00761536	0	0	0	0	0	0	0	0	0	0	0	0	1	0	1	1	0	0	0	0	0	0	2	0	0	0	0	0	0	0	0	0	0	0	0	3.30025	0	2.13183	0	0	Dock5 dedicator of cytokinesis 5
Dock6	IPI00222462	0	0	0	0	1	0	0	1	0	0	0	0	1	1	4	2	0	0	0	0	0	0	0	0	0	0	0	0	0	0	0	0	0	1.91187	0	8.84576	0	0	0	0	Dock6 dedicator of cytokinesis 6
Dock7	IPI00339428	0	0	0	0	0	0	0	0	0	0	0	0	0	0	0	0	0	0	0	0	5	2	0	0	0	0	0	0	3	2	0	0	0	0	0	0	0	7.77711	0	6.15544	Dock7 Isoform 2 of Dedicator of cytokinesis protein 7
Dpf2	IPI00117727	0	0	0	0	3	4	2	3	0	0	0	0	3	2	3	6	0	0	0	0	2	3	2	0	0	0	0	0	3	5	7	6	0	11.109	0	15.5172	0	7.71579	0	28.5245	Dpf2 Zinc finger protein ubi-d4
Dpm1	IPI00115668	0	0	0	0	0	0	0	0	0	0	0	0	4	4	1	3	0	0	0	0	2	7	2	0	0	0	0	0	2	0	1	1	0	0	0	13.2246	0	12.2124	0	5.17587	Dpm1 Dolichol-phosphate mannosyltransferase
Dpp3	IPI00116134	0	0	0	0	9	19	14	5	0	0	0	0	5	3	9	4	0	0	0	0	12	3	9	5	0	0	0	0	9	3	5	3	0	42.8793	0	23.1159	0	31.4152	0	26.0076	Dpp3 Dipeptidyl-peptidase 3
Dpp4	IPI00125813	0	0	0	0	0	0	0	0	0	0	0	0	0	0	0	0	1	0	2	3	0	0	0	0	0	0	0	0	0	0	0	0	0	0	0	0	5.65143	0	0	0	Dpp4 Dipeptidyl peptidase 4
Dppa5a	IPI00173116	7	3	1	1	0	3	2	5	0	0	0	0	0	0	0	0	0	0	0	0	0	0	0	0	0	0	0	0	0	0	0	0	7.90202	9.02873	0	0	0	0	0	0	Dppa5a Developmental pluripotency-associated protein 5
Dpy30	IPI00117168	0	1	1	0	1	1	12	15	0	0	0	0	0	2	1	3	0	0	0	0	0	0	0	0	0	0	0	0	0	0	0	0	1.6759	25.8011	0	6.71713	0	0	0	0	Dpy30 Protein dpy-30 homolog
Dpysl2	IPI00114375	0	0	0	0	3	3	1	1	0	0	0	0	0	0	0	0	0	0	0	0	0	0	0	0	6	6	12	6	4	1	7	3	0	7.51224	0	0	0	0	33.8418	20.5104	Dpysl2 Dihydropyrimidinase-related protein 2
Dpysl3	IPI00122349	0	0	0	0	0	0	0	0	0	0	0	0	0	0	0	0	0	0	0	0	0	0	0	0	0	0	0	0	1	0	2	2	0	0	0	0	0	0	0	6.81979	Dpysl3 Dihydropyrimidinase-related protein 3
Drg1	IPI00263313	0	0	0	0	8	14	18	15	0	0	0	0	9	9	10	14	0	0	0	0	10	19	12	5	0	0	0	0	5	3	3	5	0	49.8189	0	46.4754	0	50.3877	0	20.9152	Drg1 Developmentally-regulated GTP-binding protein 1
Drg2	IPI00134820	0	0	0	0	2	4	6	1	0	0	0	0	4	2	6	4	0	0	0	0	7	6	7	0	0	0	0	0	7	7	5	6	0	11.668	0	17.6301	0	21.9466	0	32.8445	Drg2 Developmentally-regulated GTP-binding protein 2
Dsc2	IPI00138209	0	0	0	0	0	0	0	0	3	6	0	0	0	0	0	0	0	0	0	0	0	0	0	0	2	0	3	3	0	0	0	0	0	0	8.59817	0	0	0	8.61776	0	Dsc2 Isoform 2A of Desmocollin-2 precursor
Dsg2	IPI00115793	24	20	27	41	0	0	0	0	49	61	21	22	0	0	0	0	8	2	1	0	0	0	0	0	14	24	35	57	2	0	0	0	95.1114	0	149.506	0	10.6724	0	135.85	2.35463	Dsg2 Desmoglein-2 precursor
Dsp	IPI00553419	0	0	4	9	0	0	0	0	12	14	4	6	15	20	22	20	6	3	7	1	0	0	0	0	3	4	4	6	0	0	0	0	13.1372	0	35.0562	85.1331	17.4743	0	18.8597	0	Dsp desmoplakin isoform 1
Dst	IPI00230689	0	0	0	0	2	5	1	0	0	0	0	0	0	0	0	0	0	0	0	0	0	0	0	0	0	0	0	0	0	0	0	0	0	7.44056	0	0	0	0	0	0	Dst Isoform 1 of Bullous pemphigoid antigen 1, isoforms 1/2/3/4
Dstn	IPI00127942	82	70	21	33	12	8	9	11	26	30	27	26	10	10	10	8	24	26	15	30	11	9	8	5	20	35	101	132	10	9	12	9	143.783	37.0066	107.385	41.8816	89.01	35.9884	288.376	53.4893	Dstn Destrin
Dtymk	IPI00130997	0	0	0	0	3	2	4	1	0	0	0	0	0	0	0	0	0	0	0	0	2	0	0	0	0	0	0	0	0	0	0	0	0	9.13161	0	0	0	2.21153	0	0	Dtymk Isoform Long of Thymidylate kinase
Duox2	IPI00606008	0	0	0	0	0	0	0	0	0	0	0	0	5	6	12	7	0	0	0	0	0	0	0	0	0	0	0	0	0	0	0	0	0	0	0	33.1483	0	0	0	0	Duox2 Dual oxidase 2
Dusp3	IPI00110990	0	0	0	0	0	0	0	0	0	0	0	0	0	0	0	0	0	0	0	0	2	3	2	0	0	0	0	0	2	2	1	0	0	0	0	0	0	7.71579	0	6.48455	Dusp3 Dual specificity protein phosphatase 3
Dusp9	IPI00380332	0	0	3	1	0	0	2	3	0	1	2	1	12	18	16	13	0	1	1	2	21	17	25	16	0	0	0	0	9	4	2	3	4.25156	4.43825	3.99654	65.1843	3.7105	85.5566	0	22.8001	Dusp9 Dual-specificity MAP kinase phosphatase-4
Dut	IPI00187434	41	40	23	21	16	12	17	12	0	0	0	0	8	5	5	1	2	5	18	15	13	6	6	4	15	20	22	28	8	6	5	5	92.8482	52.3612	0	20.7619	39.4734	31.6596	94.5065	31.3952	Dut Dutp protein
Dvl2	IPI00121386	0	0	0	0	0	0	0	0	0	0	0	0	0	0	0	0	0	0	0	0	0	0	0	0	0	2	0	0	0	0	0	0	0	0	0	0	0	0	2.55889	0	Dvl2 Segment polarity protein dishevelled homolog DVL-2
Dync1h1	IPI00119876	0	1	0	1	34	28	41	40	1	0	4	4	59	63	73	71	0	0	3	1	87	63	82	33	2	2	2	1	51	43	30	44	1.55758	130.963	9.01316	293.851	4.26739	288.618	8.47089	219.493	Dync1h1 Cytoplasmic dynein 1 heavy chain 1
Dync1i2	IPI00131086	1	1	1	2	0	1	0	1	0	1	1	2	2	0	0	2	0	1	1	2	1	0	2	3	3	4	1	1	1	1	0	1	4.20778	1.83519	3.7967	4.39911	3.7105	6.34582	11.6097	3.80388	Dync1i2 Cytoplasmic dynein 1 intermediate chain 2
Dync1li1	IPI00153421	2	2	0	0	18	16	8	5	0	0	0	0	3	1	4	3	0	0	0	0	6	4	10	5	2	5	8	7	4	9	3	6	2.33404	44.0111	0	12.1153	0	26.9707	23.3401	28.9232	Dync1li1 Cytoplasmic dynein 1 light intermediate chain 1
Dynlrb1	IPI00315225	5	6	10	11	0	0	0	0	0	0	7	5	4	4	3	1	1	3	4	8	5	2	3	2	2	3	5	8	0	0	0	0	28.0588	0	12.1487	13.1668	14.8298	13.047	18.7349	0	Dynlrb1 Dynein light chain roadblock-type 1
Dysf	IPI00808203,IPI00831354	0	0	0	0	0	0	0	0	18	33	1	8	14	18	19	11	2	0	3	0	1	0	1	0	0	0	0	0	0	0	0	0	0	0	57.123	68.3671	5.36953	2.17168	0	0	Dysf dysferlin isoform 2,Dysf Dysf protein
E130112L23Rik	IPI00626688	0	0	0	0	0	0	0	0	0	0	0	0	0	0	0	0	0	0	0	0	2	2	5	1	0	0	0	0	0	0	0	0	0	0	0	0	0	10.8255	0	0	E130112L23Rik Isoform 3 of Protein SOLO
E430025E21Rik	IPI00262980,IPI00469768	0	0	0	0	2	2	2	1	0	0	0	0	1	2	2	0	0	0	0	0	5	4	4	1	0	0	0	0	0	0	0	0	0	6.44184	0	5.499	0	15.3251	0	0	E430025E21Rik Isoform 2 of Strumpellin,E430025E21Rik Isoform 1 of Strumpellin
E430028B21Rik	IPI00420284	0	0	0	0	0	0	0	0	0	0	0	0	0	1	1	1	0	0	0	0	3	1	2	2	0	0	0	0	1	0	0	2	0	0	0	3.34412	0	8.64542	0	3.80695	Pde12 2`,5`-phosphodiesterase
Ears2	IPI00110380	0	0	0	0	0	0	0	0	0	0	0	0	0	1	1	1	0	0	0	0	0	0	0	0	0	0	0	0	0	0	0	0	0	0	0	3.34412	0	0	0	0	Ears2 Probable glutamyl-tRNA synthetase, mitochondrial precursor
Ebna1bp2	IPI00111829	0	0	0	0	3	4	6	6	0	0	1	1	8	9	8	6	0	0	0	0	5	2	2	7	4	4	6	6	7	5	5	10	0	17.2402	1.99148	34.1673	0	17.1615	22.3533	35.4802	Ebna1bp2 Probable rRNA-processing protein EBP2
Ebp	IPI00137471	0	0	0	0	0	0	1	1	0	0	0	0	1	2	1	1	0	0	0	0	3	3	0	0	0	0	0	0	0	0	0	0	0	1.76158	0	5.5279	0	6.68973	0	0	Ebp 3-beta-hydroxysteroid-Delta
Echs1	IPI00454049	0	0	0	0	0	0	0	0	0	0	0	0	1	3	2	2	0	0	0	0	1	0	7	3	0	0	0	0	3	7	4	6	0	0	0	8.87202	0	11.6754	0	26.6288	Echs1 Enoyl-CoA hydratase, mitochondrial precursor
Edc3	IPI00169888	0	0	0	0	0	0	0	0	0	0	0	0	0	0	1	1	0	0	0	0	0	0	0	0	0	4	2	1	0	0	0	0	0	0	0	2.23029	0	0	7.92748	0	Edc3 Enhancer of mRNA-decapping protein 3
Edc4	IPI00330066	0	0	0	0	5	2	0	1	0	0	0	0	4	2	7	8	0	0	0	0	7	3	8	1	13	13	6	6	2	4	3	6	0	7.73922	0	23.2491	0	20.6762	47.8286	20.0098	Edc4 Isoform 1 of Enhancer of mRNA-decapping protein 4
Edf1	IPI00471325	0	0	0	0	0	0	0	0	0	0	0	0	0	1	2	0	0	0	0	0	3	0	1	1	0	0	0	0	0	0	0	0	0	0	0	3.31522	0	5.41928	0	0	Edf1 Endothelial differentiation-related factor 1
Eea1	IPI00453776	0	0	0	0	0	0	0	0	0	0	0	0	0	0	0	0	0	0	0	0	0	2	3	1	0	0	0	0	0	0	0	0	0	0	0	0	0	6.48211	0	0	Eea1 Early endosome antigen 1
Eed	IPI00312600	0	0	0	0	0	1	0	1	0	0	0	0	0	0	1	1	0	0	0	0	1	0	1	1	0	0	0	0	0	0	0	0	0	1.83519	0	2.23029	0	3.20775	0	0	Eed Embryonic ectoderm development protein
Eef1a1	IPI00307837	109	170	48	53	244	162	179	202	28	37	33	39	121	115	132	145	34	40	24	46	170	133	189	264	39	52	74	75	76	52	49	51	266.863	728.642	134.065	566.638	135.11	812.473	263.941	298.557	Eef1a1 Elongation factor 1-alpha 1
Eef1b2	IPI00320208	11	14	9	13	31	24	17	25	2	10	15	27	17	14	11	10	6	4	15	11	14	19	19	13	2	2	12	14	24	30	13	16	37.0836	90.2503	51.8105	57.1865	35.6529	70.5608	29.4576	108.229	Eef1b2 Elongation factor 1-beta
Eef1d	IPI00118875,IPI00620302	18	19	6	11	14	8	10	17	8	9	17	20	12	13	11	12	2	3	12	7	19	17	12	11	8	11	4	10	13	23	10	13	38.8602	45.3372	53.1052	52.9821	24.2398	64.3078	39.0407	77.6322	Eef1d eukaryotic translation elongation factor 1 delta isoform a,Eef1d Isoform 2 of Elongation factor 1-delta
Eef1e1	IPI00133928	0	0	0	0	0	0	0	0	0	0	0	0	7	5	5	1	0	0	0	0	3	4	6	0	0	0	2	1	1	1	0	0	0	0	0	19.6919	0	14.2094	2.8097	2.48906	Eef1e1 Eukaryotic translation elongation factor 1 epsilon-1
Eef1g	IPI00318841	20	25	16	19	40	36	73	66	10	10	6	7	40	39	38	38	8	5	10	9	56	34	48	36	11	14	12	22	30	15	13	7	62.2458	195.185	32.4112	170.989	31.1347	188.606	65.7095	83.7828	Eef1g Elongation factor 1-gamma
Eef2	IPI00466069	141	124	30	30	172	160	170	146	6	10	16	20	138	120	119	106	3	4	21	41	188	149	104	131	24	28	42	40	142	107	76	90	216.63	596.17	50.8244	532.034	63.6294	621.962	148.534	540.358	Eef2 Elongation factor 2
Eefsec	IPI00310205	0	0	0	0	0	0	0	0	0	0	0	0	0	1	2	0	0	0	0	0	3	0	0	0	0	0	0	0	0	0	0	0	0	0	0	3.31522	0	3.31729	0	0	Eefsec Selenocysteine-specific elongation factor
Efhd2	IPI00112223,IPI00226872	0	0	0	0	0	0	0	0	0	0	0	0	5	5	9	7	0	0	0	0	4	2	0	1	0	0	0	0	0	0	0	0	0	0	0	28.7324	0	7.70742	0	0	Efhd2 EF-hand domain-containing protein D2,Efhd2 16 days embryo head cDNA, RIKEN full-length enriched library, clone:C130064C02 product:SWIPROSIN 1, full insert sequence
Eftud1	IPI00453532	0	0	0	0	6	6	0	0	0	0	0	0	1	1	3	1	0	0	0	0	0	0	0	0	0	0	0	0	0	0	0	0	0	11.5013	0	6.61547	0	0	0	0	Eftud1 Elongation factor Tu GTP-binding domain-containing protein 1
Eftud2	IPI00469260	11	7	4	4	34	24	39	28	3	1	0	0	31	27	23	25	0	0	5	5	30	23	15	35	7	8	8	5	25	24	14	16	18.7699	114.609	4.05116	116.798	9.76577	111.28	33.1997	103.042	Eftud2 116 kDa U5 small nuclear ribonucleoprotein component
EG237433	IPI00133104	0	0	0	0	6	4	6	7	0	0	0	0	0	0	0	0	0	0	0	0	0	0	0	0	0	0	0	0	0	0	0	0	0	21.1457	0	0	0	0	0	0	EG237433 40S ribosomal protein S12
EG238217	IPI00340103	0	0	0	0	2	4	10	10	0	0	0	0	0	0	0	0	0	0	0	0	0	0	0	0	0	0	0	0	0	0	0	0	0	23.2898	0	0	0	0	0	0	EG238217 similar to RPL10L protein
EG241053	IPI00339474	6	5	4	1	0	0	0	0	0	0	0	0	0	0	0	0	0	0	0	0	0	0	0	0	0	0	0	0	0	0	0	0	11.7627	0	0	0	0	0	0	0	EG241053 similar to ribosomal protein L12
EG243302	IPI00115992	6	9	5	1	19	7	18	11	4	2	8	7	7	6	5	6	0	0	2	2	10	8	10	15	2	7	10	15	5	5	2	4	15.1889	50.6824	21.0438	26.4537	3.90631	46.2511	34.7797	20.7174	EG243302 similar to ribosomal protein S25
EG268795	IPI00265107	2	1	4	3	0	0	0	0	7	7	5	7	0	0	0	0	0	0	0	0	0	0	0	0	3	6	7	6	0	0	0	0	9.04292	0	25.4456	0	0	0	24.3323	0	EG268795 hypothetical protein isoform 2
EG270499668411	IPI00345911	0	0	0	0	0	0	0	0	0	0	0	0	0	0	0	0	0	0	0	0	7	6	5	3	0	0	0	0	0	0	0	0	0	0	0	0	0	22.923	0	0	EG270499;EG668411 similar to ribosomal protein L23a
EG330731	IPI00356225	0	0	0	0	0	0	0	0	0	0	0	0	0	0	0	0	0	0	0	0	1	0	0	1	0	0	0	0	0	0	0	0	0	0	0	0	0	2.14184	0	0	EG330731 similar to nuclear receptor coactivator 6 interacting protein
EG330948	IPI00274175	27	23	12	20	0	0	0	0	18	17	17	20	0	0	0	0	7	5	7	14	0	0	0	0	0	0	0	0	8	8	7	7	61.7683	0	70.8529	0	30.6945	0	0	39.6612	EG330948 similar to ribosomal protein S8 isoform 1
EG382723	IPI00122598	0	0	0	0	0	0	0	0	1	2	1	1	0	0	0	0	0	0	0	0	0	0	0	0	0	0	0	0	0	0	0	0	0	0	4.85753	0	0	0	0	0	EG382723 similar to ribosomal protein L10a
EG432502	IPI00457852	0	0	0	0	29	26	46	37	0	0	0	0	0	0	0	0	0	0	0	0	0	0	0	0	0	0	0	0	0	0	0	0	0	125.626	0	0	0	0	0	0	EG432502 similar to ribosomal protein L6
EG432987	IPI00330480	0	0	0	0	0	0	0	0	0	0	0	0	0	0	0	0	0	0	0	0	0	0	0	0	18	23	32	47	0	0	0	0	0	0	0	0	0	0	129.189	0	EG432987 Predicted
EG433184	IPI00462075	0	0	0	0	0	0	0	0	0	0	0	0	0	0	0	0	0	0	0	0	21	9	7	7	0	0	0	0	48	13	19	13	0	0	0	0	0	48.0523	0	119.278	EG433184 similar to Glyceraldehyde-3-phosphate dehydrogenase
EG433225	IPI00462110	0	0	0	0	0	0	0	0	0	0	0	0	0	0	0	0	0	0	0	0	15	8	9	46	0	0	0	0	0	0	0	0	0	0	0	0	0	82.8323	0	0	EG433225 similar to eukaryotic initiation factor 4AI isoform 1
EG433283	IPI00408350	0	0	0	0	0	0	0	0	0	0	0	0	32	32	28	32	0	0	0	0	0	0	0	0	0	0	0	0	0	0	0	0	0	0	0	136.848	0	0	0	0	EG433283 hypothetical protein isoform 1
EG433326	IPI00462250	0	0	0	0	0	0	0	0	0	0	0	0	0	0	0	0	0	0	0	0	33	51	45	50	0	0	0	0	0	0	0	0	0	0	0	0	0	193.592	0	0	EG433326 similar to adenine nucleotide translocase
EG43440120826	IPI00621272	0	0	0	0	10	7	9	10	2	2	5	11	9	9	10	10	0	0	0	0	6	6	6	6	2	3	6	10	5	4	3	7	0	33.1779	19.2456	41.957	0	25.9914	21.4407	24.8566	Nhp2l1;EG434401 NHP2-like protein 1
EG435337	IPI00226404	0	0	2	2	0	0	0	0	0	0	0	0	0	0	0	0	0	0	0	0	0	0	0	0	0	0	0	0	0	0	0	0	4.13323	0	0	0	0	0	0	0	EG435337 Eif1a-like
EG436081	IPI00463297	0	0	0	0	2	4	1	3	0	0	0	0	0	1	2	2	0	0	0	0	0	0	0	0	2	2	1	1	4	4	3	3	0	9.26573	0	5.57441	0	0	7.49968	18.42	EG436081 hypothetical protein
EG544973	IPI00607069	0	0	0	0	0	0	0	0	0	0	0	0	0	0	0	0	0	0	0	0	33	32	44	26	0	0	0	0	0	0	0	0	0	0	0	0	0	146.301	0	0	EG544973 hypothetical protein isoform 1
EG545121	IPI00112407	7	8	6	8	0	0	0	0	6	6	6	7	0	0	0	0	3	4	8	4	0	0	0	0	0	0	0	0	0	0	0	0	23.1005	0	24.5846	0	19.1336	0	0	0	EG545121 similar to 40S ribosomal protein S14 isoform 1
EG54587821968	IPI00380814	0	0	0	0	0	0	0	0	0	0	0	0	1	1	1	1	0	0	0	0	2	0	2	1	0	0	0	0	0	0	0	0	0	0	0	4.41408	0	5.37943	0	0	Tom1;EG545878 Isoform 1 of Target of Myb protein 1
EG546052	IPI00474407	0	0	0	0	10	11	13	16	0	0	0	0	6	11	6	11	0	0	0	0	9	9	13	23	1	3	3	8	4	5	3	4	0	45.7348	0	37.7016	0	57.7558	15.2413	21.0465	EG546052 hypothetical protein
EG619734	IPI00756014	0	0	0	0	0	0	0	0	0	0	0	0	6	4	8	4	0	0	0	0	9	7	6	3	0	0	0	0	0	0	0	0	0	0	0	24.199	0	27.3246	0	0	EG619734 similar to ribosomal protein L23a
EG619883	IPI00118775	0	0	0	0	0	0	0	0	0	0	0	0	0	0	0	0	0	0	0	0	0	0	0	0	0	2	1	2	0	0	0	0	0	0	0	0	0	0	5.26465	0	EG619883 similar to ribosomal protein L30
EG622339	IPI00123176	0	0	0	0	0	0	0	0	10	13	5	1	11	14	17	19	4	6	5	4	0	0	0	0	10	11	11	13	0	0	0	0	0	0	28.6689	67.5373	18.5339	0	51.5433	0	EG622339 predicted gene, EG622339
EG623365	IPI00551538	0	0	0	0	0	0	0	0	0	0	0	0	18	16	22	26	0	3	0	1	31	28	37	22	0	0	0	0	0	0	0	0	0	0	0	90.6653	3.67997	127.987	0	0	EG623365 hypothetical protein isoform 1
EG623402	IPI00663219	0	0	0	0	8	18	17	18	0	0	0	0	0	0	0	0	0	0	0	0	0	0	0	0	0	0	0	0	0	0	0	0	0	55.398	0	0	0	0	0	0	EG623402 similar to adenine nucleotide translocator
EG625219	IPI00130596	0	0	0	0	0	0	0	0	0	0	0	0	0	0	0	0	0	0	0	0	0	0	0	0	1	0	2	1	0	0	0	0	0	0	0	0	0	0	4.36085	0	EG625219 similar to QM protein
EG625835	IPI00663555	0	0	0	0	0	0	0	0	0	0	0	0	0	0	0	0	0	0	0	0	0	0	0	0	0	0	0	0	6	2	2	4	0	0	0	0	0	0	0	17.9595	EG625835 similar to ribosomal protein
EG626175	IPI00261455	2	1	4	5	10	10	16	12	3	5	12	8	16	16	15	11	0	0	4	2	8	20	24	11	1	3	2	7	3	2	2	3	10.9912	43.6938	28.0032	63.8766	6.22055	68.3078	13.4028	13.1127	EG626175 similar to ribosomal protein S26
EG62843893756	IPI00120045	0	0	0	0	0	0	0	0	28	22	45	64	0	0	0	0	20	21	41	18	0	0	0	0	0	0	0	0	14	5	10	4	0	0	155.967	0	100.94	0	0	43.3646	EG628438;Hspe1-rs1 CPN10-like protein
EG62938320463	IPI00115949	0	0	0	0	0	1	1	1	0	0	0	0	0	0	0	0	0	0	0	0	0	1	1	2	0	0	0	0	0	0	0	0	0	2.68168	0	0	0	4.26221	0	0	EG629383;Cox7a2l Cox7a2l protein
EG633692	IPI00850958	0	0	0	0	0	0	0	0	0	0	0	0	0	0	0	0	0	0	0	0	0	0	0	0	0	0	0	0	1	1	0	0	0	0	0	0	0	0	0	2.48906	EG633692 similar to ATPase, H transporting, lysosomal accessory protein 2
EG639162676847	IPI00113394	0	0	0	0	4	1	0	5	0	0	0	0	6	6	2	9	0	0	0	0	2	2	5	1	0	0	0	0	1	2	0	0	0	9.48269	0	25.4705	0	10.8255	0	3.80081	LOC676847;EG639162 similar to Rps15a protein
EG640703	IPI00265576	0	0	0	0	0	0	0	0	0	0	0	0	0	0	0	0	0	0	0	0	0	0	0	0	0	0	0	0	2	0	2	1	0	0	0	0	0	0	0	6.68228	EG640703 similar to calmodulin
EG665821	IPI00273514	0	0	0	0	0	0	0	0	0	0	0	0	13	18	18	19	0	0	0	0	0	0	0	0	0	0	0	0	0	0	0	0	0	0	0	75.2332	0	0	0	0	EG665821 hypothetical protein
EG666342	IPI00752685	0	0	0	0	0	0	0	0	0	0	0	0	0	0	0	0	0	0	0	0	21	11	6	8	0	0	0	0	0	0	0	0	0	0	0	0	0	50.2707	0	0	EG666342 similar to Glyceraldehyde-3-phosphate dehydrogenase
EG666487674727	IPI00138302	1	0	2	0	2	4	7	17	0	2	10	11	24	12	14	14	0	0	0	0	7	5	8	21	0	1	1	0	4	4	4	3	2.76853	27.1559	22.6294	70.269	0	43.646	2.25066	19.9264	LOC674727;EG666487 similar to ribosomal protein L38
EG666642665032	IPI00222548	0	0	0	0	3	3	3	4	0	0	0	0	2	2	5	2	0	0	0	0	2	6	5	3	0	0	0	0	0	0	0	0	0	11.9505	0	12.1302	0	17.3942	0	0	Rpl29;LOC665032;EG666642 60S ribosomal protein L29
EG666974	IPI00122562	1	0	0	1	8	6	7	9	0	0	0	0	12	12	8	15	0	0	0	0	10	9	16	7	0	0	0	0	7	2	1	3	1.55773	27.6561	0	51.9549	0	45.4821	0	16.3156	EG666974 similar to zeta proteasome chain; PSMA5 isoform 2
EG667669100044040	IPI00751014	0	0	0	0	0	0	0	0	0	0	0	0	0	0	0	0	0	0	0	0	0	0	0	0	0	0	0	0	2	1	0	0	0	0	0	0	0	0	0	3.66638	EG667669;LOC100044040;LOC100044042 similar to Archain 1
EG668182675192	IPI00134097	11	7	5	6	11	9	8	15	2	5	9	11	14	7	7	8	0	0	3	1	6	7	14	32	2	3	5	7	1	4	2	2	21.8107	39.7438	26.3564	39.5179	4.26739	62.5808	17.8676	12.0668	EG668182;LOC675192 hypothetical protein
EG668192	IPI00753102	0	0	0	0	0	0	0	0	0	0	0	0	0	0	0	0	0	0	0	0	0	0	0	0	0	0	0	0	3	6	3	3	0	0	0	0	0	0	0	19.8662	EG668192 similar to Glyceraldehyde-3-phosphate dehydrogenase
EG668829	IPI00134202	10	12	4	8	19	15	16	17	1	1	5	13	8	8	10	11	0	0	0	0	5	9	8	6	3	4	7	6	3	4	5	4	25.0001	61.8408	19.0806	40.9028	0	30.3899	21.7734	21.5703	EG668829 similar to ribosomal protein L24
Egfr	IPI00121190	0	0	1	3	0	0	0	0	3	5	1	1	0	0	0	0	4	0	0	0	0	0	0	0	5	7	24	19	0	0	0	0	4.01491	0	9.68024	0	3.79634	0	56.4992	0	Egfr Epidermal growth factor receptor precursor
Ehd1	IPI00126083	0	0	0	0	7	4	3	3	0	1	1	0	13	11	8	8	0	0	0	0	18	13	11	6	0	0	0	0	2	0	2	2	0	15.9426	2.00507	44.0039	0	52.4592	0	7.99711	Ehd1 EH domain-containing protein 1
Ehd4	IPI00318671	0	0	0	0	1	0	1	1	0	2	1	6	16	15	13	11	0	0	0	0	2	1	1	0	0	2	0	3	3	0	0	1	0	2.75837	8.28936	60.5613	0	4.40159	5.16072	4.84676	Ehd4 EH-domain containing 4-KJR (Fragment)
Ehhadh	IPI00127276	0	0	0	0	0	0	0	0	0	0	0	0	0	2	1	0	0	0	0	0	1	1	1	0	0	0	0	0	0	0	0	0	0	0	0	3.32834	0	3.29582	0	0	Ehhadh Enoyl-Coenzyme A, hydratase/3-hydroxyacyl Coenzyme A dehydrogenase
Ehmt2	IPI00170261	0	0	0	0	0	0	0	0	0	0	0	0	1	1	2	1	0	0	0	0	0	0	0	0	0	0	0	0	0	0	0	0	0	0	0	5.51477	0	0	0	0	Ehmt2 Isoform 1 of Histone-lysine N-methyltransferase, H3 lysine-9 specific 3
Eif1	IPI00137930	0	0	0	0	0	0	0	0	0	0	0	0	0	0	0	0	0	0	0	0	0	0	0	0	0	0	0	0	4	2	2	4	0	0	0	0	0	0	0	15.6049	Eif1 Eukaryotic translation initiation factor 1
Eif1a	IPI00153608	0	1	2	2	2	1	0	2	0	0	0	0	4	1	1	0	0	0	0	0	1	1	7	4	0	1	2	2	0	0	0	0	4.71666	4.74385	0	6.49437	0	13.8356	4.95642	0	Eif1a Eukaryotic translation initiation factor 1A
Eif2a	IPI00119806	5	2	6	3	7	8	7	8	1	3	1	5	5	7	4	9	0	0	0	0	5	4	8	5	3	2	3	3	4	7	6	6	13.5621	27.5844	9.3502	27.7157	0	23.7331	12.7278	30.8189	Eif2a Isoform 1 of Eukaryotic translation initiation factor 2A
Eif2b1	IPI00116761	0	0	0	0	0	0	0	0	0	0	0	0	1	2	2	0	0	0	0	0	3	1	2	0	0	0	0	0	3	0	0	0	0	0	0	5.499	0	6.57327	0	3.53194	Eif2b1 Translation initiation factor eIF-2B subunit alpha
Eif2b2	IPI00116804	0	0	0	0	0	0	0	0	0	0	0	0	2	1	2	2	0	0	0	0	2	3	2	0	0	0	0	0	0	1	0	1	0	0	0	7.71433	0	7.71579	0	2.62657	Eif2b2 Translation initiation factor eIF-2B subunit beta
Eif2b3	IPI00126069	0	0	0	0	1	1	1	1	0	0	0	0	2	3	2	0	0	0	0	0	1	2	3	1	0	0	0	0	0	0	0	0	0	3.67847	0	7.68279	0	7.58787	0	0	Eif2b3 eukaryotic translation initiation factor 2B, subunit 3 gamma isoform 1
Eif2b4	IPI00124879	0	0	0	0	4	0	7	5	0	0	0	0	6	5	5	7	0	0	0	0	8	12	6	5	0	0	0	0	0	0	0	0	0	14.488	0	25.3995	0	33.9117	0	0	Eif2b4 Isoform 1 of Translation initiation factor eIF-2B subunit delta
Eif2b5	IPI00261239	0	0	0	0	0	10	9	3	0	0	0	0	0	0	2	1	0	0	0	0	0	0	0	0	0	0	0	0	2	0	0	0	0	19.5647	0	3.33099	0	0	0	2.35463	Eif2b5 Translation initiation factor eIF-2B subunit epsilon
Eif2s1	IPI00474446	9	7	3	5	4	7	9	10	8	8	5	5	6	7	12	14	3	5	2	3	11	9	5	2	6	10	3	10	11	14	7	9	17.4844	27.1971	25.6106	43.2392	12.3562	29.6824	33.6877	53.6933	Eif2s1 Eukaryotic translation initiation factor 2 subunit 1
Eif2s2	IPI00116302	0	0	1	1	9	23	12	12	0	1	3	12	11	10	12	11	0	0	0	0	18	13	4	4	0	0	0	0	9	8	9	7	2.06662	51.2723	14.9462	48.5417	0	42.9256	0	43.8513	Eif2s2 Eukaryotic translation initiation factor 2 subunit 2
Eif2s3x	IPI00230415	2	0	3	4	0	7	5	8	0	0	1	2	13	17	17	15	0	0	3	1	12	11	6	14	0	0	0	0	7	5	2	11	8.34117	17.9939	2.88729	68.5003	4.26739	46.5353	0	32.2758	Eif2s3x Eukaryotic translation initiation factor 2 subunit 3, X-linked
Eif3b	IPI00229859	20	12	10	10	8	7	9	12	5	10	2	2	15	14	12	15	5	2	0	9	17	13	20	7	7	9	7	8	18	1	9	4	39.3391	33.0145	18.3132	61.7952	13.8324	61.9827	36.1097	41.3204	Eif3b Eif3b protein
Eif3c	IPI00321647	3	5	2	6	17	13	21	15	1	1	5	5	12	13	12	11	0	0	1	2	16	15	31	17	2	2	1	1	15	6	6	5	12.6977	60.4093	11.914	52.9532	2.74919	85.211	7.49968	41.1428	Eif3c Eukaryotic translation initiation factor 3 subunit C
Eif3d	IPI00762774	6	3	0	1	6	4	9	9	2	6	0	0	10	10	8	8	0	1	0	3	12	9	6	1	2	5	2	3	0	0	0	0	6.22596	25.5153	7.55092	39.6802	3.34942	30.818	14.0438	0	Eif3d Eukaryotic translation initiation factor 3 subunit D
Eif3e	IPI00132250	0	0	0	0	7	5	7	8	2	0	0	1	5	6	8	2	0	0	0	0	11	4	5	5	0	3	3	2	7	4	4	4	0	24.8241	2.99032	23.0975	0	27.1699	8.48652	24.7732	Eif3e Eukaryotic translation initiation factor 3 subunit E
Eif3eip	IPI00463573	6	5	2	1	19	16	22	11	0	0	0	0	13	18	18	16	0	0	0	0	16	18	26	14	0	0	0	0	5	5	4	4	9.57777	62.3493	0	71.8444	0	80.1457	0	23.7303	Eif3eip Eukaryotic translation initiation factor 3 subunit E-interacting protein
Eif3f	IPI00120914	0	0	0	0	27	29	16	15	0	1	1	1	7	10	8	7	0	0	0	0	14	6	20	12	0	0	0	0	8	10	6	4	0	80.8663	2.90088	35.3407	0	55.9768	0	36.8338	Eif3f Eukaryotic translation initiation factor 3 subunit F
Eif3g	IPI00622371	2	1	6	11	6	6	4	4	2	5	9	7	7	6	4	6	9	7	7	10	7	6	6	6	6	7	2	5	3	2	1	2	19.021	18.5476	22.7732	25.353	31.3311	27.0972	24.5418	10.2915	Eif3g Eukaryotic translation initiation factor 3 subunit G
Eif3h	IPI00128202	1	3	0	3	4	3	6	7	2	2	0	0	3	2	1	1	0	0	0	0	2	2	6	3	0	0	0	0	0	0	0	0	5.25632	18.232	3.91331	7.66783	0	13.9635	0	0	Eif3h Eukaryotic translation initiation factor 3 subunit H
Eif3i	IPI00269613	3	5	2	3	5	12	12	16	3	6	1	1	18	14	11	12	1	1	5	3	12	13	8	4	2	1	3	6	9	1	3	0	9.7753	40.8244	10.5896	60.5157	10.0841	40.5547	12.499	16.4268	Eif3i Eukaryotic translation initiation factor 3 subunit I
Eif3j100044332	IPI00471443	0	0	0	0	8	5	14	10	0	0	2	8	13	12	12	13	0	0	0	0	15	15	20	8	0	0	0	0	2	0	4	0	0	33.5765	9.35785	55.1685	0	63.0555	0	8.3803	LOC100042807;LOC100044332;Eif3j Eukaryotic translation initiation factor 3 subunit J
Eif3k	IPI00120322	0	0	0	0	11	5	0	4	0	0	0	0	4	2	5	2	0	0	0	0	7	0	6	7	0	0	0	0	3	1	3	3	0	19.2255	0	14.2702	0	21.3884	0	13.3074	Eif3k Isoform 1 of Eukaryotic translation initiation factor 3 subunit K
Eif3m	IPI00115580	0	0	0	0	0	0	0	0	0	0	0	0	0	0	0	0	0	0	0	0	1	0	4	0	0	0	0	0	4	0	4	1	0	0	0	0	0	5.36942	0	12.0497	Eif3m Eukaryotic translation initiation factor 3 subunit M
Eif3s10	IPI00129276	13	17	10	9	35	42	41	30	0	1	3	4	26	31	38	40	0	1	7	5	51	35	35	15	30	45	6	8	27	16	18	30	37.197	135.69	7.77965	149.358	13.0413	148.587	116.875	119.336	Eif3a Eukaryotic translation initiation factor 3 subunit A
Eif4a1	IPI00118676	106	134	29	46	90	123	154	137	12	20	15	24	81	85	72	74	9	9	19	24	101	89	83	112	14	19	19	20	87	56	47	52	216.532	458.61	68.6896	344.182	58.2837	416.242	81.8241	315.057	Eif4a1 Eukaryotic initiation factor 4A-I
Eif4a2	IPI00400432	0	0	0	0	29	25	56	43	0	0	0	0	28	27	28	28	0	0	0	0	39	25	38	52	0	0	0	0	29	17	17	17	0	138.662	0	122.48	0	165.609	0	104.403	Eif4a2 Isoform 1 of Eukaryotic initiation factor 4A-II
Eif4a3	IPI00126716	2	1	3	4	10	13	37	25	1	2	2	0	22	23	25	24	1	1	1	3	30	19	19	16	3	9	1	1	33	21	19	24	8.9246	76.1265	5.05738	103.785	5.45562	91.3613	18.0069	126.576	Eif4a3 Eukaryotic initiation factor 4A-III
Eif4b	IPI00221581	10	8	5	5	13	25	15	10	2	2	6	5	8	10	13	7	3	2	1	3	22	8	8	4	11	9	13	8	11	6	2	6	20.8364	57.809	14.9664	41.9141	8.3151	45.9916	48.1416	31.7227	Eif4b Eukaryotic translation initiation factor 4B
Eif4e	IPI00119057	0	0	0	0	2	0	5	1	0	0	0	0	2	3	3	3	0	0	0	0	5	3	5	4	0	0	0	0	3	3	1	4	0	7.14111	0	12.1723	0	18.3751	0	14.2329	Eif4e Eukaryotic translation initiation factor 4E
Eif4g1	IPI00421179,IPI00856763,IPI00858249	0	0	0	0	14	11	8	9	0	0	3	4	22	16	13	15	0	0	0	0	36	31	44	26	16	23	1	5	16	12	12	18	0	39.0838	6.87025	72.6133	0	148.494	59.5532	76.3218	Eif4g1 Isoform 1 of Eukaryotic translation initiation factor 4 gamma 1,Eif4g1 18 kDa protein,Eif4g1 eukaryotic translation initiation factor 4, gamma 1 isoform b
Eif4g2	IPI00126006	0	0	0	0	1	2	4	20	0	0	0	0	8	7	3	15	0	0	0	0	18	13	23	8	2	4	1	1	2	1	2	2	0	24.5247	0	36.6025	0	67.3223	10.0586	9.30886	Eif4g2 Isoform 1 of Eukaryotic translation initiation factor 4 gamma 2
Eif4g3	IPI00417153	0	0	0	0	0	0	1	2	0	0	0	0	1	1	1	2	0	0	0	0	5	2	2	0	4	4	1	0	1	1	0	1	0	2.67667	0	5.54367	0	9.90894	12.2936	3.80388	Eif4g3 Isoform 4 of Eukaryotic translation initiation factor 4 gamma 3
Eif4h	IPI00124742	4	3	4	4	1	6	9	5	6	6	13	10	8	7	9	8	0	0	0	0	8	14	9	2	2	2	3	3	17	15	13	13	12.3511	18.7112	34.9417	35.2995	0	36.2495	11.1767	76.3667	Eif4h Isoform Long of Eukaryotic translation initiation factor 4H
Eif5a	IPI00108125	90	65	18	19	99	55	71	56	1	12	35	37	84	58	53	63	14	16	23	17	75	70	68	37	63	77	63	88	60	32	33	24	128.619	260.633	83.4535	283.98	68.8145	272.439	333.746	193.882	Eif5a Eukaryotic translation initiation factor 5A-1
Eif5b	IPI00756424	0	0	0	0	2	1	1	2	0	0	0	0	12	8	7	5	0	0	0	0	5	9	2	4	10	12	0	0	3	4	1	3	0	5.59034	0	35.103	0	21.9223	30.8648	14.2298	Eif5b eukaryotic translation initiation factor 5B
Eif6	IPI00115862	0	0	0	0	0	0	0	0	0	0	0	0	11	10	8	9	0	0	0	0	11	9	1	2	0	0	0	0	5	6	3	8	0	0	0	41.8797	0	25.4188	0	28.7949	Eif6 Eukaryotic translation initiation factor 6
Elac2	IPI00400401	0	0	0	0	6	4	3	6	0	0	0	0	1	0	2	2	0	0	0	0	8	8	13	4	0	0	0	0	0	0	0	0	0	17.6911	0	5.53054	0	35.8405	0	0	Elac2 Isoform 1 of Zinc phosphodiesterase ELAC protein 2
Elavl1	IPI00108271	10	9	7	11	9	6	4	11	3	7	10	10	4	7	4	7	1	4	7	8	4	4	6	5	5	6	7	11	8	9	6	5	29.4496	27.9436	29.4224	24.3866	19.2624	20.4955	31.7709	36.8369	Elavl1 ELAV-like protein 1
Elavl2	IPI00121676	0	0	3	3	0	0	0	0	0	0	0	0	0	0	0	0	0	0	0	0	0	0	0	0	1	1	2	1	0	0	0	0	6.19985	0	0	0	0	0	5.64029	0	Elavl2 ELAV-like protein 2
Elp2	IPI00461189	0	0	0	0	3	0	0	2	0	0	0	0	0	0	0	0	0	0	0	0	1	0	2	0	0	1	1	2	0	0	0	0	0	4.82054	0	0	0	3.23759	3.98521	0	Elp2 Isoform 1 of Elongator complex protein 2
Elp3	IPI00224682	0	0	0	0	1	3	2	1	0	0	0	0	3	0	3	1	0	0	0	0	3	1	1	0	0	0	0	0	3	1	1	0	0	6.36516	0	7.64157	0	5.50735	0	6.35011	Elp3 Isoform 2 of Elongator complex protein 3
Emb	IPI00129968	62	49	12	22	0	0	0	0	15	14	11	9	0	0	0	0	10	8	6	9	0	0	0	0	20	26	59	76	0	0	0	0	99.3114	0	48.555	0	31.2884	0	187.503	0	Emb Embigin precursor
Emd	IPI00114401	0	0	0	0	1	2	1	0	3	4	1	2	1	1	2	5	0	0	0	0	2	1	5	5	8	10	4	4	4	5	4	5	0	3.68348	9.66666	10.0332	0	13.8456	32.5576	23.8678	Emd Emerin
Emg1	IPI00127554	2	1	1	2	0	0	0	0	0	0	0	0	2	4	1	2	0	0	0	0	3	2	3	0	0	0	0	0	1	1	2	1	4.79137	0	0	9.95511	0	8.76333	0	6.81672	Emg1 Probable ribosome biogenesis protein NEP1
Eml2	IPI00466495	0	0	0	0	0	0	0	0	0	0	0	0	0	0	0	0	0	0	0	0	1	1	1	1	0	0	0	0	0	0	0	0	0	0	0	0	0	4.3319	0	0	Eml2 Isoform 1 of Echinoderm microtubule-associated protein-like 2
Eml4	IPI00399453,IPI00652516	0	0	0	0	0	0	0	0	0	0	0	2	0	1	1	2	0	0	0	0	1	2	4	3	2	4	2	3	0	0	0	0	0	0	1.79163	4.47371	0	10.7259	12.7643	0	Eml4 Isoform 3 of Echinoderm microtubule-associated protein-like 4,Eml4 Isoform 1 of Echinoderm microtubule-associated protein-like 4
Enah	IPI00284242,IPI00284246	4	2	3	3	0	2	0	1	0	0	0	0	0	0	0	0	0	0	0	0	0	0	0	0	1	3	1	1	0	0	0	0	9.70106	2.75529	0	0	0	0	7.22797	0	Enah Isoform 1 of Protein enabled homolog,Enah Isoform 4 of Protein enabled homolog
Eno1100044223	IPI00462072	118	98	22	47	370	281	274	277	9	17	42	43	185	196	179	197	5	7	16	15	148	141	115	188	23	28	38	36	328	183	220	274	195.859	1112.78	109.423	835.807	41.929	639.52	139.629	1317.88	EG433182;Eno1;LOC100044223 Alpha-enolase
Eno3	IPI00228548	0	0	0	0	107	107	75	78	0	0	0	0	0	0	0	0	0	0	0	0	0	0	0	0	0	0	0	0	48	50	41	100	0	339.971	0	0	0	0	0	315.344	Eno3 Beta-enolase
Enoph1	IPI00653664	2	4	3	6	0	0	0	0	0	0	0	0	0	0	0	0	0	0	0	0	0	0	0	0	2	1	3	4	2	0	0	0	12.6232	0	0	0	0	0	10.7645	2.35463	Enoph1 Isoform 1 of Enolase-phosphatase E1
Enpep	IPI00134585	1	0	24	6	0	0	0	0	0	0	0	0	0	0	0	0	10	14	19	46	7	11	8	3	0	0	0	0	0	0	0	0	32.6478	0	0	0	81.5521	31.7415	0	0	Enpep Glutamyl aminopeptidase
Enpp3	IPI00458003	2	2	3	6	0	0	0	0	0	0	0	0	0	0	0	0	0	0	0	0	0	0	0	0	13	19	13	16	6	1	1	1	11.4563	0	0	0	0	0	70.9766	11.1969	Enpp3 Ectonucleotide pyrophosphatase/phosphodiesterase family member 3
ENSMUSG00000056003100040211	IPI00117947	0	0	0	0	0	0	0	0	0	0	0	0	0	0	0	0	0	0	0	0	0	0	4	1	2	1	1	1	0	0	0	0	0	0	0	0	0	5.29973	6.22023	0	Clns1a;ENSMUSG00000056003;LOC100040211 Methylosome subunit pICln
ENSMUSG00000069492	IPI00675491	0	0	0	0	0	0	0	0	0	0	0	0	17	18	23	24	0	0	0	0	0	0	0	0	8	11	2	2	5	1	2	1	0	0	0	90.6645	0	0	30.1601	11.526	ENSMUSG00000069492 Gag
ENSMUSG00000073624	IPI00420814	0	0	0	0	0	0	0	0	8	6	6	5	13	16	20	15	0	0	0	0	0	0	0	0	1	2	2	1	0	0	0	0	0	0	24.8875	70.6885	0	0	6.91974	0	ENSMUSG00000073624 Putative gag-pol protein
Entpd3	IPI00221493	0	0	0	0	0	0	0	0	2	6	2	2	0	0	0	0	0	0	0	0	0	0	0	0	0	0	0	0	0	0	0	0	0	0	11.5339	0	0	0	0	0	Entpd3 Adult male corpora quadrigemina cDNA, RIKEN full-length enriched library, clone:B230353O06 product:ectonucleoside triphosphate diphosphohydrolase 3, full insert sequence
Epb4.1	IPI00395157	0	0	0	0	0	0	0	0	0	0	0	0	0	0	0	0	0	0	0	0	0	0	0	0	1	2	0	0	0	0	0	0	0	0	0	0	0	0	4.11004	0	Epb4.1 Isoform 1 of Protein 4.1
Epb4.1l2	IPI00227267,IPI00309481,IPI00403406	1	0	2	1	0	0	0	0	0	0	2	0	2	2	1	2	0	0	0	0	0	0	0	0	9	19	3	5	2	0	1	2	3.74267	0	2.19133	7.72746	0	0	45.5198	6.49069	Epb4.1l2 7 days neonate cerebellum cDNA, RIKEN full-length enriched library, clone:A730060B10 product:erythrocyte protein band 4.1-like 2, full insert sequence,Epb4.1l2 Band 4.1-like protein 2,Epb4.1l2 Protein 4.1G
Epb4.1l5	IPI00469962	0	0	0	0	0	0	0	0	0	0	0	0	0	0	0	0	0	0	0	0	0	0	0	0	2	1	0	0	0	0	0	0	0	0	0	0	0	0	4.38174	0	Epb4.1l5 erythrocyte protein band 4.1-like 5 isoform 1
Epha1	IPI00120222	0	0	0	0	0	0	0	0	0	0	0	0	0	0	0	0	0	0	0	0	0	0	0	0	3	4	3	5	0	0	0	0	0	0	0	0	0	0	17.0212	0	Epha1 Ephrin type-A receptor 1 precursor
Epha2	IPI00129220	20	22	21	41	1	0	2	2	0	0	0	0	0	0	0	0	0	1	5	13	1	1	1	0	3	5	10	15	0	0	0	0	87.3891	4.51994	0	0	17.0954	3.29582	33.7719	0	Epha2 Ephrin type-A receptor 2 precursor
Epha4	IPI00129198	0	0	5	12	0	0	0	0	0	0	0	0	0	0	0	0	0	0	0	0	0	0	0	0	0	0	0	0	0	0	0	0	17.1521	0	0	0	0	0	0	0	Epha4 Isoform Long of Ephrin type-A receptor 4 precursor
Ephb2	IPI00108870	3	3	4	3	0	0	0	0	0	0	0	0	0	0	0	0	0	0	0	0	0	0	0	0	0	0	0	0	0	0	0	0	10.7934	0	0	0	0	0	0	0	Ephb2 Isoform 1 of Ephrin type-B receptor 2 precursor
Ephb3	IPI00130442	3	3	15	8	0	0	0	0	0	0	0	0	0	0	0	0	2	4	29	40	9	8	8	7	0	0	1	2	0	0	0	0	27.6813	0	0	0	71.1413	34.7249	2.70576	0	Ephb3 Ephrin type-B receptor 3 precursor
Ephb4	IPI00416163	3	3	12	3	0	0	0	0	0	0	0	0	0	0	0	0	0	0	0	0	0	0	0	0	0	0	0	0	0	0	0	0	19.5331	0	0	0	0	0	0	0	Ephb4 Ephrin receptor
Epn2	IPI00336844	0	0	0	0	0	0	0	0	0	0	0	0	0	0	0	0	0	0	0	0	1	2	2	0	0	0	0	0	0	0	0	0	0	0	0	0	0	5.48588	0	0	Epn2 Isoform 1 of Epsin-2
Epn3	IPI00127364	0	0	0	0	0	0	0	0	0	0	0	0	0	0	0	0	0	0	0	0	0	0	0	0	1	2	0	0	0	0	0	0	0	0	0	0	0	0	4.11004	0	Epn3 Epsin-3
Eppk1	IPI00320459	0	0	0	0	0	0	0	0	2	1	4	2	2	11	6	15	0	0	0	0	0	0	0	0	0	0	0	0	3	1	2	1	0	0	9.17819	37.9401	0	0	0	9.17135	Eppk1 Epiplakin
Eprs	IPI00339916	16	13	9	13	17	17	18	12	2	9	2	6	22	18	21	18	1	0	6	5	24	23	39	16	3	9	6	7	10	11	10	9	39.4181	58.805	17.8453	87.0353	11.872	110.542	28.0667	53.1	Eprs Bifunctional aminoacyl-tRNA synthetase
Eps15l1	IPI00420185	0	0	0	0	0	0	0	0	0	0	3	2	2	1	1	2	0	0	0	0	3	1	2	1	0	0	2	5	0	0	2	2	0	0	5.07862	6.61363	0	7.60934	6.27881	5.64248	Eps15l1 Isoform 1 of Epidermal growth factor receptor substrate 15-like 1
Eps8	IPI00622390	0	0	0	0	0	0	0	0	0	0	0	0	0	0	0	0	0	0	0	0	1	1	0	1	0	0	0	0	0	0	0	0	0	0	0	0	0	3.26599	0	0	Eps8 NOD-derived CD11c dendritic cells cDNA, RIKEN full-length enriched library, clone:F630116G04 product:epidermal growth factor receptor pathway substrate 8, full insert sequence
Eps8l2	IPI00115492	0	0	0	0	0	0	0	0	3	1	7	12	7	10	9	15	0	0	0	0	0	0	0	0	0	0	0	0	0	0	0	0	0	0	22.4706	45.4782	0	0	0	0	Eps8l2 Isoform 1 of Epidermal growth factor receptor kinase substrate 8-like protein 2
Erap1	IPI00318595	0	0	0	0	0	0	0	0	0	0	0	0	2	1	1	2	0	0	0	0	0	0	0	0	0	0	0	0	0	0	0	0	0	0	0	6.61363	0	0	0	0	Erap1 Endoplasmic reticulum aminopeptidase 1
Eras	IPI00330012	0	0	0	2	0	13	13	7	0	0	0	0	0	0	0	0	0	0	0	0	0	0	0	0	0	0	0	0	0	0	0	0	1.94829	29.3713	0	0	0	0	0	0	Eras GTPase ERas precursor
Erbb2	IPI00626433	0	0	0	0	0	0	0	0	0	0	0	0	0	0	0	0	0	0	0	0	0	0	0	0	0	1	6	4	0	0	0	0	0	0	0	0	0	0	10.5758	0	Erbb2 Receptor tyrosine-protein kinase erbB-2 precursor
Erc1100048600	IPI00117731	0	0	0	0	0	0	0	0	0	0	0	0	0	0	0	0	0	0	0	0	0	1	3	2	0	0	0	0	0	0	0	0	0	0	0	0	0	6.39404	0	0	Erc1;LOC100048600 Isoform 1 of ELKS/RAB6-interacting/CAST family member 1
Ercc5	IPI00310463	0	0	0	0	0	0	0	0	0	0	0	0	0	0	0	0	1	1	0	1	0	0	0	0	0	0	0	0	0	0	0	0	0	0	0	0	2.70643	0	0	0	Ercc5 DNA-repair protein complementing XP-G cells homolog
Ercc6l	IPI00221889	0	0	0	0	0	2	0	2	0	0	0	0	2	1	0	0	0	0	0	0	0	0	0	0	1	2	0	0	0	0	0	0	0	3.67038	0	3.25375	0	0	4.11004	0	Ercc6l Excision repair cross-complementing rodent repair deficiency complementation group 6-like
Erlin1	IPI00331524	0	0	0	0	0	0	0	0	0	0	0	0	0	0	0	0	0	0	0	0	2	3	4	4	0	0	0	0	0	0	0	0	0	0	0	0	0	13.9919	0	0	Erlin1 39 kDa protein
Erlin2	IPI00221540	0	0	0	0	6	1	1	0	0	0	0	0	6	5	5	3	0	0	0	0	3	4	6	4	0	0	0	0	0	0	0	0	0	7.74731	0	20.8812	0	18.3537	0	0	Erlin2 Erlin-2
Ermp1	IPI00407222	0	0	0	0	0	0	0	0	2	2	1	2	15	13	12	8	0	0	0	0	4	2	5	2	0	0	0	0	3	1	2	0	0	0	6.8006	52.7743	0	14.0731	0	7.85653	Ermp1 Isoform 1 of Endoplasmic reticulum metallopeptidase 1
Ero1l	IPI00754386	0	0	0	0	0	0	0	0	4	6	1	3	15	11	3	5	1	1	1	1	8	4	9	11	5	4	5	4	3	2	1	1	0	0	13.4285	37.2516	3.86355	34.3328	21.1987	8.97668	Ero1l ERO1-like protein alpha precursor
Erp29	IPI00118832	1	1	7	6	3	4	8	1	1	10	4	6	8	5	9	6	8	3	6	9	17	11	19	5	10	9	23	25	3	1	3	2	14.6592	14.3578	19.8988	30.8126	24.5836	56.5963	71.0463	11.9926	Erp29 Endoplasmic reticulum protein ERp29 precursor
Esd	IPI00109142	0	0	0	0	0	0	0	0	0	0	0	0	3	3	3	4	0	0	0	0	2	0	2	1	0	0	0	0	7	2	1	1	0	0	0	14.3718	0	5.37943	0	13.6859	Esd S-formylglutathione hydrolase
Esf1	IPI00169521	0	0	0	0	0	0	0	0	0	0	0	0	0	0	0	0	0	0	0	0	0	1	2	0	3	4	0	0	0	0	0	0	0	0	0	0	0	3.25597	9.77123	0	Esf1 ESF1 homolog
Esrrb	IPI00752694,IPI00874774	0	0	0	0	3	1	4	1	0	0	0	0	5	2	3	5	0	0	0	0	0	0	0	0	0	0	0	0	0	0	0	0	0	8.21151	0	16.5275	0	0	0	0	Esrrb Steroid hormone receptor ERR2,Esrrb Estrogen related receptor, beta
Etf1	IPI00312468	28	28	6	8	25	20	19	31	1	3	0	4	17	19	22	19	2	0	3	2	22	24	23	15	5	5	7	8	12	3	4	5	47.0245	87.7727	7.35872	85.0296	6.9616	91.3635	27.8897	30.6628	Etf1 Eukaryotic peptide chain release factor subunit 1
Etfa	IPI00116753	0	0	0	0	17	17	8	14	0	0	0	0	24	25	31	25	0	0	0	0	25	16	15	5	1	0	2	2	24	22	14	16	0	52.1702	0	115.886	0	66.7995	5.22813	99.241	Etfa Electron transfer flavoprotein subunit alpha, mitochondrial precursor
Etfb	IPI00121440	1	0	3	2	0	5	6	7	6	5	6	7	9	9	8	11	1	1	2	1	9	8	7	7	5	4	3	7	1	1	1	3	5.80929	16.0851	23.6752	40.8852	5.02067	33.659	21.8581	7.93994	Etfb Electron transfer flavoprotein subunit beta
Ethe1	IPI00113386	0	0	0	0	0	0	0	0	0	0	0	0	0	0	0	0	0	0	0	0	0	0	0	0	0	0	0	0	2	2	1	2	0	0	0	0	0	0	0	9.11419	Ethe1 ETHE1 protein, mitochondrial precursor
Etl4	IPI00411164	0	0	0	0	0	0	0	0	1	1	8	4	3	6	5	7	0	0	0	0	0	0	0	0	2	3	1	0	0	0	0	0	0	0	14.3052	23.3035	0	0	7.91184	0	Etl4 enhancer trap locus 4
Ewsr1	IPI00322492	2	3	1	2	4	4	3	3	3	3	3	3	3	4	1	0	0	0	0	0	1	2	3	1	1	2	3	5	2	2	1	0	5.95823	12.9523	11.8444	8.76588	0	7.58787	11.3601	6.48455	Ewsr1 Ewing sarcoma homolog
Exoc3	IPI00454030	0	0	0	0	0	0	0	0	0	0	0	0	0	0	0	0	0	0	0	0	0	2	1	0	0	0	0	0	0	0	0	0	0	0	0	0	0	3.3142	0	0	Exoc3 Exocyst complex component 3
Exoc4	IPI00129959	0	0	0	0	0	0	0	0	0	0	0	0	0	0	0	0	0	0	0	0	0	1	1	0	0	0	0	0	4	2	0	1	0	0	0	0	0	2.19006	0	8.64758	Exoc4 Exocyst complex component 4
Exoc8	IPI00377299	0	0	0	0	0	0	0	0	0	0	0	0	0	0	0	0	0	0	0	0	0	0	1	1	0	0	0	0	0	0	0	0	0	0	0	0	0	2.10199	0	0	Exoc8 Exocyst complex component 8
Exosc1	IPI00118360	0	0	0	0	0	0	0	0	0	0	0	0	0	0	0	0	0	0	0	0	2	1	0	0	0	0	0	0	0	0	0	0	0	0	0	0	0	3.33567	0	0	Exosc1 Isoform 1 of 3`-5` exoribonuclease CSL4 homolog
Exosc10	IPI00280255	0	0	0	0	0	1	2	1	0	0	0	0	4	4	2	3	0	0	0	0	3	1	0	0	0	0	0	0	0	0	0	0	0	3.52817	0	14.3253	0	4.44144	0	0	Exosc10 Exosc10 protein
Exosc2	IPI00121437	0	0	0	0	0	0	0	0	0	0	0	0	0	1	2	2	0	0	0	0	3	3	3	1	0	0	0	0	5	3	3	4	0	0	0	5.57441	0	10.9235	0	19.6004	Exosc2 Exosome complex exonuclease RRP4
Exosc4	IPI00310857	0	0	0	0	0	0	0	0	0	0	0	0	0	0	0	0	0	0	0	0	0	0	0	0	0	0	0	0	4	2	0	0	0	0	0	0	0	0	0	7.33275	Exosc4 Exosome complex exonuclease RRP41
Exosc5	IPI00133532	0	0	0	0	0	0	0	0	0	0	0	0	1	1	1	0	0	0	0	0	1	1	2	0	0	0	0	0	0	0	0	0	0	0	0	3.28448	0	4.36174	0	0	Exosc5 Exosome complex exonuclease RRP46
Exosc6	IPI00466593	0	0	0	0	4	1	2	2	0	0	0	0	1	4	3	3	0	0	0	0	2	3	1	0	0	0	0	0	0	0	0	0	0	8.4304	0	12.2161	0	6.64988	0	0	Exosc6 Exosome complex exonuclease MTR3
Exosc7	IPI00387489	0	0	0	0	0	0	0	0	0	0	0	0	0	0	1	1	0	0	0	0	2	1	2	0	0	0	0	0	1	0	2	2	0	0	0	2.23029	0	5.4675	0	6.81979	Exosc7 Exosome component 7
Exosc8	IPI00109639	0	0	0	0	0	0	1	1	0	0	0	0	0	0	0	0	0	0	0	0	0	1	1	1	0	0	0	0	0	0	0	0	0	1.76158	0	0	0	3.22613	0	0	Exosc8 Exosome complex exonuclease RRP43
Exosc9	IPI00119442	0	0	0	0	2	2	2	1	0	0	0	0	1	1	2	1	0	0	0	0	1	0	2	3	0	1	1	2	0	0	0	0	0	6.44184	0	5.51477	0	6.34582	3.98521	0	Exosc9 Exosome complex exonuclease RRP45
Eya3	IPI00125604	0	0	0	0	0	0	0	0	0	0	0	0	0	0	0	0	0	0	0	0	3	0	0	0	0	0	0	0	0	0	0	0	0	0	0	0	0	3.31729	0	0	Eya3 eyes absent 3 homolog isoform 2
F11r	IPI00121362	43	37	22	37	0	0	0	0	14	24	16	29	3	2	2	1	17	4	17	20	0	0	0	0	6	12	29	25	0	0	0	0	106.759	0	79.9964	8.76852	55.5714	0	74.5073	0	F11r F11 receptor
F3	IPI00118069	0	0	2	0	0	0	0	0	0	0	0	0	0	0	0	0	1	2	4	14	0	0	0	0	0	0	0	0	0	0	0	0	2.18494	0	0	0	18.6447	0	0	0	F3 Tissue factor precursor
F5	IPI00406603	0	0	0	0	0	0	0	0	2	1	1	0	0	0	0	0	0	0	0	0	0	0	0	0	0	0	0	0	0	0	0	0	0	0	4.09957	0	0	0	0	0	F5 coagulation factor V
F630043A04Rik	IPI00387253	0	0	0	0	2	1	1	1	0	0	0	0	0	0	0	0	0	0	0	0	0	1	0	1	0	0	0	0	0	0	0	0	0	4.67525	0	0	0	2.16022	0	0	F630043A04Rik Uncharacterized protein C13orf3 homolog
Fabp3	IPI00230124	8	8	13	5	0	0	0	0	13	29	15	14	20	20	23	20	33	43	25	17	11	8	24	62	9	14	5	6	0	0	0	0	28.409	0	68.9633	91.5836	115.117	110.975	41.9323	0	Fabp3 Fatty acid-binding protein, heart
Fabp5	IPI00114162	3	1	0	0	0	0	0	0	1	2	1	1	1	2	1	1	0	0	0	0	0	0	0	0	5	7	9	6	0	0	0	0	2.33419	0	4.85753	5.5279	0	0	30.6564	0	Fabp5 Fatty acid-binding protein, epidermal
Faf1	IPI00108791	1	3	1	4	4	4	1	1	2	4	0	3	4	6	8	3	2	1	1	0	4	3	4	2	0	1	3	3	2	1	0	2	7.32293	9.42912	8.41956	23.1571	4.0166	14.1313	6.79491	6.29602	Faf1 FAS-associated factor 1
Fah	IPI00310035	0	0	0	0	0	0	0	0	0	0	0	0	0	0	0	0	0	0	0	0	0	0	0	0	0	0	0	0	3	2	2	0	0	0	0	0	0	0	0	9.16828	Fah Fumarylacetoacetase
Fanci	IPI00225412	0	0	0	0	5	6	10	3	0	0	0	0	4	1	5	2	0	0	0	0	3	3	2	0	0	0	0	0	0	0	0	0	0	21.7147	0	13.1563	0	8.82156	0	0	Fanci Isoform 1 of Fanconi anemia group I protein homolog
Farp1	IPI00356904	0	0	0	0	0	0	0	0	0	0	0	0	2	2	2	3	0	0	0	0	0	0	0	0	0	0	0	0	0	0	0	0	0	0	0	9.95775	0	0	0	0	Farp1 FERMRhoGEF (Arhgef) and pleckstrin domain protein 1
Farsa	IPI00263874	0	0	0	0	16	14	8	7	0	0	0	2	7	7	5	6	0	0	0	0	8	2	4	2	0	0	0	0	0	0	0	0	0	42.0075	1.79163	27.5676	0	17.4302	0	0	Farsa Phenylalanyl-tRNA synthetase alpha chain
Farsb	IPI00322828,IPI00331443	8	7	1	10	7	6	5	4	0	0	0	2	7	13	6	8	0	0	0	0	6	11	12	8	3	2	2	5	4	4	1	2	19.5866	20.3909	1.79163	37.6104	0	40.0798	13.4911	14.0923	Farsb Phenylalanyl-tRNA synthetase beta chain,Farsb CRL-1722 L5178Y-R cDNA, RIKEN full-length enriched library, clone:I730042L21 product:phenylalanine-tRNA synthetase-like, beta subunit, full insert sequence
Fasn	IPI00113223	14	15	13	15	27	24	46	38	1	1	5	4	26	38	28	32	0	0	7	9	60	36	65	41	4	11	7	9	33	35	25	36	45.736	122.708	11.0182	137.111	15.2642	218.579	34.8825	169.757	Fasn Fatty acid synthase
Fastkd2	IPI00267299	0	0	0	0	0	0	0	0	0	0	0	0	1	0	0	1	0	0	0	0	0	0	0	0	0	0	0	0	0	0	0	0	0	0	0	2.19956	0	0	0	0	Fastkd2 FAST kinase domain-containing protein 2
Fat1	IPI00623114,IPI00874921	3	1	21	27	0	0	0	0	15	17	2	1	0	0	0	0	3	7	5	8	0	0	0	0	100	133	121	165	3	2	2	4	51.578	0	34.2557	0	21.7303	0	585.898	14.4276	Fat1 FAT tumor suppressor homolog 1,Fat1 Fat1 protein
Fat2	IPI00343214	0	0	0	0	0	0	0	0	0	0	0	0	0	0	0	0	0	0	0	0	3	0	0	0	0	0	0	0	0	0	0	0	0	0	0	0	0	3.31729	0	0	Fat2 FAT tumor suppressor homolog 2
Fau	IPI00399483	0	0	0	0	0	0	0	0	0	0	0	0	5	5	7	7	0	0	0	0	6	3	7	6	0	0	0	0	0	0	0	0	0	0	0	26.531	0	23.6849	0	0	Fau 40S ribosomal protein S30
Fbln2	IPI00132067	0	0	0	0	0	0	0	0	0	0	0	0	0	0	0	0	0	0	3	4	0	0	0	0	0	0	0	0	0	0	0	0	0	0	0	0	6.6555	0	0	0	Fbln2 Isoform 1 of Fibulin-2 precursor
Fbxl19	IPI00420711	0	0	0	0	0	0	0	0	0	0	0	0	0	0	0	0	0	0	0	0	1	0	1	0	0	0	0	0	0	0	0	0	0	0	0	0	0	2.17168	0	0	Fbxl19 Isoform 1 of F-box/LRR-repeat protein 19
Fbxo15	IPI00317211	1	0	1	2	0	0	0	0	0	0	0	0	0	0	0	0	0	0	0	0	0	0	0	0	0	0	0	0	0	0	0	0	3.62435	0	0	0	0	0	0	0	Fbxo15 Blastocyst blastocyst cDNA, RIKEN full-length enriched library, clone:I1C0048I09 product:F-box only protein 15, full insert sequence
Fbxo21	IPI00123296	0	0	0	0	0	0	0	0	0	0	0	0	0	1	1	0	0	0	0	0	0	0	0	0	0	0	0	0	0	0	0	0	0	0	0	2.21452	0	0	0	0	Fbxo21 Isoform 1 of F-box only protein 21
Fbxo22	IPI00120982	0	0	0	0	0	0	0	0	0	0	0	0	0	0	0	0	0	0	0	0	0	0	2	1	0	0	0	0	0	0	0	0	0	0	0	0	0	3.1679	0	0	Fbxo22 F-box only protein 22
Fbxo6	IPI00137697	0	0	0	0	0	0	0	0	0	0	0	0	0	0	0	0	0	0	0	0	1	1	1	1	0	0	0	0	0	0	0	0	0	0	0	0	0	4.3319	0	0	Fbxo6 F-box only protein 6
Fbxw8	IPI00378206	0	0	0	0	0	0	0	0	0	0	0	0	2	1	1	2	0	0	0	0	4	0	6	0	0	0	0	0	0	0	0	0	0	0	0	6.61363	0	10.8185	0	0	Fbxw8 Isoform 1 of F-box/WD repeat-containing protein 8
Fdft1	IPI00134836	0	0	0	0	0	0	0	0	0	0	0	0	3	4	4	2	0	0	0	0	0	0	0	0	2	2	1	1	3	3	2	3	0	0	0	14.3272	0	0	7.49968	14.4245	Fdft1 Squalene synthetase
Fdps	IPI00120457	1	0	1	1	10	18	28	18	0	0	0	0	21	27	21	24	0	0	0	0	11	11	6	1	4	5	8	6	36	31	22	23	2.6502	66.703	0	102.767	0	31.9606	25.5752	146.43	Fdps Farnesyl pyrophosphate synthetase
Fdxr	IPI00453981	0	0	0	0	0	0	0	0	0	0	0	0	2	4	2	4	0	0	0	0	2	0	1	0	0	0	0	0	0	0	0	0	0	0	0	13.315	0	3.27744	0	0	Fdxr Adult male thymus cDNA, RIKEN full-length enriched library, clone:5830428C01 product:ferredoxin reductase, full insert sequence
Fen1	IPI00410836	0	0	0	0	2	3	2	2	0	0	0	0	4	4	5	5	0	0	0	0	4	2	2	0	0	0	0	0	2	3	4	4	0	8.27703	0	19.8866	0	8.80318	0	17.5748	Fen1 Adult male testis cDNA, RIKEN full-length enriched library, clone:4930584I03 product:flap structure specific endonuclease 1, full insert sequence
Fer1l3	IPI00464223	0	0	0	0	0	0	0	0	7	15	1	3	12	17	14	12	2	0	2	1	0	0	0	0	0	0	0	0	0	0	0	0	0	0	24.7549	60.7394	5.00844	0	0	0	Fer1l3 Isoform 1 of Myoferlin
Fermt2	IPI00276222	0	0	0	0	10	10	5	4	0	3	0	0	3	5	6	4	0	0	0	0	4	5	3	2	0	1	1	2	1	1	4	5	0	27.0617	2.72821	19.9016	0	15.3137	3.98521	15.0888	Fermt2 Fermitin family homolog 2
Fgfbp1	IPI00415609	0	0	0	0	0	0	0	0	0	0	0	0	0	0	0	0	0	0	0	0	0	0	0	0	0	1	1	1	0	0	0	0	0	0	0	0	0	0	3.11793	0	Fgfbp1 Fibroblast growth factor-binding protein 1 precursor
Fgfr1	IPI00130549	2	4	1	2	0	0	0	0	0	0	0	0	0	0	0	0	0	0	0	0	0	0	0	0	0	0	2	2	0	0	0	0	6.54166	0	0	0	0	0	3.67698	0	Fgfr1 Isoform 1 of Basic fibroblast growth factor receptor 1 precursor
Fgfr1op	IPI00719861	0	0	0	0	0	0	0	0	0	0	0	0	0	0	0	0	0	0	0	0	0	0	0	0	0	0	0	0	2	0	1	2	0	0	0	0	0	0	0	6.49069	Fgfr1op Isoform 2 of FGFR1 oncogene partner
Fgfr2	IPI00128462	0	0	0	0	0	0	0	0	2	6	2	2	0	0	0	0	0	0	0	0	0	0	0	0	0	0	0	0	0	0	0	0	0	0	11.5339	0	0	0	0	0	Fgfr2 fibroblast growth factor receptor 2 isoform IIIc
Fh1	IPI00129928	0	0	0	0	5	6	9	12	1	1	2	2	10	10	8	18	0	0	0	0	10	8	14	5	0	1	3	4	10	8	4	5	0	29.104	5.93961	50.9761	0	40.154	7.66218	34.8669	Fh1 Isoform Mitochondrial of Fumarate hydratase, mitochondrial precursor
Fhl1	IPI00309997	0	0	0	0	0	0	0	0	0	0	0	0	0	0	0	0	0	0	0	0	2	2	3	1	0	0	0	0	0	0	0	0	0	0	0	0	0	8.69364	0	0	Fhl1 Isoform 1 of Four and a half LIM domains protein 1
Fhl3	IPI00649955,IPI00828338	0	0	0	0	0	0	0	0	0	0	0	0	0	2	2	1	0	0	0	0	2	0	0	0	1	2	1	3	0	0	0	0	0	0	0	5.55864	0	2.21153	7.68308	0	Fhl3 Four and a half LIM domains 3,Fhl3 four and a half LIM domains 3
Fip1l1	IPI00110716	0	1	1	2	5	5	2	5	0	0	2	2	2	1	2	3	0	0	0	0	5	2	1	0	6	9	9	8	2	0	1	0	3.62419	15.8529	3.98296	8.84392	0	8.84303	36.501	3.86105	Fip1l1 Isoform 1 of Pre-mRNA 3`-end-processing factor FIP1
Fis1	IPI00132217	0	0	0	0	0	0	0	0	0	0	0	0	1	1	5	5	0	0	0	0	4	1	3	2	6	5	4	7	0	0	0	0	0	0	0	13.3352	0	10.8171	25.6599	0	Fis1 Mitochondrial fission 1 protein
Fkbp11	IPI00133931	0	0	0	0	0	0	0	0	0	0	0	0	1	1	1	2	0	0	0	0	3	1	0	1	0	0	0	0	0	0	0	0	0	0	0	5.54367	0	5.47751	0	0	Fkbp11 FK506-binding protein 11 precursor
Fkbp2	IPI00133948	0	0	0	0	0	0	0	0	0	0	0	0	1	4	5	5	0	0	0	0	1	8	4	3	0	0	0	0	5	0	0	1	0	0	0	16.6767	0	17.4708	0	7.20139	Fkbp2 FK506-binding protein 2 precursor
Fkbp3	IPI00126000	0	0	0	0	1	1	1	1	1	1	3	3	3	1	3	2	0	0	0	0	2	1	2	3	1	5	1	1	4	2	2	1	0	3.67847	7.93109	9.88499	0	8.57573	9.78686	11.6604	Fkbp3 FK506-binding protein 3
Fkbp4	IPI00230139	21	25	11	15	12	13	6	13	15	18	6	5	15	16	8	14	9	11	6	8	11	6	12	7	21	24	15	17	5	26	18	22	53.4705	40.8978	43.1311	58.4905	32.4272	38.9518	92.5927	96.0337	Fkbp4 FK506-binding protein 4
Fkbp5	IPI00338963	0	0	0	0	0	0	0	0	0	0	0	0	3	2	2	2	0	0	0	0	0	0	0	0	0	0	0	0	1	2	2	1	0	0	0	9.89812	0	0	0	8.12847	Fkbp5 FK506-binding protein 5
Fkbp8	IPI00130833	0	0	0	0	0	0	0	0	0	0	0	0	2	3	2	2	0	0	0	0	2	2	0	1	0	0	0	0	0	0	0	0	0	0	0	9.94198	0	5.49589	0	0	Fkbp8 FK506 binding protein 8 isoform b
Fkbp9	IPI00130486	0	0	0	0	0	0	0	0	0	0	0	0	0	0	0	0	0	0	0	0	5	4	4	4	0	0	0	0	1	1	0	0	0	0	0	0	0	18.4334	0	2.48906	Fkbp9 FK506-binding protein 9 precursor
Flii	IPI00467104	0	0	0	0	0	0	0	0	0	0	0	0	4	7	6	11	0	0	0	0	5	5	4	4	0	0	0	0	2	3	0	2	0	0	0	31.1063	0	19.5575	0	8.91952	Flii Protein flightless-1 homolog
Flna	IPI00131138	155	145	79	68	38	35	50	56	65	98	48	79	74	72	61	65	98	96	61	87	100	100	123	92	278	350	288	303	80	83	66	83	327.601	163.651	280.554	299.939	325.136	449.417	1421.52	411.614	Flna Isoform 1 of Filamin-A
Flnb	IPI00663627	117	108	146	91	32	49	49	49	195	213	142	232	167	183	165	169	246	259	156	200	158	195	235	188	208	295	326	340	103	90	72	80	379.438	163.299	761.33	755.03	822.172	839.191	1311.56	452.969	Flnb Filamin-B
Flnc	IPI00664670	55	53	28	18	16	18	19	20	55	86	35	76	64	71	73	77	86	64	35	44	67	57	73	50	107	157	136	141	20	16	14	18	111.143	66.8955	242.238	314.889	218.67	267.778	621.217	89.2909	Flnc Isoform 1 of Filamin-C
Flot1	IPI00117181	0	0	0	0	0	0	0	0	0	0	0	0	0	2	5	4	0	0	0	0	0	0	0	0	0	0	0	0	0	0	0	0	0	0	0	12.2495	0	0	0	0	Flot1 Flotillin-1
Flot2	IPI00119060	0	0	0	0	0	0	0	0	0	0	0	0	2	1	3	1	0	0	0	0	1	0	1	0	0	0	0	0	0	0	0	0	0	0	0	7.68543	0	2.17168	0	0	Flot2 flotillin 2 isoform 1
Flrt2	IPI00222908	0	0	0	0	0	0	0	0	0	0	0	0	0	0	0	0	0	1	1	3	0	0	0	0	0	0	0	0	0	0	0	0	0	0	0	0	4.50654	0	0	0	Flrt2 Adult male aorta and vein cDNA, RIKEN full-length enriched library, clone:A530098L04 product:LEUCINE-RICH REPEAT TRANSMEMBRANE PROTEIN FLRT2 homolog
Flrt3100048721	IPI00221707	0	0	9	7	0	0	0	0	0	0	0	0	0	0	0	0	4	2	5	3	0	0	0	0	0	0	0	0	0	0	0	0	16.6513	0	0	0	13.8927	0	0	0	LOC100048721;Flrt3 12 days embryo head cDNA, RIKEN full-length enriched library, clone:3002006M21 product:fibronectin leucine rich transmembrane protein 3, full insert sequence
Fmnl3	IPI00467225	0	0	0	0	0	0	0	0	0	0	0	0	1	1	1	0	0	0	0	0	0	0	0	0	0	0	0	0	0	0	0	0	0	0	0	3.28448	0	0	0	0	Fmnl3 Fmnl3 protein
Fmr1	IPI00227005	1	0	1	1	5	7	4	3	0	0	0	0	3	1	3	1	1	2	0	2	7	4	3	0	2	6	2	1	0	0	0	0	2.6502	17.5559	0	8.75539	4.46378	15.4347	13.5887	0	Fmr1 Isoform ISO3 of Fragile X mental retardation protein 1 homolog
Fn1	IPI00113539,IPI00352163,IPI00652813	21	14	209	113	1	1	1	2	53	59	48	59	17	12	12	15	45	33	145	320	26	29	42	18	15	19	21	27	3	0	3	7	358.828	4.59355	214.604	61.7075	496.946	124.768	91.3886	17.2549	Fn1 Fibronectin precursor,Fn1 NOD-derived CD11c dendritic cells cDNA, RIKEN full-length enriched library, clone:F630118J10 product:fibronectin 1, full insert sequence,Fn1 CDNA, RIKEN full-length enriched library, clone:M5C1012H16 product:fibronectin 1, full insert sequence
Fnbp4	IPI00119242	0	0	0	0	0	0	1	1	0	0	0	0	1	2	1	0	0	0	0	0	2	0	0	0	0	0	0	0	0	0	0	0	0	1.76158	0	4.39831	0	2.21153	0	0	Fnbp4 formin binding protein 4
Fndc3b	IPI00229601	0	0	0	0	0	0	0	0	0	0	0	0	0	0	0	0	0	0	0	0	4	0	0	0	0	0	0	0	0	0	0	0	0	0	0	0	0	4.42306	0	0	Fndc3b Fibronectin type III domain-containing protein 3B
Fnta	IPI00118904	0	0	0	0	9	9	1	0	0	0	0	0	0	0	0	0	0	0	0	0	5	1	0	0	0	0	0	0	4	2	4	2	0	18.0985	0	0	0	6.65297	0	15.9881	Fnta Protein farnesyltransferase/geranylgeranyltransferase type-1 subunit alpha
Fpgs	IPI00114365	0	0	0	0	0	0	0	0	0	0	0	0	1	0	4	4	0	0	0	0	0	0	0	0	0	0	0	0	0	0	0	0	0	0	0	9.99112	0	0	0	0	Fpgs Isoform Mitochondrial of Folylpolyglutamate synthase, mitochondrial precursor
Frap1	IPI00268673	0	0	0	0	0	0	0	0	0	0	0	0	0	0	1	3	0	0	0	0	1	0	1	1	0	0	0	0	0	0	0	0	0	0	0	4.48948	0	3.20775	0	0	Frap1 Isoform 1 of FKBP12-rapamycin complex-associated protein
Frem2	IPI00553703	0	0	0	0	0	0	0	0	0	0	0	0	0	0	0	0	0	0	0	0	0	0	0	0	12	14	35	38	0	0	0	0	0	0	0	0	0	0	103.475	0	Frem2 Isoform 1 of FRAS1-related extracellular matrix protein 2 precursor
Frg1	IPI00311968	0	0	0	0	2	2	1	0	0	0	0	0	1	1	2	2	0	0	0	0	0	0	0	0	1	0	4	4	1	1	2	0	0	4.68026	0	6.64437	0	0	8.9051	5.5019	Frg1 Protein FRG1
Fscn1	IPI00353563	3	4	3	6	8	5	12	4	0	0	0	0	6	1	3	3	0	0	0	0	14	6	14	5	5	8	2	3	12	1	3	0	13.2068	26.393	0	14.2245	0	42.3287	22.5356	19.9588	Fscn1 Fascin
Ftl1665937	IPI00608020	0	0	0	0	1	1	1	1	0	0	0	0	0	0	0	0	0	0	0	0	0	0	0	0	0	0	0	0	15	12	9	4	0	3.67847	0	0	0	0	0	52.2178	Ftl1;EG665937 ferritin light chain 1
Ftl2	IPI00228379	0	0	0	0	0	0	0	0	0	0	0	0	0	0	0	0	0	0	0	0	0	0	0	0	1	4	0	0	0	0	0	0	0	0	0	0	0	0	6.66893	0	Ftl2 Ferritin light chain 2
Fto	IPI00280462	0	0	0	0	0	0	0	0	0	0	0	0	0	0	0	0	0	0	0	0	3	0	2	0	0	0	0	0	2	2	0	1	0	0	0	0	0	5.44912	0	6.29295	Fto Isoform 1 of Protein fatso
Ftsj1100044636	IPI00228292	0	0	0	0	0	0	0	0	0	0	0	0	0	0	0	0	0	0	0	0	0	0	0	0	0	0	0	0	1	0	0	1	0	0	0	0	0	0	0	2.49213	Ftsj1;LOC100044636 Ftsj homolog
Ftsj3	IPI00119632	1	5	3	9	13	13	9	11	1	4	3	11	8	8	10	11	0	0	0	0	13	10	7	3	15	25	14	16	10	6	8	10	15.5455	42.6039	17.8258	40.9028	0	36.186	82.7267	44.8432	Ftsj3 Putative rRNA methyltransferase 3
Fubp1	IPI00123292	6	3	1	4	9	12	7	17	2	3	6	8	15	10	14	12	1	1	1	4	11	15	18	9	9	7	13	14	10	5	5	8	10.2409	41.4942	18.5632	56.1526	6.25166	57.5367	47.6841	36.3825	Fubp1 16 days neonate thymus cDNA, RIKEN full-length enriched library, clone:A130068C19 product:Far upstream element binding protein 1 (FUSE binding protein 1) (FBP) homolog
Fubp3	IPI00379513	2	2	1	2	4	4	5	12	1	2	9	12	10	17	14	17	1	1	2	4	8	13	11	7	4	4	3	6	5	6	1	3	5.3748	22.8811	23.4768	64.2475	7.40878	42.4376	19.4397	19.208	Fubp3 11 days pregnant adult female placenta cDNA, RIKEN full-length enriched library, clone:I530027N04 product:Far upstream element binding protein 3 (FUSE binding protein 3) homolog
Fundc2	IPI00466200	0	0	0	0	1	1	0	0	0	0	0	0	0	0	0	0	0	0	0	0	0	0	0	0	0	0	0	0	2	0	1	1	0	1.91689	0	0	0	0	0	5.17587	Fundc2 FUN14 domain-containing protein 2
Fus	IPI00117063	7	6	2	2	13	14	10	17	0	0	0	0	18	19	17	16	0	0	0	0	18	10	5	4	5	7	8	13	8	8	4	7	11.7189	49.861	0	77.2073	0	40.6191	35.7561	35.1419	Fus RNA-binding protein FUS
Fusip1	IPI00117232	16	11	7	13	13	9	16	7	0	0	4	9	11	8	12	7	0	0	3	4	14	7	10	3	5	5	12	17	12	11	8	8	36.0663	41.1886	12.445	41.7957	6.6555	37.1171	40.5512	51.1269	Fusip1 Isoform 3 of FUS-interacting serine-arginine-rich protein 1
Fut8	IPI00123777	0	0	0	0	0	0	0	0	0	0	0	0	0	0	0	0	0	0	0	0	0	2	0	1	0	0	0	0	0	0	0	0	0	0	0	0	0	3.28437	0	0	Fut8 Alpha-(1,6)-fucosyltransferase
Fxn	IPI00136201	0	0	0	0	0	0	0	0	0	0	0	0	1	1	0	2	0	0	0	0	0	0	0	0	0	0	0	0	0	0	0	0	0	0	0	4.44298	0	0	0	0	Fxn Frataxin, mitochondrial precursor
Fxr1h	IPI00122521	22	27	3	4	2	7	15	16	2	1	1	2	17	12	7	11	0	0	0	0	17	15	3	0	8	8	4	7	2	1	0	1	35.7656	35.7731	5.8912	51.6857	0	38.8579	32.6005	4.9812	Fxr1h Isoform E of Fragile X mental retardation syndrome-related protein 1
Fxr2	IPI00126389	0	0	0	0	0	0	0	0	0	0	0	0	0	0	0	0	0	0	0	0	0	0	0	0	5	5	1	0	0	0	0	0	0	0	0	0	0	0	15.1242	0	Fxr2 Fragile X mental retardation, autosomal homolog 2
Fxyd6	IPI00133224	12	11	9	21	0	0	0	0	0	0	0	0	0	0	0	0	0	0	0	0	0	0	0	0	0	0	0	5	0	0	0	0	43.7101	0	0	0	0	0	4.33638	0	Fxyd6 Isoform 1 of FXYD domain-containing ion transport regulator 6 precursor
Fyttd1	IPI00462979	0	0	0	0	0	0	0	0	0	0	0	0	0	0	0	0	0	0	0	0	1	2	2	1	0	0	0	0	0	0	0	2	0	0	0	0	0	6.52196	0	2.62964	Fyttd1 Isoform 1 of Forty-two-three domain-containing protein 1
G3bp1	IPI00130095	46	45	5	4	21	28	28	16	0	0	11	34	26	19	22	17	2	1	19	10	21	14	8	7	12	13	17	15	20	16	13	15	62.4584	85.0385	42.51	92.4001	32.8051	54.7389	64.7663	83.84	G3bp1 Ras GTPase-activating protein-binding protein 1
G3bp2	IPI00124245	13	16	1	0	8	17	21	20	0	0	2	12	16	13	17	16	0	0	0	0	13	7	5	3	9	9	6	4	10	9	5	6	18.014	59.6941	12.9411	68.3845	0	30.6818	34.7717	38.9999	G3bp2 Isoform A of Ras GTPase-activating protein-binding protein 2
G6pdx	IPI00228385	0	0	0	0	4	1	6	5	0	0	0	0	3	1	2	2	0	0	0	0	6	4	7	1	7	10	5	10	10	6	5	0	0	14.5616	0	8.78429	0	19.6286	37.1813	27.1757	G6pdx Glucose-6-phosphate 1-dehydrogenase X
Gaa	IPI00111960	0	0	0	0	0	0	0	0	0	0	0	0	2	1	3	2	0	0	0	0	6	1	2	1	0	0	2	4	5	3	2	2	0	0	0	8.81503	0	10.9266	5.41153	15.4643	Gaa Lysosomal alpha-glucosidase precursor
Gab1	IPI00406794	0	0	5	8	0	0	0	0	0	1	2	2	0	0	0	0	0	0	0	0	0	0	0	0	0	0	0	0	0	0	0	0	13.2555	0	4.89236	0	0	0	0	0	Gab1 GRB2-associated-binding protein 1
Gabarapl2	IPI00309200	0	0	0	0	0	0	0	0	0	0	0	0	0	0	0	0	0	0	0	0	0	0	1	1	0	0	0	0	0	0	0	0	0	0	0	0	0	2.10199	0	0	Gabarapl2 Gamma-aminobutyric acid receptor-associated protein-like 2
Gabpa	IPI00118948	0	0	0	0	0	0	0	0	0	0	0	0	0	0	0	0	0	0	0	0	0	0	0	0	1	1	3	2	0	0	0	0	0	0	0	0	0	0	7.47878	0	Gabpa GA-binding protein alpha chain
Gadd45gip1	IPI00133193	0	0	0	0	0	0	0	0	0	0	0	0	0	0	0	0	0	0	0	0	2	0	0	0	0	0	0	0	0	0	0	0	0	0	0	0	0	2.21153	0	0	Gadd45gip1 Growth arrest and DNA-damage-inducible proteins-interacting protein 1
Gak	IPI00420480	0	0	0	0	0	0	0	0	0	0	0	0	1	1	4	2	0	0	0	0	1	1	0	0	0	0	0	0	0	0	0	0	0	0	0	8.84576	0	2.22991	0	0	Gak Isoform 1 of Cyclin G-associated kinase
Gale	IPI00153129	0	0	0	0	0	0	0	0	0	0	0	0	2	1	1	2	0	0	0	0	1	0	1	0	0	0	0	0	0	0	0	0	0	0	0	6.61363	0	2.17168	0	0	Gale UDP-glucose 4-epimerase
Galk1	IPI00265025	0	0	0	0	1	3	1	1	2	2	3	2	18	11	10	12	0	0	4	3	19	11	21	6	0	0	0	0	4	2	1	3	0	5.51867	8.99193	56.0735	7.01658	61.9758	0	12.7836	Galk1 galactokinase 1
Galk2	IPI00470995	0	0	0	0	0	0	0	0	0	0	0	0	0	0	0	0	0	0	0	0	3	0	1	0	0	0	0	0	0	0	0	0	0	0	0	0	0	4.38321	0	0	Galk2 N-acetylgalactosamine kinase
Galns	IPI00310090	0	0	0	0	0	0	0	0	0	0	0	0	1	1	2	0	0	0	0	0	0	0	0	0	0	0	0	0	0	0	0	0	0	0	0	4.38518	0	0	0	0	Galns N-acetylgalactosamine-6-sulfatase precursor
Galnt1	IPI00117174	0	0	0	0	0	0	0	0	0	0	0	0	0	0	0	0	0	0	0	0	2	0	1	0	0	0	0	0	0	0	0	0	0	0	0	0	0	3.27744	0	0	Galnt1 Polypeptide N-acetylgalactosaminyltransferase 1
Galnt2	IPI00420710	0	0	0	0	0	0	0	0	0	0	0	0	0	0	0	0	0	0	0	0	2	0	0	0	0	0	0	0	0	0	0	0	0	0	0	0	0	2.21153	0	0	Galnt2 Isoform 1 of Polypeptide N-acetylgalactosaminyltransferase 2
Ganab	IPI00115679	3	5	12	9	4	7	5	2	4	12	4	6	28	25	28	27	7	6	11	12	26	29	26	24	33	47	18	14	6	3	3	4	26.5449	16.4905	24.8594	119.123	34.6922	113.93	140.945	20.7777	Ganab Isoform 2 of Neutral alpha-glucosidase AB precursor
Gapvd1	IPI00406596	0	0	0	0	0	0	0	0	0	0	0	0	0	0	0	0	0	0	0	0	6	5	3	5	0	0	0	0	0	0	0	0	0	0	0	0	0	20.6334	0	0	Gapvd1 Isoform 2 of GTPase-activating protein and VPS9 domain-containing protein 1
Gars	IPI00112555	12	16	5	3	14	16	11	10	0	1	3	0	10	14	20	20	0	0	0	0	23	13	33	26	4	8	7	7	11	13	10	16	24.7227	47.1389	4.19639	70.899	0	102.16	29.3096	66.1045	Gars Glycyl-tRNA synthetase
Gart	IPI00230612	4	5	2	6	29	22	26	38	0	0	3	0	34	31	28	33	0	0	0	0	37	28	58	33	0	0	0	0	17	30	11	23	13.2813	105.931	3.28699	139.003	0	168.403	0	106.178	Gart phosphoribosylglycinamide formyltransferase
Gata4	IPI00119514	0	0	0	0	0	0	0	0	0	0	0	0	0	0	0	0	0	0	0	0	2	3	25	7	0	0	0	0	0	0	0	0	0	0	0	0	0	39.4843	0	0	Gata4 Transcription factor GATA-4
Gata6	IPI00411001	0	0	0	0	0	0	0	0	0	0	0	0	0	0	0	0	0	0	0	0	1	1	1	0	0	0	0	0	0	0	0	0	0	0	0	0	0	3.29582	0	0	Gata6 GATA binding protein 6
Gatad2a	IPI00625995	0	0	0	0	4	2	3	2	0	0	0	0	0	0	0	0	0	0	0	0	0	0	0	0	0	0	0	0	0	0	0	0	0	10.197	0	0	0	0	0	0	Gatad2a p66 alpha isoform a
Gatad2a100047029	IPI00229784	0	0	0	0	0	0	0	0	0	0	0	0	4	4	1	4	0	0	0	0	1	1	0	8	0	1	0	1	0	0	0	2	0	0	0	14.3542	0	10.5185	2.14672	2.62964	Gatad2a;LOC100047029 Transcriptional repressor p66 alpha
Gatad2b	IPI00128615	0	0	0	0	2	1	0	1	0	0	0	0	1	2	2	2	0	0	0	0	1	2	2	1	0	0	0	0	0	0	0	0	0	3.82876	0	7.75819	0	6.52196	0	0	Gatad2b Isoform 1 of Transcriptional repressor p66 beta
Gbf1	IPI00463493	0	0	0	0	0	0	0	0	0	0	0	0	2	0	0	0	0	0	0	0	3	2	2	0	0	0	0	0	0	0	0	0	0	0	0	2.13992	0	7.69741	0	0	Gbf1 Golgi-specific brefeldin A-resistance factor 1
Gbp2	IPI00323251	0	0	0	0	0	0	0	0	0	0	0	0	0	0	0	0	0	0	0	0	0	0	0	0	0	0	0	0	3	1	1	2	0	0	0	0	0	0	0	8.97975	Gbp2 Interferon-induced guanylate-binding protein 2
Gcat	IPI00136655	0	0	0	0	0	0	0	0	0	0	0	0	0	2	6	7	0	0	0	0	1	1	0	0	0	0	0	0	3	13	6	11	0	0	0	16.739	0	2.22991	0	44.0862	Gcat 2-amino-3-ketobutyrate coenzyme A ligase, mitochondrial precursor
Gcdh	IPI00120233	0	0	0	0	0	0	0	0	0	0	0	0	0	0	0	0	0	0	0	0	0	0	0	0	0	0	0	0	1	0	1	1	0	0	0	0	0	0	0	3.99855	Gcdh Glutaryl-CoA dehydrogenase, mitochondrial precursor
Gclc	IPI00125658	0	0	0	0	0	0	0	0	0	0	0	0	0	1	1	2	0	0	0	0	0	0	0	0	0	0	0	0	0	0	0	0	0	0	0	4.47371	0	0	0	0	Gclc Glutamate--cysteine ligase catalytic subunit
Gcn1l1	IPI00457499	0	0	0	0	17	20	17	7	0	0	0	0	18	13	26	26	0	0	0	0	33	16	30	7	0	0	0	0	26	16	13	14	0	56.1433	0	91.7266	0	93.7065	0	89.5891	Gcn1l1 GCN1 general control of amino-acid synthesis 1-like 1
Gcs1	IPI00330323	0	0	0	0	0	0	0	0	0	0	0	0	6	4	8	5	0	0	0	0	25	19	27	11	0	0	0	0	4	6	3	3	0	0	0	25.3286	0	89.1794	0	21.0435	Gcs1 Mannosyl-oligosaccharide glucosidase
Gdi1	IPI00323179	0	0	0	0	0	0	0	0	0	0	0	0	6	3	7	7	0	0	0	0	7	6	10	11	0	0	0	0	2	21	17	18	0	0	0	25.3733	0	36.5412	0	79.1773	Gdi1 Rab GDP dissociation inhibitor alpha
Gdi2	IPI00122565	28	26	6	10	33	36	24	26	0	0	6	6	24	17	19	22	0	0	0	0	31	19	19	24	13	14	7	8	47	41	30	32	47.8059	110.126	11.9489	90.3784	0	100.756	51.8139	196.382	Gdi2 Isoform 1 of Rab GDP dissociation inhibitor beta
Gemin4	IPI00169775	0	0	0	0	0	0	0	0	0	0	0	0	0	0	0	0	0	0	0	0	2	3	7	2	0	0	0	0	0	0	0	0	0	0	0	0	0	15.1175	0	0	Gemin4 0 day neonate cerebellum cDNA, RIKEN full-length enriched library, clone:C230037I02 product:gem (nuclear organelle) associated protein 4, full insert sequence
Gemin5	IPI00226397	1	1	1	2	3	5	5	3	0	0	0	0	2	1	4	4	0	0	0	0	6	1	2	4	0	0	0	0	0	0	0	0	4.20778	14.5686	0	12.1749	0	14.0349	0	0	Gemin5 Gem-associated protein 5
Gfm1	IPI00230283	0	0	0	0	3	3	7	2	0	0	0	0	6	7	10	8	0	0	0	0	10	4	6	2	0	0	0	0	2	0	1	2	0	13.5063	0	34.2603	0	24.0219	0	6.49069	Gfm1 Elongation factor G 1, mitochondrial precursor
Gfm2	IPI00269240	0	0	0	0	0	4	0	1	0	0	0	0	2	2	5	5	0	0	0	0	4	2	0	0	0	0	0	0	1	0	1	2	0	4.59549	0	15.519	0	6.67135	0	5.31337	Gfm2 Adult retina cDNA, RIKEN full-length enriched library, clone:A930009M04 product:similar to ELONGATION FACTOR G2
Gfpt1	IPI00406371	0	0	0	0	0	0	0	0	0	0	0	0	8	3	5	2	0	0	0	0	24	23	24	8	0	0	0	0	0	1	1	1	0	0	0	19.6638	0	86.2642	0	4.13299	Gfpt1 Isoform 1 of Glucosamine--fructose-6-phosphate aminotransferase [isomerizing] 1
Gfpt2	IPI00278312	3	1	1	0	4	0	5	3	0	0	0	0	0	0	0	0	0	0	0	0	0	0	0	0	0	0	0	0	0	0	0	0	3.42666	10.9649	0	0	0	0	0	0	Gfpt2 Glucosamine--fructose-6-phosphate aminotransferase [isomerizing] 2
Gga2	IPI00467384	0	0	0	0	1	2	0	0	0	0	0	0	0	3	6	9	0	0	0	0	2	2	2	1	2	3	0	0	3	0	4	4	0	2.83699	0	20.112	0	7.62772	6.94063	14.8169	Gga2 Isoform 1 of ADP-ribosylation factor-binding protein GGA2
Gga3	IPI00403332	0	0	0	0	0	0	0	0	0	0	0	0	0	1	2	2	0	0	0	0	0	0	0	0	0	0	0	0	0	0	0	0	0	0	0	5.57441	0	0	0	0	Gga3 ADP-ribosylation factor-binding protein GGA3
Ggt1	IPI00122522	0	0	3	9	0	0	0	0	3	3	0	0	0	0	0	0	0	0	0	0	0	0	0	0	0	0	0	0	0	0	0	0	12.0447	0	5.86996	0	0	0	0	0	Ggt1 Gamma-glutamyltranspeptidase 1 precursor
Ghitm	IPI00126721	0	0	0	0	0	0	0	0	0	0	0	0	2	0	0	1	0	0	0	0	0	0	0	0	0	0	0	0	0	0	0	0	0	0	0	3.26952	0	0	0	0	Ghitm Growth hormone-inducible transmembrane protein
Gigyf1	IPI00117983	0	0	0	0	0	0	0	0	0	0	0	0	0	0	0	0	0	0	0	0	0	0	0	0	1	1	0	0	0	0	0	0	0	0	0	0	0	0	2.83059	0	Gigyf1 PERQ amino acid-rich with GYF domain-containing protein 1
Gigyf2	IPI00123367,IPI00473912	0	0	0	0	0	0	0	0	0	0	0	0	0	0	0	0	0	0	0	0	0	1	4	1	6	11	2	3	0	0	0	0	0	0	0	0	0	6.42388	27.925	0	Gigyf2 Tnrc15 protein,Gigyf2 Isoform 1 of PERQ amino acid-rich with GYF domain-containing protein 2
Gipc1	IPI00129107	0	0	0	0	0	0	0	0	0	0	0	0	0	0	0	0	0	0	0	0	0	0	0	0	0	0	0	0	2	1	2	2	0	0	0	0	0	0	0	9.30886	Gipc1 PDZ domain-containing protein GIPC1
Gja1	IPI00380273	0	0	0	0	0	0	0	0	0	0	0	0	0	0	0	0	0	0	0	0	3	1	1	0	0	0	0	0	0	0	0	0	0	0	0	0	0	5.50735	0	0	Gja1 Gap junction protein
Gla	IPI00123814	0	0	0	0	0	0	0	0	0	0	0	0	1	2	0	1	0	0	0	0	0	0	0	0	0	0	0	0	0	0	0	0	0	0	0	4.42721	0	0	0	0	Gla alpha-galactosidase A
Glce	IPI00318215	0	0	0	0	3	13	1	0	0	0	0	0	0	0	0	0	0	0	0	0	0	0	0	0	0	0	0	0	0	0	0	0	0	15.7982	0	0	0	0	0	0	Glce D-glucuronyl C5-epimerase
Gldc	IPI00127267	0	0	0	0	10	7	9	10	0	1	0	1	9	11	7	9	0	0	0	0	0	0	0	0	0	1	2	1	11	6	4	5	0	33.1779	1.80522	39.753	0	0	4.08914	33.4207	Gldc Glycine dehydrogenase [decarboxylating], mitochondrial precursor
Glg1	IPI00122399	0	0	0	0	0	0	0	0	0	0	0	0	0	0	0	0	0	0	0	0	6	1	5	3	4	5	7	5	2	0	0	0	0	0	0	0	0	16.1965	23.7367	2.35463	Glg1 Golgi apparatus protein 1 precursor
Glipr2	IPI00416279	0	0	0	0	0	0	0	0	0	0	0	0	1	1	2	2	0	0	0	0	1	4	12	12	1	2	1	1	0	0	0	0	0	0	0	6.64437	0	30.8262	5.94853	0	Glipr2 Golgi-associated plant pathogenesis-related protein 1
Glo1	IPI00321734	0	0	0	0	4	1	3	2	0	0	0	0	4	4	9	9	0	0	0	0	3	1	0	1	0	0	0	0	15	2	7	2	0	9.27689	0	28.8078	0	5.47751	0	33.4578	Glo1 Lactoylglutathione lyase
Glod4	IPI00110721	0	0	3	3	1	3	1	0	0	0	0	0	1	2	2	1	0	0	0	0	1	0	1	2	5	5	1	4	3	3	1	2	6.19985	4.60358	0	6.6286	0	4.24383	18.5933	11.6033	Glod4 Isoform 1 of Glyoxalase domain-containing protein 4
Glrx	IPI00331528	0	0	0	0	0	0	0	0	0	0	0	0	1	2	0	1	0	0	0	0	0	0	0	0	0	0	0	0	0	0	0	0	0	0	0	4.42721	0	0	0	0	Glrx Glutaredoxin-1
Glrx3	IPI00315550	20	19	13	10	17	11	5	5	6	8	20	20	14	15	11	14	6	6	18	11	8	10	13	7	11	9	21	27	16	10	11	7	46.7005	35.8744	53.3883	59.6088	41.0469	41.197	72.3896	57.7289	Glrx3 Glutaredoxin-3
Glrx5	IPI00378120	0	0	0	0	0	0	0	0	0	0	0	0	0	1	1	0	0	0	0	0	0	2	3	0	0	0	0	0	0	0	0	0	0	0	0	2.21452	0	5.44603	0	0	Glrx5 Glutaredoxin-related protein 5
Gls	IPI00464317,IPI00671957	0	0	0	0	0	0	0	0	0	0	0	0	0	0	0	0	0	0	0	0	3	1	1	0	0	0	0	0	3	0	0	1	0	0	0	0	0	5.50735	0	4.84676	Gls glutaminase isoform 1,Gls glutaminase isoform 2
Glt25d1	IPI00169870	3	2	5	1	0	0	0	0	1	0	1	0	4	3	3	4	1	1	1	5	10	12	32	13	1	0	0	1	1	1	0	2	9.35412	0	2.14291	15.4418	7.04769	72.1256	2.41843	5.11871	Glt25d1 Glycosyltransferase 25 family member 1 precursor
Glt8d1	IPI00467883	0	0	0	0	0	0	0	0	0	0	0	0	0	0	0	0	0	0	0	0	0	0	2	1	0	0	0	0	0	0	0	0	0	0	0	0	0	3.1679	0	0	Glt8d1 Isoform 1 of Glycosyltransferase 8 domain-containing protein 1
Gltscr2	IPI00122471	0	0	0	0	2	9	5	3	0	0	0	0	4	3	6	3	0	0	0	0	6	1	1	1	10	13	6	6	0	0	0	0	0	17.2522	0	17.6143	0	9.86072	43.1752	0	Gltscr2 Adult male pituitary gland cDNA, RIKEN full-length enriched library, clone:5330430H08 product:SIMILAR TO GLIOMA TUMOR SUPPRESSOR CANDIDATE REGION GENE 2 homolog
Glud1	IPI00114209	3	6	1	3	7	9	6	8	2	6	4	10	11	19	17	16	1	1	1	2	14	9	12	20	2	3	3	3	17	19	13	11	9.26626	27.6581	20.8917	69.7176	4.65959	59.1105	12.4561	78.9841	Glud1 Glutamate dehydrogenase 1, mitochondrial precursor
Glul	IPI00626790	0	0	0	0	0	0	0	0	0	0	0	0	0	0	0	0	0	0	0	0	2	0	0	0	0	0	0	0	0	0	0	0	0	0	0	0	0	2.21153	0	0	Glul Glutamine synthetase
Gm221	IPI00340215	0	0	0	2	0	0	0	0	0	0	0	0	0	0	0	0	0	0	0	0	0	0	0	0	0	0	0	0	0	0	0	0	1.94829	0	0	0	0	0	0	0	Gm221 hypothetical protein
Gm9	IPI00345191	0	0	0	0	0	0	0	0	0	0	0	0	1	1	0	2	0	0	0	0	0	0	0	0	0	0	0	0	0	0	0	0	0	0	0	4.44298	0	0	0	0	Gm9 13 days pregnant adult female placenta cDNA, RIKEN full-length enriched library, clone:I530004I16 product:hypothetical protein, full insert sequence
Gm973	IPI00342514	0	0	0	0	0	1	0	2	0	0	0	0	0	0	0	0	0	0	0	0	0	0	0	0	0	0	0	0	0	0	0	0	0	2.75028	0	0	0	0	0	0	Gm973 hypothetical protein LOC381260
Gmfb	IPI00467495	0	0	0	0	0	0	0	0	0	0	0	0	4	3	1	1	0	0	0	0	5	5	0	0	1	4	3	5	1	1	1	0	0	0	0	9.85161	0	11.1495	13.9189	3.99548	Gmfb Glia maturation factor, beta
Gmppa	IPI00123006	0	0	0	0	0	0	0	0	0	0	0	0	0	0	0	0	0	0	0	0	4	0	2	1	0	0	0	0	0	0	0	0	0	0	0	0	0	7.59096	0	0	Gmppa GDP-mannose pyrophosphorylase A
Gmppb	IPI00113992	0	0	0	0	0	0	0	0	0	0	0	0	1	3	4	1	0	0	0	0	2	1	4	0	0	0	0	0	0	0	0	0	0	0	0	9.94381	0	7.59933	0	0	Gmppb Mannose-1-phosphate guanyltransferase subunit beta
Gmps	IPI00351252	0	0	0	0	9	16	11	7	0	0	0	0	12	13	20	18	0	0	0	0	20	9	15	5	1	2	3	4	26	19	20	25	0	39.4097	0	69.6659	0	53.4017	10.4928	118.532	Gmps GMP synthase
Gna11	IPI00121387	0	0	0	0	0	0	0	0	0	0	0	0	2	3	9	4	0	0	0	0	5	2	0	0	0	0	0	0	2	1	0	2	0	0	0	19.906	0	7.77711	0	6.29602	Gna11 Guanine nucleotide-binding protein alpha-11 subunit
Gna13	IPI00118569	0	0	0	0	0	0	0	0	0	0	0	0	6	5	9	5	0	0	0	0	3	3	2	4	1	4	3	4	0	0	0	0	0	0	0	27.5431	0	12.9659	13.0517	0	Gna13 Guanine nucleotide-binding protein alpha-13 subunit
Gnai1	IPI00467152	0	0	0	0	0	0	0	0	0	0	0	0	0	0	0	0	0	0	0	0	6	4	6	4	0	0	0	0	2	0	1	0	0	0	0	0	0	21.671	0	3.86105	Gnai1 guanine nucleotide binding protein, alpha inhibiting 1
Gnai2	IPI00228617	5	3	1	5	2	2	7	7	4	5	2	4	11	11	15	9	0	0	0	0	7	6	10	6	1	3	5	6	6	6	5	4	10.6314	16.1648	14.5106	50.6984	0	31.3608	15.4492	27.7258	Gnai2 Guanine nucleotide-binding protein G(i), alpha-2 subunit
Gnai3	IPI00338854	0	0	0	0	2	1	6	5	0	0	0	0	10	8	15	8	0	0	0	0	5	5	7	6	0	0	0	0	2	0	1	0	0	12.5681	0	45.1574	0	24.8274	0	3.86105	Gnai3 Guanine nucleotide-binding protein G
Gnaq	IPI00228618	0	0	0	0	0	0	0	0	0	0	0	0	0	3	4	2	0	0	0	0	0	0	0	0	0	0	0	0	0	0	0	0	0	0	0	10.0034	0	0	0	0	Gnaq CDNA, RIKEN full-length enriched library, clone:M5C1028J20 product:guanine nucleotide binding protein, alpha q polypeptide, full insert sequence
Gna-rs1	IPI00762316	0	0	0	0	0	0	0	0	0	0	0	0	1	2	3	2	0	0	0	0	3	0	0	1	0	0	0	0	0	0	0	0	0	0	0	8.85889	0	4.35337	0	0	Gna-rs1 Isoform 1 of Guanine nucleotide-binding protein-like 1
Gnas	IPI00119853	0	0	0	0	0	0	6	5	3	4	1	5	7	6	10	5	0	0	0	0	5	10	7	7	0	0	0	0	0	0	2	1	0	9.65439	12.3541	30.8276	0	31.4842	0	4.32766	Gnas Isoform Gnas-1 of Guanine nucleotide-binding protein G(s) subunit alpha isoforms short
Gnb1	IPI00120716	0	0	0	0	5	5	7	6	0	0	0	0	5	2	7	4	0	0	0	0	6	4	6	4	2	1	8	7	2	2	3	5	0	21.0004	0	19.8007	0	21.671	18.2224	16.0715	Gnb1 Guanine nucleotide-binding protein G(I)/G(S)/G(T) subunit beta-1
Gnb2l1	IPI00317740	26	29	12	19	14	10	22	15	9	12	9	9	15	13	11	6	9	5	7	13	16	12	16	15	8	8	16	21	9	7	7	5	63.7112	55.5051	38.2614	49.4144	31.7966	63.7777	56.3969	36.8971	Gnb2l1 Guanine nucleotide-binding protein subunit beta-2-like 1
Gne	IPI00331262	0	0	0	0	0	0	0	0	0	0	0	0	0	0	1	1	0	0	0	0	4	0	0	0	0	0	0	0	0	0	0	0	0	0	0	2.23029	0	4.42306	0	0	Gne Adult male cecum cDNA, RIKEN full-length enriched library, clone:9130409B02 product:glucosamine, full insert sequence
Gnl2	IPI00116898	0	0	0	0	0	1	2	0	0	0	0	0	2	2	4	4	0	0	0	0	2	5	1	1	0	0	0	0	2	3	2	3	0	2.61308	0	13.2887	0	9.93424	0	13.2472	Gnl2 Nucleolar GTP-binding protein 2
Gnl3	IPI00222461	4	0	1	6	7	13	12	10	2	5	4	9	13	9	24	13	0	0	4	0	16	10	7	3	3	5	2	2	7	8	8	6	9.27169	38.2476	19.0865	65.0354	4.62847	39.5033	14.7276	38.6755	Gnl3 Isoform 1 of Guanine nucleotide-binding protein-like 3
Gnl3l	IPI00108818	0	0	0	0	0	0	0	0	0	0	0	0	0	0	0	2	0	0	0	0	0	0	0	0	0	0	0	0	0	0	0	0	0	0	0	2.25919	0	0	0	0	Gnl3l Guanine nucleotide-binding protein-like 3-like protein
Gnpat	IPI00126660	0	0	0	0	0	0	0	0	0	0	0	0	1	1	3	2	0	0	0	0	4	1	0	0	0	0	0	0	2	0	1	3	0	0	0	7.74506	0	5.5472	0	7.80551	Gnpat Dihydroxyacetone phosphate acyltransferase
Gnpda1	IPI00379245	0	0	0	0	0	0	0	0	0	0	0	0	0	1	0	2	0	0	0	0	1	0	1	0	0	0	0	0	0	0	0	0	0	0	0	3.37302	0	2.17168	0	0	Gnpda1 Glucosamine-6-phosphate isomerase
Gnpnat1	IPI00122234	0	0	0	0	0	0	0	0	0	0	0	0	1	1	4	1	0	0	0	0	0	0	0	0	0	0	0	0	0	0	0	0	0	0	0	7.71616	0	0	0	0	Gnpnat1 Glucosamine 6-phosphate N-acetyltransferase
Gns	IPI00221426	0	0	0	0	0	0	0	0	0	0	0	0	0	1	1	1	0	0	0	0	3	3	2	0	0	0	0	0	0	0	0	0	0	0	0	3.34412	0	8.82156	0	0	Gns N-acetylglucosamine-6-sulfatase precursor
Golga2	IPI00122012	0	0	0	0	0	0	0	0	0	0	0	0	0	0	0	0	0	0	0	0	3	3	3	0	0	0	0	0	0	0	0	0	0	0	0	0	0	9.88747	0	0	Golga2 Golgi autoantigen, golgin subfamily a
Golga3	IPI00336281	0	0	0	0	0	0	0	0	0	0	0	0	0	0	0	0	0	0	0	0	0	1	3	1	0	0	0	0	0	0	0	0	0	0	0	0	0	5.35796	0	0	Golga3 Isoform 1 of Golgin subfamily A member 3
Golga5	IPI00316682	0	0	0	0	0	0	0	0	0	0	0	0	0	0	0	0	0	0	0	0	1	0	2	0	0	0	0	0	0	0	0	0	0	0	0	0	0	3.23759	0	0	Golga5 Golgin subfamily A member 5
Golgb1	IPI00654934	0	0	0	0	0	0	0	0	0	0	0	0	1	1	0	1	0	0	0	0	3	4	3	2	0	0	0	0	1	2	2	0	0	0	0	3.31338	0	13.0838	0	6.81365	Golgb1 golgi autoantigen, golgin subfamily b, macrogolgin 1
Golm1	IPI00128905	3	2	2	2	0	0	0	0	0	0	0	0	1	3	3	3	0	0	0	0	2	2	5	1	0	1	3	5	1	1	0	0	7.05086	0	0	11.1023	0	10.8255	8.52946	2.48906	Golm1 Golgi membrane protein 1
Golph3	IPI00133528	0	0	0	0	0	0	0	0	0	0	0	0	0	0	0	0	0	0	0	0	1	2	3	2	0	0	0	0	0	0	0	0	0	0	0	0	0	8.62395	0	0	Golph3 Golgi phosphoprotein 3
Golt1b	IPI00133212	0	0	0	0	0	0	0	0	0	0	0	0	0	0	0	0	0	0	0	0	0	0	1	12	0	0	0	0	0	0	0	0	0	0	0	0	0	13.4988	0	0	Golt1b Vesicle transport protein GOT1B
Gopc	IPI00221745	0	0	0	0	0	0	0	0	0	0	0	0	0	0	0	0	0	0	0	0	0	2	2	0	0	0	0	0	0	0	0	0	0	0	0	0	0	4.38012	0	0	Gopc Isoform 1 of Golgi-associated PDZ and coiled-coil motif-containing protein
Gorasp2	IPI00165716	0	0	0	0	0	1	1	1	0	0	0	0	2	3	3	2	0	0	0	0	4	2	6	2	0	0	0	0	0	0	0	0	0	2.68168	0	11.0427	0	15.139	0	0	Gorasp2 Isoform 1 of Golgi reassembly-stacking protein 2
Got1	IPI00230204	0	0	0	0	6	26	28	25	0	0	0	0	31	30	34	33	0	0	0	0	24	10	8	14	0	0	0	0	22	23	10	15	0	76.4823	0	141.284	0	60.8122	0	90.8577	Got1 Aspartate aminotransferase, cytoplasmic
Got2	IPI00117312	0	1	0	4	15	14	21	18	1	3	0	2	21	21	17	21	4	0	0	0	27	22	40	26	2	3	8	8	8	3	5	9	4.48001	62.0811	5.56709	88.2928	3.79634	124.161	21.6485	32.7192	Got2 Aspartate aminotransferase, mitochondrial precursor
Gpaa1	IPI00322631	0	0	0	0	0	0	0	0	0	0	0	0	0	0	0	0	0	0	0	0	0	0	0	2	0	0	0	0	0	0	0	0	0	0	0	0	0	2.07215	0	0	Gpaa1 Glycosylphosphatidylinositol anchor attachment 1 protein
Gpc1	IPI00137336	25	23	7	23	0	0	0	0	0	10	1	4	0	0	0	0	9	0	1	0	0	0	0	0	26	33	47	46	0	0	0	0	58.0612	0	13.7729	0	9.69888	0	168.093	0	Gpc1 Glypican-1 precursor
Gpc2	IPI00222709	0	0	0	0	0	0	0	0	0	0	0	0	0	0	0	0	0	0	0	0	0	0	0	0	4	1	1	1	0	0	0	0	0	0	0	0	0	0	9.32253	0	Gpc2 Glypican-2 precursor
Gpc3	IPI00331492	9	10	10	9	0	0	0	0	0	0	0	0	0	0	0	0	0	0	0	0	0	0	0	0	4	4	9	10	0	0	0	0	30.7786	0	0	0	0	0	28.736	0	Gpc3 Glypican-3 precursor
Gpc4	IPI00312407	48	44	17	21	0	0	0	0	8	8	6	7	0	0	0	0	9	10	11	13	0	0	0	0	49	53	93	106	1	1	1	2	92.7122	0	28.4979	0	41.2316	0	326.071	6.62512	Gpc4 Glypican-4 precursor
Gpc6100045283	IPI00469227	0	0	0	0	0	0	0	0	0	0	0	0	0	0	0	0	0	0	2	0	0	0	0	0	11	13	18	17	0	0	0	0	0	0	0	0	2.31424	0	65.9209	0	Gpc6;LOC100045283 glypican 6 isoform 1
Gpd2	IPI00331182,IPI00876084	1	0	2	2	0	1	3	3	0	0	0	0	2	3	4	1	0	0	0	0	6	3	3	1	9	12	6	6	13	5	7	8	4.71682	6.20484	0	11.0138	0	14.2408	40.3446	42.9273	Gpd2 Glycerol phosphate dehydrogenase 2, mitochondrial,Gpd2 Glycerol-3-phosphate dehydrogenase, mitochondrial precursor
Gpi1	IPI00228633	0	0	0	0	9	8	19	21	0	0	0	0	31	31	32	38	0	0	0	0	24	24	26	22	0	0	0	0	40	22	20	24	0	51.6321	0	145.844	0	104.025	0	137.635	Gpi1 Glucose-6-phosphate isomerase
Gpr107	IPI00309015	0	0	0	0	0	0	0	0	0	0	0	0	0	0	0	0	0	0	0	0	0	1	2	0	0	0	0	0	0	0	0	0	0	0	0	0	0	3.25597	0	0	Gpr107 Protein GPR107 precursor
Gprc5a	IPI00321753	0	0	0	0	0	0	0	0	0	0	0	0	3	3	3	5	0	0	0	0	0	0	0	0	0	0	0	0	0	0	0	0	0	0	0	15.5014	0	0	0	0	Gprc5a Retinoic acid-induced protein 3
Gprc5c	IPI00648110	0	0	0	0	0	0	0	0	0	0	0	0	1	1	1	0	0	0	0	0	0	0	0	0	0	0	0	0	0	0	0	0	0	0	0	3.28448	0	0	0	0	Gprc5c G protein-coupled receptor, family C, group 5, member C isoform a
Gps1	IPI00116793	0	0	0	0	0	0	0	0	0	0	0	0	0	0	0	0	0	0	0	0	3	0	1	1	0	0	0	2	0	0	0	0	0	0	0	0	0	5.41928	1.73455	0	Gps1 Isoform 2 of COP9 signalosome complex subunit 1
Gpsn2	IPI00262743,IPI00875068	0	0	3	1	4	3	1	1	0	2	0	0	2	2	9	4	0	0	0	0	3	3	1	1	2	1	1	1	4	2	3	3	4.25156	8.50902	1.8188	18.7922	0	8.79172	6.22023	15.7965	Gpsn2 Synaptic glycoprotein SC2,Gpsn2 Gpsn2 protein
Gpt2	IPI00265352	0	0	0	0	0	0	2	1	0	0	0	0	0	0	0	0	0	0	0	0	0	0	0	0	0	0	0	0	0	0	0	0	0	2.60807	0	0	0	0	0	0	Gpt2 Alanine aminotransferase 2
Gpx1	IPI00319652	2	1	0	2	0	2	1	2	0	0	0	0	3	6	5	5	0	0	0	0	6	2	4	2	2	3	1	1	2	1	2	1	3.6989	4.51687	0	21.0443	0	15.2187	8.77912	7.99404	Gpx1 Glutathione peroxidase 1
Gpx4	IPI00117281	0	0	0	0	0	0	0	0	0	0	0	0	0	0	0	0	0	0	0	0	2	0	0	0	0	0	0	0	0	0	0	0	0	0	0	0	0	2.21153	0	0	Gpx4 Isoform Mitochondrial of Phospholipid hydroperoxide glutathione peroxidase, mitochondrial precursor
Grb10	IPI00127976	0	0	0	0	0	0	0	0	0	0	0	2	8	7	10	6	0	0	0	0	0	0	0	0	0	0	0	0	0	0	0	0	0	0	1.79163	34.141	0	0	0	0	Grb10 Isoform 3 of Growth factor receptor-bound protein 10
Grb2	IPI00119058	1	0	2	2	1	0	0	2	0	0	3	3	2	1	1	0	0	0	2	1	0	0	1	2	0	0	0	0	0	0	0	0	4.71682	2.82696	5.97444	4.35444	3.11027	3.13806	0	0	Grb2 Isoform 1 of Growth factor receptor-bound protein 2
Grhpr	IPI00130530	0	0	0	0	1	1	2	2	0	0	0	0	6	4	9	8	0	0	0	0	5	2	2	1	0	0	0	0	3	1	0	2	0	5.44005	0	29.8181	0	10.945	0	7.47333	Grhpr Glyoxylate reductase/hydroxypyruvate reductase
Grpel1	IPI00117083	2	0	1	3	3	3	4	3	1	5	11	12	6	8	3	3	0	0	0	0	3	2	6	2	3	5	4	9	4	5	4	4	5.18208	11.8819	28.3963	22.0212	0	14.0332	22.741	22.553	Grpel1 GrpE protein homolog 1, mitochondrial precursor
Grsf1	IPI00453582	0	0	0	0	0	0	0	0	0	0	0	0	0	0	0	0	0	0	0	0	1	1	0	1	1	2	4	3	0	0	0	0	0	0	0	0	0	3.26599	10.5967	0	Grsf1 G-rich sequence factor 1
Grwd1	IPI00123005	0	0	0	0	0	0	0	0	0	0	0	0	0	0	0	0	0	0	0	0	0	0	0	0	0	0	0	0	9	4	7	0	0	0	0	0	0	0	0	26.3878	Grwd1 Glutamate-rich WD repeat-containing protein 1
Gsn	IPI00117167	0	0	0	0	0	0	0	0	14	11	2	3	6	11	12	13	2	0	3	2	11	6	25	8	2	4	2	6	1	2	2	1	0	0	29.5437	46.5649	6.9616	53.8447	15.3662	8.12847	Gsn Isoform 1 of Gelsolin precursor
Gspt1	IPI00230355	0	1	1	3	3	4	1	1	0	0	0	0	4	4	6	5	0	0	0	0	3	4	6	1	7	7	2	1	1	0	1	2	4.59834	8.43234	0	20.9873	0	15.2454	22.6239	5.31337	Gspt1 G1 to S phase transition 1
Gsr	IPI00111359	0	0	0	2	1	3	5	6	0	0	0	0	2	4	4	2	0	0	0	0	0	0	0	0	1	2	3	1	3	6	1	6	1.94829	13.4801	0	13.2572	0	0	7.89095	20.7978	Gsr Isoform Mitochondrial of Glutathione reductase, mitochondrial precursor
Gss	IPI00127691	0	0	0	0	0	0	0	0	0	0	0	0	0	3	1	2	0	0	0	0	0	0	0	0	0	0	0	0	0	0	0	0	0	0	0	6.70136	0	0	0	0	Gss Glutathione synthetase
Gsta4	IPI00323911	0	0	0	0	4	0	3	1	0	0	0	0	0	0	0	0	0	0	0	0	5	4	0	2	1	2	0	0	7	2	5	3	0	7.4417	0	0	0	12.0976	4.11004	22.3413	Gsta4 Glutathione S-transferase A4
Gstk1	IPI00121051	0	0	0	0	0	0	0	0	0	0	0	0	4	1	4	2	0	0	0	0	0	0	0	0	0	0	0	0	0	0	0	0	0	0	0	12.0556	0	0	0	0	Gstk1 Glutathione S-transferase kappa 1
Gstm1	IPI00230212	0	0	0	0	11	1	4	1	0	0	0	0	0	0	0	0	0	0	0	0	1	0	2	2	0	0	0	0	0	0	0	0	0	16.1858	0	0	0	5.30974	0	0	Gstm1 Glutathione S-transferase Mu 1
Gstm5	IPI00114380	0	0	0	0	0	0	0	0	0	0	0	0	0	0	0	0	0	0	0	0	1	0	1	1	0	0	0	0	0	0	0	0	0	0	0	0	0	3.20775	0	0	Gstm5 Glutathione S-transferase Mu 5
Gsto1	IPI00114285	0	0	0	0	0	0	0	0	0	0	0	0	5	7	14	20	0	0	0	0	3	6	10	5	3	5	0	0	1	1	0	0	0	0	0	51.1482	0	25.9017	11.0507	2.48906	Gsto1 Glutathione transferase omega-1
Gstp1	IPI00555023	0	0	0	0	4	4	4	4	0	0	0	0	0	0	0	0	0	0	0	0	3	4	3	2	0	0	0	0	0	0	0	0	0	14.7139	0	0	0	13.0838	0	0	Gstp1 Glutathione S-transferase P 1
Gtf2b	IPI00153874	0	0	0	0	0	0	0	0	0	0	0	0	0	0	0	0	0	0	0	0	0	0	0	0	0	0	0	0	2	0	1	1	0	0	0	0	0	0	0	5.17587	Gtf2b Transcription initiation factor IIB
Gtf2e1	IPI00132417	0	0	0	0	0	0	0	0	0	0	0	0	1	1	0	1	0	0	0	0	3	1	1	0	4	5	3	5	3	3	2	3	0	0	0	3.31338	0	5.50735	19.8518	14.4245	Gtf2e1 Transcription initiation factor IIE subunit alpha
Gtf2e2	IPI00331112	0	0	0	0	0	0	0	0	0	0	0	0	0	0	0	0	0	0	0	0	3	1	0	0	0	0	0	0	0	0	0	0	0	0	0	0	0	4.44144	0	0	Gtf2e2 Transcription initiation factor IIE subunit beta
Gtf2f1	IPI00153986	0	0	0	0	0	0	0	0	0	0	0	0	0	0	0	0	0	0	0	0	1	1	2	0	0	0	0	0	0	0	0	0	0	0	0	0	0	4.36174	0	0	Gtf2f1 Transcription initiation factor IIF subunit alpha
Gtf2i	IPI00113686	4	1	1	3	0	0	0	0	0	0	0	0	0	0	0	0	0	0	0	0	0	0	2	0	13	13	8	7	3	10	3	5	6.93268	0	0	0	0	2.13183	50.6383	27.7428	Gtf2i Isoform 1 of General transcription factor II-I
Gtf3c1	IPI00403414	0	0	0	0	0	0	0	0	0	0	0	0	0	0	0	0	0	0	0	0	4	0	0	0	0	0	0	0	2	4	2	4	0	0	0	0	0	4.42306	0	15.8738	Gtf3c1 Isoform 1 of General transcription factor 3C polypeptide 1
Gtf3c4	IPI00223076	0	0	0	0	0	0	0	0	0	0	0	0	0	1	0	1	0	0	0	0	0	0	0	0	0	0	0	0	0	0	0	0	0	0	0	2.24342	0	0	0	0	Gtf3c4 Isoform 1 of General transcription factor 3C polypeptide 4
Gtpbp1	IPI00761677	0	0	0	0	0	0	0	0	0	0	0	0	1	1	1	3	0	0	0	0	1	0	1	0	0	0	0	0	0	0	0	0	0	0	0	6.67327	0	2.17168	0	0	Gtpbp1 GTP-binding protein 1
Gtpbp4	IPI00117642	3	1	4	7	12	7	8	12	2	3	3	6	15	9	12	8	0	0	0	0	10	6	13	11	2	3	2	3	2	2	3	3	13.5231	36.1551	13.4846	48.319	0	43.0562	11.4849	13.4418	Gtpbp4 Nucleolar GTP-binding protein 1
Gtse1	IPI00268247	0	0	0	0	0	0	0	0	0	0	1	2	2	1	3	3	0	0	0	0	1	0	1	3	0	0	0	0	0	0	0	0	0	0	2.88729	9.94462	0	5.2799	0	0	Gtse1 G2 and S phase-expressed protein 1
Gvin1	IPI00227871	0	0	0	0	0	0	1	1	0	0	0	0	0	0	0	0	0	0	0	0	0	1	0	1	0	0	0	0	0	0	0	0	0	1.76158	0	0	0	2.16022	0	0	Gvin1 very large inducible GTPase 1
Gys1	IPI00652098	0	0	0	0	0	0	0	0	0	0	0	0	2	2	5	4	0	0	0	0	0	0	0	0	0	0	0	0	0	0	0	0	0	0	0	14.3894	0	0	0	0	Gys1 glycogen synthase 1, muscle
H13	IPI00112072	0	0	0	0	0	0	0	0	0	0	0	0	0	0	0	0	0	0	0	0	0	4	2	1	0	0	0	0	0	0	0	0	0	0	0	0	0	7.66448	0	0	H13 Isoform 1 of Minor histocompatibility antigen H13
H1f0	IPI00404590	0	0	0	0	1	0	2	2	0	0	0	0	2	3	2	1	0	0	0	0	4	3	4	4	2	2	0	0	0	0	0	0	0	4.51994	0	8.81238	0	16.2035	5.66119	0	H1f0 Bone marrow stroma cell CRL-2028 SR-4987 cDNA, RIKEN full-length enriched library, clone:G430067B09 product:histone H1.0, full insert sequence
H2afj632401	IPI00153400	52	47	68	25	0	0	0	0	3	14	27	8	0	0	0	0	0	0	0	0	0	0	0	0	134	124	10	13	0	0	0	0	156.409	0	52.6228	0	0	0	387.492	0	LOC632401;H2afj H2A histone family, member J
H2afx	IPI00230264	0	0	0	0	71	101	80	93	3	14	16	8	67	76	88	129	0	0	0	0	80	91	89	225	19	35	9	13	0	0	0	0	0	316.524	40.5705	398.917	0	518.742	94.2679	0	H2afx Histone H2A.x
H2afy	IPI00137852,IPI00665557	0	0	0	0	3	4	5	4	1	0	1	5	13	10	16	19	0	0	0	0	7	6	6	1	0	0	0	0	0	0	1	2	0	14.5636	6.62199	64.1212	0	21.9168	0	4.13606	H2afy Isoform 1 of Core histone macro-H2A.1,H2afy Adult male spinal cord cDNA, RIKEN full-length enriched library, clone:A330012K24 product:H2A histone family, member Y, full insert sequence
H2afz	IPI00331734	7	7	8	6	43	80	82	93	6	15	10	11	71	78	93	108	15	3	7	4	81	96	80	76	20	41	19	25	41	69	70	96	22.7538	270.985	40.7351	387.207	28.4042	361.5	123.615	370.453	H2afz Histone H2A.Z
H2-K1100044874	IPI00110807	0	0	0	0	0	0	0	0	0	0	0	0	0	0	0	0	0	0	0	0	0	0	0	0	1	2	3	5	0	0	0	0	0	0	0	0	0	0	11.3601	0	H2-K1;LOC100044874 H-2K(D) antigen
H2-Ke2	IPI00138238	0	0	0	0	2	1	1	1	0	0	0	0	0	2	1	1	0	0	0	0	0	2	1	0	0	0	0	0	2	1	2	2	0	4.67525	0	4.45794	0	3.3142	0	9.30886	H2-Ke2 Prefoldin subunit 6
H2-Ke6	IPI00115598	0	0	0	0	0	0	0	0	0	0	0	0	0	0	0	0	0	0	0	0	0	0	2	0	0	0	0	0	0	0	0	0	0	0	0	0	0	2.13183	0	0	H2-Ke6 Isoform Short of Estradiol 17-beta-dehydrogenase 8
H2-L	IPI00109996	0	0	0	0	0	0	0	0	1	3	1	2	0	0	0	0	0	0	0	0	0	0	0	0	0	0	0	0	0	0	0	0	0	0	6.66275	0	0	0	0	0	H2-L H-2 class I histocompatibility antigen, L-D alpha chain precursor
H2-Q2	IPI00467377	0	0	0	0	0	0	0	0	1	3	1	3	0	0	0	0	0	0	0	0	0	0	0	0	0	0	0	0	0	0	0	0	0	0	7.55857	0	0	0	0	0	H2-Q2 Class Ib major histocompatibility complex
H2-Q5	IPI00119857	0	0	0	0	0	0	0	0	0	0	0	0	0	0	0	0	0	0	0	0	0	0	0	0	1	1	2	3	0	0	0	0	0	0	0	0	0	0	7.37485	0	H2-Q5 histocompatibility 2, Q region locus 5
H47	IPI00114477	0	0	0	0	0	0	0	0	0	0	0	0	0	0	0	0	0	0	0	0	1	1	1	0	0	0	0	0	0	0	0	0	0	0	0	0	0	3.29582	0	0	H47 Selenoprotein S
Hadh	IPI00121105	0	0	0	0	0	0	0	0	0	0	0	0	0	0	0	0	0	0	0	0	2	1	0	0	0	0	0	0	0	0	0	0	0	0	0	0	0	3.33567	0	0	Hadh Hydroxyacyl-coenzyme A dehydrogenase, mitochondrial precursor
Hadha	IPI00223092	0	0	0	0	12	8	5	2	0	0	1	1	13	13	12	12	0	0	0	0	13	9	14	10	0	0	0	0	11	10	7	9	0	25.3849	1.99148	55.1527	0	49.7758	0	48.4463	Hadha Trifunctional enzyme subunit alpha, mitochondrial precursor
Hadhb	IPI00115607	1	0	2	2	1	6	13	8	0	0	3	2	4	8	7	9	0	0	0	0	5	9	10	3	1	1	1	1	9	5	6	6	4.71682	24.8425	5.07862	31.0617	0	29.4135	4.66908	34.082	Hadhb Trifunctional enzyme subunit beta, mitochondrial precursor
Hars	IPI00116991	0	0	0	0	3	2	0	1	0	0	0	0	5	4	1	0	0	0	0	0	5	4	9	6	0	0	0	0	4	1	1	2	0	5.74565	0	10.9058	0	25.8351	0	10.1571	Hars Histidyl-tRNA synthetase, cytoplasmic
Hars2	IPI00116138	0	0	0	0	0	0	0	0	0	0	0	0	2	2	0	0	0	0	0	0	0	1	4	3	0	0	0	0	0	0	0	0	0	0	0	4.36757	0	8.49603	0	0	Hars2 Probable histidyl-tRNA synthetase, mitochondrial precursor
Hat1	IPI00876466	4	3	1	6	15	7	14	8	0	0	0	0	15	20	19	22	0	0	0	0	7	6	2	1	1	1	0	0	8	4	2	5	11.022	40.5641	0	84.0902	0	17.6531	2.83059	24.2525	Hat1 Histone acetyltransferase type B catalytic subunit
Hax1	IPI00129964	0	0	0	0	1	0	0	1	0	0	0	0	0	0	0	0	0	0	0	0	0	0	0	0	0	0	0	0	0	0	0	0	0	1.91187	0	0	0	0	0	0	Hax1 HCLS1-associated protein X-1
Hba-a1	IPI00110658	7	29	13	20	0	0	0	0	0	0	0	0	2	0	1	0	11	8	8	14	0	0	0	0	0	0	0	0	0	0	0	0	54.6896	0	0	3.24062	38.5319	0	0	0	Hba-a1 13 days embryo liver cDNA, RIKEN full-length enriched library, clone:2510040B16 product:hemoglobin, beta adult major chain, full insert sequence
Hbb-b1	IPI00553333,IPI00762198	1	3	11	14	0	0	0	0	2	0	9	10	0	0	0	0	0	1	6	7	0	0	0	0	0	0	0	0	0	0	0	0	27.9891	0	20.9136	0	13.4763	0	0	0	Hbb-b1 Hemoglobin subunit beta-1,Hbb-b1 Beta-globin
Hbb-b2	IPI00316491	0	3	9	12	0	0	0	0	0	0	0	0	0	0	0	0	0	1	3	5	0	0	0	0	0	0	0	0	0	0	0	0	23.2723	0	0	0	8.41284	0	0	0	Hbb-b2 Hemoglobin subunit beta-2
Hbs1l	IPI00464282	0	0	0	0	1	0	1	1	0	0	0	0	1	2	1	1	0	0	0	0	2	2	0	0	0	0	0	0	1	2	0	0	0	2.75837	0	5.5279	0	4.45982	0	3.80081	Hbs1l Isoform 2 of HBS1-like protein
Hbs1l100045696	IPI00275176	0	0	0	0	0	0	0	0	0	0	0	0	0	0	0	0	0	0	0	0	0	0	0	0	2	1	1	2	0	0	0	0	0	0	0	0	0	0	7.08751	0	Hbs1l;LOC100045696 Hbs1l protein
Hcfc1	IPI00828490	1	0	4	5	2	3	2	4	1	0	1	7	4	4	8	7	0	0	0	0	7	6	6	1	14	15	10	7	8	8	11	13	9.82419	10.1072	8.41362	25.4479	0	21.9168	56.6908	53.5758	Hcfc1 215 kDa protein
Hcfc2	IPI00474317	0	0	0	0	0	0	0	0	0	0	0	0	0	0	0	0	0	0	1	1	1	2	1	0	0	0	0	0	0	0	0	0	0	0	0	0	1.95315	4.41997	0	0	Hcfc2 host cell factor 2
Hdac115181	IPI00114232	4	6	4	7	8	7	6	10	2	5	4	3	6	5	7	6	0	0	0	0	5	5	8	2	1	1	5	6	4	4	3	3	17.0238	28.6448	13.7116	26.4713	0	21.749	12.8903	18.42	Hdac1;Hdac1-ps Histone deacetylase 1
Hdac2	IPI00137668	0	0	0	0	0	0	0	0	0	0	0	0	0	0	0	0	0	0	0	0	4	2	5	2	1	2	2	3	2	3	1	2	0	0	0	0	0	14.0731	8.65429	10.4259	Hdac2 Histone deacetylase 2
Hdac6	IPI00323705	0	1	1	1	0	0	0	0	0	0	0	0	6	9	8	6	0	0	0	0	2	2	1	0	0	0	0	0	0	0	0	0	2.65005	0	0	32.0273	0	5.52573	0	0	Hdac6 Hdac6 protein
Hdac9	IPI00153962	0	0	0	0	0	0	0	0	0	0	0	0	1	0	0	1	0	0	0	0	0	0	0	0	0	0	0	0	0	0	0	0	0	0	0	2.19956	0	0	0	0	Hdac9 Isoform 2 of Histone deacetylase 9
Hdgf	IPI00313817	0	0	0	0	2	2	2	2	0	1	2	2	7	8	2	8	2	1	0	1	2	4	3	1	1	1	3	3	5	7	2	3	0	7.35693	4.89236	27.6385	3.65552	10.9419	8.34606	22.0261	Hdgf Hepatoma-derived growth factor
Hdgfrp2	IPI00116442	0	0	0	0	1	2	0	1	0	1	0	1	2	1	2	1	0	0	0	0	0	0	2	1	0	1	2	1	0	0	0	0	0	3.75208	1.80522	6.58473	0	3.1679	4.08914	0	Hdgfrp2 Isoform 3 of Hepatoma-derived growth factor-related protein 2
Hdhd2	IPI00111166	0	0	0	0	0	0	0	0	0	0	0	0	0	0	0	0	0	0	0	0	2	0	2	0	0	0	0	0	0	0	0	0	0	0	0	0	0	4.34336	0	0	Hdhd2 Isoform 1 of Haloacid dehalogenase-like hydrolase domain-containing protein 2
Hdlbp	IPI00123379	0	0	0	0	0	2	0	2	0	1	4	2	27	15	9	13	3	5	5	11	32	29	44	23	0	1	1	3	11	8	3	4	0	3.67038	7.08369	70.1873	22.1958	138.715	4.85249	33.223	Hdlbp Vigilin
Heatr1	IPI00411022	3	1	3	3	21	22	12	17	1	1	1	1	12	20	22	16	0	0	0	0	13	11	9	9	0	0	1	1	8	6	4	7	8.53404	66.8891	3.94813	77.4049	0	45.6584	1.83849	32.5184	Heatr1 BAP28 protein
Heatr2	IPI00760104	0	0	0	0	0	0	0	0	0	0	0	0	4	4	2	3	0	0	0	0	5	3	3	1	0	0	0	0	0	0	0	0	0	0	0	14.3253	0	13.1351	0	0	Heatr2 HEAT repeat containing 2
Heatr3	IPI00399686	0	0	0	0	2	7	2	0	0	0	0	0	2	1	3	3	0	0	0	0	5	9	5	0	0	0	0	0	5	1	2	3	0	10.1273	0	9.94462	0	20.9757	0	14.1556	Heatr3 HEAT repeat-containing protein 3
Heatr5a	IPI00114424	0	0	0	0	0	0	0	0	0	0	0	0	0	0	0	0	0	0	0	0	2	0	1	1	0	0	0	0	0	0	0	0	0	0	0	0	0	4.31352	0	0	Heatr5a Isoform 1 of HEAT repeat-containing protein 5A
Hebp1	IPI00135085	2	0	2	0	0	0	0	0	0	1	1	1	0	0	0	0	1	2	1	4	7	3	8	3	2	4	4	1	2	1	1	1	3.35212	0	2.90088	0	7.21297	22.7483	12.9722	6.48762	Hebp1 Heme-binding protein 1
Hebp2	IPI00123968	0	0	0	0	0	0	0	0	0	0	0	0	0	0	0	0	0	0	0	0	0	0	0	0	4	3	4	6	0	0	0	0	0	0	0	0	0	0	19.1314	0	Hebp2 Heme-binding protein 2
Hectd1	IPI00652600	0	0	0	0	0	0	0	0	0	0	0	0	1	1	1	0	0	0	0	0	0	0	0	0	0	0	0	0	0	0	0	0	0	0	0	3.28448	0	0	0	0	Hectd1 similar to HECT domain containing 1
Hecw2	IPI00273806	0	0	0	0	1	0	1	0	0	0	0	0	0	0	0	0	0	0	0	0	0	0	0	0	0	0	0	0	0	0	0	0	0	1.84328	0	0	0	0	0	0	Hecw2 HECT, C2 and WW domain containing E3 ubiquitin protein ligase 2 isoform 2
Hells	IPI00121431	3	4	4	7	8	8	7	7	0	0	0	0	0	1	1	1	0	0	0	0	2	3	2	4	4	8	3	6	5	3	3	4	15.2734	27.6661	0	3.34412	0	11.8601	24.5574	19.6004	Hells Isoform 1 of Lymphocyte-specific helicase
Hes7	IPI00115087	0	0	0	0	0	0	0	0	0	0	0	0	1	1	0	0	0	0	0	0	0	0	0	0	0	0	0	0	0	0	0	0	0	0	0	2.18379	0	0	0	0	Hes7 Transcription factor HES-7
Hgs	IPI00331568	0	0	0	0	0	0	0	0	0	0	0	0	0	0	0	0	0	0	0	0	2	1	1	0	0	0	0	0	0	0	0	0	0	0	0	0	0	4.40159	0	0	Hgs Mammary gland RCB-0527 Jyg-MC(B) cDNA, RIKEN full-length enriched library, clone:G930019N03 product:HGF-regulated tyrosine kinase substrate, full insert sequence
Hgsnat	IPI00317488	0	0	0	0	0	0	0	0	1	1	0	0	2	2	1	1	0	0	0	0	0	0	0	0	0	0	0	0	0	0	0	0	0	0	1.95665	6.59786	0	0	0	0	Hgsnat Heparan-alpha-glucosaminide N-acetyltransferase
Hibadh	IPI00116222	0	0	0	0	0	0	0	2	0	0	0	0	2	2	1	2	0	0	0	0	1	0	5	1	0	0	0	0	1	1	1	0	0	1.83018	0	7.72746	0	7.47141	0	3.99548	Hibadh 3-hydroxyisobutyrate dehydrogenase, mitochondrial precursor
Hibch	IPI00154047	0	0	0	0	0	0	0	0	0	0	0	0	8	12	13	9	0	0	0	0	0	0	0	0	0	0	0	0	1	2	0	0	0	0	0	46.401	0	0	0	3.80081	Hibch 3-hydroxyisobutyryl-CoA hydrolase, mitochondrial precursor
Hic2	IPI00267297	0	0	0	0	0	0	0	0	0	0	0	0	2	1	3	1	0	0	0	0	1	1	0	0	0	0	0	0	0	0	0	0	0	0	0	7.68543	0	2.22991	0	0	Hic2 Isoform 2 of Hypermethylated in cancer 2 protein
Hint1	IPI00108189	6	6	6	6	0	0	0	0	3	2	5	3	2	3	2	0	0	0	0	0	0	0	0	0	1	2	5	5	0	0	0	0	19.4018	0	13.1263	7.68279	0	0	13.3025	0	Hint1 Histidine triad nucleotide-binding protein 1
Hip1	IPI00762919	0	0	0	0	0	0	0	0	0	0	0	0	0	0	0	0	0	0	0	0	2	0	2	3	0	0	0	0	0	0	0	0	0	0	0	0	0	7.45158	0	0	Hip1 Huntingtin interacting protein 1
Hip1r	IPI00876343	0	0	0	0	0	0	0	0	0	0	0	0	0	0	0	0	0	0	0	0	0	0	0	0	0	0	0	0	2	0	1	3	0	0	0	0	0	0	0	7.80551	Hip1r 13 days embryo liver cDNA, RIKEN full-length enriched library, clone:I920040B06 product:huntingtin interacting protein 1 related, full insert sequence
Hist1h1a	IPI00228616	7	6	3	3	9	11	12	17	7	7	9	9	13	11	8	19	4	3	5	4	7	4	26	21	8	10	8	10	2	9	2	4	13.7855	44.8066	31.6199	56.4294	15.65	61.7083	41.6461	22.4325	Hist1h1a Histone H1.1
Hist1h1b	IPI00230133	2	2	1	3	7	17	24	25	0	0	0	0	9	1	2	1	1	0	1	1	14	13	20	13	12	18	9	13	10	15	7	10	6.34894	65.8122	0	14.0745	2.90224	64.8818	61.6593	55.1425	Hist1h1b Histone H1.5
Hist1h1c	IPI00223713	27	28	13	14	25	40	57	73	0	0	0	0	67	57	49	58	18	14	14	16	30	28	70	166	34	40	38	45	17	35	20	27	59.9331	176.775	0	254.626	59.4781	311.251	179.85	131.554	Hist1h1c Histone H1.2
Hist1h1d	IPI00331597	0	0	0	0	0	0	0	0	29	29	36	37	0	0	0	0	0	0	0	0	0	0	0	0	0	0	0	0	0	0	0	0	0	0	129.332	0	0	0	0	0	Hist1h1d Histone H1.3
Hist1h1e	IPI00223714	29	27	11	14	25	26	42	47	32	25	34	33	57	49	44	53	16	14	12	15	22	20	54	180	23	27	39	33	9	25	12	18	58.3319	127.404	123.062	223.864	54.4697	290.863	136.719	85.1334	Hist1h1e Histone H1.4
Hist1h2aa	IPI00229542	0	0	0	0	34	33	31	39	0	0	0	0	77	67	112	148	0	0	0	0	68	137	197	450	0	0	0	0	22	211	233	237	0	126.184	0	447.471	0	905.419	0	965.288	Hist1h2aa Histone protein Hist1h2aa
Hist1h3a97908	IPI00553538	0	0	0	0	0	0	0	0	0	0	0	0	0	0	0	0	0	0	0	0	0	0	0	0	0	0	0	0	28	23	16	22	0	0	0	0	0	0	0	116.164	Hist1h3a;Hist1h3h;Hist1h3g;Hist1h3i Histone H3.1
Hist2h2ac	IPI00272033	0	0	0	0	33	33	31	39	0	0	0	0	77	68	115	146	0	0	0	0	68	138	196	449	0	0	0	0	0	0	0	0	0	125.187	0	449.628	0	904.441	0	0	Hist2h2ab;Hist2h2ac Histone H2A type 2-C
Hist2h2be	IPI00187543	0	0	0	0	0	0	0	0	0	0	0	0	0	0	0	0	0	0	0	0	0	0	0	0	0	0	0	0	66	24	16	20	0	0	0	0	0	0	0	159.584	Hist2h2be Histone H2B type 2-E
Hist2h3c1319154	IPI00230730	2	2	2	3	10	4	32	36	1	0	6	6	19	17	32	30	0	3	1	2	0	0	0	0	10	11	5	6	0	0	0	0	7.44141	73.6792	12.9961	108.374	5.63312	0	39.6451	0	Hist2h3b;Hist2h3c2;Hist1h3d;Hist1h3b;Hist1h3f;Hist1h3e;Hist1h3c;Hist2h3c1 Histone H3.2
Hist3h2a	IPI00221463	0	0	0	0	72	102	82	95	0	0	0	0	93	90	151	216	0	0	0	0	96	168	219	465	0	0	0	0	23	215	306	390	0	321.964	0	609.948	0	1010.22	0	1282.85	Hist3h2a Histone H2A type 3
Hk1	IPI00283611	0	0	0	0	0	0	0	0	0	6	2	2	30	29	41	27	6	1	3	0	7	2	2	2	0	0	0	0	0	0	0	0	0	0	9.43937	140.027	10.1272	14.1926	0	0	Hk1 Isoform HK1-SA of Hexokinase-1
Hk2	IPI00114342	19	9	3	16	9	7	9	7	1	8	1	2	14	13	5	5	1	0	1	5	15	16	17	9	5	5	2	4	7	6	6	8	35.2028	29.4358	11.2098	40.6106	6.08638	62.018	19.5645	35.6688	Hk2 Hexokinase-2
Hkdc1	IPI00127495	0	0	0	0	0	0	0	0	0	0	0	0	0	0	0	0	0	0	0	0	3	5	8	1	0	0	0	0	0	0	0	0	0	0	0	0	0	18.5014	0	0	Hkdc1 Putative hexokinase HKDC1
Hmga1	IPI00314240	0	0	0	0	0	0	0	0	0	0	0	0	0	0	0	0	0	0	0	0	0	0	0	0	2	0	0	0	0	0	0	0	0	0	0	0	0	0	3.1023	0	Hmga1 Isoform HMG-I of High mobility group protein HMG-I/HMG-Y
Hmgb2	IPI00462291	0	0	0	0	6	8	9	7	0	0	0	0	6	5	8	9	0	0	0	0	4	1	9	3	0	0	0	0	7	3	2	7	0	27.3656	0	30.9608	0	18.2487	0	24.393	Hmgb2 High mobility group protein B2
Hmgb3	IPI00228879	0	0	0	0	0	0	0	0	0	0	0	0	0	0	0	0	0	0	0	0	0	0	0	0	0	0	0	0	2	4	1	1	0	0	0	0	0	0	0	10.4229	Hmgb3 High mobility group protein B3
Hmgcl	IPI00379694	0	0	0	0	0	0	0	0	0	0	0	0	0	0	0	0	0	0	0	0	0	0	0	0	0	0	0	0	6	3	0	0	0	0	0	0	0	0	0	10.9991	Hmgcl Lung RCB-0558 LLC cDNA, RIKEN full-length enriched library, clone:G730031H02 product:3-hydroxy-3-methylglutaryl- Coenzyme A lyase, full insert sequence
Hmmr	IPI00752490	0	0	0	0	0	0	0	0	0	0	0	0	0	0	0	0	0	0	0	0	0	1	3	2	0	0	0	0	0	0	0	0	0	0	0	0	0	6.39404	0	0	Hmmr Hmmr protein
Hmox1	IPI00131577	0	0	0	0	0	2	5	6	0	0	0	0	5	6	6	8	0	0	0	0	7	9	8	3	0	0	0	0	1	4	0	4	0	11.5632	0	27.6737	0	29.4932	0	11.6836	Hmox1 Heme oxygenase 1
Hmox2	IPI00309322	0	0	0	0	0	0	0	0	0	0	0	0	0	1	1	2	0	0	0	0	2	1	1	0	0	0	0	0	0	0	0	0	0	0	0	4.47371	0	4.40159	0	0	Hmox2 Heme oxygenase 2
Hn1	IPI00314755	0	0	0	0	0	0	0	0	0	0	0	0	0	0	0	0	0	0	0	0	0	0	0	0	0	0	0	0	1	1	0	1	0	0	0	0	0	0	0	3.80388	Hn1 Hematological and neurological expressed 1 protein
Hn1l	IPI00107958	0	0	0	0	1	1	3	2	0	0	0	0	3	4	3	7	0	0	0	0	5	2	3	2	0	0	0	0	4	2	3	6	0	6.28654	0	18.8744	0	13.047	0	19.7409	Hn1l Hematological and neurological expressed 1-like protein
Hnrnpa0	IPI00109813	0	0	0	0	10	11	16	12	0	0	0	0	17	18	17	14	0	0	0	0	11	4	9	4	9	13	11	9	21	16	14	7	0	44.6139	0	72.7644	0	30.3975	49.0819	76.0052	Hnrnpa0 12 days embryo head cDNA, RIKEN full-length enriched library, clone:3010025E17 product:Heterogeneous nuclear ribonucleoprotein A0 (hnRNP A0) homolog
Hnrnpa1	IPI00553777	163	121	30	37	35	36	60	44	8	24	23	43	55	52	59	43	39	37	30	35	42	40	27	20	140	154	298	270	58	29	41	25	234.537	159.064	93.924	230.28	135.158	140.909	937.781	200.959	Hnrnpa1 CRL-1722 L5178Y-R cDNA, RIKEN full-length enriched library, clone:I730007E13 product:heterogeneous nuclear ribonucleoprotein A1, full insert sequence
Hnrnpa2b1	IPI00828488	164	138	45	46	0	0	0	0	22	26	50	107	0	0	0	0	41	38	41	41	39	58	44	39	67	70	252	226	65	41	47	25	270.194	0	197.319	0	155.522	195.632	634.238	233.979	Hnrnpa2b1 Isoform 1 of Heterogeneous nuclear ribonucleoproteins A2/B1
Hnrnpc	IPI00130343,IPI00223443	21	28	12	20	35	26	43	41	9	14	21	42	50	51	48	37	7	4	29	18	33	26	37	118	23	30	33	43	27	25	24	32	61.184	132.728	82.79	204.932	58.3739	227.414	143.403	142.81	Hnrnpc Bone marrow macrophage cDNA, RIKEN full-length enriched library, clone:I830120C02 product:heterogeneous nuclear ribonucleoprotein C, full insert sequence,Hnrnpc Isoform C1 of Heterogeneous nuclear ribonucleoproteins C1/C2
Hnrnpl	IPI00620362,IPI00653643	5	4	1	0	3	10	10	10	2	1	1	2	18	16	17	16	0	0	0	0	11	9	6	5	21	24	6	13	20	12	14	15	6.34413	29.8072	5.8912	73.8659	0	33.8566	80.3827	80.0994	Hnrnpl Hnrpl protein,Hnrnpl Lung RCB-0558 LLC cDNA, RIKEN full-length enriched library, clone:G730022P12 product:heterogeneous nuclear ribonucleoprotein L, full insert sequence
Hnrnpr	IPI00128441	4	6	8	14	12	11	9	9	16	23	5	13	14	16	11	13	15	8	10	12	10	17	10	3	12	21	19	32	8	12	7	9	28.2127	37.9367	54.7962	59.593	43.0504	43.9355	91.688	47.5378	Hnrnpr Bone marrow macrophage cDNA, RIKEN full-length enriched library, clone:I830045N07 product:heterogeneous nuclear ribonucleoprotein R, full insert sequence
Hnrnpu	IPI00458583	58	57	18	32	40	41	54	60	31	30	19	15	41	34	32	31	12	10	14	21	38	33	49	56	38	43	21	37	13	28	26	25	117.941	178.211	94.0017	151.978	53.9185	189.366	166.444	124.072	Hnrnpu Osteoclast-like cell cDNA, RIKEN full-length enriched library, clone:I420039N16 product:heterogeneous nuclear ribonucleoprotein U, full insert sequence
Hnrpa3	IPI00269661	164	150	34	47	25	36	37	40	15	29	22	34	51	54	57	50	41	38	27	30	38	21	14	5	93	94	231	218	43	27	33	17	266.152	125.967	96.6437	233.934	130.566	85.7293	677.941	158.106	Hnrpa3 Isoform 1 of Heterogeneous nuclear ribonucleoprotein A3
Hnrpab	IPI00117288	106	71	38	37	23	50	50	80	14	9	56	69	49	59	58	53	21	25	28	42	50	87	57	72	48	50	68	76	20	20	12	12	180.841	184.463	146.015	241.853	109.796	288.443	270.383	83.6362	Hnrpab Heterogeneous nuclear ribonucleoprotein A/B
Hnrpd	IPI00230086,IPI00330958,IPI00336873	38	42	21	29	14	28	25	37	8	7	25	37	19	28	26	25	6	7	12	26	17	29	28	25	30	33	38	44	6	8	5	5	97.8725	94.7384	75.2806	108.374	47.006	107.146	163.822	31.6641	Hnrpd Isoform 2 of Heterogeneous nuclear ribonucleoprotein D0,Hnrpd Isoform 1 of Heterogeneous nuclear ribonucleoprotein D0,Hnrpd Isoform 3 of Heterogeneous nuclear ribonucleoprotein D0
Hnrpdl	IPI00129417	47	46	20	22	4	24	23	34	11	13	19	37	10	21	20	20	4	5	8	21	14	25	22	18	19	25	32	40	4	2	6	1	97.547	76.6519	77.3047	78.6958	34.5766	85.6838	127.228	17.6861	Hnrpdl Heterogeneous nuclear ribonucleoprotein D-like
Hnrpf	IPI00226073	125	124	37	58	89	94	78	72	12	48	71	100	71	61	59	59	38	31	38	47	67	73	42	39	38	47	102	104	39	34	30	37	242.216	307.116	223.592	275.498	147.25	241.324	308.338	184.356	Hnrpf Isoform 1 of Heterogeneous nuclear ribonucleoprotein F
Hnrph1	IPI00133916	95	98	30	46	52	55	56	56	13	44	49	72	44	45	41	45	30	24	29	31	40	44	32	27	31	42	93	92	31	28	21	37	190.202	201.087	171.814	193.161	109.778	155.776	271.934	153.509	Hnrph1 Heterogeneous nuclear ribonucleoprotein H
Hnrph2	IPI00108143	0	0	0	0	0	0	0	0	0	0	0	0	32	31	26	29	0	0	0	0	22	23	16	11	20	24	48	52	19	14	14	19	0	0	0	130.144	0	78.6336	153.446	86.8049	Hnrph2 Heterogeneous nuclear ribonucleoprotein H2
Hnrph3	IPI00816884	3	2	0	2	0	3	4	5	0	0	3	2	7	6	6	5	0	0	0	0	0	0	0	0	4	4	10	11	3	5	3	5	4.86591	10.7217	5.07862	26.4248	0	0	30.5745	21.1841	Hnrph3 heterogeneous nuclear ribonucleoprotein H3
Hnrpk	IPI00223253,IPI00224575	237	201	52	67	87	87	96	100	30	54	74	113	95	92	86	83	50	30	62	54	91	79	83	56	61	110	144	138	105	72	75	66	377.656	339.541	262.831	392.534	191.021	335.923	494.898	417.824	Hnrpk Isoform 1 of Heterogeneous nuclear ribonucleoprotein K,Hnrpk Isoform 2 of Heterogeneous nuclear ribonucleoprotein K
Hnrpll	IPI00121760	0	0	0	0	1	1	4	2	0	0	0	0	5	4	8	11	0	0	0	0	8	8	4	2	1	5	1	0	7	7	4	7	0	7.13303	0	31.0362	0	24.1751	8.91958	32.6529	Hnrpll Isoform 1 of Heterogeneous nuclear ribonucleoprotein L-like
Hnrpm	IPI00132443	10	7	3	4	34	24	29	22	1	4	7	14	24	24	18	17	1	0	8	4	25	16	19	16	5	8	14	15	13	8	8	12	17.0939	100.653	24.8959	91.4265	13.3902	82.46	44.5974	53.6283	Hnrpm Isoform 1 of Heterogeneous nuclear ribonucleoprotein M
Hnrpul1	IPI00123501	0	0	0	0	0	0	0	0	0	0	0	0	0	0	0	0	0	0	0	0	0	0	0	0	0	2	0	0	0	0	4	1	0	0	0	0	0	0	2.55889	7.3405	Hnrpul1 Isoform 1 of Heterogeneous nuclear ribonucleoprotein U-like protein 1
Hnrpul2	IPI00222208	2	2	1	1	0	0	0	0	2	3	0	0	1	1	1	1	0	0	0	0	0	0	0	0	0	0	0	0	2	2	2	2	4.40065	0	4.82271	4.41408	0	0	0	10.6206	Hnrpul2 Heterogeneous nuclear ribonucleoprotein U-like protein 2
Hpca	IPI00230310	0	0	0	0	0	0	0	0	0	0	0	0	0	0	0	0	0	0	0	0	1	1	4	1	0	0	0	0	0	0	0	0	0	0	0	0	0	7.52964	0	0	Hpca Neuron-specific calcium-binding protein hippocalcin
Hpcal1	IPI00230449	0	0	0	0	0	0	0	0	0	0	0	0	2	3	5	3	0	0	0	0	0	0	0	0	3	3	1	1	0	0	0	0	0	0	0	14.3737	0	0	10.3303	0	Hpcal1 Hippocalcin-like protein 1
Hprt1	IPI00284806	9	3	0	0	18	11	16	2	0	0	0	0	7	6	9	6	0	0	0	0	4	1	2	4	8	10	4	3	10	3	4	1	7.00258	43.4373	0	30.8565	0	11.8233	31.6903	23.0489	Hprt1 Hypoxanthine-guanine phosphoribosyltransferase
Hras1	IPI00121071	0	0	0	0	0	0	0	0	0	0	0	0	2	2	1	2	0	0	0	0	0	0	0	0	0	0	0	0	0	0	0	0	0	0	0	7.72746	0	0	0	0	Hras1 GTPase HRas precursor
Hrb	IPI00230359	0	0	0	0	0	0	0	0	0	0	0	0	2	1	2	3	0	0	0	0	3	2	4	2	0	0	0	0	0	0	0	0	0	0	0	8.84392	0	11.9014	0	0	Hrb Isoform 1 of Nucleoporin-like protein RIP
Hrsp12	IPI00130640	0	0	0	0	3	2	4	5	0	0	0	0	0	2	2	3	0	0	0	0	1	0	1	1	1	1	2	1	4	2	1	2	0	12.792	0	7.81783	0	3.20775	5.64029	11.4688	Hrsp12 Ribonuclease UK114
Hs1bp3	IPI00130235	0	0	0	0	0	0	0	0	0	0	0	0	1	2	2	2	0	0	0	0	4	4	1	0	0	0	0	0	3	1	2	1	0	0	0	7.75819	0	9.98555	0	9.17135	Hs1bp3 HCLS1-binding protein 3
Hsd17b10	IPI00626132,IPI00830581	0	0	0	0	0	3	2	6	0	0	0	0	3	13	14	15	0	0	0	0	2	7	14	13	0	0	0	0	9	10	12	22	0	9.94381	0	50.0433	0	38.4723	0	70.7164	Hsd17b10 Hydroxyacyl-Coenzyme A dehydrogenase type II,Hsd17b10 hydroxyacyl-Coenzyme A dehydrogenase type II
Hsd17b12	IPI00119219	0	0	0	0	0	0	0	0	0	0	0	0	2	3	3	2	0	0	0	0	2	1	3	2	0	1	1	1	3	1	2	2	0	0	0	11.0427	0	8.60557	3.11793	10.4862	Hsd17b12 Isoform 1 of Estradiol 17-beta-dehydrogenase 12
Hsd17b14	IPI00109239	0	0	0	0	3	3	1	1	0	0	0	0	0	0	0	0	0	0	0	0	0	0	0	0	0	0	0	0	0	0	0	0	0	7.51224	0	0	0	0	0	0	Hsd17b14 Hydroxysteroid (17-beta) dehydrogenase 14
Hsd17b4	IPI00331628	0	1	0	3	1	2	5	4	0	2	5	2	13	8	9	8	0	0	0	0	6	2	2	1	1	1	2	4	2	2	1	3	3.50587	10.7298	9.08875	41.7631	0	12.0508	8.24212	10.429	Hsd17b4 Peroxisomal multifunctional enzyme type 2
Hsd3b6	IPI00420666	0	0	0	0	0	0	0	0	0	0	0	0	3	4	4	2	0	0	0	0	0	0	0	0	0	0	0	0	0	0	0	0	0	0	0	14.3272	0	0	0	0	Hsd3b6 3 beta-hydroxysteroid dehydrogenase/Delta 5-->4-isomerase type 6
Hsp90aa1	IPI00330804	195	201	73	107	172	214	261	277	82	103	62	59	180	181	148	169	65	58	48	56	136	140	154	173	50	71	54	64	139	120	92	90	415.053	842.762	300.327	748	217.566	651.156	276.349	577.981	Hsp90aa1 Heat shock protein HSP 90-alpha
Hsp90ab1	IPI00229080	226	205	96	122	187	233	271	255	110	106	73	73	200	190	138	183	57	51	66	76	152	180	212	338	43	74	68	72	133	139	117	117	475.217	863.529	356.972	784.231	239.993	946.59	289.865	669.001	Hsp90ab1 Heat shock protein 84b
Hsp90b1	IPI00129526	65	51	44	43	50	45	48	52	48	57	30	40	100	68	46	54	51	49	45	63	158	228	181	326	29	44	52	65	33	25	27	24	157.645	179.46	170.806	294.366	197.728	961.707	208.155	143.874	Hsp90b1 Endoplasmin precursor
Hspa14	IPI00119066	2	2	0	0	4	7	3	4	0	0	0	0	4	5	7	7	0	0	0	0	5	5	6	2	1	4	0	1	1	0	0	1	2.33404	16.6277	0	25.461	0	19.6172	7.5362	2.49213	Hspa14 Isoform 1 of Heat shock 70 kDa protein 14
Hspa1b	IPI00346073	0	0	0	0	32	35	38	35	38	38	35	28	37	42	28	26	0	0	0	0	0	0	0	0	0	0	0	0	19	14	13	15	0	128.295	137.784	146.558	0	0	0	80.0392	Hspa1b Heat shock 70 kDa protein 1B
Hspa1l	IPI00133208	0	0	0	0	0	0	0	0	0	0	0	0	28	36	28	29	0	0	0	0	26	52	61	98	0	0	0	0	15	22	17	17	0	0	0	133.634	0	253.762	0	94.4793	Hspa1l Heat shock 70 kDa protein 1L
Hspa2	IPI00331546,IPI00387494	0	0	0	0	0	0	0	0	0	0	0	0	0	0	0	0	0	0	0	0	0	0	0	0	45	54	87	102	36	36	29	29	0	0	0	0	0	0	311.849	171.422	Hspa2 Heat shock-related 70 kDa protein 2,Hspa2 heat shock protein 2
Hspa4	IPI00331556	85	85	39	47	78	69	76	77	12	21	22	20	43	42	38	41	9	7	17	23	48	37	48	29	29	33	19	22	39	33	22	36	187.588	276.031	73.6854	180.929	53.2508	175.88	124.738	169.678	Hspa4 Heat shock 70 kDa protein 4
Hspa5	IPI00319992	198	177	90	102	78	67	74	77	215	166	128	126	145	116	104	87	148	167	92	141	171	198	197	275	89	150	162	174	71	69	54	57	416.503	272.498	629.237	497.095	519.699	906.572	638.211	330.391	Hspa5 78 kDa glucose-regulated protein precursor
Hspa8	IPI00323357	398	377	128	163	191	225	232	244	214	206	155	161	180	200	194	191	152	142	103	107	196	196	192	233	148	167	211	241	201	117	123	133	750.843	817.076	725.503	844.646	485.126	883.123	857.177	750.275	Hspa8 Heat shock cognate 71 kDa protein
Hspa9	IPI00133903	105	102	57	83	54	50	37	56	103	116	76	85	57	58	47	50	64	46	42	42	34	44	57	126	51	57	73	101	25	26	23	21	263.912	182.397	372.772	233.802	186.994	278.361	310.53	125.797	Hspa9 Stress-70 protein, mitochondrial precursor
Hspb1	IPI00128522	6	5	0	2	37	45	49	51	3	11	7	15	31	37	32	33	4	0	7	0	0	0	0	0	0	0	0	0	7	4	2	5	8.36697	166.433	34.252	146.879	11.8962	0	0	23.0751	Hspb1 Isoform A of Heat shock protein beta-1
Hspbap1	IPI00222501	1	2	2	3	1	3	3	5	0	0	0	0	2	1	3	1	0	0	0	0	0	0	0	0	0	0	0	0	0	0	0	0	6.85783	10.872	0	7.68543	0	0	0	0	Hspbap1 HSPB1-associated protein 1
Hspd1	IPI00308885,IPI00461249	45	35	22	43	107	123	97	111	35	57	24	40	78	71	61	74	31	21	15	8	78	80	87	98	71	90	118	131	169	164	137	122	112.604	403.513	150.618	313.271	73.3342	370.451	453.498	780.881	Hspd1 Isoform 1 of 60 kDa heat shock protein, mitochondrial precursor,Hspd1 similar to Heat shock protein 1
Hspe1	IPI00263863	63	55	35	43	11	33	31	44	0	0	0	0	36	34	30	24	0	0	0	0	27	34	19	20	22	31	203	185	0	0	0	0	148.979	107.833	0	136.52	0	109.05	431.39	0	Hspe1 10 kDa heat shock protein, mitochondrial
Hspg2	IPI00515360	7	7	151	45	0	0	0	0	10	11	17	11	10	4	5	4	26	29	82	181	49	43	37	35	8	10	17	23	1	1	0	3	216.969	0	48.9562	25.1768	291.52	178.222	61.6616	6.43353	Hspg2 perlecan
Hsph1	IPI00123802	7	11	10	11	19	19	19	24	10	5	7	4	20	22	23	23	1	0	4	3	24	19	31	18	7	15	5	7	7	7	5	9	32.1432	74.4663	26.2724	97.2001	7.96567	99.5898	40.9767	36.7889	Hsph1 Isoform HSP105-alpha of Heat shock protein 105 kDa
Htf9c	IPI00323927	0	0	0	0	0	0	0	0	0	0	0	0	0	0	1	1	0	0	0	0	0	0	0	0	0	0	0	0	0	0	0	0	0	0	0	2.23029	0	0	0	0	Htf9c TIB-55 BB88 cDNA, RIKEN full-length enriched library, clone:I730069E17 product:HpaII tinys locus 9c, full insert sequence
Htra1	IPI00128040	0	0	0	0	0	0	0	0	3	4	2	5	0	1	2	2	0	0	0	0	0	0	0	0	0	0	0	0	0	0	0	0	0	0	13.4498	5.57441	0	0	0	0	Htra1 Serine protease HTRA1 precursor
Htra2	IPI00275992	0	0	0	0	0	0	0	0	2	0	1	2	3	2	5	2	0	0	0	0	0	2	0	1	2	2	3	1	0	0	0	0	0	0	4.9818	13.2002	0	3.28437	9.4421	0	Htra2 Serine protease HTRA2, mitochondrial precursor
Htt	IPI00271166	0	0	0	0	0	0	0	0	0	0	0	0	1	0	1	1	0	0	0	0	0	0	0	0	0	0	0	0	0	0	0	0	0	0	0	3.30025	0	0	0	0	Htt huntingtin
Huwe1	IPI00453615,IPI00463909	0	0	0	0	9	5	8	3	0	0	0	0	2	3	7	9	0	0	0	0	9	3	6	5	0	0	0	0	1	0	1	2	0	23.0888	0	23.3526	0	24.9002	0	5.31337	Huwe1 Isoform 4 of E3 ubiquitin-protein ligase HUWE1,Huwe1 HECT, UBA and WWE domain containing 1
Hyou1	IPI00123342	1	0	4	2	13	6	11	6	4	8	0	2	34	21	27	25	0	0	4	8	63	54	71	39	14	17	9	16	27	12	18	19	6.90176	33.2807	13.2559	117.728	10.9968	246.454	66.084	99.6256	Hyou1 Hypoxia up-regulated protein 1 precursor
Iars	IPI00225201	4	3	4	8	14	12	10	7	2	2	2	3	14	12	18	10	0	0	3	7	18	12	6	2	4	6	2	1	8	3	4	7	16.2477	39.8667	8.79208	59.4538	9.0436	41.8611	16.691	28.5832	Iars Isoleucyl-tRNA synthetase, cytoplasmic
Iars2	IPI00453499	2	1	1	2	1	3	2	1	0	0	0	0	3	6	8	7	0	0	0	0	3	5	7	2	0	0	0	0	7	4	4	7	4.79137	6.36516	0	26.6056	0	18.4716	0	28.7176	Iars2 Isoleucyl-tRNA synthetase, mitochondrial precursor
Icam1	IPI00122973	46	56	23	55	0	0	0	0	9	22	20	21	0	0	0	0	3	0	3	0	0	0	0	0	1	2	13	15	0	0	0	0	138.222	0	70.1575	0	6.31861	0	29.7449	0	Icam1 Isoform 1 of Intercellular adhesion molecule 1 precursor
Icosl	IPI00227797,IPI00314681	8	4	4	5	0	0	0	0	4	14	2	4	0	0	0	0	0	0	0	0	0	0	0	0	1	2	6	6	0	0	0	0	16.243	0	22.6952	0	0	0	15.141	0	Icosl Isoform 2 of ICOS ligand precursor,Icosl Isoform 1 of ICOS ligand precursor
Ide	IPI00119784	0	0	0	2	3	11	6	6	0	0	0	0	6	7	8	7	0	0	0	0	3	8	6	1	0	0	0	0	7	4	7	5	1.94829	23.6809	0	30.9293	0	19.742	0	30.6072	Ide Insulin-degrading enzyme
Idh1	IPI00135231	0	0	0	0	1	2	1	2	0	0	0	0	2	3	3	5	0	0	0	0	4	3	4	1	1	1	2	2	11	8	8	10	0	5.51365	0	14.4315	0	13.0952	6.50757	48.644	Idh1 0 day neonate lung cDNA, RIKEN full-length enriched library, clone:E030024J03 product:isocitrate dehydrogenase 1 (NADP), soluble, full insert sequence
Idh2	IPI00318614	1	0	1	1	6	4	3	5	4	9	2	3	21	20	25	19	3	1	5	0	11	14	11	15	0	0	0	0	5	4	2	1	2.6502	16.776	17.2524	93.7254	9.59416	55.1676	0	15.4612	Idh2 Isocitrate dehydrogenase [NADP], mitochondrial precursor
Idh3a	IPI00459725	9	8	2	1	7	4	10	8	7	9	10	12	26	19	21	17	0	0	0	0	13	9	9	7	11	12	21	21	12	7	8	10	13.0788	26.4435	37.2218	91.2994	0	41.338	71.0242	48.5096	Idh3a Isoform 1 of Isocitrate dehydrogenase [NAD] subunit alpha, mitochondrial precursor
Idh3b	IPI00126635	0	0	0	0	1	2	2	1	0	0	0	0	5	5	5	5	0	0	0	0	2	1	2	0	0	0	0	0	0	0	0	0	0	5.44506	0	22.0704	0	5.4675	0	0	Idh3b Tumor-related protein
Idh3g	IPI00109169	0	0	0	0	0	0	0	0	0	0	0	0	0	0	0	0	0	0	0	0	0	0	0	0	0	0	0	0	0	2	0	0	0	0	0	0	0	0	0	2.6235	Idh3g Isocitrate dehydrogenase [NAD] subunit gamma, mitochondrial precursor
Idi1	IPI00115850	0	0	0	0	1	2	4	0	0	0	0	0	3	5	7	5	0	0	0	0	0	0	0	0	4	5	7	5	10	8	6	6	0	6.22295	0	22.1319	0	0	23.7367	39.1946	Idi1 Isopentenyl-diphosphate Delta-isomerase 1
Ifitm2	IPI00114948	2	1	0	1	0	1	0	1	0	0	0	0	0	0	0	0	0	0	0	0	0	0	0	0	0	0	0	0	0	0	0	0	2.72475	1.83519	0	0	0	0	0	0	Ifitm2 Ifitm2 protein
Igf1r	IPI00120225	0	0	1	3	0	0	0	0	0	2	1	1	0	0	0	0	2	0	1	0	0	0	0	0	1	2	2	2	0	0	0	0	4.01491	0	3.81028	0	3.05529	0	7.78701	0	Igf1r Insulin-like growth factor 1 receptor precursor
Igf2bp1	IPI00131056	13	6	9	19	29	32	44	47	3	13	18	31	27	33	29	30	0	0	10	20	40	43	60	31	10	9	8	14	20	28	19	26	39.4282	138.605	62.4562	131.453	27.4919	188.642	46.9381	123.083	Igf2bp1 Insulin-like growth factor 2 mRNA-binding protein 1
Igf2bp2	IPI00338748,IPI00761863	0	0	1	2	1	1	2	1	0	0	2	1	15	10	11	11	0	0	0	0	28	28	27	16	4	5	0	1	1	0	1	1	3.04076	4.52496	3.08714	51.7209	0	107.794	13.4691	3.99855	Igf2bp2 Isoform 2 of Insulin-like growth factor 2 mRNA-binding protein 2,Igf2bp2 Isoform 1 of Insulin-like growth factor 2 mRNA-binding protein 2
Igf2bp3	IPI00331315	0	0	0	0	2	3	1	5	0	0	0	0	10	7	13	10	0	0	0	2	18	21	32	14	11	15	2	2	7	6	7	12	0	10.1758	0	44.1014	1.59207	92.1251	39.9313	42.4345	Igf2bp3 Insulin-like growth factor 2 mRNA-binding protein 3
Igf2r	IPI00308971	0	0	0	0	0	0	0	0	0	0	0	0	3	6	7	9	0	0	0	0	4	1	3	1	0	0	0	0	0	0	0	0	0	0	0	27.7641	0	9.78102	0	0	Igf2r Cation-independent mannose-6-phosphate receptor precursor
Igfbp3	IPI00112485	0	0	0	0	0	0	0	0	0	0	0	0	0	0	0	0	0	0	0	0	0	0	0	0	0	0	1	2	0	0	0	0	0	0	0	0	0	0	2.70576	0	Igfbp3 insulin-like growth factor binding protein 3
Igsf3	IPI00420589	0	0	0	2	0	0	0	0	0	0	0	0	0	0	0	0	0	0	0	0	0	0	0	0	0	0	0	0	0	0	0	0	1.94829	0	0	0	0	0	0	0	Igsf3 Immunoglobulin superfamily member 3 precursor
Ik	IPI00127947	1	1	0	2	8	3	3	3	0	0	2	7	4	5	3	6	0	0	0	0	7	2	4	3	3	6	10	11	0	0	0	0	3.11531	16.0193	8.46203	19.9286	0	17.3605	31.5823	0	Ik IK cytokine
Ikbkap	IPI00380780	2	2	3	3	10	8	3	5	0	0	0	0	6	5	5	5	0	0	1	1	8	6	7	5	2	6	1	6	5	1	1	0	8.53388	24.4436	0	23.1403	1.95315	28.2328	16.9538	8.70474	Ikbkap Elongator complex protein 1
Ilf2	IPI00318550	4	5	0	1	16	21	33	29	0	1	1	5	23	34	31	41	1	0	4	0	31	21	30	9	3	3	9	10	15	12	14	25	6.22565	89.7424	6.48414	142.914	5.57756	99.1878	25.9054	87.3611	Ilf2 Interleukin enhancer-binding factor 2
Ilf3	IPI00130591	9	9	5	5	4	4	4	7	5	6	6	7	3	6	4	10	0	0	0	0	6	4	8	7	7	10	6	9	5	7	4	11	20.8362	17.4591	23.5374	25.5916	0	26.911	37.2852	35.5575	Ilf3 Isoform 3 of Interleukin enhancer-binding factor 3
Immt	IPI00228150	1	1	1	3	11	11	10	14	1	3	2	4	21	23	17	15	0	0	0	0	17	15	21	21	11	16	9	17	13	19	7	8	5.18192	42.3619	9.55004	83.7429	0	79.8019	61.0184	61.2918	Immt Isoform 1 of Mitochondrial inner membrane protein
Imp3	IPI00122383	0	0	0	0	2	3	3	2	0	0	0	0	1	2	3	3	0	0	0	0	0	0	0	0	0	0	0	0	3	3	2	3	0	9.12352	0	9.98848	0	0	0	14.4245	Imp3 U3 small nucleolar ribonucleoprotein protein IMP3
Imp4	IPI00395166	0	0	0	0	0	1	1	0	0	0	0	0	5	1	2	3	0	0	0	0	2	1	1	1	1	1	0	0	0	0	0	0	0	1.76659	0	12.0538	0	5.43766	2.83059	0	Imp4 U3 small nucleolar ribonucleoprotein protein IMP4
Impa1	IPI00115085	2	1	3	2	0	0	0	0	0	2	0	0	3	4	2	1	0	0	1	3	3	1	3	5	0	0	0	0	0	0	0	0	6.97631	0	1.8188	10.9962	3.54523	12.8196	0	0	Impa1 Inositol monophosphatase
Impa2	IPI00126255	0	0	0	0	0	0	1	1	0	0	0	0	0	0	0	0	0	0	0	0	0	0	0	0	0	0	0	0	0	0	0	0	0	1.76158	0	0	0	0	0	0	Impa2 Inositol monophosphatase 2
Impact	IPI00319956	0	0	0	0	0	0	0	0	0	0	0	0	0	0	0	0	0	0	0	0	1	1	0	1	0	0	0	0	0	0	0	0	0	0	0	0	0	3.26599	0	0	Impact Impact protein
Impad1	IPI00228719	0	0	0	0	0	0	0	0	0	0	0	0	0	0	0	0	0	0	0	0	0	0	0	0	0	0	0	0	1	0	0	1	0	0	0	0	0	0	0	2.49213	Impad1 Inositol monophosphatase 3
Impdh1	IPI00469835,IPI00876165	1	1	0	0	0	0	0	0	0	0	0	0	3	3	1	0	0	0	0	0	6	4	5	6	0	0	0	0	0	0	0	0	1.16702	0	0	7.65205	0	22.6772	0	0	Impdh1 Inosine-5`-monophosphate dehydrogenase 1,Impdh1 Inosine 5`-phosphate dehydrogenase 1
Impdh2	IPI00323971	5	6	3	1	6	21	20	23	0	1	3	3	30	29	29	28	0	1	1	0	28	14	22	14	99	102	2	3	31	28	17	24	10.6701	63.2797	6.88384	127.949	2.11843	84.6546	288.611	130.391	Impdh2 Inosine-5`-monophosphate dehydrogenase 2
Ina	IPI00135965	0	0	0	0	0	0	2	1	0	0	0	0	0	0	0	0	0	0	0	0	0	0	0	0	0	0	0	0	0	0	0	0	0	2.60807	0	0	0	0	0	0	Ina Alpha-internexin
Inadl	IPI00471243	0	0	0	0	0	0	0	0	0	0	0	0	0	0	0	0	0	0	0	0	0	0	0	0	1	2	1	1	1	1	2	1	0	0	0	0	0	0	5.94853	6.81672	Inadl Isoform 1 of InaD-like protein
Incenp	IPI00265986	0	0	0	0	0	0	0	0	0	0	0	0	0	1	3	4	0	0	0	0	2	3	2	0	0	0	0	0	0	0	0	0	0	0	0	8.93429	0	7.71579	0	0	Incenp Isoform 1 of Inner centromere protein
Inpp1	IPI00114801	0	0	0	0	0	0	0	0	0	1	0	1	10	10	14	14	0	0	0	0	0	0	0	0	0	0	0	0	0	0	0	0	0	0	1.80522	53.0619	0	0	0	0	Inpp1 Inositol polyphosphate 1-phosphatase
Inppl1	IPI00312067	0	0	0	0	0	0	0	0	0	0	0	0	0	0	0	0	0	0	0	0	1	0	1	0	2	2	0	0	0	0	0	0	0	0	0	0	0	2.17168	5.66119	0	Inppl1 Phosphatidylinositol-3,4,5-trisphosphate 5-phosphatase 2
Insr	IPI00128358	0	1	1	3	0	0	0	0	4	4	0	0	0	0	0	0	2	1	3	1	0	0	0	0	0	0	0	0	0	0	0	0	4.59834	0	7.82661	0	7.12687	0	0	0	Insr Insulin receptor precursor
Ints1	IPI00655092,IPI00877221	0	0	0	0	0	0	0	0	0	0	0	0	2	1	2	1	0	0	0	0	2	1	3	1	0	0	0	0	2	1	1	1	0	0	0	6.58473	0	7.56949	0	6.48762	Ints1 Isoform 2 of Integrator complex subunit 1,Ints1 Isoform 1 of Integrator complex subunit 1
Ints10	IPI00187209	0	0	0	0	0	0	0	0	0	0	0	0	2	0	1	2	0	0	0	0	0	0	0	0	0	0	0	0	0	0	0	0	0	0	0	5.49981	0	0	0	0	Ints10 Integrator complex subunit 10
Ints3	IPI00380394	0	0	0	0	0	0	0	0	0	0	0	0	2	1	2	3	0	0	0	0	3	2	1	0	0	0	0	0	0	0	0	0	0	0	0	8.84392	0	6.6315	0	0	Ints3 Integrator complex subunit 3
Ints4	IPI00229883	0	0	0	0	3	3	0	0	0	0	0	0	4	1	5	1	0	0	0	0	3	0	0	0	0	0	0	0	3	2	2	0	0	5.75066	0	12.0267	0	3.31729	0	9.16828	Ints4 Isoform 1 of Integrator complex subunit 4
Ints5	IPI00229728	0	0	0	0	0	0	0	0	0	0	0	0	0	0	0	0	0	0	0	0	0	0	1	1	0	0	0	0	0	0	0	0	0	0	0	0	0	2.10199	0	0	Ints5 Integrator complex subunit 5
Ints7	IPI00331091	0	0	0	0	0	0	0	0	0	0	0	0	0	0	1	1	0	0	0	0	1	2	1	0	0	0	0	0	1	2	1	2	0	0	0	2.23029	0	4.41997	0	7.93688	Ints7 Isoform 1 of Integrator complex subunit 7
Ipo11	IPI00280252	0	0	0	0	0	0	0	0	0	0	0	0	0	0	0	0	0	0	0	0	4	1	3	1	0	0	0	0	0	0	0	0	0	0	0	0	0	9.78102	0	0	Ipo11 Isoform 1 of Importin-11
Ipo4	IPI00128880	0	0	0	0	4	8	4	2	0	0	0	0	8	8	6	7	0	0	0	0	10	5	9	16	1	4	2	6	4	1	0	1	0	16.5641	0	31.9816	0	42.8488	13.815	7.33582	Ipo4 Importin-4
Ipo7	IPI00331444	3	6	1	4	14	17	8	6	1	2	1	5	7	8	12	7	0	0	0	0	13	8	18	7	5	4	7	9	4	0	3	3	10.2404	41.8592	8.44079	37.5158	0	49.8071	27.4775	13.173	Ipo7 Importin-7
Ipo8	IPI00409819	0	0	0	0	0	0	0	0	0	0	0	0	0	0	0	0	0	0	0	0	1	0	1	0	0	0	0	0	0	0	0	0	0	0	0	0	0	2.17168	0	0	Ipo8 Isoform 1 of Importin-8
Ipo9	IPI00130158	0	0	0	0	10	6	4	4	0	0	0	0	4	3	6	6	0	0	0	0	7	7	5	4	0	0	0	0	7	5	4	6	0	22.5348	0	21.0031	0	25.0832	0	28.7145	Ipo9 Importin-9
Iqcb1	IPI00408597	0	0	0	0	0	0	0	0	0	0	0	0	0	0	0	0	0	0	0	0	3	0	0	0	0	0	0	0	0	0	0	0	0	0	0	0	0	3.31729	0	0	Iqcb1 Isoform 2 of IQ calmodulin-binding motif-containing protein 1
Iqgap1	IPI00467447	0	0	0	0	8	15	18	16	6	15	12	22	78	69	77	74	8	0	11	0	40	28	16	11	4	6	7	7	24	15	16	25	0	51.654	52.7804	328.655	20.321	104.158	26.7507	104.905	Iqgap1 Ras GTPase-activating-like protein IQGAP1
Iqgap2	IPI00406193	0	0	0	0	0	0	0	0	0	0	0	0	0	1	1	2	0	0	0	0	0	0	0	0	0	0	0	0	0	0	0	0	0	0	0	4.47371	0	0	0	0	Iqgap2 IQ motif containing GTPase activating protein 2
Iqgap3	IPI00124412	0	0	0	0	0	0	0	0	0	0	0	0	0	3	3	2	0	0	0	0	0	0	0	0	0	0	0	0	0	0	0	0	0	0	0	8.90275	0	0	0	0	Iqgap3 IQ motif containing GTPase activating protein 3
Ireb2	IPI00329986	0	0	0	0	0	0	0	0	0	0	0	0	0	0	0	0	0	0	0	0	1	0	1	0	0	0	0	0	0	0	0	0	0	0	0	0	0	2.17168	0	0	Ireb2 Iron-responsive element-binding protein 2
Irgm	IPI00120264	0	0	0	0	0	0	0	0	0	0	0	0	0	0	0	0	0	0	0	0	0	0	0	0	0	0	1	1	4	8	1	1	0	0	0	0	0	0	1.83849	18.0245	Irgm Isoform 1 of Immunity-related GTPase family M protein
Isca2	IPI00120671	0	0	0	0	0	0	0	0	1	8	12	17	0	0	0	0	2	4	0	1	2	0	0	0	3	4	7	11	0	0	0	0	0	0	36.6993	0	6.53945	2.21153	26.1097	0	Isca2 Iron-sulfur cluster assembly 2 homolog, mitochondrial precursor
Isoc1	IPI00165849	0	0	0	0	0	0	0	0	0	0	0	0	0	0	0	0	0	0	0	0	2	3	2	0	0	0	0	0	0	0	0	0	0	0	0	0	0	7.71579	0	0	Isoc1 Isochorismatase domain-containing protein 1
Isyna1	IPI00119886	20	13	0	5	11	6	12	4	0	0	0	0	8	6	8	5	0	0	0	0	1	0	1	6	0	2	1	0	3	0	0	1	24.1271	30.3035	0	29.6962	0	8.38813	3.5301	4.84676	Isyna1 Inositol-3-phosphate synthase
Itfg3	IPI00410796	3	3	3	3	0	0	0	0	1	1	2	1	0	0	0	0	0	0	3	1	0	0	0	0	2	1	6	4	0	0	0	0	9.7009	0	5.0438	0	4.26739	0	13.6781	0	Itfg3 Protein ITFG3
Itga1	IPI00466371	0	0	0	0	0	0	0	0	0	0	0	0	0	0	0	0	0	0	0	0	0	0	0	0	0	2	5	6	0	0	0	0	0	0	0	0	0	0	12.6186	0	Itga1 Integrin alpha-1 precursor
Itga3	IPI00126090	19	21	15	33	0	0	0	0	1	6	8	5	0	0	0	0	3	1	3	10	0	0	0	0	21	26	23	27	0	0	0	0	71.8741	0	19.748	0	15.2403	0	111.594	0	Itga3 Isoform Alpha-3A of Integrin alpha-3 precursor
Itga5	IPI00115976	50	47	45	60	0	0	0	0	26	23	16	16	0	0	0	0	10	5	24	45	3	1	2	2	8	11	15	23	0	0	0	0	164.211	0	80.0084	0	77.8899	8.64542	60.9986	0	Itga5 Integrin alpha-5 precursor
Itga6	IPI00227969,IPI00331413,IPI00420835,IPI00620873	83	77	36	80	0	0	0	0	16	35	17	16	2	0	3	2	9	3	5	8	0	0	0	0	6	10	37	42	0	0	0	0	210.622	0	81.5444	7.7012	23.5796	0	94.4618	0	Itga6 Isoform Alpha-6X1A of Integrin alpha-6 precursor,Itga6 Adult male diencephalon cDNA, RIKEN full-length enriched library, clone:9330162A08 product:integrin alpha 6, full insert sequence,Itga6 Isoform Alpha-6X1B of Integrin alpha-6 precursor,Itga6 Integrin alpha 6
Itga7	IPI00227939	0	0	0	0	0	0	0	0	8	8	3	2	0	0	0	0	0	0	0	0	0	0	0	0	0	0	0	0	0	0	0	0	0	0	20.7318	0	0	0	0	0	Itga7 Isoform Alpha-7X1A of Integrin alpha-7 precursor
Itga9	IPI00130117	1	0	1	0	0	0	0	0	0	0	0	0	0	0	0	0	0	0	0	0	0	0	0	0	0	0	0	0	0	0	0	0	1.67606	0	0	0	0	0	0	0	Itga9 integrin alpha 9 isoform a
Itgav	IPI00120245,IPI00752080	1	0	10	14	0	0	0	0	34	50	14	16	2	2	0	2	19	1	8	22	0	1	0	1	5	8	23	31	0	0	0	0	25.1463	0	110.749	6.62676	45.7637	2.16022	67.2147	0	Itgav Integrin alpha-V precursor,Itgav Integrin alpha V
Itgb1	IPI00132474	124	128	115	126	3	0	0	2	61	81	38	46	5	3	7	5	37	31	64	95	7	4	7	1	46	65	81	95	2	0	2	1	395.42	4.82054	220.387	22.0441	214.596	20.7344	315.576	6.68228	Itgb1 Integrin beta-1 precursor
Itgb3	IPI00266264	0	0	0	0	0	0	0	0	1	1	0	0	0	0	0	0	0	0	0	0	0	0	0	0	0	0	0	0	0	0	0	0	0	0	1.95665	0	0	0	0	0	Itgb3 Integrin beta-3 precursor
Itgb4	IPI00313479	0	0	0	0	0	0	0	0	0	0	0	0	0	0	0	0	0	0	0	0	0	0	0	0	3	2	5	3	0	0	0	0	0	0	0	0	0	0	14.6702	0	Itgb4 Integrin beta 4
Itgb5	IPI00229516,IPI00377953	0	0	0	0	0	0	0	0	0	1	1	1	0	0	0	0	0	0	0	0	0	0	0	0	3	3	0	0	0	0	0	0	0	0	2.90088	0	0	0	8.49178	0	Itgb5 Isoform Beta-5B of Integrin beta-5 precursor,Itgb5 Itgb5 protein
Itm2a	IPI00122250	0	0	0	0	0	0	0	0	0	0	0	0	0	0	0	0	0	0	0	0	0	0	0	0	0	1	1	0	0	0	0	0	0	0	0	0	0	0	2.25066	0	Itm2a Integral membrane protein 2A
Itm2b	IPI00130758	0	0	0	0	0	0	0	0	0	0	0	0	0	0	0	0	0	0	3	1	0	0	0	0	5	6	16	16	0	0	0	0	0	0	0	0	4.26739	0	44.8482	0	Itm2b Integral membrane protein 2B
Itm2c	IPI00471120	0	0	0	0	0	0	0	0	0	0	0	0	0	0	0	0	0	0	0	0	0	0	0	0	2	2	1	0	0	0	0	0	0	0	0	0	0	0	6.6324	0	Itm2c Integral membrane protein 2C
Itpa	IPI00678003	0	0	0	0	1	2	0	1	0	0	0	0	2	3	1	1	0	0	0	0	0	0	0	0	0	0	0	0	0	0	0	0	0	3.75208	0	7.71169	0	0	0	0	Itpa Inosine triphosphate pyrophosphatase
Itsn1	IPI00129356	0	0	0	0	0	0	0	0	0	0	0	0	0	0	0	0	0	0	0	0	0	0	0	0	5	1	0	1	0	0	0	0	0	0	0	0	0	0	9.90247	0	Itsn1 Isoform 1 of Intersectin-1
Ivd	IPI00471246	0	0	0	0	0	0	0	0	0	0	0	0	0	1	1	0	0	0	0	0	0	0	3	3	0	0	0	0	0	0	0	0	0	0	0	2.21452	0	6.30597	0	0	Ivd Isovaleryl-CoA dehydrogenase, mitochondrial precursor
Ivns1abp	IPI00420559	0	0	0	0	0	0	0	0	0	0	0	0	0	0	0	0	0	0	0	0	1	2	1	1	0	0	0	0	0	0	0	0	0	0	0	0	0	5.45604	0	0	Ivns1abp Isoform 1 of Influenza virus NS1A-binding protein homolog
Iws1	IPI00224200	0	0	0	0	0	0	0	0	0	0	0	0	0	1	2	2	0	0	0	0	3	0	0	0	0	0	0	0	1	0	1	2	0	0	0	5.57441	0	3.31729	0	5.31337	Iws1 Isoform 1 of IWS1 homolog
Jam3	IPI00453847	0	0	1	2	0	0	0	0	0	0	0	0	0	0	0	0	0	0	0	0	0	0	0	0	1	2	0	1	0	0	0	0	3.04076	0	0	0	0	0	4.97732	0	Jam3 Junctional adhesion molecule C precursor
Jarid1b	IPI00330824	0	0	0	0	3	12	6	2	0	0	0	0	0	0	0	0	0	0	0	0	2	0	0	0	1	1	0	0	0	0	0	0	0	20.9407	0	0	0	2.21153	2.83059	0	Jarid1b Isoform 1 of Histone demethylase JARID1B
Jarid2	IPI00124575	0	0	0	0	2	3	1	2	0	0	0	0	0	0	0	0	0	0	0	0	0	0	0	0	0	0	0	0	0	0	0	0	0	7.43054	0	0	0	0	0	0	Jarid2 Protein Jumonji
Jmjd1b	IPI00664808,IPI00757477	0	0	0	0	2	1	1	0	0	0	0	0	1	1	2	3	0	0	0	0	1	2	0	0	0	0	0	0	0	0	0	0	0	3.76016	0	7.77396	0	3.35405	0	0	Jmjd1b Isoform 2 of JmjC domain-containing histone demethylation protein 2B,Jmjd1b Isoform 1 of JmjC domain-containing histone demethylation protein 2B
Jmjd3	IPI00420594	0	0	0	0	0	0	0	0	0	0	0	0	0	0	0	0	0	0	0	0	0	0	0	0	1	2	0	0	0	0	0	0	0	0	0	0	0	0	4.11004	0	Jmjd3 JmjC domain-containing protein 3
Jmjd6	IPI00112375	0	0	0	0	0	0	0	0	0	0	0	0	0	0	0	0	0	0	0	0	0	0	0	0	0	0	0	0	3	1	2	1	0	0	0	0	0	0	0	9.17135	Jmjd6 Isoform 1 of Histone arginine demethylase JMJD6
Jtv1	IPI00153103	0	0	0	0	0	5	15	10	0	0	0	0	1	4	7	4	0	0	0	0	6	11	6	1	0	0	0	0	1	3	1	2	0	26.4488	0	17.7485	0	26.4317	0	9.24863	Jtv1 Multisynthetase complex auxiliary component p38
Jup	IPI00229475	0	0	1	3	1	1	1	4	6	7	3	4	8	10	10	12	2	2	4	3	0	0	0	2	5	4	0	3	1	1	0	1	4.01491	6.42373	19.5196	44.26	10.8374	2.07215	15.4754	3.80388	Jup Junction plakoglobin
Kank2	IPI00330497	0	0	0	0	0	0	0	0	0	0	0	0	0	0	0	0	0	0	0	0	4	0	0	0	0	0	0	0	0	0	0	0	0	0	0	0	0	4.42306	0	0	Kank2 Isoform 1 of KN motif and ankyrin repeat domain-containing protein 2
Kars	IPI00469103	1	0	2	10	22	12	24	16	0	5	1	1	19	17	16	14	0	0	0	0	17	8	19	9	3	2	3	4	14	10	7	5	12.51	67.9277	6.53849	72.6898	0	57.3682	13.5951	46.7189	Kars Lysyl-tRNA synthetase
Kcmf1	IPI00395040	0	0	0	0	0	0	0	0	0	0	0	0	0	0	0	0	0	0	0	0	2	6	7	2	0	0	0	0	2	0	0	0	0	0	0	0	0	18.4899	0	2.35463	Kcmf1 potassium channel modulatory factor DEBT-91
Kctd5	IPI00467441	0	0	0	0	0	0	0	0	0	0	0	0	0	0	0	0	0	0	0	0	0	0	0	0	0	0	0	0	2	0	0	0	0	0	0	0	0	0	0	2.35463	Kctd5 BTB/POZ domain-containing protein KCTD5
Kdelc1	IPI00404128,IPI00459134	0	0	0	0	0	0	0	0	0	0	0	0	0	0	0	0	1	0	0	1	4	1	2	1	0	1	0	1	4	0	2	0	0	0	0	0	1.74512	8.71511	2.14672	7.72209	Kdelc1 Isoform 2 of KDEL motif-containing protein 1 precursor,Kdelc1 Isoform 1 of KDEL motif-containing protein 1 precursor
Kdelr1	IPI00115317	0	0	0	0	0	0	0	0	0	0	0	0	0	0	2	0	0	0	0	0	0	0	0	0	0	0	0	0	0	0	0	0	0	0	0	2.20139	0	0	0	0	Kdelr1 ER lumen protein retaining receptor 1
Kdelr2	IPI00132727	0	0	0	0	0	0	0	0	0	0	0	0	0	2	1	2	0	0	0	0	0	0	0	0	0	0	0	0	0	0	0	0	0	0	0	5.58754	0	0	0	0	Kdelr2 ER lumen protein retaining receptor 2
Kdelr3	IPI00320629	0	0	0	0	0	0	0	0	0	0	0	0	0	0	0	0	0	0	0	0	1	0	3	4	0	0	0	0	0	0	0	0	0	0	0	0	0	8.44781	0	0	Kdelr3 ER lumen protein retaining receptor 3
Khdrbs1	IPI00458765	0	0	0	0	0	2	0	3	0	0	0	0	7	2	4	4	0	0	0	0	4	2	0	1	11	10	3	0	6	1	3	2	0	4.58547	0	18.6385	0	7.70742	32.7707	15.5245	Khdrbs1 KH domain-containing, RNA-binding, signal transduction-associated protein 1
Khsrp	IPI00462934,IPI00876559	35	33	16	16	13	19	18	12	4	11	16	23	15	13	15	17	8	5	18	10	15	15	11	11	25	29	41	45	16	12	10	15	72.7446	56.658	52.3268	66.2427	41.1877	56.5705	154.73	69.3645	Khsrp Far upstream element-binding protein 2,Khsrp KH type splicing regulatory protein KSRP
Kif11	IPI00130218	0	0	1	2	4	4	2	2	0	0	0	0	1	1	2	1	0	0	0	0	3	8	6	0	0	2	0	0	2	0	0	2	3.04076	11.1907	0	5.51477	0	18.7059	2.55889	4.98427	Kif11 Kinesin-like protein KIF11
Kif13b	IPI00761751	0	0	0	0	0	0	0	0	0	0	0	0	0	0	1	1	0	0	0	0	1	0	1	0	1	2	1	1	0	0	0	0	0	0	0	2.23029	0	2.17168	5.94853	0	Kif13b kinesin family member 13B
Kif15	IPI00115366	0	0	0	0	1	0	1	0	0	0	0	0	0	0	0	0	0	0	0	0	2	1	0	0	0	0	0	0	0	0	0	0	0	1.84328	0	0	0	3.33567	0	0	Kif15 Kinesin family member 15
Kif20a	IPI00123947	0	0	0	0	0	0	0	0	0	0	0	0	1	1	4	1	0	0	0	0	2	0	0	1	0	0	0	0	0	0	1	2	0	0	0	7.71616	0	3.2476	0	4.13606	Kif20a Kinesin-like protein KIF20A
Kif22	IPI00116757	0	0	0	0	0	0	1	2	0	0	0	0	2	0	0	1	0	0	0	0	0	2	2	0	0	0	0	0	0	0	0	0	0	2.67667	0	3.26952	0	4.38012	0	0	Kif22 Kinesin-like protein KIF22
Kif23	IPI00407864	0	0	0	0	0	0	0	0	0	0	0	0	0	0	0	0	0	0	0	0	2	1	2	0	0	0	0	0	0	0	0	0	0	0	0	0	0	5.4675	0	0	Kif23 Kinesin family member 23
Kif2a	IPI00124479	0	0	0	0	1	0	1	0	0	0	0	0	1	2	1	0	0	0	0	0	1	1	1	1	0	0	0	0	0	0	0	0	0	1.84328	0	4.39831	0	4.3319	0	0	Kif2a Isoform 1 of Kinesin-like protein KIF2A
Kif2c	IPI00123365	0	0	0	2	0	0	0	0	0	0	0	0	0	0	0	0	0	0	0	0	0	0	0	0	2	1	0	1	0	0	0	0	1.94829	0	0	0	0	0	5.24902	0	Kif2c Kinesin-like protein KIF2C
Kif4	IPI00109419	0	0	0	0	0	0	0	0	0	0	0	0	0	0	0	0	0	0	0	0	2	0	0	0	0	0	0	0	0	0	0	0	0	0	0	0	0	2.21153	0	0	Kif4 Chromosome-associated kinesin KIF4
Kif5a	IPI00109420	0	0	0	0	2	2	1	0	0	0	0	0	0	0	0	0	0	0	0	0	0	0	0	0	0	0	0	0	3	3	2	3	0	4.68026	0	0	0	0	0	14.4245	Kif5a Kinesin heavy chain isoform 5A
Kif5b	IPI00555125	0	0	0	0	3	4	2	1	0	0	0	0	7	9	11	9	0	0	0	0	12	11	13	7	0	0	0	0	8	5	3	6	0	9.27883	0	39.7882	0	46.7442	0	28.3854	Kif5b Kinesin family member 5B
Kif5c	IPI00421137	0	0	0	0	0	0	0	0	0	0	0	0	0	0	0	0	0	0	0	0	0	0	0	0	0	1	2	1	0	0	0	0	0	0	0	0	0	0	4.08914	0	Kif5c Kinesin heavy chain isoform 5C
Kifc1	IPI00420324	0	0	0	0	0	0	0	0	0	0	0	0	2	1	5	3	0	0	0	0	1	1	3	2	0	0	0	0	0	0	0	0	0	0	0	12.146	0	7.4998	0	0	Kifc1 Isoform 2 of Kinesin-like protein KIFC1
Kin	IPI00169984	0	0	0	0	0	0	0	0	0	0	0	0	0	0	0	0	0	0	0	0	2	0	0	0	1	1	1	3	0	0	0	0	0	0	0	0	0	2.21153	6.40364	0	Kin KIN, antigenic determinant of recA protein homolog
Kirrel	IPI00330539	0	0	0	0	0	0	0	0	0	0	0	0	0	0	0	0	0	0	2	2	0	0	0	0	0	0	0	0	0	0	0	0	0	0	0	0	3.90631	0	0	0	Kirrel Isoform 1 of Kin of IRRE-like protein 1 precursor
Kit	IPI00120590	2	2	14	14	0	0	0	0	0	0	0	0	0	0	0	0	0	0	5	16	1	1	1	2	0	0	0	0	0	0	0	0	31.2667	0	0	0	18.5222	5.36797	0	0	Kit Mast/stem cell growth factor receptor precursor
Klc2	IPI00753928	0	0	0	0	0	0	0	0	0	0	0	0	0	0	0	0	0	0	0	0	0	0	0	2	0	0	0	0	0	0	0	0	0	0	0	0	0	2.07215	0	0	Klc2 kinesin light chain 2
Klhdc6	IPI00108328	0	0	0	0	0	0	0	0	0	1	1	2	0	0	0	0	0	0	0	0	0	0	0	0	0	0	0	0	0	0	0	0	0	0	3.7967	0	0	0	0	0	Klhdc6 Isoform 1 of Kelch domain-containing protein 6
Klhl13	IPI00120277	0	0	0	0	0	0	0	0	0	0	0	0	3	4	4	1	0	0	0	0	0	0	0	0	0	0	0	0	0	0	0	0	0	0	0	13.1976	0	0	0	0	Klhl13 Klhl13 protein
Klhl22	IPI00224738	0	0	0	0	0	0	0	0	0	0	0	0	0	0	1	1	0	0	0	0	0	0	0	0	0	0	0	0	0	0	0	0	0	0	0	2.23029	0	0	0	0	Klhl22 Isoform 2 of Kelch-like protein 22
Kntc1	IPI00756198	0	0	0	0	0	0	0	0	0	0	0	0	0	1	1	2	0	0	0	0	2	0	3	1	0	0	0	0	0	0	0	0	0	0	0	4.47371	0	6.44535	0	0	Kntc1 Kinetochore-associated protein 1
Kpna1	IPI00311329	0	0	0	0	2	1	2	0	0	0	0	0	2	4	2	2	0	0	0	0	5	1	3	1	0	0	0	0	6	3	3	5	0	4.60665	0	11.0558	0	10.8868	0	22.0925	Kpna1 Importin subunit alpha-1
Kpna3	IPI00230429	0	0	0	0	2	1	2	2	0	0	0	0	4	3	1	3	0	0	0	0	7	3	1	0	0	0	0	0	5	4	3	6	0	6.43683	0	12.1108	0	12.1787	0	23.5418	Kpna3 Importin subunit alpha-3
Kpna4	IPI00129792	0	0	0	0	13	7	2	0	0	1	1	2	1	3	2	4	0	0	0	0	8	1	2	2	0	0	0	0	0	0	0	0	0	21.0919	3.7967	11.1312	0	14.1742	0	0	Kpna4 Importin subunit alpha-4
Kpna6	IPI00649329	0	0	0	0	0	0	0	0	0	0	0	0	3	6	3	1	0	0	0	0	3	1	1	2	0	0	0	0	6	4	2	5	0	0	0	14.3245	0	7.5795	0	21.8978	Kpna6 Importin subunit alpha-7
Kpnb1	IPI00323881	8	5	5	9	43	50	100	86	2	10	9	17	42	50	44	47	6	1	10	3	75	65	67	35	20	20	25	22	41	41	26	33	21.8155	252.214	36.2783	202.151	20.6151	263.681	99.9722	184.608	Kpnb1 Importin subunit beta-1
Kras	IPI00113248,IPI00134941	0	0	0	0	6	0	0	0	0	0	0	0	3	3	0	2	0	0	0	0	1	1	0	0	0	0	0	0	0	0	0	0	0	5.98072	0	8.81055	0	2.22991	0	0	Kras Isoform 2A of GTPase KRas precursor,Kras Isoform 2B of GTPase KRas precursor
Kri1	IPI00311761	0	0	0	0	0	0	0	0	0	0	0	0	1	1	1	0	0	0	0	0	2	0	0	1	0	0	0	0	0	0	0	0	0	0	0	3.28448	0	3.2476	0	0	Kri1 Protein KRI1 homolog
Krr1	IPI00223570	0	0	0	0	5	5	4	2	0	0	0	0	4	4	4	2	0	0	0	0	5	2	1	1	0	0	1	2	1	3	0	3	0	14.8006	0	15.3971	0	9.8791	2.70576	9.05703	Krr1 KRR1 small subunit processome component homolog
Krt1	IPI00625729	31	35	103	80	4	7	9	8	166	107	17	12	12	10	11	15	87	135	37	47	4	6	14	18	8	11	17	18	3	2	2	1	228.967	25.367	300.526	53.0294	292.574	44.7401	58.6047	10.4831	Krt1 Keratin, type II cytoskeletal 1
Krt12	IPI00828816	0	0	1	2	0	0	0	0	0	0	0	0	0	0	0	0	0	0	0	0	0	0	0	0	0	0	0	0	0	0	0	0	3.04076	0	0	0	0	0	0	0	Krt12 Isoform 1 of Keratin, type I cytoskeletal 12
Krt13	IPI00136056	0	0	0	0	0	0	0	0	0	0	0	0	0	0	0	0	0	0	0	0	2	1	2	1	0	0	0	0	0	0	0	0	0	0	0	0	0	6.50358	0	0	Krt13 Isoform 1 of Keratin, type I cytoskeletal 13
Krt18	IPI00311493	0	0	10	12	8	8	13	10	127	170	92	85	152	158	144	146	36	10	11	8	25	21	32	19	11	16	24	35	23	25	12	23	22.6144	35.4904	464.545	662.04	62.8768	105.046	91.1975	108.19	Krt18 Keratin, type I cytoskeletal 18
Krt19	IPI00112947	11	13	13	20	4	2	4	4	66	68	32	36	63	70	82	70	18	17	14	17	0	0	0	0	0	0	0	0	2	1	0	0	47.6891	12.8737	198.268	314.704	63.1581	0	0	3.66638	Krt19 Keratin, type I cytoskeletal 19
Krt2	IPI00622240	13	15	21	24	0	0	4	4	27	27	13	8	3	5	5	5	20	23	18	17	0	5	3	4	6	7	7	10	0	0	0	0	62.6595	7.04632	74.2398	19.9305	75.4526	12.9628	33.7343	0	Krt2 Keratin, type II cytoskeletal 2 epidermal
Krt24	IPI00137658	0	0	0	0	0	0	0	0	0	0	0	0	0	0	0	0	3	0	3	3	0	0	0	0	0	0	0	0	0	0	0	0	0	0	0	0	8.70672	0	0	0	Krt24 Keratin, type I cytoskeletal 24
Krt31	IPI00124945	0	0	0	0	0	0	0	0	0	0	0	0	0	0	0	0	0	0	0	0	0	0	0	0	2	1	0	1	0	0	0	0	0	0	0	0	0	0	5.24902	0	Krt31 Keratin, type I cuticular Ha1
Krt33b	IPI00676907	0	0	0	0	0	0	0	0	0	0	0	0	0	0	0	0	2	1	3	3	0	0	0	0	0	0	0	0	0	0	0	0	0	0	0	0	8.71894	0	0	0	Krt33b similar to ortholog of keratin, hair, acidic, 3B KRTHA3B
Krt36	IPI00676959	0	1	1	2	0	0	0	0	0	0	0	0	0	0	0	0	0	0	0	0	0	0	0	0	0	0	0	0	0	0	0	0	3.62419	0	0	0	0	0	0	0	Krt36 53 kDa protein
Krt4	IPI00420312	52	33	30	42	0	0	0	0	0	5	16	22	0	0	0	0	0	0	0	0	0	0	0	0	0	0	0	0	0	0	0	0	123.288	0	41.7856	0	0	0	0	0	Krt4 Keratin, type II cytoskeletal 4
Krt5	IPI00139301	123	97	146	262	3	3	6	11	141	297	111	116	32	36	36	34	227	289	60	150	3	14	20	17	35	48	52	72	3	4	2	4	543.101	20.8956	643.288	152.368	682.094	57.9869	228.65	17.0511	Krt5 Keratin, type II cytoskeletal 5
Krt6a	IPI00131368	121	96	148	266	0	0	0	0	147	297	112	116	0	0	0	0	232	293	65	153	4	12	14	15	19	29	47	67	0	0	0	0	547.432	0	650.667	0	698.858	48.3767	170.33	0	Krt6a Keratin, type II cytoskeletal 6A
Krt7	IPI00406377	0	0	0	0	0	0	0	0	83	205	221	380	87	86	81	74	118	84	98	311	0	0	0	0	0	0	0	0	0	0	0	0	0	0	855.901	361.622	553.707	0	0	0	Krt7 Keratin, type II cytoskeletal 7
Krt72	IPI00347096	4	5	13	20	0	0	0	0	4	9	6	4	0	0	1	1	15	16	11	13	0	0	0	0	2	3	2	5	0	0	0	0	38.9365	0	22.5309	2.23029	52.694	0	13.2194	0	Krt72 Keratin, type II cytoskeletal 72
Krt73	IPI00347110	0	0	0	0	0	0	0	0	151	134	173	325	0	0	0	0	0	0	0	0	0	0	0	0	62	117	232	265	0	0	0	0	0	0	760.684	0	0	0	701.016	0	Krt73 Keratin, type II cytoskeletal 73
Krt75	IPI00221797	0	0	0	0	0	0	0	0	0	0	0	0	0	0	0	0	0	0	0	0	0	0	0	0	19	30	48	68	0	0	0	0	0	0	0	0	0	0	173.448	0	Krt75 Keratin, type II cytoskeletal 75
Krt76	IPI00346834	56	35	48	59	0	0	1	1	7	11	19	27	4	5	5	3	20	20	12	37	0	1	2	11	3	7	16	19	0	0	0	0	163.014	1.76158	62.3388	18.7412	81.5467	14.6528	45.6272	0	Krt76 Adult female vagina cDNA, RIKEN full-length enriched library, clone:9930024P18 product:similar to Keratin 2p
Krt77	IPI00462140	0	0	0	0	0	0	0	0	140	35	9	9	0	0	0	0	0	0	0	0	0	0	0	0	0	0	0	0	0	0	0	0	0	0	196.368	0	0	0	0	0	Krt77 Keratin, type II cytoskeletal 1b
Krt78	IPI00348328	36	38	43	47	0	0	0	0	0	0	0	0	9	6	9	10	0	0	0	0	0	0	0	0	0	0	0	0	0	0	0	0	135.941	0	0	37.5148	0	0	0	0	Krt78 keratin Kb40
Krt79	IPI00124499	35	24	33	44	0	1	2	2	33	44	24	21	12	18	24	22	36	39	17	33	1	5	4	4	12	15	8	13	1	1	1	2	113.342	4.44326	119.681	84.1562	117.598	15.1344	56.8497	6.62512	Krt79 Keratin, type II cytoskeletal 79
Krt8	IPI00322209	3	1	21	28	23	16	18	17	157	179	114	151	159	162	195	171	72	42	49	21	31	37	39	36	18	27	30	41	25	22	18	17	52.5521	68.441	587.375	758.36	182.125	154.741	127.16	107.759	Krt8 Keratin, type II cytoskeletal 8
Krt82	IPI00117269	0	0	0	0	0	0	0	0	0	0	0	0	0	0	0	0	0	0	0	0	0	0	0	0	0	0	9	9	0	0	0	0	0	0	0	0	0	0	16.5464	0	Krt82 Keratin type II cuticular Hb2
Krt84	IPI00347019	0	0	0	0	0	0	0	0	4	0	1	0	0	0	0	0	0	0	0	0	0	0	0	0	0	0	0	0	0	0	0	0	0	0	5.28467	0	0	0	0	0	Krt84 Keratin type II cuticular Hb4
Krt85	IPI00331459	0	0	0	0	0	0	0	0	0	0	0	0	0	0	0	0	0	0	0	0	0	0	0	0	58	112	227	261	0	0	0	0	0	0	0	0	0	0	680.089	0	Krt85 Keratin type II cuticular Hb5
Ktn1	IPI00122559,IPI00407517	1	0	0	2	12	9	7	4	0	0	3	3	8	11	7	6	0	0	0	0	17	10	11	7	7	8	9	8	7	6	6	4	2.53188	29.8281	5.97444	35.2942	0	49.017	36.7727	30.4095	Ktn1 Isoform 1 of Kinectin,Ktn1 Isoform 7 of Kinectin
L1cam	IPI00115762,IPI00406778	0	0	0	0	0	0	0	0	1	2	0	0	0	0	0	0	0	0	0	0	0	0	0	0	1	2	0	1	0	0	0	0	0	0	2.86606	0	0	0	4.97732	0	L1cam Neural cell adhesion molecule L1 precursor,L1cam L1 cell adhesion molecule
L1Md-Tf2	IPI00460117	0	0	0	0	3	3	1	4	0	0	0	0	0	0	0	0	0	0	0	0	0	0	0	0	0	0	0	0	0	0	0	0	0	10.2575	0	0	0	0	0	0	L1Md-Tf2 ORF1 (Fragment)
L1td1	IPI00378700	9	5	5	6	16	21	23	25	0	0	0	0	2	2	2	1	0	0	0	0	4	1	2	1	12	15	13	14	23	23	18	17	19.4767	77.6172	0	7.69856	0	8.71511	62.5731	106.716	L1td1 LINE-1 type transposase domain-containing protein 1
L2hgdh	IPI00130331	0	0	0	0	0	0	0	0	0	0	0	0	2	1	0	1	0	0	0	0	0	0	0	0	0	0	0	0	0	0	0	0	0	0	0	4.38334	0	0	0	0	L2hgdh L-2-hydroxyglutarate dehydrogenase, mitochondrial precursor
Lad1	IPI00319558	0	0	0	0	0	0	0	0	0	1	4	3	3	1	5	8	0	0	0	0	0	0	0	0	0	0	0	0	0	0	0	0	0	0	7.9795	18.8639	0	0	0	0	Lad1 Ladinin 1
Lama1	IPI00113726	0	0	139	54	0	0	0	0	0	0	14	16	32	11	3	0	39	72	152	322	129	128	170	92	0	0	2	4	0	0	0	0	204.457	0	29.6723	49.7929	538.434	563.058	5.41153	0	Lama1 Laminin subunit alpha-1 precursor
Lama5	IPI00116913	0	0	9	13	3	2	0	0	0	0	0	0	3	0	3	1	0	0	0	0	0	0	0	0	0	0	3	6	3	5	4	4	22.4961	4.83056	0	7.64157	0	0	8.11729	21.3757	Lama5 Laminin subunit alpha-5 precursor
Lamb1-1	IPI00338785	3	4	169	86	5	8	3	2	8	11	36	30	43	6	6	5	99	187	184	366	111	115	107	55	10	19	25	40	9	9	8	9	272.489	16.7144	84.6998	64.9435	777.983	423.053	98.7923	46.2863	Lamb1-1 laminin B1 subunit 1
Lamb2	IPI00109612	0	0	0	0	0	0	0	0	0	0	0	0	0	0	0	0	1	0	5	8	1	2	1	0	0	0	0	0	0	0	0	0	0	0	0	0	13.103	4.41997	0	0	Lamb2 Laminin, beta 2
Lamc1	IPI00400016	8	6	155	88	3	4	3	2	4	12	54	40	36	4	1	0	95	139	207	385	114	124	121	144	5	13	18	21	3	0	2	2	263.227	11.0404	110.1	44.0746	769.783	543.622	60.0831	9.17442	Lamc1 Laminin subunit gamma-1 precursor
Lamp1	IPI00469218	0	0	0	2	0	0	0	0	0	0	0	0	0	0	0	0	0	0	0	0	0	0	0	0	0	0	0	0	0	0	0	0	1.94829	0	0	0	0	0	0	0	Lamp1 Adult male lung cDNA, RIKEN full-length enriched library, clone:1200007I01 product:lysosomal membrane glycoprotein 1, full insert sequence
Lamp2	IPI00310109	0	0	0	0	0	0	0	0	0	0	0	0	0	0	0	0	0	0	0	0	2	0	1	0	0	0	0	0	0	0	0	0	0	0	0	0	0	3.27744	0	0	Lamp2 lysosomal membrane glycoprotein 2 isoform 2
Lap3	IPI00331436	0	0	0	0	22	22	31	26	0	0	0	0	15	8	12	10	0	0	0	0	23	15	20	5	0	5	0	1	2	1	1	2	0	92.205	0	49.4643	0	68.7934	7.2645	7.80244	Lap3 Isoform 1 of Cytosol aminopeptidase
Larp1	IPI00344088	0	0	1	1	5	5	7	3	0	0	0	0	6	5	10	6	0	0	0	0	7	5	7	4	4	6	2	2	8	2	6	4	2.06662	18.2551	0	29.7734	0	24.9668	17.5582	26.3398	Larp1 la related protein
Larp4	IPI00761759	3	1	2	3	2	0	5	1	0	0	2	1	5	4	5	3	0	0	3	1	2	4	9	2	6	6	3	5	2	5	2	4	7.44157	7.14111	3.08714	18.6974	4.26739	18.3735	24.2336	17.1855	Larp4 2 cells egg cDNA, RIKEN full-length enriched library, clone:B020036B10 product:C-Mpl binding protein homolog
Larp5	IPI00620564	0	0	0	0	0	0	0	0	0	0	0	0	6	5	7	8	0	0	0	0	4	8	1	0	0	0	0	0	9	7	5	6	0	0	0	28.7305	0	14.4821	0	35.1991	Larp5 Isoform 1 of La-related protein 5
Larp7	IPI00340860	0	0	0	3	0	2	0	1	0	0	0	0	2	3	3	4	0	0	2	0	3	1	1	1	2	2	4	4	0	0	0	0	2.92243	2.75529	0	13.3019	2.31424	6.54343	13.0151	0	Larp7 Isoform 1 of La-related protein 7
Lars	IPI00453819	13	7	13	12	19	21	15	16	5	2	4	8	9	11	21	18	0	0	4	6	22	13	17	7	3	5	5	6	12	9	11	11	37.5625	65.5998	18.6042	65.329	9.40469	64.3138	21.1104	56.9672	Lars Leucyl-tRNA synthetase, cytoplasmic
Las1l	IPI00462502	1	0	0	3	4	6	6	6	0	0	0	0	7	8	3	6	0	0	0	0	3	3	2	0	4	7	4	6	5	5	4	3	3.50602	20.0772	0	26.48	0	8.82156	24.2492	22.4155	Las1l LAS1-like
Lasp1	IPI00125091	10	6	5	10	0	2	1	3	18	19	16	25	12	15	10	13	6	3	11	2	2	1	2	4	14	19	8	21	4	1	2	1	24.5403	5.43196	76.0552	55.2386	22.8988	9.6118	72.008	10.3487	Lasp1 LIM and SH3 domain protein 1
Lass5	IPI00109214	0	0	0	0	0	0	0	0	0	0	0	0	1	0	2	1	0	0	0	0	0	0	0	0	0	0	0	0	0	0	0	0	0	0	0	4.40095	0	0	0	0	Lass5 Isoform 1 of LAG1 longevity assurance homolog 5
Lba1	IPI00848384	0	0	0	0	0	0	0	0	0	0	0	0	0	0	1	1	0	0	0	0	0	0	0	0	0	0	0	0	0	0	0	0	0	0	0	2.23029	0	0	0	0	Lba1 lupus brain antigen 1
Lbr	IPI00331173	12	10	12	14	13	11	8	9	18	28	11	14	13	14	16	16	11	5	8	10	9	7	14	6	20	25	18	36	5	11	11	13	39.585	38.087	68.9075	65.1877	32.4638	38.9601	111.713	53.9791	Lbr Lamin-B receptor
Lcp1	IPI00118892	0	0	0	0	0	0	0	0	0	0	0	0	15	22	23	21	0	0	0	0	0	0	0	0	0	0	0	0	0	0	0	0	0	0	0	89.5911	0	0	0	0	Lcp1 Plastin-2
Ldha	IPI00319994	34	38	10	13	35	22	28	27	6	8	6	7	30	27	27	25	2	1	6	6	29	24	19	33	8	10	8	11	34	11	15	9	65.6009	103.539	26.4034	120.131	14.5784	113.49	42.5134	88.8876	Ldha L-lactate dehydrogenase A chain
Ldhb	IPI00229510	18	15	1	6	18	14	6	7	4	14	2	3	27	23	22	14	0	0	0	0	5	3	2	1	4	6	4	7	9	5	6	7	26.1934	42.3081	21.7994	94.5366	0	12.0692	23.837	35.3968	Ldhb L-lactate dehydrogenase B chain
Ldlr	IPI00653515,IPI00785217	14	13	9	9	0	0	0	0	43	44	14	11	3	3	8	2	32	17	3	6	4	5	5	3	11	21	24	26	0	0	2	0	34.3544	0	110.239	17.6161	54.9606	18.4816	89.7892	3.01284	Ldlr NOD-derived CD11c dendritic cells cDNA, RIKEN full-length enriched library, clone:F630039D01 product:low density lipoprotein receptor, full insert sequence,Ldlr low density lipoprotein receptor
Ldlrap1	IPI00454119	0	0	0	0	0	0	0	0	0	0	0	0	4	2	1	2	0	0	0	0	1	3	3	2	0	0	0	0	0	0	0	0	0	0	0	9.86738	0	9.74809	0	0	Ldlrap1 Low density lipoprotein receptor adapter protein 1
Lefty1	IPI00132287	0	0	0	0	0	0	0	0	0	0	0	0	0	0	0	0	0	0	0	0	0	0	0	0	0	1	2	2	0	0	0	0	0	0	0	0	0	0	4.95642	0	Lefty1 Left-right determination factor 1 precursor
Lemd2	IPI00465876	0	0	0	0	0	0	0	0	0	0	0	0	0	0	0	0	0	0	0	0	0	0	0	0	0	0	1	2	0	0	0	0	0	0	0	0	0	0	2.70576	0	Lemd2 LEM domain-containing protein 2
Lepre1	IPI00109205	0	0	0	0	0	0	0	0	0	0	0	0	2	2	1	1	2	2	1	1	9	5	8	4	0	0	0	0	0	0	0	0	0	0	0	6.59786	5.77395	28.2442	0	0	Lepre1 Isoform 1 of Prolyl 3-hydroxylase 1 precursor
Leprel1	IPI00229428	0	0	0	0	0	0	0	0	0	0	0	0	0	0	0	0	0	0	0	0	2	1	0	0	0	0	0	0	0	0	0	0	0	0	0	0	0	3.33567	0	0	Leprel1 Prolyl 3-hydroxylase 2 precursor
Letm1	IPI00131177	0	0	0	0	0	0	0	0	0	0	0	0	2	4	2	4	0	0	0	0	0	0	0	0	0	0	0	0	0	1	0	1	0	0	0	13.315	0	0	0	2.62657	Letm1 Leucine zipper-EF-hand-containing transmembrane protein 1, mitochondrial precursor
Lgals1	IPI00229517	0	0	0	3	0	1	0	2	0	0	0	0	4	6	6	6	3	0	7	0	3	0	0	0	14	23	28	23	2	0	3	2	2.92243	2.75028	0	24.3445	10.9471	3.31729	98.2846	9.50352	Lgals1 Galectin-1
Lgals3	IPI00131259	0	0	0	0	0	0	0	0	0	0	0	0	8	6	14	7	0	0	0	0	0	0	0	0	0	0	0	0	0	0	0	0	0	0	0	38.5595	0	0	0	0	Lgals3 Galectin-3
Lgmn	IPI00130627	0	0	0	0	0	0	0	0	0	0	0	0	0	0	0	0	0	0	0	0	16	16	11	8	0	0	0	0	0	0	0	0	0	0	0	0	0	55.6922	0	0	Lgmn Legumain precursor
Lgr4	IPI00667018	1	0	7	7	0	0	0	0	0	0	0	0	0	0	0	0	0	0	0	0	0	0	0	0	0	0	0	2	0	0	0	0	15.0499	0	0	0	0	0	1.73455	0	Lgr4 Leucine-rich repeat-containing G protein-coupled receptor 4
Lgtn	IPI00153773	0	0	0	0	0	0	0	0	0	0	0	0	1	1	1	2	0	0	0	0	0	0	0	0	0	0	0	0	0	0	0	0	0	0	0	5.54367	0	0	0	0	Lgtn Isoform 1 of Ligatin
Lifr	IPI00119299	0	0	3	1	0	0	0	0	0	0	0	0	0	0	0	0	0	0	3	17	0	0	0	0	0	0	0	0	0	0	0	0	4.25156	0	0	0	17.004	0	0	0	Lifr Isoform 1 of Leukemia inhibitory factor receptor precursor
Lig1	IPI00473314	2	1	3	2	6	9	6	6	0	0	0	0	6	5	5	7	0	0	0	0	7	10	9	6	13	14	3	5	1	3	3	3	6.97631	24.8311	0	25.3995	0	34.7915	45.3272	13.5763	Lig1 ligase I, DNA, ATP-dependent
Lig3	IPI00124272	0	0	0	0	2	1	0	0	0	0	0	0	1	2	2	2	0	0	0	0	1	2	1	0	0	0	0	0	0	0	0	0	0	2.91367	0	7.75819	0	4.41997	0	0	Lig3 Isoform Alpha of DNA ligase 3
Lima1	IPI00112339	0	0	0	0	0	0	0	0	0	0	0	0	0	0	0	0	0	0	0	0	1	0	0	1	0	0	0	0	0	3	0	1	0	0	0	0	0	2.14184	0	5.25007	Lima1 LIM domain and actin binding 1 isoform a
Limch1	IPI00844691	0	0	0	0	0	0	0	0	0	0	0	0	0	0	0	0	0	0	0	0	3	1	6	3	0	0	0	0	0	0	0	0	0	0	0	0	0	13.9451	0	0	Limch1 Isoform 1 of LIM and calponin homology domains-containing protein 1
Lin28	IPI00170180	3	4	2	2	3	2	1	3	0	0	0	0	4	1	2	2	5	3	3	4	4	14	8	7	2	3	2	6	4	1	2	2	8.21772	8.42232	0	9.85425	14.2849	35.9409	14.0867	11.6635	Lin28 Lin-28 homolog A
Llgl2	IPI00648930	0	0	0	0	0	0	0	0	0	0	0	0	1	1	1	1	0	0	0	0	0	0	0	0	0	0	0	0	0	0	0	0	0	0	0	4.41408	0	0	0	0	Llgl2 112 kDa protein
Lman1	IPI00132475	0	0	0	0	0	0	0	0	0	0	0	0	2	2	2	3	0	0	0	0	5	3	2	1	0	0	0	0	1	0	2	0	0	0	0	9.95775	0	12.0692	0	4.19015	Lman1 Bone marrow macrophage cDNA, RIKEN full-length enriched library, clone:I830043L04 product:lectin, mannose-binding, 1, full insert sequence
Lman2	IPI00308609	0	0	0	0	0	0	0	0	0	0	0	0	2	0	2	2	0	0	0	0	0	1	0	3	0	0	0	0	0	0	0	0	0	0	0	6.60051	0	4.23237	0	0	Lman2 9 days embryo whole body cDNA, RIKEN full-length enriched library, clone:D030015M14 product:VESICULAR INTEGRAL-MEMBRANE PROTEIN VIP36 (VIP36) homolog
Lmna	IPI00400300,IPI00620256	0	0	0	0	2	5	1	5	11	23	11	16	34	31	28	19	1	1	5	4	28	18	24	21	2	4	3	5	4	2	3	4	0	12.016	58.8214	123.189	10.8801	98.5355	15.4701	17.1113	Lmna Isoform C of Lamin-A/C,Lmna Isoform A of Lamin-A/C
Lmnb1	IPI00230394	29	26	16	25	168	168	120	75	25	29	20	22	88	82	83	68	12	12	7	10	39	39	36	21	47	61	23	33	23	34	22	20	73.9264	492.247	94.1751	353.66	38.9849	147.097	201.908	131.115	Lmnb1 Lamin-B1
Lmnb2	IPI00113886,IPI00126191	1	1	1	1	5	5	3	4	3	5	3	2	10	9	11	5	0	0	0	0	4	4	6	0	1	5	3	1	3	1	2	2	3.23363	15.7843	12.7674	38.4797	0	15.3151	11.7293	10.4862	Lmnb2 Isoform B3 of Lamin-B2,Lmnb2 Isoform B2 of Lamin-B2
Lnpep	IPI00223987	0	0	0	0	0	0	0	0	0	2	0	1	6	4	6	5	0	0	0	0	0	0	0	0	2	4	15	9	0	0	0	0	0	0	2.71462	23.1272	0	0	30.5937	0	Lnpep Leucyl-cystinyl aminopeptidase
LOC10003899166489	IPI00263879	0	0	0	0	17	17	15	11	0	0	0	0	13	12	7	8	0	0	0	0	9	9	10	12	4	3	3	5	3	5	3	3	0	55.3504	0	44.017	0	43.1612	17.2929	18.5544	Rpl35;LOC100038991 60S ribosomal protein L35
LOC100039086100045722	IPI00849890	0	0	0	0	0	0	0	0	0	0	0	0	0	0	0	0	0	0	0	0	0	0	0	0	0	2	0	0	0	0	0	0	0	0	0	0	0	0	2.55889	0	LOC100045722;LOC100039086 similar to HL23 ribosomal protein
LOC100039214100044454	IPI00135284	0	0	0	0	0	0	0	0	0	0	0	0	0	0	0	0	0	0	0	0	0	0	0	0	13	12	11	13	0	0	0	0	0	0	0	0	0	0	57.4762	0	LOC100039214;LOC100044454 similar to Glyceraldehyde-3-phosphate dehydrogenase (GAPDH) isoform 1
LOC100039343100045062	IPI00125776	0	0	0	0	0	0	0	0	0	0	2	2	0	0	0	0	0	0	0	0	1	1	2	2	0	0	0	0	0	0	0	0	0	0	3.98296	0	0	6.43389	0	0	LOC100039343;LOC100045062;Timm8a1 Mitochondrial import inner membrane translocase subunit Tim8 A
LOC10003959216647	IPI00124973	7	9	3	2	13	23	43	49	0	0	2	2	6	13	15	17	0	0	0	0	32	56	66	45	5	12	2	4	10	27	27	26	14.5617	115.359	3.98296	56.613	0	215.31	28.5206	122.049	Kpna2;LOC100039592;LOC100043906 Importin subunit alpha-2
LOC100039683100045937	IPI00119696	0	0	0	0	0	0	0	0	0	0	0	0	0	0	0	0	0	0	0	0	3	5	7	5	2	1	1	0	0	0	0	0	0	0	0	0	0	21.5798	5.35295	0	Tax1bp3;LOC100045937;LOC100039683 Tax1-binding protein 3
LOC100039888	IPI00475138	0	0	0	0	6	9	8	8	0	0	0	0	0	0	0	0	0	0	0	0	0	0	0	0	0	0	0	0	7	3	5	7	0	28.3543	0	0	0	0	0	28.9123	LOC100039888 similar to Pr22 isoform 1
LOC10003992468052	IPI00125901	2	2	2	2	12	27	48	50	1	1	7	4	39	28	32	23	0	0	2	1	28	28	20	34	4	7	6	6	24	18	17	22	6.46727	123.19	13.2096	134.119	3.11027	118.982	26.1916	106.402	Rps13;EG625298;LOC100039924;LOC100048340;LOC100044992 40S ribosomal protein S13
LOC100040053100048291	IPI00273646	0	0	0	0	0	0	0	0	0	0	0	0	0	0	0	0	0	0	0	0	0	0	0	0	0	0	0	0	51	16	16	11	0	0	0	0	0	0	0	119.597	LOC100048291;LOC100042025;RP23-403O15.4;LOC100046067;LOC100041325;Gapdh;LOC100040053;LOC100042349;ENSMUSG00000070490;ENSMUSG00000071343;AK190093;ENSMUSG00000068459 Glyceraldehyde-3-phosphate dehydrogenase
LOC100040331100048339	IPI00225066	0	0	0	0	0	0	0	0	0	0	0	0	6	2	3	4	0	0	0	0	5	5	5	5	0	0	0	0	3	0	1	1	0	0	0	16.4679	0	21.6595	0	6.35318	Rpl36al;Rpl36a;LOC100048339;LOC100040331;LOC100045128 60S ribosomal protein L36a
LOC100040592208715	IPI00331707	2	1	2	1	3	5	4	6	0	1	0	1	11	12	15	10	0	0	0	0	5	7	4	1	1	0	3	1	23	8	15	9	4.90969	16.4674	1.80522	52.9419	0	18.6976	5.33206	72.0019	Hmgcs1;LOC100040592 Hydroxymethylglutaryl-CoA synthase, cytoplasmic
LOC100040961100046394	IPI00116718	0	0	0	0	1	1	0	2	0	0	0	0	7	8	3	3	0	0	0	0	3	4	6	4	13	15	2	2	1	5	2	4	0	3.74706	0	23.0912	0	18.3537	43.0336	16.0082	LOC100040961;LOC100046394 similar to LOC446231 protein
LOC100040970100046610	IPI00889222	0	0	0	0	0	0	0	0	16	18	19	24	16	16	12	15	16	15	18	24	14	13	19	26	0	0	0	0	0	0	0	0	0	0	75.4424	65.0929	69.538	77.2849	0	0	LOC100040970;LOC100046610 hypothetical protein
LOC100041194	IPI00850843	0	0	0	0	0	0	0	0	0	0	1	3	2	3	5	5	0	0	0	0	0	0	0	0	0	0	2	1	3	5	2	4	0	0	3.78311	16.6329	0	0	2.8097	18.3628	LOC100041194 similar to KIAA2019 protein
LOC100041204	IPI00271869	35	28	3	1	39	31	28	16	0	0	0	0	12	14	23	19	0	0	0	0	0	0	0	0	0	0	0	0	0	0	0	0	41.0132	105.741	0	75.2114	0	0	0	0	LOC100041204 similar to Glyceraldehyde-3-phosphate dehydrogenase
LOC10004127368194	IPI00132390	0	0	0	0	0	0	0	0	0	0	0	0	0	0	0	0	0	0	0	0	1	0	0	2	0	0	0	0	0	0	0	0	0	0	0	0	0	3.17792	0	0	Ndufb4;LOC100041273;LOC100042503 NADH dehydrogenase [ubiquinone] 1 beta subcomplex subunit 4
LOC100041823100046341	IPI00131186	0	0	0	0	16	17	9	9	0	0	3	4	5	6	8	7	0	0	0	0	8	3	1	2	0	0	0	0	23	16	14	14	0	47.4445	6.87025	28.7455	0	15.3566	0	87.5636	Btf3;LOC100041823;LOC100046341 Isoform 2 of Transcription factor BTF3
LOC100041953100047209	IPI00115831	0	0	0	0	0	0	0	0	0	0	0	0	6	7	11	5	0	0	0	0	8	9	4	3	0	0	0	0	12	3	6	5	0	0	0	31.9722	0	26.3353	0	33.6756	Sap18;LOC100047209;LOC100041953 Histone deacetylase complex subunit SAP18
LOC100042165	IPI00348717	0	0	0	0	0	0	1	2	0	0	0	0	0	0	0	0	0	0	0	0	0	0	0	0	0	0	0	0	0	0	0	0	0	2.67667	0	0	0	0	0	0	LOC100042165 similar to THO complex 2
LOC100042363100045640	IPI00115902	0	0	0	0	1	6	9	8	0	0	0	0	5	5	6	3	0	0	0	0	5	5	8	7	0	1	0	1	1	0	1	3	0	21.4565	0	20.9119	0	26.9294	2.14672	6.62819	LOC100046034;LOC100042824;Rpl35a;LOC100048620;LOC100040169;LOC100043423;LOC100045334;LOC100043341;LOC100044516;LOC100042363;LOC100045640;LOC100048491 60S ribosomal protein L35a
LOC100042424100046198	IPI00116120	0	0	0	0	5	3	3	3	0	0	2	4	4	3	2	4	0	0	0	0	5	5	9	6	0	0	0	0	2	0	2	3	0	13.029	5.77459	14.3411	0	26.9592	0	9.31193	Pdcd5;LOC100046198;LOC100042424 Programmed cell death protein 5
LOC100042448	IPI00850617	2	1	0	2	0	0	0	0	0	0	0	0	0	0	0	0	0	0	0	0	0	0	0	0	0	0	0	0	0	0	0	0	3.6989	0	0	0	0	0	0	0	LOC100042448 similar to Poly A binding protein, cytoplasmic 4 isoform 1
LOC100042651	IPI00458204	0	0	0	0	0	0	0	0	0	0	0	0	96	88	102	79	0	0	0	0	0	0	0	0	0	0	0	0	0	0	0	0	0	0	0	402.242	0	0	0	0	LOC100042651 similar to Tubulin, beta 4
LOC100042670100047349	IPI00222547	0	0	0	0	6	4	3	5	0	1	2	0	5	7	5	5	0	0	0	0	7	5	8	9	1	0	1	0	1	1	1	2	0	16.776	3.10073	24.298	0	31.2131	2.52236	6.62512	Rpl28;LOC100042670;LOC100047349 60S ribosomal protein L28
LOC100042812100047845	IPI00377441	0	0	0	0	0	0	0	0	0	0	0	0	16	16	14	12	0	0	0	0	0	0	0	0	0	0	0	0	0	0	0	0	0	0	0	63.9055	0	0	0	0	Rps26;LOC100047845;LOC100042812 40S ribosomal protein S26
LOC100043292627488	IPI00663907	0	0	0	0	1	2	1	1	0	0	0	0	0	0	0	0	0	0	0	0	0	0	0	0	0	0	0	0	0	0	0	0	0	4.59857	0	0	0	0	0	0	EG667695;LOC100043292;EG667692;EG627488 similar to RNA and export factor binding protein 1-II isoform 1
LOC100043391100048462	IPI00474637	0	0	0	0	0	0	0	0	0	0	0	0	5	7	8	7	0	0	0	0	7	9	2	2	4	3	0	0	6	5	5	7	0	0	0	29.8593	0	22.0616	10.0429	30.3585	LOC100043391;Rpl10;LOC100043346;LOC100048223;LOC100048462 60S ribosomal protein L10
LOC100043508100048119	IPI00127989	0	0	0	0	0	0	0	0	0	0	0	0	0	0	0	0	0	0	0	0	0	0	0	0	4	5	3	2	7	1	2	0	0	0	0	0	0	0	17.25	12.5658	LOC100048119;Ptges3;LOC100043508 Prostaglandin E synthase 3
LOC100043516	IPI00853739	0	0	0	0	0	0	0	0	0	4	9	20	0	0	0	0	0	0	0	0	0	0	0	0	0	0	0	0	0	0	0	0	0	0	31.4149	0	0	0	0	0	LOC100043516 similar to gag
LOC100043527100048156	IPI00137736	26	22	5	10	10	17	21	21	14	15	16	13	17	11	7	7	14	12	8	13	8	21	17	10	1	4	12	16	6	7	5	4	43.2126	62.6027	57.4788	46.0535	44.4283	60.9344	32.1999	29.0375	LOC100048156;Rps28;LOC100043527 40S ribosomal protein S28
LOC100043555269774	IPI00874995	0	0	0	0	0	0	0	0	0	0	0	0	0	0	0	0	0	0	0	0	4	4	2	1	0	0	0	0	0	0	0	0	0	0	0	0	0	12.0875	0	0	LOC100043555;Aak1 Uncharacterized protein FLJ45252 homolog
LOC100043703100048430	IPI00129685	0	0	0	0	27	18	19	8	0	0	0	0	11	6	8	4	0	0	0	0	17	10	7	4	8	7	14	17	13	6	6	4	0	66.8791	0	31.7765	0	41.6451	49.706	37.4734	Tpt1;LOC100043703;LOC100048430 Translationally-controlled tumor protein
LOC100043732100047998	IPI00272545	0	0	0	0	1	1	4	0	0	0	0	0	2	1	3	2	0	0	0	0	2	2	0	0	0	0	0	0	0	0	0	0	0	5.30285	0	8.81503	0	4.45982	0	0	LOC100043732;LOC100047998 similar to ribosomal protein L37a
LOC100043787100044425	IPI00123164	0	0	0	0	2	6	5	3	0	0	0	0	0	0	0	0	0	0	0	0	0	0	0	0	0	0	0	0	0	0	0	0	0	14.4919	0	0	0	0	0	0	LOC100044425;LOC100043787 similar to ribosomal protein L36a
LOC100043806100048389	IPI00467796	0	0	0	0	2	0	0	0	0	0	0	0	2	1	0	0	0	0	0	0	0	0	0	0	0	0	0	0	0	0	0	0	0	1.99357	0	3.25375	0	0	0	0	LOC100048389;LOC100043806 similar to G protein pathway suppressor 1
LOC10004386967952	IPI00120715	0	0	0	0	0	1	1	2	0	0	0	0	0	0	0	0	0	0	0	0	0	0	0	0	0	0	5	7	3	1	1	1	0	3.59677	0	0	0	0	10.927	7.66493	Tomm20;LOC100043869;LOC100044630 Mitochondrial import receptor subunit TOM20 homolog
LOC100043890100040531	IPI00127431	0	0	0	0	0	0	0	0	0	0	0	0	1	1	0	1	0	0	0	0	3	0	2	1	0	0	0	0	2	2	2	2	0	0	0	3.31338	0	6.4852	0	10.6206	LOC100040631;Dynlt1;LOC100040531;LOC100040563;LOC100040603;LOC100043890 Dynein light chain Tctex-type 1
LOC100043998	IPI00849505	0	0	0	0	0	0	0	0	0	0	0	0	23	28	17	19	0	0	0	0	0	0	0	0	0	0	0	0	0	0	0	0	0	0	0	95.9703	0	0	0	0	LOC100043998 similar to nuclear pore complex-associated intranuclear coiled-coil protein TPR
LOC10004417722350	IPI00330862	56	57	15	19	49	42	30	25	9	41	24	27	48	44	63	53	33	10	18	11	31	10	15	5	14	23	37	53	29	15	14	14	100.832	135.759	97.1937	229.579	70.5174	66.6892	133.044	93.3157	Ezr;LOC100044177 Ezrin
LOC10004482914113	IPI00119581	2	1	0	1	0	0	0	0	2	1	1	2	10	5	6	3	0	0	0	0	3	4	10	12	3	7	0	5	4	5	5	3	2.72475	0	5.8912	26.2617	0	30.9059	17.9459	22.7446	Fbl;LOC100044829 rRNA 2`-O-methyltransferase fibrillarin
LOC100045024	IPI00848952	0	0	0	0	14	7	24	27	0	0	22	12	22	26	33	21	0	0	2	4	0	0	0	0	0	0	0	0	0	0	0	0	0	65.4189	34.8544	112.543	5.49838	0	0	0	LOC100045024 similar to ribosomal protein L11
LOC100045191	IPI00853914	163	137	44	45	28	49	65	61	21	23	49	108	79	68	67	57	0	0	0	0	0	0	0	0	65	69	252	224	0	0	0	0	266.96	183.837	193.344	298.401	0	0	628.122	0	LOC100045191 similar to heterogeneous nuclear ribonucleoprotein A2/B1
LOC100045245675440	IPI00165706	9	9	6	3	5	4	4	6	0	1	6	3	2	3	1	3	0	0	0	0	1	3	7	6	3	4	6	10	1	2	1	2	19.9804	17.5408	10.1708	9.97088	0	18.156	24.2713	7.93688	LOC672381;LOC100045245;LOC100043459;Sumo2;LOC100044181;LOC675440 Small ubiquitin-related modifier 2 precursor
LOC10004604119921	IPI00122426	0	0	0	0	5	9	9	7	0	0	0	0	8	6	6	8	0	0	0	0	8	4	5	8	2	4	2	3	3	4	3	2	0	27.2889	0	30.8836	0	26.9609	12.7643	15.9278	Rpl19;LOC100046041 60S ribosomal protein L19
LOC100046213319180	IPI00114642	2	2	4	4	49	41	58	52	1	4	14	27	71	44	47	43	0	0	2	2	30	31	41	100	14	14	26	23	77	33	30	34	10.6005	183.248	44.2111	225.281	3.90631	215.331	84.8272	223.837	Hist1h2bf;Hist1h2bn;Hist1h2bj;Hist1h2bl;LOC100046213 Histone H2B type 1-F/J/L
LOC100046223	IPI00850964	0	0	0	0	0	0	0	0	0	0	0	0	0	0	0	0	0	0	0	0	0	0	0	0	0	0	0	0	8	0	0	1	0	0	0	0	0	0	0	10.7333	LOC100046223 similar to insulinoma protein (rig) isoform 1
LOC10004624652502	IPI00133349	0	0	0	0	0	0	0	0	0	0	0	0	3	2	1	2	0	0	1	1	1	0	6	3	7	9	0	1	0	0	0	0	0	0	0	8.79742	1.95315	10.6095	23.2403	0	Carhsp1;LOC100046246 Calcium-regulated heat stable protein 1
LOC10004629019933	IPI00315548	0	0	0	0	2	2	7	6	0	0	0	0	0	0	0	0	0	0	0	0	12	13	19	21	6	7	0	0	9	16	19	20	0	15.2497	0	0	0	69.893	18.263	86.5022	LOC100044606;LOC100046478;LOC100045613;LOC100046290;LOC676253;Rpl21;LOC100041000;LOC100039601;mCG_121688 Ribosomal protein L21
LOC100046302	IPI00854971	78	72	36	30	59	48	29	28	41	50	32	55	61	49	51	40	44	54	27	40	94	73	85	69	24	26	80	91	29	31	26	27	156.08	153.146	172.738	221.164	156.754	348.096	227.112	149.473	LOC100046302 similar to Protein disulfide isomerase associated 6
LOC100046362	IPI00848742	0	0	0	0	0	0	0	0	0	0	0	0	2	1	0	1	0	0	0	0	0	0	0	0	0	0	0	0	0	0	0	0	0	0	0	4.38334	0	0	0	0	LOC100046362 similar to Nucleosome binding protein 1
LOC100046594	IPI00849047	0	0	0	0	0	0	0	0	0	0	0	0	0	0	0	0	0	0	0	0	0	0	0	0	1	6	3	6	0	0	0	0	0	0	0	0	0	0	17.3451	0	LOC100046594 similar to heterogeneous nuclear ribonucleoprotein U-like 2
LOC100047235	IPI00330304	0	0	0	0	0	0	0	0	0	0	0	0	0	0	0	0	0	0	0	0	0	0	0	0	0	0	0	0	3	1	2	3	0	0	0	0	0	0	0	11.801	LOC100047235 similar to MTA1
LOC10004742928080	IPI00118986	0	0	0	0	6	6	7	9	1	1	3	2	8	9	7	10	0	0	0	0	7	7	6	3	7	15	13	14	4	0	1	10	0	25.6626	7.03527	37.5849	0	25.1131	54.8173	19.3639	Atp5o;LOC100047429 ATP synthase subunit O, mitochondrial precursor
LOC100047658217869	IPI00187443	0	0	0	0	9	2	12	4	0	0	3	2	6	8	8	4	0	0	0	0	8	4	7	1	4	4	6	5	4	2	1	1	0	24.6295	5.07862	28.6543	0	21.8402	21.486	10.154	Eif5;LOC100047658 Eukaryotic translation initiation factor 5
LOC10004845466276	IPI00112004	0	0	0	0	0	0	0	0	0	0	0	0	0	0	0	0	0	0	0	0	0	0	0	0	0	0	0	0	2	0	1	1	0	0	0	0	0	0	0	5.17587	1810009A15Rik;LOC100048454 10 day old male pancreas cDNA, RIKEN full-length enriched library, clone:1810009A15 product:similar to UNKNOWN
LOC100048522	IPI00848816	119	225	36	35	29	22	21	38	31	34	36	37	29	26	18	21	30	37	18	30	23	28	23	50	36	45	174	172	29	26	15	30	274.143	101.699	135.974	103.522	108.75	133.228	431.579	130.289	LOC100048522 similar to Cofilin-1
LOC100048812216873	IPI00273232	0	0	0	0	0	0	0	0	0	0	4	4	3	2	1	1	0	0	0	0	1	3	0	1	0	0	0	0	0	0	0	0	0	0	7.96591	7.66783	0	5.51428	0	0	LOC100048812;Spag7 Sperm-associated antigen 7
LOC433776	IPI00849291	0	0	0	0	0	0	0	0	0	0	0	0	0	0	0	0	0	0	0	0	16	17	16	34	0	0	0	0	0	0	0	0	0	0	0	0	0	89.0839	0	0	LOC433776 similar to Eukaryotic translation elongation factor 2
LOC545718	IPI00270333	0	0	0	0	0	0	0	0	0	0	0	0	0	0	0	0	0	0	0	0	0	0	0	0	0	0	0	0	0	1	1	0	0	0	0	0	0	0	0	2.81817	LOC545718 similar to ribosomal protein
LOC619764	IPI00849430	0	0	0	0	1	2	0	1	0	0	0	0	0	0	0	0	0	0	0	0	0	0	0	0	0	0	0	0	0	0	0	0	0	3.75208	0	0	0	0	0	0	LOC619764 similar to ubiquitin-conjugating enzyme UbcH7
LOC623483	IPI00660661	0	0	0	0	0	0	0	0	0	0	0	0	0	0	0	0	0	0	0	0	0	0	0	0	0	0	0	0	1	0	1	2	0	0	0	0	0	0	0	5.31337	LOC623483 similar to ribosomal protein L22
LOC62798567674	IPI00120871	0	0	0	0	0	0	0	0	0	0	0	0	0	0	0	0	0	0	0	0	0	0	0	0	0	0	0	0	3	1	2	2	0	0	0	0	0	0	0	10.4862	0610038D11Rik;LOC627985 TRM112-like protein
LOC63128611431	IPI00134135	4	4	3	4	5	3	2	4	0	0	4	7	6	4	0	6	0	0	2	6	4	1	8	8	1	1	6	6	2	1	1	1	11.8421	13.0976	10.6534	17.6526	7.09045	22.3631	13.8615	6.48762	LOC631286;Acp1 Isoform 1 of Low molecular weight phosphotyrosine protein phosphatase
LOC632383	IPI00660374	0	0	0	0	0	0	0	0	0	0	0	0	0	0	0	0	0	0	0	0	8	9	4	1	0	0	0	0	0	0	0	0	0	0	0	0	0	24.2632	0	0	LOC632383 similar to Chromobox homolog 3
LOC63596011639	IPI00125035	0	0	0	0	0	0	0	0	0	0	0	0	3	3	3	2	0	0	0	0	0	0	0	0	0	0	0	0	0	0	0	0	0	0	0	12.1126	0	0	0	0	Ak3l1;LOC635960 Adenylate kinase isoenzyme 4, mitochondrial
LOC63630659050	IPI00468437	0	0	0	0	0	0	0	0	0	0	0	0	0	0	4	5	0	0	0	0	3	2	0	0	2	5	1	1	4	2	2	5	0	0	0	10.0508	0	5.56558	11.338	16.9197	5730427N09Rik;LOC636306;EG433230 Ribosome biogenesis protein NSA2 homolog
LOC636711	IPI00652046	0	0	7	5	0	0	0	0	0	0	0	0	0	0	0	0	0	0	0	0	0	0	0	0	0	0	0	0	0	0	0	0	12.518	0	0	0	0	0	0	0	LOC636711 2 cells egg cDNA, RIKEN full-length enriched library, clone:B020014C02 product:hypothetical protein, full insert sequence (Fragment)
LOC638236	IPI00662196	0	0	0	0	0	0	0	0	0	0	0	0	0	0	0	0	0	0	0	0	0	0	0	0	4	3	1	0	0	0	0	0	0	0	0	0	0	0	11.0141	0	LOC638236 similar to 60S ribosomal protein L13a
LOC666899667779	IPI00222549	0	0	0	0	6	3	6	4	0	0	0	0	1	2	3	1	0	0	0	0	3	1	1	1	0	0	0	0	4	1	2	0	0	17.4803	0	7.72929	0	6.54343	0	9.03384	Rpl30;EG667779;LOC666899 60S ribosomal protein L30
LOC66773920104	IPI00113655	11	8	6	7	22	21	18	13	0	0	0	0	16	6	10	9	1	1	5	7	14	12	7	2	4	6	5	6	7	6	5	5	24.4607	68.3844	0	44.9756	13.2682	38.504	23.941	30.2179	Rps6;LOC667739 40S ribosomal protein S6
LOC671641	IPI00120475	2	2	5	5	8	13	15	16	0	0	0	0	12	8	7	7	0	0	4	3	7	9	12	7	1	3	3	8	6	3	3	4	12.6671	47.2744	0	37.3622	7.01658	37.9012	15.2413	20.7777	LOC671641 hypothetical protein
LOC671929	IPI00849155	0	0	0	0	0	0	0	0	0	0	0	0	0	0	0	0	0	0	0	0	0	0	0	0	3	4	1	1	0	0	0	0	0	0	0	0	0	0	11.6097	0	LOC671929 similar to hCG2016250
LOC672511	IPI00761611	0	0	0	0	0	0	0	0	0	0	0	0	0	1	1	1	0	0	0	0	0	0	0	0	0	0	0	0	0	0	0	0	0	0	0	3.34412	0	0	0	0	LOC672511 hypothetical protein
LOC67458311957	IPI00125460	0	0	0	0	0	0	0	0	0	0	4	4	0	0	0	0	0	0	0	0	0	0	0	0	2	2	6	14	0	0	0	0	0	0	7.96591	0	0	0	23.6303	0	Atp5j;LOC674583 ATP synthase-coupling factor 6, mitochondrial precursor
LOC675857	IPI00676914	99	89	33	34	0	0	0	0	18	38	28	33	0	0	0	0	39	28	19	36	0	0	0	0	30	37	60	82	0	0	0	0	178.873	0	113.648	0	114.574	0	223.263	0	LOC675857 similar to valosin isoform 1
LOC677485	IPI00460453	0	0	0	0	0	0	0	0	0	0	0	0	0	0	0	0	0	0	0	0	2	0	0	0	0	0	0	0	0	0	0	0	0	0	0	0	0	2.21153	0	0	LOC677485 similar to junction-associated coiled-coil protein
LOC68280	IPI00850110	0	0	0	0	0	0	0	0	0	0	0	0	2	2	0	1	0	0	0	0	0	0	0	0	0	0	0	0	0	0	0	0	0	0	0	5.49717	0	0	0	0	LOC68280 hypothetical protein LOC68280
Loh11cr2a	IPI00221817	0	0	0	0	0	0	0	0	0	0	0	0	0	0	0	0	0	0	0	0	0	0	0	0	2	3	1	1	7	4	4	4	0	0	0	0	0	0	8.77912	24.7732	Loh11cr2a Loss of heterozygosity 11 chromosomal region 2 gene A protein homolog
Lonp1	IPI00319518	0	0	0	0	2	1	4	7	2	9	1	6	17	18	17	20	1	0	2	0	8	4	4	1	7	7	4	7	15	9	3	3	0	12.7053	16.7497	79.5419	3.26332	18.6424	29.7699	37.9292	Lonp1 Lon protease homolog
Loxl2	IPI00224208	0	0	0	0	0	0	0	0	0	0	0	0	0	0	0	0	0	0	0	7	0	0	0	0	0	0	0	0	0	0	0	0	0	0	0	0	5.57225	0	0	0	Loxl2 Isoform 1 of Lysyl oxidase homolog 2 precursor
Lpcat1	IPI00225732	0	0	0	0	0	0	0	0	0	0	0	0	0	1	1	2	0	0	0	0	0	0	0	0	1	1	2	2	1	1	2	1	0	0	0	4.47371	0	0	6.50757	6.81672	Lpcat1 Isoform 1 of 1-acylglycerophosphocholine O-acyltransferase 1
Lpgat1	IPI00469236	0	0	0	0	0	0	0	0	0	0	0	0	1	3	2	0	0	0	0	0	0	0	0	0	0	0	0	0	0	0	0	0	0	0	0	6.61283	0	0	0	0	Lpgat1 Acyl-CoA:lysophosphatidylglycerol acyltransferase 1
Lphn1	IPI00623958	0	0	1	1	0	0	0	0	0	0	0	0	0	0	0	0	0	0	0	0	0	0	0	0	0	0	0	0	0	0	0	0	2.06662	0	0	0	0	0	0	0	Lphn1 Isoform 2 of Latrophilin-1 precursor
Lphn2	IPI00876558	0	0	6	7	0	0	0	0	11	20	3	0	0	0	0	0	2	1	3	6	0	0	0	0	2	3	10	12	0	0	0	0	13.3738	0	32.9948	0	11.1071	0	27.0601	0	Lphn2 latrophilin 2
Lpp	IPI00221494	0	0	0	0	0	0	0	0	0	0	0	0	1	1	1	1	0	0	0	0	3	2	0	0	5	8	1	0	1	1	2	3	0	0	0	4.41408	0	5.56558	18.9625	9.44636	Lpp Isoform 1 of Lipoma-preferred partner homolog
Lrch3	IPI00343346	0	0	0	0	0	0	0	0	0	0	0	0	0	0	0	0	0	0	0	0	4	1	0	0	0	0	0	0	0	0	0	0	0	0	0	0	0	5.5472	0	0	Lrch3 Leucine-rich repeat and calponin homology domain-containing protein 3 precursor
Lrp1	IPI00119063	0	0	1	1	0	0	0	0	0	0	0	0	0	0	0	0	0	0	0	0	0	0	0	0	8	7	32	28	0	0	0	0	2.06662	0	0	0	0	0	76.7278	0	Lrp1 Prolow-density lipoprotein receptor-related protein 1 precursor
Lrp2	IPI00349520	7	5	19	14	0	0	0	0	0	0	0	0	0	0	0	0	15	23	19	26	6	6	12	3	7	10	10	17	4	2	0	0	41.3972	0	0	0	79.0286	29.2786	48.1083	7.33275	Lrp2 Low-density lipoprotein receptor-related protein 2 precursor
Lrpap1	IPI00469307	0	0	9	8	2	1	2	0	0	0	0	0	15	6	8	7	4	9	5	13	27	31	16	15	8	10	7	15	6	4	3	4	17.6254	4.60665	0	39.4451	28.5822	97.2999	45.0113	22.0894	Lrpap1 Alpha-2-macroglobulin receptor-associated protein precursor
Lrpprc	IPI00420706	0	0	0	0	33	29	28	24	1	1	2	7	37	38	38	33	0	0	0	0	38	23	31	13	1	1	4	8	26	14	13	18	0	105.241	10.4187	161.017	0	114.387	13.6537	92.2249	Lrpprc Leucine-rich PPR motif-containing protein, mitochondrial precursor
Lrrc40	IPI00470138	0	0	0	0	5	6	16	11	0	0	0	0	5	5	6	7	0	0	0	0	13	12	6	1	0	0	0	0	7	3	2	1	0	34.1144	0	25.4303	0	35.2962	0	16.5041	Lrrc40 Leucine-rich repeat-containing protein 40
Lrrc47	IPI00138089	0	0	0	0	4	3	2	2	0	0	0	0	1	2	2	3	0	0	0	0	3	1	2	3	4	5	0	1	0	2	1	0	0	10.2706	0	8.88779	0	9.68149	13.4691	4.12992	Lrrc47 Leucine-rich repeat-containing protein 47
Lrrc59	IPI00123281	0	1	5	3	8	4	5	7	4	6	5	3	17	14	11	9	2	2	3	7	12	21	18	19	11	12	10	17	8	8	5	8	8.96822	22.2928	17.8112	56.0569	12.8644	75.7481	56.8718	37.9632	Lrrc59 Leucine-rich repeat-containing protein 59
Lrrfip1	IPI00403280,IPI00654388,IPI00762483	0	0	0	0	0	0	0	0	0	0	0	0	2	2	2	4	0	0	0	0	2	0	1	1	0	0	0	0	0	0	0	0	0	0	0	11.0873	0	4.31352	0	0	Lrrfip1 10 days neonate cortex cDNA, RIKEN full-length enriched library, clone:A830097E06 product:leucine rich repeat (in FLII) interacting protein 1, full insert sequence (Fragment),Lrrfip1 Isoform 1 of Leucine-rich repeat flightless-interacting protein 1,Lrrfip1 leucine rich repeat (in FLII) interacting protein 1 isoform 3
Lrwd1	IPI00225459	0	0	0	0	1	1	1	1	0	0	0	0	1	2	2	0	0	0	0	0	2	1	2	0	0	0	0	0	1	0	1	1	0	3.67847	0	5.499	0	5.4675	0	3.99855	Lrwd1 Isoform 1 of Leucine-rich repeat and WD repeat-containing protein 1
Lsg1	IPI00330362	0	0	0	0	2	1	1	1	0	0	0	0	0	0	0	0	0	0	0	0	0	2	1	1	0	0	0	0	0	0	0	0	0	4.67525	0	0	0	4.35028	0	0	Lsg1 Isoform 1 of Large subunit GTPase 1 homolog
Lsm12	IPI00132973	0	0	3	8	0	0	0	0	0	0	0	0	2	1	3	1	2	0	2	4	4	2	4	1	2	3	5	10	0	0	0	0	11.0706	0	0	7.68543	7.39655	11.9711	20.4695	0	Lsm12 Protein LSM12 homolog
Lsm14a	IPI00172202	0	0	0	0	0	0	0	0	0	0	0	0	0	2	0	0	0	0	0	0	0	0	0	0	0	1	2	1	0	0	0	0	0	0	0	2.22765	0	0	4.08914	0	Lsm14a LSM14 protein homolog A
Lsm2	IPI00136054,IPI00876050	0	0	0	0	0	0	0	0	0	0	0	0	5	4	3	2	0	0	0	0	0	5	2	1	0	0	0	0	0	0	0	0	0	0	0	15.3664	0	8.78863	0	0	Lsm2 snRNP core protein SMX5 isoform 1,Lsm2 U6 snRNA-associated Sm-like protein LSm2
Lsm6	IPI00129873	0	0	0	0	1	1	2	0	0	0	0	0	0	2	3	1	0	0	0	0	3	1	2	1	0	0	0	0	0	0	0	0	0	3.60987	0	6.65933	0	7.60934	0	0	Lsm6 U6 snRNA-associated Sm-like protein LSm6
Lsm8	IPI00263042	0	1	1	0	0	0	0	0	0	0	0	0	1	4	3	2	0	0	0	0	1	2	5	1	9	13	1	6	9	0	0	0	1.6759	0	0	11.0865	0	9.7197	36.768	10.5958	Lsm8 U6 snRNA-associated Sm-like protein LSm8
Lsr	IPI00117834	0	0	0	0	0	0	0	0	0	0	0	0	0	0	0	0	0	0	2	4	0	0	0	0	2	2	1	2	0	0	0	0	0	0	0	0	5.49838	0	8.36695	0	Lsr Isoform 1 of Lipolysis-stimulated lipoprotein receptor precursor
Lss	IPI00169958	0	0	0	0	1	0	1	1	0	0	0	0	7	7	5	7	0	0	0	0	3	0	0	3	0	0	3	3	4	4	3	3	0	2.75837	0	28.6971	0	6.42552	5.51546	18.42	Lss Lanosterol synthase
Lta4h	IPI00229527	0	0	0	0	0	0	1	2	0	0	0	0	7	9	6	3	0	0	0	0	4	3	2	1	0	0	0	0	0	0	0	0	0	2.67667	0	27.5071	0	10.9634	0	0	Lta4h Leukotriene A-4 hydrolase
Ltb4dh	IPI00131887	0	0	0	0	0	0	0	0	0	0	0	0	0	0	0	0	0	0	0	0	1	2	0	0	0	0	0	0	1	2	0	0	0	0	0	0	0	3.35405	0	3.80081	Ltb4dh NADP-dependent leukotriene B4 12-hydroxydehydrogenase
Ltv1	IPI00132479	0	0	0	0	0	0	0	0	0	0	0	0	0	0	0	0	0	0	0	0	2	3	0	0	2	3	3	5	0	0	0	0	0	0	0	0	0	5.58396	14.1906	0	Ltv1 Protein LTV1 homolog
Luc7l	IPI00410804	0	0	0	0	4	3	4	4	0	0	0	0	4	3	3	0	0	0	0	0	1	2	2	2	1	2	2	1	2	1	0	0	0	13.7938	0	10.9234	0	7.55803	6.91974	3.66638	Luc7l Isoform 1 of Putative RNA-binding protein Luc7-like 1
Luc7l2	IPI00380309	0	0	0	0	4	3	5	3	0	0	0	0	8	4	3	2	0	0	0	0	4	3	7	2	0	0	0	0	1	2	0	0	0	13.7252	0	18.5763	0	17.329	0	3.80081	Luc7l2 Isoform 1 of Putative RNA-binding protein Luc7-like 2
Luzp1	IPI00322204	0	0	0	0	0	0	0	0	0	1	3	3	0	0	1	1	0	0	0	0	0	0	0	0	1	5	3	4	0	0	0	0	0	0	6.88384	2.23029	0	0	14.3311	0	Luzp1 Leucine zipper protein 1
Lxn	IPI00331745	0	0	0	0	0	0	0	0	0	0	0	0	0	0	0	0	0	0	0	0	1	1	0	2	0	0	0	0	0	0	0	0	0	0	0	0	0	4.30206	0	0	Lxn Latexin
Ly75	IPI00129253	0	0	0	0	0	0	0	0	0	0	0	0	0	0	0	0	0	0	0	0	0	0	0	0	0	0	4	3	0	0	0	0	0	0	0	0	0	0	6.48667	0	Ly75 Lymphocyte antigen 75 precursor
Lyar	IPI00113232	0	0	0	0	5	5	4	6	2	3	4	7	3	4	3	5	0	0	0	0	3	3	4	2	4	2	3	4	2	7	2	4	0	18.4609	15.4761	16.6152	0	13.0255	15.1462	19.809	Lyar Cell growth-regulating nucleolar protein
Lypla1	IPI00130018	0	0	0	0	3	4	3	3	0	0	0	0	4	3	6	4	0	0	0	0	4	4	2	1	0	0	0	0	0	0	0	0	0	11.9555	0	18.7439	0	12.0875	0	0	Lypla1 Isoform 1 of Acyl-protein thioesterase 1
Lzic	IPI00173156	0	0	0	0	0	0	0	0	0	0	0	0	3	3	3	0	0	0	0	0	2	0	1	0	0	0	0	0	0	0	0	0	0	0	0	9.85345	0	3.27744	0	0	Lzic Protein LZIC
M6pr	IPI00108844	0	0	0	0	0	0	0	0	0	0	0	0	1	1	1	5	0	0	0	0	3	5	7	1	0	1	2	3	0	0	0	0	0	0	0	8.93246	0	17.4355	5.8237	0	M6pr Cation-dependent mannose-6-phosphate receptor precursor
M6prbp1	IPI00319270	0	0	0	0	11	9	4	5	0	0	0	0	12	10	12	11	0	0	0	0	9	7	5	4	1	0	2	1	6	7	5	8	0	27.207	0	49.6117	0	27.2948	4.36085	34.2968	M6prbp1 Mannose-6-phosphate receptor-binding protein 1
Macf1	IPI00229613,IPI00884482	0	0	0	0	5	6	4	3	0	0	0	0	9	10	9	8	0	0	0	0	0	0	0	0	1	1	0	0	0	0	0	0	0	16.6358	0	39.7109	0	0	2.83059	0	Macf1 Isoform 3 of Microtubule-actin cross-linking factor 1,Macf1 832 kDa protein
Mad1l1	IPI00124052	0	0	0	0	0	0	0	0	0	0	0	0	1	1	2	0	0	0	0	0	0	2	0	1	0	0	0	0	0	0	0	0	0	0	0	4.38518	0	3.28437	0	0	Mad1l1 Isoform 1 of Mitotic spindle assembly checkpoint protein MAD1
Mad2l1	IPI00323422	0	0	0	0	0	0	0	0	0	0	0	0	0	0	0	0	0	0	0	0	3	4	2	1	0	0	0	0	0	0	0	0	0	0	0	0	0	10.9818	0	0	Mad2l1 Mitotic spindle assembly checkpoint protein MAD2A
Maged1	IPI00136178	0	0	0	0	0	0	0	0	0	0	0	0	0	0	0	0	0	0	0	0	0	2	0	0	0	0	0	0	0	0	0	0	0	0	0	0	0	2.24829	0	0	Maged1 Melanoma-associated antigen D1
Maged2	IPI00654377	0	0	0	0	0	0	0	0	0	0	0	0	0	0	0	0	0	0	0	0	1	2	0	0	0	0	0	0	1	0	1	0	0	0	0	0	0	3.35405	0	2.68373	Maged2 Mage-d2
Magohb	IPI00132692	0	0	0	0	0	0	0	0	0	0	0	0	0	0	0	0	0	0	0	0	1	1	1	2	0	0	0	0	0	0	0	0	0	0	0	0	0	5.36797	0	0	Magoh-rs1 Protein mago nashi homolog 1-related
Magt1	IPI00319400	0	0	0	0	0	0	0	0	0	0	0	0	1	1	3	1	0	0	0	0	0	0	0	0	0	0	0	0	0	0	0	0	0	0	0	6.61547	0	0	0	0	Magt1 Isoform 1 of Magnesium transporter protein 1 precursor
Man2a1	IPI00114044	0	0	0	0	0	0	0	0	0	0	0	0	5	2	5	2	0	0	0	0	7	1	2	1	0	0	0	0	0	0	0	0	0	0	0	15.3401	0	12.0324	0	0	Man2a1 Alpha-mannosidase 2
Man2b1	IPI00381303	0	0	0	0	0	0	0	0	0	0	0	0	0	0	0	0	0	0	0	0	0	0	0	0	0	0	0	0	2	1	0	2	0	0	0	0	0	0	0	6.29602	Man2b1 Lysosomal alpha-mannosidase precursor
Maoa	IPI00169711	0	0	0	0	1	0	2	1	0	0	0	0	0	0	0	0	0	0	0	0	0	0	0	0	0	1	3	3	2	2	1	2	0	3.60486	0	0	0	0	6.79491	9.11419	Maoa Amine oxidase [flavin-containing] A
Map2k1	IPI00466610	0	0	0	0	3	6	5	0	0	0	0	0	9	9	11	8	0	0	0	0	12	2	4	1	0	0	0	0	7	2	0	1	0	12.7434	0	40.7985	0	20.8172	0	12.1795	Map2k1 Dual specificity mitogen-activated protein kinase kinase 1
Map2k2	IPI00135708	0	0	0	0	0	1	1	0	0	0	0	0	0	0	0	0	0	0	0	0	0	0	0	0	0	0	0	0	0	0	0	0	0	1.76659	0	0	0	0	0	0	Map2k2 Dual specificity mitogen-activated protein kinase kinase 2
Map2k4	IPI00112335	0	0	0	0	2	0	0	0	0	0	0	0	3	1	4	5	0	0	0	0	3	3	0	0	0	0	0	0	3	2	3	3	0	1.99357	0	14.3745	0	6.68973	0	14.6192	Map2k4 Dual specificity mitogen-activated protein kinase kinase 4
Map4k4	IPI00130014	0	0	0	0	0	0	0	0	0	0	0	0	0	0	0	0	0	0	0	0	0	0	0	0	2	3	0	0	0	0	0	0	0	0	0	0	0	0	6.94063	0	Map4k4 mitogen-activated protein kinase kinase kinase kinase 4
Map4k5	IPI00225230	0	0	0	0	0	0	0	0	0	0	0	0	2	1	2	1	0	0	0	0	1	0	1	0	0	0	0	0	0	0	0	0	0	0	0	6.58473	0	2.17168	0	0	Map4k5 Isoform 1 of Mitogen-activated protein kinase kinase kinase kinase 5
Mapk1	IPI00119663	0	0	0	0	4	1	4	8	1	0	1	0	4	4	10	10	0	0	0	0	10	3	14	10	0	0	0	0	6	4	1	3	0	15.6139	2.14291	31.0381	0	39.7136	0	17.7618	Mapk1 Mitogen-activated protein kinase 1
Mapk8	IPI00129682	0	1	0	1	0	0	0	0	0	0	0	0	0	0	0	0	0	0	0	0	0	0	0	0	0	0	0	0	0	0	0	0	1.55758	0	0	0	0	0	0	0	Mapk8 Mitogen-activated protein kinase 8
Mapk8ip3	IPI00230497	0	0	0	0	0	0	0	0	0	0	0	0	0	0	0	0	0	0	0	0	2	1	0	1	0	0	0	0	0	0	0	0	0	0	0	0	0	4.37175	0	0	Mapk8ip3 Isoform 1a of C-jun-amino-terminal kinase-interacting protein 3
Mapre1	IPI00117896	0	0	0	0	2	0	1	1	0	0	0	0	4	3	3	3	0	0	0	0	8	2	5	3	0	0	0	0	4	2	5	1	0	3.75515	0	14.3122	0	19.5322	0	16.1797	Mapre1 Microtubule-associated protein RP/EB family member 1
02/03/09	IPI00131895	0	0	0	0	0	0	0	0	0	0	0	0	1	1	3	2	0	0	0	0	4	0	0	0	0	0	0	0	0	0	0	0	0	0	0	7.74506	0	4.42306	0	0	March5 E3 ubiquitin-protein ligase MARCH5
Marcksl1	IPI00281011	0	0	1	3	0	0	0	0	0	0	3	3	0	0	0	0	0	0	0	0	0	0	0	0	0	1	0	2	0	0	0	0	4.01491	0	5.97444	0	0	0	3.014	0	Marcksl1 MARCKS-related protein
Mark2	IPI00554855	0	0	0	0	0	0	0	0	0	0	0	0	1	2	1	1	0	0	0	0	0	0	0	0	0	0	0	0	0	0	0	0	0	0	0	5.5279	0	0	0	0	Mark2 Isoform 1 of Serine/threonine-protein kinase MARK2
Mark3	IPI00279494	0	0	0	0	0	0	0	0	0	0	0	0	1	1	1	0	0	0	0	0	0	0	0	0	0	0	0	0	0	0	0	0	0	0	0	3.28448	0	0	0	0	Mark3 Isoform 1 of MAP/microtubule affinity-regulating kinase 3
Mars	IPI00461469	1	0	2	1	6	9	10	17	0	0	0	0	10	14	12	17	0	0	0	0	23	15	23	9	0	1	2	3	10	10	7	10	3.74267	38.283	0	58.7046	0	76.1355	5.8237	48.5838	Mars Methionyl-tRNA synthetase, cytoplasmic
Mat2a	IPI00454016	3	4	0	1	13	11	16	13	0	0	0	0	8	7	6	9	0	0	0	0	10	9	9	3	0	0	0	0	8	5	6	9	5.05863	48.5193	0	33.127	0	33.8764	0	36.8492	Mat2a S-adenosylmethionine synthetase isoform type-2
Mat2b	IPI00468802	0	0	0	0	1	3	4	6	0	0	0	0	0	0	0	0	0	0	0	0	2	0	0	1	0	0	0	0	0	0	0	0	0	12.6336	0	0	0	3.2476	0	0	Mat2b Isoform 1 of Methionine adenosyltransferase 2 subunit beta
Matr3	IPI00453826	4	8	10	11	18	16	30	40	3	6	9	10	14	23	19	29	0	0	3	4	29	33	39	19	22	27	9	15	16	27	23	29	28.6421	94.662	27.4173	94.2689	6.6555	130.42	90.4203	127.032	Matr3 Matrin-3
Mbc2	IPI00128450	0	0	0	0	3	0	0	0	0	0	0	0	7	7	12	10	0	1	1	2	8	6	11	3	0	0	0	0	0	0	0	0	0	2.99036	0	39.7908	3.7105	30.4243	0	0	Mbc2 Isoform 1 of Extended-synaptotagmin-1
Mbd3	IPI00131067	0	0	0	0	11	7	2	3	0	0	0	0	6	7	8	8	0	0	0	0	3	3	1	0	3	4	7	4	7	3	4	7	0	21.8436	0	32.0589	0	7.75564	20.0388	27.4059	Mbd3 Isoform 1 of Methyl-CpG-binding domain protein 3
Mboat5	IPI00380082	0	0	0	0	0	0	0	0	0	0	0	0	0	0	0	0	0	0	0	0	4	1	1	2	0	0	2	1	0	0	0	0	0	0	0	0	0	8.68527	2.8097	0	Mboat5 Membrane-bound O-acyltransferase domain-containing protein 5
Mboat7	IPI00319646	0	0	0	0	0	0	0	0	0	0	0	0	0	0	1	1	0	0	0	0	0	0	0	0	0	0	0	0	0	0	0	0	0	0	0	2.23029	0	0	0	0	Mboat7 Membrane-bound O-acyltransferase domain-containing protein 7
Mcam	IPI00469123	11	13	7	13	0	0	0	0	2	0	1	3	0	0	0	0	0	0	0	0	0	0	0	0	20	30	52	57	1	0	0	2	34.3152	0	5.87761	0	0	0	169.344	3.80695	Mcam Isoform 1 of Cell surface glycoprotein MUC18 precursor
Mccc2	IPI00553717	0	0	0	0	0	1	2	0	0	0	0	0	0	0	0	0	0	0	0	0	0	0	0	0	0	2	0	0	0	0	0	0	0	2.61308	0	0	0	0	2.55889	0	Mccc2 Methylcrotonoyl-CoA carboxylase beta chain, mitochondrial precursor
Mcm2	IPI00323820	21	29	10	16	29	36	38	40	1	3	1	7	27	29	25	27	1	1	4	3	31	25	32	11	5	5	7	4	19	9	12	16	55.6859	130.801	11.1418	119.206	8.92698	107.888	24.4206	73.2889	Mcm2 CRL-1722 L5178Y-R cDNA, RIKEN full-length enriched library, clone:I730064M13 product:minichromosome maintenance deficient 2 mitotin (S. cerevisiae), full insert sequence
Mcm3	IPI00108338	20	17	7	13	19	28	27	16	1	1	1	1	21	15	20	17	0	0	2	2	25	13	11	7	8	14	14	23	19	9	13	12	41.9013	82.1984	3.94813	80.3936	3.90631	61.2356	63.8657	69.536	Mcm3 DNA replication licensing factor MCM3
Mcm4	IPI00117016	3	2	3	3	14	35	48	35	0	0	1	2	13	24	18	18	0	0	0	0	24	20	23	10	1	1	2	5	22	11	13	8	9.11747	118.818	2.88729	80.7865	0	83.898	9.1094	70.4322	Mcm4 DNA replication licensing factor MCM4
Mcm5	IPI00309398	8	9	6	12	13	24	22	25	0	0	4	1	14	13	11	11	0	0	1	2	25	17	15	5	1	3	2	4	8	14	6	13	28.1641	76.5406	5.27847	53.9924	2.74919	67.9237	10.801	53.9142	Mcm5 minichromosome maintenance deficient 5, cell division cycle 46
Mcm6	IPI00123881	14	3	4	8	20	21	27	15	1	0	1	3	26	19	21	12	0	0	1	1	19	12	14	12	3	5	5	7	16	11	15	9	22.0836	75.8394	4.83036	85.6514	1.95315	61.855	21.9777	67.6959	Mcm6 DNA replication licensing factor MCM6
Mcm7	IPI00126396	25	14	5	12	25	31	30	32	0	0	2	7	20	23	23	23	0	0	1	2	34	26	19	7	2	2	2	3	26	18	11	23	39.9098	108.12	8.46203	98.3139	2.74919	94.3287	10.2054	101.033	Mcm7 Adult male testis cDNA, RIKEN full-length enriched library, clone:4922505B22 product:minichromosome maintenance deficient 7 (S. cerevisiae), full insert sequence
Mcts1	IPI00626860	0	0	0	0	0	0	0	0	0	0	0	0	0	1	1	0	0	0	0	0	0	0	0	0	0	0	0	0	1	1	0	0	0	0	0	2.21452	0	0	0	2.48906	Mcts1 Adult male hypothalamus cDNA, RIKEN full-length enriched library, clone:A230087N18 product:malignant T cell amplified sequence 1, full insert sequence
Mdc1	IPI00461995	0	0	0	0	0	0	0	0	0	0	0	0	0	0	0	0	0	0	0	0	0	1	2	5	1	1	2	1	0	0	0	0	0	0	0	0	0	8.43635	5.64029	0	Mdc1 Mediator of DNA damage checkpoint protein 1
Mdh1	IPI00336324	7	4	1	1	5	3	2	4	0	0	0	0	5	6	5	6	1	0	2	1	7	7	5	4	1	3	5	5	5	4	7	4	8.48545	13.0976	0	24.3138	4.05936	25.0832	14.5819	26.9378	Mdh1 Malate dehydrogenase, cytoplasmic
Mdh2	IPI00323592	6	13	11	1	18	13	22	25	0	6	4	8	23	29	39	52	0	0	0	0	28	56	93	57	14	14	8	6	15	44	32	58	24.0775	71.4035	17.0056	158.576	0	252.1	52.6017	199.842	Mdh2 Malate dehydrogenase, mitochondrial precursor
Mdm1	IPI00315282	0	0	0	0	0	0	0	0	0	0	0	0	0	0	0	0	0	0	0	0	0	0	0	0	1	0	1	0	0	0	0	0	0	0	0	0	0	0	2.52236	0	Mdm1 Isoform 1 of Nuclear protein MDM1
Mdn1	IPI00458039	2	0	1	3	17	18	9	12	0	0	0	0	10	10	9	9	0	0	0	0	14	8	8	4	1	0	0	1	8	8	7	7	5.18208	52.1066	0	41.9105	0	37.1455	2.41843	39.6612	Mdn1 Midasin homolog
Me1	IPI00881197	0	0	0	0	0	0	0	0	0	0	0	0	0	0	0	0	0	0	0	0	9	2	2	2	0	0	0	0	0	0	0	0	0	0	0	0	0	16.4042	0	0	Me1 malic enzyme 1, NADP()-dependent, cytosolic
Me2	IPI00115977	0	0	0	0	3	3	0	1	0	0	0	0	3	4	3	2	0	0	3	3	12	3	4	4	0	0	1	1	5	2	2	1	0	6.66575	0	13.2265	5.85946	25.0496	1.83849	12.8377	Me2 NAD-dependent malic enzyme, mitochondrial precursor
Med16	IPI00352130	0	0	0	0	0	0	0	0	0	0	0	0	0	0	0	0	0	0	0	0	0	0	0	0	0	0	0	0	0	0	0	3	0	0	0	0	0	0	0	3.94446	Med16 Adult retina cDNA, RIKEN full-length enriched library, clone:A930033B11 product:thyroid hormone receptor associated protein 5, full insert sequence
Med23	IPI00606087	0	0	0	0	0	0	0	0	0	0	0	0	0	0	0	0	0	0	0	0	2	1	0	0	0	0	0	0	0	0	0	0	0	0	0	0	0	3.33567	0	0	Med23 Isoform 1 of Mediator of RNA polymerase II transcription subunit 23
Med4	IPI00132328	0	0	0	0	1	0	0	1	0	0	0	0	0	0	0	0	0	0	0	0	0	0	0	0	0	0	0	0	0	0	0	0	0	1.91187	0	0	0	0	0	0	Med4 Isoform 1 of Mediator of RNA polymerase II transcription subunit 4
Mepce	IPI00322456	0	0	0	0	0	0	0	0	0	0	0	0	0	0	0	0	0	0	0	0	0	0	0	0	1	1	0	1	0	0	0	0	0	0	0	0	0	0	3.69787	0	Mepce 7SK snRNA methylphosphate capping enzyme
Mertk	IPI00121254	0	0	0	0	0	0	0	0	0	0	0	0	0	0	0	0	0	0	3	5	0	0	0	0	0	0	0	0	0	0	0	0	0	0	0	0	7.45153	0	0	0	Mertk Proto-oncogene tyrosine-protein kinase MER precursor
Mesdc2	IPI00349285	0	0	0	0	0	0	0	0	1	1	0	1	8	4	2	4	1	2	2	2	2	2	6	5	12	12	6	3	2	4	4	1	0	0	2.85247	19.7348	6.77802	16.0357	42.3962	14.9421	Mesdc2 Mesoderm development candidate 2
Met	IPI00130420	0	0	0	0	0	0	0	0	0	0	0	0	0	0	0	0	0	0	0	0	1	0	0	1	0	0	0	0	0	0	0	0	0	0	0	0	0	2.14184	0	0	Met Hepatocyte growth factor receptor precursor
Metap1	IPI00272622	0	0	0	0	0	0	0	0	0	0	0	0	0	1	1	1	0	0	0	0	1	0	1	0	0	0	0	0	0	0	0	0	0	0	0	3.34412	0	2.17168	0	0	Metap1 Methionine aminopeptidase 1
Metap2	IPI00272238	0	0	0	0	4	1	2	0	0	0	0	0	0	0	0	0	0	0	0	0	0	0	0	0	0	0	0	0	0	0	0	0	0	6.60023	0	0	0	0	0	0	Metap2 Methionine aminopeptidase
Mett10d	IPI00387384	0	0	0	0	1	1	1	0	0	0	0	0	3	1	1	1	0	0	0	0	1	1	0	0	0	0	0	0	0	0	0	0	0	2.76338	0	6.554	0	2.22991	0	0	Mett10d Isoform 1 of Putative methyltransferase METT10D
Mfap1b67532	IPI00228590	0	0	0	0	0	0	0	0	0	0	0	0	0	1	2	1	0	0	0	0	0	0	0	0	0	0	0	0	0	0	0	0	0	0	0	4.44481	0	0	0	0	Mfap1b;Mfap1a Microfibrillar-associated protein 1
Mfap3l	IPI00136754	0	0	0	0	0	0	0	0	0	0	0	0	0	0	0	0	0	0	0	0	0	0	0	0	3	5	0	2	0	0	0	0	0	0	0	0	0	0	12.7852	0	Mfap3l Isoform 1 of Microfibrillar-associated protein 3-like precursor
Mfge8	IPI00322712	0	0	0	0	0	0	0	0	0	0	0	0	0	0	0	0	0	0	1	3	0	0	0	0	0	0	1	3	0	0	0	0	0	0	0	0	3.54523	0	3.57304	0	Mfge8 Isoform 2 of Lactadherin precursor
Mfn1	IPI00135579	0	0	0	0	0	0	0	0	0	0	0	0	0	0	1	2	0	0	0	0	0	0	0	0	0	0	0	0	0	0	0	0	0	0	0	3.35989	0	0	0	0	Mfn1 Adult male hippocampus cDNA, RIKEN full-length enriched library, clone:C630044D09 product:mitofusin 1, full insert sequence
Mfsd10	IPI00135392	0	0	0	0	0	0	0	0	0	0	0	0	1	1	1	2	0	0	0	0	0	0	0	0	0	0	0	0	0	0	0	0	0	0	0	5.54367	0	0	0	0	Mfsd10 Tetracycline transporter-like protein
Mia3	IPI00222037,IPI00845556	0	0	0	0	0	0	0	0	0	0	0	0	2	1	1	2	0	1	1	0	3	3	5	3	0	1	0	1	0	0	0	0	0	0	0	6.61363	2.11843	15.1275	2.14672	0	Mia3 Isoform 1 of Melanoma inhibitory activity protein 3 precursor,Mia3 Isoform 2 of Melanoma inhibitory activity protein 3 precursor
Mif	IPI00230427	0	0	0	0	0	0	0	0	0	0	0	0	0	0	0	0	0	0	0	0	0	0	0	0	1	2	0	0	0	0	0	0	0	0	0	0	0	0	4.11004	0	Mif Macrophage migration inhibitory factor
Minpp1	IPI00466733	0	0	0	0	0	0	0	0	0	0	0	0	0	0	0	0	0	0	0	0	0	2	4	2	0	0	0	0	0	0	0	0	0	0	0	0	0	8.5841	0	0	Minpp1 Multiple inositol polyphosphate phosphatase 1 precursor
Mitf	IPI00230196	0	0	0	0	1	1	0	0	0	0	0	0	0	0	0	0	0	0	0	0	0	0	0	0	0	0	0	0	0	0	0	0	0	1.91689	0	0	0	0	0	0	Mitf Isoform A2 of Microphthalmia-associated transcription factor
Mki67	IPI00124959	2	4	5	9	3	2	4	5	4	5	20	26	10	12	12	16	0	0	3	6	19	13	15	11	11	22	3	1	3	3	2	3	17.7306	12.792	53.9405	55.3474	8.24757	63.009	48.9913	14.4245	Mki67 Ki-67 protein
Mki67ip	IPI00225912	0	0	0	0	0	0	0	0	0	0	0	0	4	2	2	4	0	0	0	0	2	0	2	0	1	3	0	0	3	3	1	1	0	0	0	13.2273	0	4.34336	5.38948	10.2884	Mki67ip Isoform 1 of MKI67 FHA domain-interacting nucleolar phosphoprotein
Mlh1	IPI00122425	0	0	0	0	2	2	1	0	0	0	0	0	0	0	0	0	0	0	0	0	0	0	0	0	0	0	0	0	0	0	0	0	0	4.68026	0	0	0	0	0	0	Mlh1 DNA mismatch repair protein Mlh1
Mll2	IPI00381244	0	0	0	0	0	0	0	0	0	0	0	0	0	0	0	0	0	0	0	0	0	0	0	0	0	0	0	0	0	0	1	1	0	0	0	0	0	0	0	2.82124	Mll2 similar to myeloid/lymphoid or mixed-lineage leukemia 2
Mllt4	IPI00845596,IPI00853902	2	2	4	2	2	2	5	1	18	21	14	16	12	12	10	15	0	1	7	6	13	8	17	5	23	34	24	19	3	4	1	5	8.65221	8.98131	67.6203	54.1563	13.8374	46.669	118.965	16.8595	Mllt4 Isoform 3 of Afadin,Mllt4 Isoform 1 of Afadin
Mlstd2	IPI00311445	0	0	0	0	1	4	4	2	0	0	0	0	0	0	2	1	0	0	0	0	4	2	1	2	0	0	0	0	0	0	1	1	0	9.89333	0	3.33099	0	9.80941	0	2.82124	Mlstd2 Isoform 1 of Fatty acyl-CoA reductase 1
Mme	IPI00461861	0	0	0	0	0	0	0	0	0	0	0	0	0	0	0	0	2	1	1	1	0	0	0	0	1	1	1	1	0	0	0	0	0	0	0	0	4.81264	0	4.66908	0	Mme Neprilysin
Mmp14	IPI00133725	1	0	5	4	0	0	0	0	0	0	0	0	0	0	0	0	0	0	0	0	0	0	0	0	0	0	0	0	0	0	0	0	9.94252	0	0	0	0	0	0	0	Mmp14 Matrix metalloproteinase-14 precursor
Mms19	IPI00466989	0	0	0	0	13	12	6	5	0	0	0	0	3	3	8	2	0	0	0	0	3	3	5	1	0	0	0	0	0	0	0	0	0	33.6538	0	17.6161	0	13.0554	0	0	Mms19 Isoform 1 of MMS19 nucleotide excision repair protein homolog
Mocs3	IPI00277554	0	0	0	0	0	0	0	0	0	0	0	0	0	0	0	0	0	0	0	0	0	0	0	0	2	3	0	0	0	0	0	0	0	0	0	0	0	0	6.94063	0	Mocs3 Molybdenum cofactor synthesis protein 3
03/11/13	IPI00330176	0	0	0	0	0	0	0	0	0	0	0	0	0	0	0	0	0	0	0	0	2	0	2	1	0	0	0	0	0	0	0	0	0	0	0	0	0	5.37943	0	0	Mon2 Isoform 1 of Protein MON2 homolog
Morc1	IPI00338692	0	0	0	0	0	0	0	0	0	0	0	0	0	0	1	1	0	0	0	0	0	0	0	0	0	0	0	0	0	0	0	0	0	0	0	2.23029	0	0	0	0	Morc1 MORC family CW-type zinc finger protein 1
Morc2a	IPI00623382	0	0	0	0	0	1	0	1	0	0	0	0	0	0	0	0	0	0	0	0	0	0	0	0	5	6	1	1	0	0	0	0	0	1.83519	0	0	0	0	17.2709	0	Morc2a MORC family CW-type zinc finger protein 2A
Morc3	IPI00755119	0	0	0	0	0	0	0	0	0	0	1	1	0	0	0	0	0	0	0	0	0	0	0	0	5	7	3	4	0	0	0	0	0	0	1.99148	0	0	0	23.0946	0	Morc3 Microrchidia 3
Morc4	IPI00460861	0	0	0	0	0	0	0	0	0	0	0	0	3	0	4	5	0	0	0	0	2	0	1	0	0	0	0	0	0	0	0	0	0	0	0	13.2606	0	3.27744	0	0	Morc4 Isoform 2 of MORC family CW-type zinc finger protein 4
Morf4l1	IPI00278600	0	0	0	0	1	2	1	2	0	0	0	0	0	0	0	0	0	0	0	0	0	2	1	0	0	3	2	0	3	1	1	0	0	5.51365	0	0	0	3.3142	5.78076	6.35011	Morf4l1 Isoform 1 of Mortality factor 4-like protein 1
Morf4l2	IPI00463666	0	0	0	0	0	0	0	0	0	0	0	0	2	1	0	0	0	0	0	0	0	0	0	0	0	0	0	0	0	0	0	0	0	0	0	3.25375	0	0	0	0	Morf4l2 Mortality factor 4-like protein 2
Mosc2	IPI00123276	0	0	0	0	0	0	0	0	0	0	0	0	0	0	0	0	0	0	0	0	1	2	1	0	0	0	0	0	0	0	0	0	0	0	0	0	0	4.41997	0	0	Mosc2 MOSC domain-containing protein 2, mitochondrial precursor
Mov10	IPI00130328	2	2	0	1	8	11	4	8	0	0	0	0	5	3	4	4	0	0	0	0	4	6	4	2	0	0	0	2	0	0	0	0	3.30818	28.8021	0	17.6124	0	17.5037	1.73455	0	Mov10 Putative helicase MOV-10
Mpdu1	IPI00331563	0	0	0	0	2	1	2	2	0	0	0	0	1	3	1	6	0	0	0	0	0	4	9	1	0	0	0	0	0	0	0	0	0	6.43683	0	12.2897	0	15.1259	0	0	Mpdu1 Mannose-P-dolichol utilization defect 1 protein
Mphosph10	IPI00402911	0	0	0	0	2	4	0	1	0	0	0	0	4	3	3	3	0	0	0	0	0	0	0	0	0	1	2	6	3	2	1	1	0	6.58906	0	14.3122	0	0	8.42553	8.97668	Mphosph10 U3 small nucleolar ribonucleoprotein protein MPP10
Mpi	IPI00125807	0	0	0	0	0	2	1	1	0	0	0	0	0	0	0	0	0	0	0	0	2	0	0	0	0	0	0	0	0	0	0	0	0	3.60178	0	0	0	2.21153	0	0	Mpi Mannose-6-phosphate isomerase
Mpp7	IPI00331160,IPI00761693	0	0	0	0	0	0	0	0	0	0	0	0	2	0	2	1	0	0	0	0	0	0	0	0	0	2	0	0	2	0	0	0	0	0	0	5.47091	0	0	2.55889	2.35463	Mpp7 Isoform 2 of MAGUK p55 subfamily member 7,Mpp7 Isoform 1 of MAGUK p55 subfamily member 7
Mpst	IPI00604945	0	0	0	0	0	0	0	0	0	0	0	0	1	1	0	1	0	0	0	0	0	0	0	0	0	0	0	0	2	2	1	0	0	0	0	3.31338	0	0	0	6.48455	Mpst Adult male cecum cDNA, RIKEN full-length enriched library, clone:9130405K21 product:mercaptopyruvate sulfurtransferase, full insert sequence
Mpv1771752	IPI00308807	0	0	0	0	0	0	0	0	0	0	0	0	0	0	0	2	0	0	0	0	0	0	0	0	0	1	1	0	0	0	0	0	0	0	0	2.25919	0	0	2.25066	0	Gtf3c2;Mpv17 Isoform 1 of General transcription factor 3C polypeptide 2
Mre11a	IPI00118853	0	0	0	0	4	1	0	1	0	0	0	0	0	0	0	0	0	0	0	0	2	1	0	0	0	0	0	0	0	0	0	0	0	5.82233	0	0	0	3.33567	0	0	Mre11a Isoform 1 of Double-strand break repair protein MRE11A
Mrpl11	IPI00132470	0	0	0	0	0	0	0	0	0	0	0	0	0	1	1	3	0	0	0	0	2	0	1	0	0	0	0	0	0	0	0	0	0	0	0	5.60331	0	3.27744	0	0	Mrpl11 39S ribosomal protein L11, mitochondrial precursor
Mrpl12	IPI00118963	0	0	0	0	1	3	4	5	2	3	3	6	4	4	3	4	0	0	0	0	3	2	5	4	0	1	3	4	3	1	2	4	0	11.7185	13.4846	16.5556	0	15.0395	7.66218	13.1158	Mrpl12 39S ribosomal protein L12, mitochondrial precursor
Mrpl13	IPI00134011	0	0	0	0	0	0	0	0	0	0	0	0	0	1	0	1	0	0	0	0	0	0	0	0	0	0	0	0	0	0	0	0	0	0	0	2.24342	0	0	0	0	Mrpl13 39S ribosomal protein L13, mitochondrial
Mrpl16	IPI00118230	0	0	0	0	0	0	0	0	0	0	0	0	0	0	0	0	0	0	0	0	1	4	2	1	0	0	0	0	0	0	0	0	0	0	0	0	0	8.77025	0	0	Mrpl16 39S ribosomal protein L16, mitochondrial precursor
Mrpl19	IPI00135311	0	0	0	0	0	0	1	3	0	0	0	0	0	0	0	0	0	0	0	0	1	4	2	1	2	0	0	0	0	0	0	0	0	3.59176	0	0	0	8.77025	3.1023	0	Mrpl19 Adult male hippocampus cDNA, RIKEN full-length enriched library, clone:C630024D24 product:mitochondrial ribosomal protein L19, full insert sequence
Mrpl20	IPI00471157	0	0	0	0	1	2	0	2	0	0	0	0	0	0	0	0	0	0	0	0	1	2	0	0	0	0	0	0	0	0	0	0	0	4.66716	0	0	0	3.35405	0	0	Mrpl20 39S ribosomal protein L20, mitochondrial precursor
Mrpl21	IPI00133965	0	0	0	0	0	0	0	0	0	0	0	0	0	0	0	0	0	0	0	0	2	0	1	0	0	0	0	0	0	0	0	0	0	0	0	0	0	3.27744	0	0	Mrpl21 Isoform 1 of 39S ribosomal protein L21, mitochondrial precursor
Mrpl22	IPI00225318	0	0	0	0	0	0	0	0	0	0	0	0	0	0	0	0	0	0	0	0	1	0	0	1	0	0	0	0	0	0	0	0	0	0	0	0	0	2.14184	0	0	Mrpl22 39S ribosomal protein L22, mitochondrial precursor
Mrpl37	IPI00162942	0	0	0	0	1	1	0	0	0	0	0	0	0	0	3	5	0	0	0	0	3	2	2	1	0	0	0	0	4	2	2	3	0	1.91689	0	8.95006	0	8.73349	0	14.2901	Mrpl37 39S ribosomal protein L37, mitochondrial precursor
Mrpl39	IPI00311406	0	0	0	0	0	0	0	0	0	0	0	0	0	1	2	3	0	0	0	0	1	2	1	0	0	0	0	0	0	0	0	0	0	0	0	6.704	0	4.41997	0	0	Mrpl39 Mitochondrial 39S ribosomal protein L39
Mrpl4	IPI00121359	0	0	0	0	0	0	0	0	0	0	0	0	0	2	0	1	0	0	0	0	1	1	2	0	0	0	0	0	0	0	0	0	0	0	0	3.35724	0	4.36174	0	0	Mrpl4 Mitochondrial 39S ribosomal protein L4
Mrpl40	IPI00323669	0	0	0	0	0	0	0	0	0	0	0	0	2	1	1	2	0	0	0	0	0	0	0	0	0	0	0	0	0	0	0	0	0	0	0	6.61363	0	0	0	0	Mrpl40 39S ribosomal protein L40, mitochondrial precursor
Mrpl4167228	IPI00378520	0	0	0	0	0	0	0	0	0	0	0	0	0	0	2	1	0	0	0	0	2	1	2	1	0	0	0	0	0	0	0	0	0	0	0	3.33099	0	6.50358	0	0	Mrpl41 39S ribosomal protein L41, mitochondrial precursor
Mrpl45	IPI00132895	0	0	0	0	0	0	0	0	0	0	0	0	0	2	0	0	0	0	0	0	0	0	0	0	0	0	0	0	0	0	0	0	0	0	0	2.22765	0	0	0	0	Mrpl45 39S ribosomal protein L45, mitochondrial precursor
Mrpl46	IPI00111211	0	0	0	0	0	0	0	0	0	0	0	0	1	1	0	1	0	0	0	0	2	0	0	0	0	0	0	0	0	0	0	0	0	0	0	3.31338	0	2.21153	0	0	Mrpl46 39S ribosomal protein L46, mitochondrial precursor
Mrpl49	IPI00131988	0	0	0	0	3	2	2	2	0	0	0	0	1	2	3	2	0	0	0	0	2	2	1	1	0	0	0	0	1	0	2	2	0	8.35372	0	8.85889	0	6.56181	0	6.81979	Mrpl49 Mitochondrial 39S ribosomal protein L49
Mrpl9	IPI00284978	0	0	0	0	0	0	0	0	0	0	0	0	0	0	0	0	0	0	0	0	0	0	0	0	0	0	0	0	2	0	0	0	0	0	0	0	0	0	0	2.35463	Mrpl9 39S ribosomal protein L9, mitochondrial precursor
Mrps2	IPI00126011	0	0	0	0	0	0	0	0	0	0	0	0	1	0	2	1	0	0	0	0	0	0	0	0	0	0	0	0	0	0	0	0	0	0	0	4.40095	0	0	0	0	Mrps2 Mitochondrial 28S ribosomal protein S2
Mrps22	IPI00110918	0	0	0	0	1	1	1	1	0	0	0	0	0	0	1	1	0	0	0	0	0	0	0	0	0	3	0	2	0	0	0	0	0	3.67847	0	2.23029	0	0	5.57289	0	Mrps22 Mitochondrial 28S ribosomal protein S22
Mrps23	IPI00284934	0	0	0	0	0	0	0	0	0	0	0	0	3	3	1	1	0	0	0	0	0	0	0	0	0	0	0	0	0	0	0	0	0	0	0	8.78165	0	0	0	0	Mrps23 Mitochondrial ribosomal protein S23
Mrps26	IPI00108194	0	0	0	0	0	0	0	0	0	0	0	0	0	0	0	0	0	0	0	0	1	0	0	1	0	0	0	0	0	0	0	0	0	0	0	0	0	2.14184	0	0	Mrps26 28S ribosomal protein S26, mitochondrial precursor
Mrps27	IPI00222514	0	0	0	0	2	0	2	2	0	0	0	0	5	4	4	3	0	0	0	0	1	2	4	0	0	0	0	0	1	2	1	1	0	5.51673	0	17.5967	0	7.61771	0	6.62205	Mrps27 Mitochondrial 28S ribosomal protein S27
Mrps28	IPI00110672	0	0	0	0	0	0	0	0	0	0	0	0	0	0	0	0	0	0	0	0	1	0	0	1	0	0	0	0	0	0	0	0	0	0	0	0	0	2.14184	0	0	Mrps28 Mitochondrial 28S ribosomal protein S28
Mrps31	IPI00124828	0	0	0	0	17	9	3	1	0	0	0	0	2	3	4	3	0	0	0	0	0	0	0	0	0	0	0	0	5	5	5	3	0	28.6808	0	13.273	0	0	0	23.9219	Mrps31 28S ribosomal protein S31, mitochondrial precursor
Mrps6	IPI00269020	0	0	0	0	0	0	0	0	0	0	0	0	0	0	0	0	0	0	0	0	2	0	1	0	0	0	0	0	0	0	0	0	0	0	0	0	0	3.27744	0	0	Mrps6 Mitochondrial 28S ribosomal protein S6
Mrps7	IPI00330688	0	0	0	0	0	0	0	0	0	0	0	0	0	0	0	0	0	0	0	0	1	0	2	2	0	0	0	0	0	0	0	0	0	0	0	0	0	5.30974	0	0	Mrps7 28S ribosomal protein S7, mitochondrial precursor
Mrps9	IPI00336292	0	0	0	0	0	0	0	0	0	0	0	0	1	1	2	3	0	0	0	0	0	0	0	0	0	0	0	0	0	0	0	0	0	0	0	7.77396	0	0	0	0	Mrps9 28S ribosomal protein S9, mitochondrial precursor
Mrrf	IPI00109501	0	0	0	0	0	0	0	0	0	0	0	0	0	0	0	0	0	0	0	0	0	0	0	0	0	0	0	0	2	0	1	0	0	0	0	0	0	0	0	3.86105	Mrrf Ribosome recycling factor, mitochondrial precursor
Mrto4	IPI00132578	0	0	0	0	1	0	3	3	0	0	0	0	3	2	4	5	0	0	0	0	4	3	2	2	0	0	0	0	2	1	0	3	0	6.28152	0	15.4883	0	11.9995	0	7.61084	Mrto4 mRNA turnover protein 4 homolog
Msh2	IPI00118158	5	1	3	3	49	39	42	30	0	0	1	2	15	15	20	12	0	0	0	0	13	11	9	2	0	3	1	3	19	7	12	10	9.70121	147.732	2.88729	68.3259	0	38.4059	7.41137	62.7764	Msh2 DNA mismatch repair protein Msh2
Msh6	IPI00310173	35	33	5	3	43	47	37	29	1	0	1	2	14	9	13	6	0	0	0	0	7	7	10	3	3	6	5	3	15	9	9	9	48.0636	143.964	3.93454	46.0905	0	29.3767	19.788	54.8566	Msh6 MutS homolog 6
Msi2	IPI00120924	0	0	0	0	0	0	0	0	0	0	0	0	0	0	0	0	0	0	0	0	0	0	0	0	0	0	0	0	2	1	2	1	0	0	0	0	0	0	0	7.99404	Msi2 Isoform 1 of RNA-binding protein Musashi homolog 2
Msn	IPI00110588	18	21	9	11	23	16	20	10	3	15	8	12	21	24	35	30	0	0	0	0	24	10	15	3	23	27	28	36	27	11	12	12	43.3045	63.7284	36.2979	121.613	0	56.8767	128.637	80.0716	Msn Moesin
Msra	IPI00331442	0	0	0	0	0	0	0	0	0	0	0	0	0	0	0	0	0	0	0	0	1	0	1	0	0	0	0	0	0	0	0	0	0	0	0	0	0	2.17168	0	0	Msra Peptide methionine sulfoxide reductase
Msto1	IPI00123010	0	0	0	0	2	3	5	5	0	0	0	0	2	3	4	2	0	0	0	0	5	3	2	0	0	0	0	0	0	1	0	3	0	13.5618	0	12.1434	0	11.0331	0	5.25621	Msto1 Isoform 1 of Protein misato homolog 1
Mta1	IPI00624969	0	0	0	0	5	5	7	6	0	0	0	0	4	3	9	6	0	0	0	0	3	2	4	1	0	0	0	0	0	0	0	0	0	21.0004	0	24.3052	0	10.8653	0	0	Mta1 Mta1 protein
Mta2	IPI00128230	0	0	0	0	3	3	4	6	0	0	0	0	5	7	7	15	0	0	0	0	9	4	9	4	1	2	0	0	1	4	1	5	0	14.6272	0	37.7954	0	28.186	4.11004	14.5048	Mta2 Metastasis-associated protein MTA2
Mta3	IPI00125745	0	0	0	0	5	3	4	2	0	0	0	0	5	4	9	4	0	0	0	0	0	0	1	1	0	0	0	0	0	0	0	0	0	12.9604	0	24.2297	0	2.10199	0	0	Mta3 Isoform 1 of Metastasis-associated protein MTA3
Mtap	IPI00132096	0	0	0	0	6	9	5	5	0	0	0	0	6	6	7	6	0	0	0	0	10	6	1	1	0	0	0	0	13	10	5	5	0	23.0695	0	27.5852	0	19.9045	0	42.5288	Mtap S-methyl-5`-thioadenosine phosphorylase
Mtap1b	IPI00130920	6	3	0	2	4	1	4	4	3	1	1	3	4	3	3	6	0	0	0	0	0	0	0	0	3	7	16	15	6	4	4	2	7.20011	11.9536	7.83426	17.701	0	0	42.1581	20.9662	Mtap1b Microtubule-associated protein 1B
Mtap1s	IPI00223621	0	0	0	0	0	0	0	0	0	0	0	0	3	1	3	1	0	0	0	0	2	2	5	2	3	2	0	0	2	0	0	2	0	0	0	8.75539	0	11.8615	7.21234	4.98427	Mtap1s Microtubule-associated protein 1S
Mtap4	IPI00408119	8	7	7	5	3	5	2	2	1	2	1	4	4	4	3	5	1	0	2	8	14	17	10	12	10	13	8	10	10	9	9	8	21.2707	11.114	7.54498	17.6852	9.63161	57.6832	48.5867	47.6552	Mtap4 Isoform 1 of Microtubule-associated protein 4
Mtap7	IPI00380510	0	0	0	0	0	0	0	0	0	0	1	1	0	2	1	1	0	0	0	0	0	0	0	0	0	0	0	0	0	0	0	0	0	0	1.99148	4.45794	0	0	0	0	Mtap7 Isoform 2 of Ensconsin
Mtch2	IPI00132039	0	1	0	2	4	7	2	1	0	0	0	0	9	7	16	15	1	0	0	3	7	1	6	3	2	3	5	2	6	12	3	8	2.53172	13.0359	0	51.9815	3.33719	18.3682	13.5312	37.8427	Mtch2 Mitochondrial carrier homolog 2
Mtdh	IPI00330599	6	4	2	2	3	4	4	2	4	8	6	7	8	4	13	6	0	1	5	1	11	6	13	7	16	20	24	28	8	2	4	2	9.96848	11.8869	24.3089	34.1016	7.54294	40.0177	98.0001	20.6973	Mtdh Protein LYRIC
Mthfd1	IPI00122862	14	13	9	12	19	23	30	38	0	4	1	4	29	27	25	30	1	2	1	2	22	26	28	15	7	12	8	6	26	26	20	22	37.2768	100.269	8.31653	122.507	5.6209	98.9413	39.1847	123.77	Mthfd1 C-1-tetrahydrofolate synthase, cytoplasmic
Mthfd1l	IPI00228113,IPI00875833	2	0	1	1	5	10	16	9	0	0	3	2	25	30	25	24	0	0	1	1	27	12	20	5	0	0	0	0	20	13	11	13	3.23379	35.9646	5.07862	114.791	1.95315	69.844	0	74.2623	Mthfd1l Osteoclast-like cell cDNA, RIKEN full-length enriched library, clone:I420044H02 product:formyltetrahydrofolate synthetase domain containing 1, full insert sequence,Mthfd1l 16 days neonate cerebellum cDNA, RIKEN full-length enriched library, clone:9630053M04 product:formyltetrahydrofolate synthetase domain containing 1, full insert sequence
Mthfd2	IPI00109824	0	0	0	0	0	0	0	0	0	0	0	0	1	1	2	0	0	0	0	0	3	2	3	2	0	0	0	0	0	0	0	0	0	0	0	4.38518	0	10.8355	0	0	Mthfd2 Bifunctional methylenetetrahydrofolate dehydrogenase/cyclohydrolase, mitochondrial precursor
Mtmr7	IPI00131035	0	0	0	0	1	0	1	0	0	0	0	0	0	0	0	0	0	0	0	0	0	0	0	0	0	0	0	0	0	0	0	0	0	1.84328	0	0	0	0	0	0	Mtmr7 Myotubularin-related protein 7
Mtpn	IPI00228583	0	0	0	0	0	0	0	0	0	0	0	0	3	3	1	3	0	0	4	4	3	4	9	5	0	0	0	0	0	0	0	0	0	0	0	11.0408	7.81262	22.5875	0	0	Mtpn Myotrophin
Mttp	IPI00309073	0	0	5	1	0	0	0	0	0	0	0	0	2	2	0	0	4	6	1	6	32	30	36	14	0	0	0	0	0	0	0	0	6.4365	0	0	4.36757	15.4975	121.987	0	0	Mttp Microsomal triglyceride transfer protein large subunit precursor
Mtx1	IPI00112327	0	0	0	0	0	0	0	0	0	0	0	0	1	1	1	2	0	0	0	0	0	0	0	0	0	1	1	1	3	2	1	1	0	0	0	5.54367	0	0	3.11793	8.97668	Mtx1 Metaxin-1
Mut	IPI00133553	0	0	0	0	0	1	1	1	0	0	2	0	3	3	0	2	0	0	0	0	0	0	0	0	0	0	0	0	0	0	0	0	0	2.68168	2.19133	8.81055	0	0	0	0	Mut Methylmalonyl-CoA mutase, mitochondrial precursor
Mvd	IPI00319950	0	0	0	0	0	0	0	0	0	0	0	0	8	6	2	8	0	0	0	0	0	0	0	0	1	2	2	2	1	1	1	2	0	0	0	26.4808	0	0	7.78701	6.62512	Mvd Diphosphomevalonate decarboxylase
Mvk	IPI00126732	0	0	0	0	0	0	0	0	0	0	0	0	0	1	0	1	0	0	0	0	3	0	0	0	0	0	0	0	0	0	0	0	0	0	0	2.24342	0	3.31729	0	0	Mvk Bone marrow macrophage cDNA, RIKEN full-length enriched library, clone:G530004O05 product:mevalonate kinase, full insert sequence
Mvp	IPI00111258	0	0	0	0	1	3	3	3	2	3	0	0	16	13	12	12	0	0	0	0	0	0	0	0	0	0	0	0	0	0	0	0	0	9.04183	4.82271	58.3626	0	0	0	0	Mvp TIB-55 BB88 cDNA, RIKEN full-length enriched library, clone:I730057I21 product:major vault protein, full insert sequence
Myadm	IPI00132938	0	0	0	0	0	1	3	3	0	0	0	0	4	5	5	3	0	0	0	0	1	7	4	4	1	2	0	1	0	1	1	0	0	6.20484	0	18.7412	0	17.3827	4.97732	2.81817	Myadm Myeloid-associated differentiation marker
Mybbp1a	IPI00331361	63	51	27	37	119	155	166	127	26	36	50	69	78	92	120	109	13	9	26	21	114	94	111	65	54	65	58	72	100	72	78	61	132.061	517.967	176.561	441.138	67.7917	417.388	285.7	409.882	Mybbp1a Myb-binding protein 1A
Mycbp	IPI00111495	0	0	0	0	0	0	0	0	0	0	0	0	1	1	0	2	0	0	0	0	1	0	1	2	0	0	0	0	0	0	0	0	0	0	0	4.44298	0	4.24383	0	0	Mycbp C-Myc-binding protein
Myd88	IPI00127375	0	0	0	0	0	0	0	0	0	0	0	0	1	0	3	0	0	0	0	0	0	0	0	0	0	0	0	0	0	0	0	0	0	0	0	4.37205	0	0	0	0	Myd88 Myeloid differentiation primary response protein MyD88
Myef2	IPI00154084	0	0	0	0	5	1	1	1	0	0	0	0	2	5	2	3	0	0	0	0	11	2	7	1	2	1	1	4	5	1	3	1	0	7.66561	0	13.2992	0	22.9092	8.82206	13.0324	Myef2 Isoform 2 of Myelin expression factor 2
Myg1	IPI00122392	0	0	0	0	0	0	0	0	0	0	0	0	0	0	1	1	0	0	0	0	2	2	2	4	0	0	0	0	2	2	2	2	0	0	0	2.23029	0	10.7359	0	10.6206	Myg1 UPF0160 protein MYG1
Myh10	IPI00338604	0	0	2	6	17	29	13	16	11	21	12	13	53	50	61	46	12	6	2	1	44	31	23	14	17	27	45	54	44	37	43	47	8.02981	69.2741	55.4108	231.503	20.2672	122.523	151.452	226.909	Myh10 Myosin, heavy polypeptide 10, non-muscle
Myh11	IPI00876408	0	0	0	0	0	0	0	0	0	0	0	0	0	0	0	0	14	6	4	3	0	0	0	0	0	0	0	0	0	0	0	0	0	0	0	0	26.0716	0	0	0	Myh11 Myh11 protein
Myh6	IPI00129404	0	0	0	0	0	0	0	0	0	0	0	0	0	1	1	1	0	0	0	0	0	0	0	0	0	0	0	0	0	0	0	0	0	0	0	3.34412	0	0	0	0	Myh6 Myosin-6
Myh9	IPI00123181,IPI00788324	4	2	15	15	61	91	56	48	59	109	65	72	219	217	205	207	23	8	18	12	153	170	123	80	40	44	66	76	138	113	105	110	34.5004	235.861	296.629	935.49	59.9	574.28	248.355	613.501	Myh9 Myosin-9,Myh9 15 days pregnant adult female amnion cDNA, RIKEN full-length enriched library, clone:M421002E03 product:myosin heavy chain IX, full insert sequence
Myl6	IPI00354819	1	2	3	3	9	4	5	4	20	22	29	20	18	17	15	13	4	0	7	5	8	10	13	6	4	2	14	14	10	9	10	13	7.9503	20.5443	90.6424	69.3895	15.8763	40.1609	34.5023	55.7357	Myl6 Isoform Smooth muscle of Myosin light polypeptide 6
Mylk	IPI00125493	0	2	0	0	0	0	0	0	0	0	0	0	0	0	0	0	0	0	0	0	0	0	0	0	0	0	0	0	0	0	0	0	1.16686	0	0	0	0	0	0	0	Mylk myosin, light polypeptide kinase
Mylk2	IPI00677837	0	0	0	0	48	20	9	5	0	0	0	0	0	0	0	0	0	0	0	0	2	3	4	5	2	1	2	0	0	0	0	0	0	78.4416	0	0	0	15.028	6.32417	0	Mylk2 Myosin light chain kinase 2, skeletal/cardiac muscle
Myo1b	IPI00124281	0	0	0	0	0	0	0	0	0	0	0	0	11	6	11	9	1	1	3	3	8	11	11	5	0	0	0	0	3	3	1	3	0	0	0	40.7265	7.76986	38.1171	0	12.9181	Myo1b myosin IB
Myo1c	IPI00467172,IPI00620222	0	0	0	0	2	1	2	2	0	0	0	0	24	21	31	26	0	0	0	0	17	12	15	7	0	0	0	0	8	4	4	8	0	6.43683	0	112.56	0	55.529	0	31.2097	Myo1c Isoform B of Myosin-Ic,Myo1c Isoform A of Myosin-Ic
Myo1e	IPI00330649	0	0	0	0	0	0	0	0	0	0	0	0	6	5	6	1	0	0	0	0	3	2	1	0	0	0	0	0	0	0	0	0	0	0	0	19.7227	0	6.6315	0	0	Myo1e myosin IE
Myo6	IPI00462752	0	0	0	0	0	0	0	0	0	0	0	0	0	0	0	0	0	0	0	0	2	7	6	5	0	0	0	0	0	0	0	0	0	0	0	0	0	21.6564	0	0	Myo6 MKIAA0389 protein
Myo9b	IPI00135379	0	0	0	0	0	0	0	0	0	0	0	0	1	1	2	0	0	0	0	0	1	1	0	0	0	0	0	0	0	0	0	0	0	0	0	4.38518	0	2.22991	0	0	Myo9b Isoform 1 of Myosin-IXb
Myst2	IPI00228457	0	0	0	0	7	13	7	4	0	0	0	0	4	5	5	5	0	0	0	0	4	1	0	0	0	0	0	0	0	0	0	0	0	28.5246	0	21.0004	0	5.5472	0	0	Myst2 Isoform 2 of Histone acetyltransferase MYST2
Naca	IPI00111831	28	19	18	19	24	18	27	28	21	16	23	22	23	21	17	19	13	14	13	16	19	24	31	24	13	15	10	17	18	16	12	9	65.5989	88.9624	81.4509	88.1736	53.5756	105.898	63.8124	72.0901	Naca Nascent polypeptide-associated complex subunit alpha, muscle-specific form
Nae1	IPI00404981	0	0	0	0	0	0	0	0	0	0	0	0	1	2	3	3	0	0	0	0	0	0	3	2	0	0	0	0	1	2	2	2	0	0	0	9.98848	0	5.26989	0	9.44329	Nae1 NEDD8-activating enzyme E1 regulatory subunit
Naga	IPI00315593	0	0	0	0	0	0	0	0	0	0	0	0	2	1	1	2	0	0	0	0	2	2	1	1	0	0	0	0	0	0	0	0	0	0	0	6.61363	0	6.56181	0	0	Naga Alpha-N-acetylgalactosaminidase precursor
Nagk	IPI00136625	0	0	0	0	0	0	0	0	0	0	0	0	0	0	0	0	0	0	0	0	5	0	1	0	0	0	0	0	0	0	0	0	0	0	0	0	0	6.59474	0	0	Nagk N-acetylglucosamine kinase
Naip4432729	IPI00553619	0	0	0	0	5	4	4	6	0	0	0	0	0	0	0	0	0	0	0	0	0	0	0	0	0	0	0	0	0	0	0	0	0	17.5408	0	0	0	0	0	0	A130095M15Rik;Naip3;Tcrg-C;Tcrg-V2;Naip4 ORF 1 protein
Nans	IPI00114925	0	0	0	0	0	0	0	0	0	0	0	0	3	3	2	3	0	0	0	0	5	1	2	1	0	0	0	0	7	4	2	3	0	0	0	12.1415	0	9.82087	0	20.4455	Nans N-acetylneuraminic acid synthase
Nap1l1	IPI00123199	21	21	5	12	21	22	23	22	11	11	15	14	24	22	18	15	8	3	5	6	20	21	23	12	11	10	18	20	16	19	12	12	41.6595	80.7759	50.4995	86.9397	21.0384	82.6713	64.6844	77.6152	Nap1l1 Nucleosome assembly protein 1-like 1
Nap1l4	IPI00133977	0	0	0	0	7	12	13	10	0	1	1	1	15	17	17	12	0	0	0	0	14	21	14	6	2	5	6	7	16	13	11	12	0	38.174	2.90088	67.2514	0	60.227	21.3977	68.2382	Nap1l4 Bone marrow stroma cell CRL-2028 SR-4987 cDNA, RIKEN full-length enriched library, clone:G430136P17 product:nucleosome assembly protein 1-like 4, full insert sequence
Napa	IPI00118930	0	0	0	0	6	6	3	4	0	0	0	0	8	5	6	6	0	0	0	0	10	6	8	2	0	0	0	0	0	0	0	0	0	17.7011	0	27.5106	0	28.402	0	0	Napa Alpha-soluble NSF attachment protein
Napg	IPI00109870	0	0	0	0	0	0	0	0	0	0	0	0	1	3	2	2	0	0	0	0	3	3	7	1	0	0	0	0	0	0	0	0	0	0	0	8.87202	0	15.1872	0	0	Napg Gamma-soluble NSF attachment protein
Narg1	IPI00387212	0	0	0	0	1	4	2	2	0	0	0	0	2	6	9	3	0	0	0	0	8	3	4	4	0	0	0	0	1	2	1	1	0	8.20035	0	22.1179	0	20.6265	0	6.62205	Narg1 NMDA receptor-regulated protein 1
Narg1l	IPI00119509	0	0	0	0	0	0	0	0	0	0	0	0	1	0	1	1	0	0	0	0	4	0	3	0	0	0	0	0	0	0	0	0	0	0	0	3.30025	0	7.6208	0	0	Narg1l NMDA receptor-regulated 1-like protein
Nars	IPI00223415	8	7	6	5	6	6	0	1	3	4	3	4	3	5	6	5	0	0	3	4	10	6	5	2	2	7	3	5	5	2	4	4	20.1783	12.4164	13.6496	21.0312	6.6555	25.2042	19.3084	19.795	Nars Activated spleen cDNA, RIKEN full-length enriched library, clone:F830225J05 product:asparaginyl-tRNA synthetase, full insert sequence
Nasp	IPI00830976	5	4	6	9	22	29	23	28	0	0	0	0	12	9	12	9	0	0	0	0	17	11	17	6	3	10	10	11	18	16	10	9	20.5738	93.704	0	46.2387	0	55.5006	36.7	69.0772	Nasp nuclear autoantigenic sperm protein isoform 2
Nasp100043974	IPI00130959	0	0	0	0	0	0	0	0	0	2	5	3	0	0	0	0	0	0	0	0	0	0	0	0	0	0	0	0	0	0	0	0	0	0	9.98457	0	0	0	0	0	Nasp;LOC100043974 Isoform 1 of Nuclear autoantigenic sperm protein
Nat10	IPI00276866	2	1	0	6	14	10	6	5	1	0	0	1	3	5	10	8	0	0	0	0	8	2	4	3	1	2	2	2	14	4	5	2	7.59547	32.8104	1.94307	28.8227	0	18.4663	7.78701	31.8911	Nat10 N-acetyltransferase 10
Nat11	IPI00137271	0	0	0	0	2	1	0	1	0	0	0	0	0	0	0	0	0	0	0	0	0	0	0	0	0	0	0	0	0	1	1	2	0	3.82876	0	0	0	0	0	5.44781	Nat11 Isoform 1 of N-acetyltransferase 11
Nat13	IPI00400163	0	0	0	0	2	5	5	3	0	0	0	0	1	2	1	3	0	0	0	0	3	4	4	4	0	0	0	0	0	0	0	0	0	13.5718	0	7.78709	0	16.2218	0	0	Nat13 Isoform 4 of N-acetyltransferase NAT13
Nbn	IPI00316857	0	0	0	0	0	0	0	0	0	0	0	0	0	0	0	0	0	0	0	0	0	0	0	0	0	4	1	0	1	0	1	1	0	0	0	0	0	0	6.08899	3.99855	Nbn Nibrin
Ncam1	IPI00122971	0	0	3	8	0	0	0	0	0	0	0	0	0	0	0	0	0	0	0	0	0	0	0	0	0	2	1	1	0	0	0	0	11.0706	0	0	0	0	0	4.39738	0	Ncam1 Isoform N-CAM 180 of Neural cell adhesion molecule 1, 180 kDa isoform precursor
Ncapd2	IPI00172226	0	0	0	0	7	16	14	9	0	0	0	0	8	9	15	7	0	0	0	0	13	15	13	5	0	1	2	1	10	5	4	5	0	41.7858	0	43.0017	0	50.2744	4.08914	30.9317	Ncapd2 Isoform 2 of Condensin complex subunit 1
Ncapd3	IPI00627045	0	0	0	0	0	0	0	0	0	0	0	0	2	0	2	2	0	0	0	0	0	0	0	0	0	0	0	0	0	0	0	0	0	0	0	6.60051	0	0	0	0	Ncapd3 Condensin-2 complex subunit D3
Ncapg	IPI00122202	0	0	0	0	6	9	3	4	0	0	0	0	8	6	8	4	0	0	0	0	5	9	7	3	0	0	0	0	5	3	1	3	0	20.4614	0	28.5666	0	26.2158	0	15.2727	Ncapg on-SMC condensin I complex, subunit G
Ncapg2	IPI00122854	0	0	0	0	2	1	0	0	0	0	0	0	2	1	1	2	0	0	0	0	2	0	0	0	0	0	0	0	0	0	0	0	0	2.91367	0	6.61363	0	2.21153	0	0	Ncapg2 Condensin-2 complex subunit G2
Ncaph	IPI00224053	0	0	0	0	0	0	0	0	0	0	0	0	1	2	0	1	0	0	0	0	1	1	2	4	0	0	0	0	0	0	0	0	0	0	0	4.42721	0	8.50604	0	0	Ncaph Condensin complex subunit 2
Ncdn	IPI00331299	0	0	0	0	0	0	0	0	0	0	0	0	0	0	2	0	0	0	0	0	1	1	3	0	0	0	0	0	0	0	0	0	0	0	0	2.20139	0	5.42765	0	0	Ncdn Isoform 1 of Neurochondrin
Nckap1	IPI00319320	0	0	0	0	0	0	0	0	0	0	0	0	0	0	3	5	0	0	0	0	2	0	2	1	0	0	0	0	1	1	0	1	0	0	0	8.95006	0	5.37943	0	3.80388	Nckap1 Isoform 1 of Nck-associated protein 1
Ncl	IPI00317794	747	639	286	352	154	178	233	245	168	228	257	291	196	180	152	137	176	168	160	184	155	156	154	155	171	280	482	544	101	89	73	101	1464.1	738.712	925.55	732.261	660.149	671.503	1563.41	478.42	Ncl Nucleolin
Ncln	IPI00226958	0	0	0	0	0	0	0	0	0	0	0	0	2	3	3	1	0	0	0	0	5	2	0	0	0	0	0	0	0	0	0	0	0	0	0	9.91308	0	7.77711	0	0	Ncln Nicalin precursor
Ncoa5	IPI00313525	0	1	0	1	0	0	0	0	0	0	0	0	0	0	0	0	0	0	0	0	2	3	1	0	2	3	4	3	0	0	0	0	1.55758	0	0	0	0	6.64988	13.4273	0	Ncoa5 Nuclear receptor coactivator 5
Ncstn	IPI00118674	7	7	12	13	0	0	0	0	2	15	3	4	1	3	0	2	4	0	5	8	0	0	0	0	1	0	9	14	0	0	0	0	33.9427	0	22.6058	6.67063	15.9502	0	22.4339	0	Ncstn Nicastrin precursor
Ndel1	IPI00318238	0	0	0	0	0	0	0	0	0	0	0	0	3	2	2	1	0	0	0	0	0	0	0	0	0	2	0	0	0	0	0	0	0	0	0	8.76852	0	0	2.55889	0	Ndel1 Isoform 1 of Nuclear distribution protein nudE-like 1
Ndnl2	IPI00131850	0	0	0	0	0	0	0	0	0	0	0	0	0	0	1	2	0	0	0	0	0	0	0	0	0	0	0	0	0	0	0	0	0	0	0	3.35989	0	0	0	0	Ndnl2 Melanoma-associated antigen G1
Ndrg1	IPI00125960	0	0	0	0	0	0	0	0	0	0	0	0	2	2	2	1	0	0	0	0	0	0	0	0	0	0	0	0	0	0	0	0	0	0	0	7.69856	0	0	0	0	Ndrg1 Protein NDRG1
Ndufa10	IPI00116748	0	0	0	0	15	12	1	4	0	0	0	0	9	8	6	10	0	0	0	0	5	2	8	4	0	0	0	0	3	1	1	2	0	30.4998	0	36.4404	0	20.4487	0	8.97975	Ndufa10 NADH dehydrogenase [ubiquinone] 1 alpha subcomplex subunit 10, mitochondrial precursor
Ndufa12	IPI00344004	0	0	0	0	0	0	0	0	0	0	0	0	2	2	2	1	0	0	0	0	1	2	2	1	1	2	0	0	3	2	1	3	0	0	0	7.69856	0	6.52196	4.11004	11.6063	Ndufa12 NADH dehydrogenase (Ubiquinone) 1 alpha subcomplex, 12
Ndufa13	IPI00230715	0	0	0	0	0	0	0	0	0	0	0	0	3	3	3	3	0	0	0	0	4	1	0	0	1	3	2	2	0	0	0	0	0	0	0	13.2422	0	5.5472	9.06646	0	Ndufa13 NADH dehydrogenase [ubiquinone] 1 alpha subcomplex subunit 13
Ndufa4	IPI00125929	0	0	0	0	2	0	1	0	0	0	0	0	3	3	4	4	0	0	0	0	4	2	2	2	0	0	0	0	1	1	2	1	0	2.84006	0	15.4725	0	10.8753	0	6.81672	Ndufa4 NADH dehydrogenase [ubiquinone] 1 alpha subcomplex subunit 4
Ndufa5	IPI00331332	0	0	0	0	0	0	0	0	0	0	0	0	0	0	0	0	0	0	0	0	0	1	2	0	0	0	0	0	0	0	0	0	0	0	0	0	0	3.25597	0	0	Ndufa5 NADH dehydrogenase [ubiquinone] 1 alpha subcomplex subunit 5
Ndufa6	IPI00133399	0	0	0	0	0	0	0	0	0	0	0	0	5	4	5	4	0	0	0	0	3	1	4	2	2	3	3	3	0	0	0	0	0	0	0	19.827	0	10.7772	12.4561	0	Ndufa6 NADH dehydrogenase [ubiquinone] 1 alpha subcomplex subunit 6
Ndufa9	IPI00120212	0	0	0	0	3	2	5	0	0	0	0	0	6	5	3	8	0	0	0	0	7	1	3	3	0	0	0	0	2	1	1	0	0	9.06301	0	24.3277	0	15.1705	0	5.1728	Ndufa9 NADH dehydrogenase [ubiquinone] 1 alpha subcomplex subunit 9, mitochondrial precursor
Ndufaf1	IPI00226687	0	0	0	0	0	0	0	0	0	0	0	0	1	1	0	0	0	0	0	0	0	0	0	0	0	0	0	0	0	0	0	0	0	0	0	2.18379	0	0	0	0	Ndufaf1 NADH dehydrogenase (ubiquinone) 1 alpha subcomplex, assembly factor 1
Ndufb10	IPI00121288	0	0	0	0	0	0	0	0	0	0	0	0	1	3	3	3	0	0	0	0	4	0	2	2	0	0	0	0	2	4	4	3	0	0	0	11.1023	0	8.62704	0	17.5718	Ndufb10 NADH dehydrogenase [ubiquinone] 1 beta subcomplex subunit 10
Ndufb11	IPI00114246	0	0	0	0	0	0	0	0	0	0	0	0	0	0	0	0	0	0	0	0	0	0	0	0	0	0	0	0	2	0	0	0	0	0	0	0	0	0	0	2.35463	Ndufb11 NADH dehydrogenase [ubiquinone] 1 beta subcomplex subunit 11, mitochondrial precursor
Ndufb7	IPI00133215	0	0	0	0	0	0	0	0	0	0	0	0	0	0	0	0	0	0	0	0	0	0	0	0	0	0	0	0	0	1	0	1	0	0	0	0	0	0	0	2.62657	Ndufb7 NADH dehydrogenase [ubiquinone] 1 beta subcomplex subunit 7
Ndufb8	IPI00387430	0	0	0	0	0	0	0	0	0	0	0	0	0	0	0	0	0	0	0	0	0	0	2	0	0	0	0	0	1	2	2	2	0	0	0	0	0	2.13183	0	9.44329	Ndufb8 NADH dehydrogenase [ubiquinone] 1 beta subcomplex subunit 8, mitochondrial precursor
Ndufs1	IPI00308882	2	0	0	1	11	14	14	9	0	0	0	2	13	23	15	21	0	0	0	0	10	14	24	8	5	2	2	2	12	10	8	11	2.14132	43.9327	1.79163	79.7594	0	60.6662	13.9916	53.7596	Ndufs1 NADH-ubiquinone oxidoreductase 75 kDa subunit, mitochondrial precursor
Ndufs2	IPI00128023	0	0	0	0	1	0	2	2	0	0	0	0	0	1	1	1	0	0	0	0	2	1	3	1	0	0	0	0	2	1	1	1	0	4.51994	0	3.34412	0	7.56949	0	6.48762	Ndufs2 NADH dehydrogenase [ubiquinone] iron-sulfur protein 2, mitochondrial precursor
Ndufs3	IPI00121309	0	0	0	0	9	3	6	3	0	0	0	0	9	7	12	8	0	0	0	0	12	4	12	5	0	0	0	0	7	6	7	5	0	19.5556	0	39.6715	0	35.7371	0	33.2307	Ndufs3 NADH dehydrogenase [ubiquinone] iron-sulfur protein 3, mitochondrial precursor
Ndufs4	IPI00229008	0	0	0	0	0	0	0	0	0	0	0	0	0	0	0	0	0	0	0	0	0	0	0	0	2	3	2	1	0	0	0	0	0	0	0	0	0	0	9.75033	0	Ndufs4 NADH dehydrogenase [ubiquinone] iron-sulfur protein 4, mitochondrial precursor
Ndufs8	IPI00170093	0	0	0	0	2	1	0	0	0	0	0	0	0	0	2	2	0	0	0	0	0	0	0	0	1	3	2	3	0	0	0	0	0	2.91367	0	4.46058	0	0	9.93374	0	Ndufs8 NADH dehydrogenase [ubiquinone] iron-sulfur protein 8, mitochondrial precursor
Ndufv1	IPI00130460	0	0	0	0	0	0	0	0	0	0	0	0	0	0	1	3	0	0	0	0	0	0	0	0	0	0	0	0	0	0	0	0	0	0	0	4.48948	0	0	0	0	Ndufv1 NADH dehydrogenase [ubiquinone] flavoprotein 1, mitochondrial precursor
Ndufv2	IPI00169925	0	0	0	0	2	4	2	1	0	0	0	0	3	0	5	4	0	0	0	0	2	4	0	0	0	1	3	4	2	0	2	1	0	8.28204	0	13.2317	0	6.70811	7.66218	6.68228	Ndufv2 Isoform 1 of NADH dehydrogenase [ubiquinone] flavoprotein 2, mitochondrial precursor
Necap1	IPI00225533	1	0	2	0	0	0	0	0	0	0	0	0	0	0	0	0	0	0	2	5	3	4	2	1	5	5	1	3	0	0	0	0	2.76853	0	0	0	6.29441	10.9818	17.726	0	Necap1 Adaptin ear-binding coat-associated protein 1
Necap2	IPI00133798	0	0	0	0	0	0	0	0	0	0	0	0	0	0	0	0	0	0	0	0	0	0	0	0	1	2	3	4	0	0	0	0	0	0	0	0	0	0	10.4928	0	Necap2 Adaptin ear-binding coat-associated protein 2
Nedd1	IPI00110438	0	0	0	0	0	0	0	0	0	0	0	0	0	0	0	0	0	0	0	0	0	0	0	0	2	1	0	0	0	0	0	0	0	0	0	0	0	0	4.38174	0	Nedd1 Isoform 1 of Protein NEDD1
Nedd4	IPI00462445	26	27	14	19	31	30	27	26	3	8	5	14	16	15	14	14	9	3	8	14	16	14	10	7	19	24	28	32	9	17	9	13	64.7293	105.151	28.4367	65.0508	31.8271	51.3419	115.125	63.546	Nedd4 E3 ubiquitin-protein ligase NEDD4
Nedd8	IPI00127021	0	0	0	0	0	0	0	0	0	0	0	0	0	0	0	0	0	0	0	0	0	0	0	0	1	1	3	4	0	0	0	0	0	0	0	0	0	0	9.21333	0	Nedd8 NEDD8 precursor
Nefm	IPI00323800	0	0	0	0	0	0	0	0	0	0	0	0	1	1	1	0	1	0	0	2	0	0	0	0	0	0	0	0	0	0	0	0	0	0	0	3.28448	2.54116	0	0	0	Nefm Neurofilament medium polypeptide
Nek9	IPI00169806	0	0	0	0	0	0	0	0	0	0	0	0	0	0	0	0	0	0	0	0	0	0	2	0	0	0	0	0	0	0	0	0	0	0	0	0	0	2.13183	0	0	Nek9 Serine/threonine-protein kinase Nek9
Nenf	IPI00132005	0	0	0	0	0	0	0	0	0	0	0	0	3	2	2	1	0	0	0	0	0	0	0	0	0	0	0	0	0	0	0	0	0	0	0	8.76852	0	0	0	0	Nenf Neudesin precursor
Nes	IPI00453692	0	0	0	0	0	0	0	0	0	0	0	0	0	0	0	0	0	0	0	0	0	0	0	0	5	9	13	18	5	4	10	8	0	0	0	0	0	0	47.5075	36.7163	Nes Isoform 1 of Nestin
Nfasc	IPI00329927	0	0	0	0	0	0	0	0	0	0	0	0	0	0	0	0	0	0	0	0	0	0	0	0	3	3	5	5	0	0	0	0	0	0	0	0	0	0	17.6842	0	Nfasc Neurofascin precursor
Nfatc2ip	IPI00468503	0	0	0	0	0	0	0	0	0	0	0	0	0	0	0	0	0	0	0	0	0	0	0	0	0	0	0	0	2	0	0	0	0	0	0	0	0	0	0	2.35463	Nfatc2ip NFATC2-interacting protein
Nfu1	IPI00278230	0	0	0	0	0	0	0	0	0	0	0	0	0	0	0	0	0	0	0	0	0	0	0	0	0	2	1	1	1	1	0	0	0	0	0	0	0	0	4.39738	2.48906	Nfu1 Blastocyst blastocyst cDNA, RIKEN full-length enriched library, clone:I1C0015J22 product:histone cell cycle regulation defective interacting protein 5, full insert sequence
Nfxl1	IPI00378780	0	0	0	0	0	0	0	0	0	0	0	0	0	0	0	0	0	0	0	0	1	0	0	1	0	0	0	0	0	0	0	0	0	0	0	0	0	2.14184	0	0	Nfxl1 ovarian zinc finger protein
[truncated: 1,433 more rows]
