# Supplementary material for: Cell-Surface Proteomics Identifies Lineage-Specific Markers of Embryo-Derived Stem Cells
Source: Dev Cell. 2012 Apr 17;22(4):887–901. doi: 10.1016/j.devcel.2012.01.005 (PMC3405530; doi:10.1016/j.devcel.2012.01.005)
Supplement: Table S2. Final Cell-Surface Protein Data Set for ES, TS, XEN and EpiSC, Related to Figures 2A and 4A [file mmc3.xls]

## Sheet: All membrane
Gene	IPI	ES: Membrane	ES: Whole cell	TS: Membrane	TS: Whole cell	XEN: Membrane	XEN: Whole cell	EpiSC: Membrane	EpiSC: Whole cell	Description
	IPI00108454	0	0	22.2151	0	0	0	0	0	- 29 kDa protein
	IPI00116996	0	0	29.4234	0	8.09983	0	22.5147	13.8806	Iap IgE-binding protein
	IPI00466809	0	0	0	0	0	0	9.6255	6.62512	- Gag protein
	IPI00620800	0	0	0	0	0	0	6.0954	0	BC039210 BC039210 protein
	IPI00625397	0	0	0	0	0	0	2.41843	0	- 15 kDa protein
	IPI00831055	9.50787	0	0	0	0	0	0	0	- Beta-globin
	IPI00882181	0	0	0	0	0	0	35.21	0	- 43 kDa protein
1700061G19Rik	IPI00671138	0	0	0	0	0	0	2.41843	0	1700061G19Rik RIKEN cDNA 1700061G19 gene
2310008H09Rik	IPI00857376	0	1.99357	0	0	0	0	6.25676	0	2310008H09Rik hypothetical protein LOC66356
2310014H01Rik	IPI00336929	0	0	3.03873	0	0	0	0	0	2310014H01Rik Isoform 2 of Phostensin
2310033P09Rik	IPI00117270	0	0	0	0	0	0	5.66119	0	2310033P09Rik Multiple myeloma tumor-associated protein 2 homolog
2310057J16Rik	IPI00225761	0	2.75529	0	0	0	0	3.83833	2.62657	2310057J16Rik Isoform 1 of Uncharacterized protein KIAA1543
2610305D13Rik	IPI00113285	3.15909	0	0	0	0	0	0	0	2610305D13Rik hypothetical protein LOC112422
4432412L15Rik	IPI00316088	0	4.67525	0	0	0	0	5.99147	0	4432412L15Rik Paralemmin-3
4732456N10Rik	IPI00222228	878.459	0	608.183	0	479.382	0	682.751	0	4732456N10Rik RIKEN cDNA 4732456N10 gene
5430421N21Rik	IPI00124800	0	0	0	0	0	0	6.27881	0	5430421N21Rik Keratin type II
5830434P21Rik	IPI00380415	0	0	0	0	0	4.40159	6.94063	0	5830434P21Rik Isoform 1 of Uncharacterized protein KIAA0515
5830457O10Rik	IPI00330037	0	0	0	0	0	0	24.5	6.76263	5830457O10Rik Protein DERPC
6330569M22Rik	IPI00223670	0	0	0	0	0	0	2.83059	0	6330569M22Rik Isoform 1 of Protein FAM40A
6330577E15Rik	IPI00458153	0	0	1.99148	0	0	0	0	0	6330577E15Rik Uncharacterized protein C10orf78 homolog
6430527G18Rik	IPI00469941	0	0	0	0	0	0	3.69787	0	6430527G18Rik Enhanced at puberty protein 1
A030007L17Rik	IPI00111004	0	0	0	0	0	0	3.69787	2.48906	A030007L17Rik Uncharacterized protein C7orf24 homolog
A230054D04Rik	IPI00753321	5.92762	0	0	0	0	0	5.94853	0	A230054D04Rik hypothetical protein LOC665775
Aamp	IPI00169880	1.55773	0	0	0	0	0	0	0	Aamp 13 days pregnant adult female placenta cDNA, RIKEN full-length enriched library, clone:I530025F20 product:angio-associated migratory protein, full insert sequence
Abcc1	IPI00129915	3.04076	0	0	0	0	3.1963	4.54425	0	Abcc1 Multidrug resistance-associated protein 1
Acbd3	IPI00129907	0	0	0	0	0	0	4.11004	0	Acbd3 Golgi resident protein GCP60
Acpp	IPI00135015	0	0	0	0	0	0	33.2311	0	Acpp acid phosphatase, prostate isoform 1
Acyp1	IPI00420440	0	0	0	0	0	0	4.85249	0	Acyp1 Acylphosphatase-1
Adam17	IPI00381630	0	0	0	0	0	0	4.66908	0	Adam17 a disintegrin and metalloprotease domain 17
Adamts15	IPI00115691	0	0	0	0	2.38811	0	0	0	Adamts15 ADAMTS-15 precursor
Adamts9	IPI00750018	0	0	0	0	11.0759	3.25597	0	0	Adamts9 a disintegrin-like and metalloprotease (reprolysin type) with thrombospondin type 1 motif, 9
Adrm1	IPI00331155	3.04076	2.67667	2.90088	5.499	4.05936	0	10.3888	0	Adrm1 Protein ADRM1
Agrn	IPI00378698,IPI00406434	38.9727	0	0	0	5.85946	0	27.557	13.2472	Agrn Agrin,Agrn Mini-agrin
Akap1	IPI00115506	0	0	0	0	0	0	8.50741	0	Akap1 Isoform 3 of A kinase anchor protein 1, mitochondrial precursor
Alb	IPI00131695	39.4438	0	7.64774	0	34.1731	0	35.6077	0	Alb Serum albumin precursor
Alcam	IPI00121378	8.38479	0	0	0	0	0	4.85249	0	Alcam CD166 antigen precursor
Alpl	IPI00134743	394.956	0	64.7689	0	0	0	15.098	0	Alpl Alkaline phosphatase, tissue-nonspecific isozyme precursor
Ank3	IPI00118149,IPI00623506	0	0	2.85247	2.18379	0	2.22991	16.2944	3.80695	Ank3 ankyrin 3, epithelial isoform g,Ank3 Brain-specific ankyrin-G
Anpep	IPI00319509	18.9463	0	0	0	0	0	9.50067	0	Anpep Aminopeptidase N
Ap3s1	IPI00322193	0	0	0	0	0	0	2.14672	0	Ap3s1 AP-3 complex subunit sigma-1
Aplp2	IPI00121338	0	0	0	0	0	0	11.7722	0	Aplp2 CDE1-binding protein CDEBP
Apob48r	IPI00121357	0	0	8.87532	0	0	0	0	0	Apob48r Apolipoprotein B48 receptor
Apoe	IPI00323571	45.6823	10.1939	25.2169	0	0	0	96.7839	0	Apoe Apolipoprotein E precursor
Arpc1b	IPI00125143	0	0	0	0	0	0	10.3303	0	Arpc1b Arpc1b protein
Asf1a	IPI00132452	0	0	0	0	0	0	13.5103	0	Asf1a Histone chaperone ASF1A
Atad5	IPI00408664	0	0	0	0	1.92262	0	0	0	Atad5 Isoform 1 of ATPase family AAA domain-containing protein 5
Atp1b1	IPI00121550	16.6513	0	6.88384	0	16.8385	11.9014	11.5058	0	Atp1b1 Sodium/potassium-transporting ATPase subunit beta-1
Atp1b3	IPI00124221	15.1193	0	0	0	0	0	16.6921	0	Atp1b3 Sodium/potassium-transporting ATPase subunit beta-3
AW555464	IPI00380953	0	0	0	0	0	0	17.6622	0	AW555464 Isoform 1 of Protein KIAA0284
B230112C05Rik	IPI00808550	11.3819	7.27523	0	0	0	0	6.91974	0	B230112C05Rik Uncharacterized protein KIAA0888
B230208H17Rik	IPI00349069	0	0	0	0	0	0	3.69787	0	B230208H17Rik Putative GTP-binding protein Parf
B2m	IPI00109966	0	0	0	0	0	3.3142	7.02367	0	B2m Beta-2-microglobulin precursor
B430119L13Rik	IPI00230402	3.30818	0	11.2098	0	5.90254	0	3.11793	0	B430119L13Rik Neuronal leucine rich repeat-4
Bag4	IPI00109089	0	0	0	0	0	0	6.58704	0	Bag4 BAG family molecular chaperone regulator 4
Basp1	IPI00129519	0	0	12.672	0	0	0	2.8097	0	Basp1 Brain acid soluble protein 1
Bat2	IPI00380722	0	0	3.98296	2.25919	0	4.40159	23.036	2.49213	Bat2 Large proline-rich protein BAT2
Bcam	IPI00279010	153.226	0	37.139	0	2.11843	0	78.896	0	Bcam Bcam protein
Blvrb	IPI00113996	0	0	0	3.28448	0	4.26365	13.3234	0	Blvrb Flavin reductase
Bsg	IPI00113869	230.238	0	327.78	15.384	227.353	18.503	147.333	6.15851	Bsg Isoform 2 of Basigin precursor
Bst2	IPI00321222	44.4943	0	29.3725	0	0	0	82.1555	0	Bst2 Bone marrow stromal antigen 2 precursor
C4b	IPI00131091	0	0	0	0	0	0	2.83059	0	C4b Complement C4-B precursor
Cacna2d1	IPI00230013	0	0	0	0	0	0	1.73455	0	Cacna2d1 Isoform 2B of Voltage-dependent calcium channel subunit alpha-2/delta-1 precursor
Cadm1	IPI00322447	50.0491	0	51.1182	0	0	0	35.3022	0	Cadm1 Isoform 1 of Cell adhesion molecule 1 precursor
Casc4	IPI00453632	0	0	0	0	0	0	6.17487	0	Casc4 Isoform 1 of Protein CASC4
Cask	IPI00119517	0	0	0	0	0	0	1.83849	0	Cask Isoform 5 of Peripheral plasma membrane protein CASK
Ccdc128	IPI00308333	0	0	0	0	0	0	4.07351	0	Ccdc128 Isoform 1 of Coiled-coil domain-containing protein 128
Ccdc25	IPI00153742	0	0	0	0	0	0	13.4847	0	Ccdc25 Coiled-coil domain-containing protein 25
Cct6b	IPI00321816	0	0	0	0	0	0	7.08751	0	Cct6b T-complex protein 1 subunit zeta-2
Cd109	IPI00153809	0	0	0	0	0	0	14.1698	0	Cd109 CD109 antigen precursor
Cd2bp2	IPI00109203	5.49312	0	0	0	0	0	6.77928	0	Cd2bp2 CD2 antigen cytoplasmic tail-binding protein 2
Cd3eap	IPI00169700	0	0	0	0	0	2.10199	20.1015	0	Cd3eap DNA-directed RNA polymerase I subunit RPA34
Cd40	IPI00117572	0	0	14.0563	0	0	0	17.2721	0	Cd40 Isoform I of Tumor necrosis factor receptor superfamily member 5 precursor
Cd44	IPI00223769	9.83224	0	0	0	4.77621	0	26.2967	0	Cd44 CD44 antigen isoform c
Cd47	IPI00124830	0	0	0	0	0	0	5.92763	0	Cd47 Isoform 2 of Leukocyte surface antigen CD47 precursor
Cd55	IPI00322234	0	0	0	0	0	0	3.8018	0	Cd55 Complement decay-accelerating factor, GPI-anchored precursor
Cd81	IPI00310916	7.44141	0	0	0	0	0	0	0	Cd81 CD81 antigen
Cd97	IPI00123957	19.1857	0	38.1167	0	11.6881	0	21.8773	0	Cd97 Cd97 protein
Cd99l2	IPI00153829	0	0	0	0	0	0	3.11793	0	Cd99l2 Mic2l1
Cdc34100046898	IPI00229310	4.20762	0	0	0	0	4.38321	12.477	0	LOC100046898;Cdc34 Ubiquitin-conjugating enzyme E2 R1
Cdc73	IPI00170345	0	1.84328	4.87877	3.28448	0	4.24383	18.8377	0	Cdc73 Parafibromin
Cdcp1	IPI00122017	0	0	13.5451	0	0	0	0	0	Cdcp1 CUB domain-containing protein 1 precursor
Cdh1	IPI00318626	434.451	4.59355	406.349	24.3007	94.6724	0	321.697	9.30579	Cdh1 Epithelial cadherin precursor
Cdh10	IPI00346482	0	0	0	0	0	0	10.9479	0	Cdh10 Adult male spinal cord cDNA, RIKEN full-length enriched library, clone:A330074D13 product:Transmembrane glycoprotein cadherin-10, full insert sequence
Cdh2	IPI00323134	0	0	0	0	0	0	3.11793	0	Cdh2 Cadherin-2 precursor
Cdh3	IPI00109340	12.6932	0	40.5271	0	0	0	7.37485	0	Cdh3 Cadherin-3 precursor
Cdh4	IPI00131397	0	0	0	0	0	0	4.66908	0	Cdh4 Cadherin-4 precursor
Cdh5	IPI00138180	0	0	70.1508	0	18.5403	0	0	0	Cdh5 Cadherin-5 precursor
Cdh6	IPI00123942	0	0	0	0	14.5906	0	0	0	Cdh6 Cadherin-6 precursor
Cdkn1c	IPI00118931	0	0	1.94307	0	0	0	0	0	Cdkn1c Isoform KIP2a of Cyclin-dependent kinase inhibitor 1C
Celsr2	IPI00649043	0	0	0	0	0	0	1.94242	0	Celsr2 cadherin EGF LAG seven-pass G-type receptor 2 isoform 1
Chchd3	IPI00133562	5.88368	0	14.5938	7.72746	0	10.8937	31.5028	0	Chchd3 Coiled-coil-helix-coiled-coil-helix domain-containing protein 3, mitochondrial precursor
Cherp	IPI00229604	0	0	5.77459	3.30025	0	0	1.83849	0	Cherp Isoform 1 of Calcium homeostasis endoplasmic reticulum protein
Cirbp	IPI00121073	2.6502	0	0	0	0	0	0	0	Cirbp Cold-inducible RNA-binding protein
Cisd1	IPI00128346	0	0	0	0	0	0	5.66119	6.48762	Cisd1 CDGSH iron sulfur domain-containing protein 1
Cisd2	IPI00132350	0	0	0	0	0	0	3.69787	0	Cisd2 CDGSH iron sulfur domain-containing protein 2
Clu	IPI00320420	0	0	12.5675	0	19.2258	2.17168	67.0069	0	Clu Clusterin precursor
Col18a1	IPI00131476	21.2008	0	2.70103	0	11.3578	0	31.8139	10.4862	Col18a1 Isoform 2 of Collagen alpha-1(XVIII) chain precursor
Col1a1	IPI00329872	0	0	3.78311	0	0	0	0	0	Col1a1 Isoform 1 of Collagen alpha-1(I) chain precursor
Col1a2	IPI00222188	0	0	0	0	6.22055	0	1.83849	0	Col1a2 Collagen alpha-2(I) chain precursor
Col4a3	IPI00137938	0	0	0	2.19956	0	0	6.9041	0	Col4a3 Collagen alpha-3(IV) chain precursor
Col9a1	IPI00230262	0	0	0	0	0	0	2.55889	0	Col9a1 Isoform Short of Collagen alpha-1(IX) chain precursor
Colec12	IPI00129304	0	0	0	0	0	0	55.1749	0	Colec12 Collectin-12
Cotl1	IPI00132575	0	0	0	7.62132	20.0038	5.4675	10.4928	6.21567	Cotl1 Coactosin-like protein
Cox6b1	IPI00225390	0	0	0	0	0	0	3.67698	0	Cox6b1 Cytochrome c oxidase subunit VIb isoform 1
Cpne4	IPI00108980	0	0	0	0	12.3122	0	0	0	Cpne4 Copine-4
Cpne9	IPI00313899	0	0	0	0	12.3122	0	0	0	Cpne9 Copine-9
Cr1l	IPI00138061	20.034	0	15.8956	0	34.3128	0	9.31727	0	Cr1l Isoform 1 of Complement regulatory protein Crry precursor
Csde1	IPI00274747	15.1196	3.67345	13.801	9.97088	17.5299	14.2509	32.0583	0	Csde1 Cold shock domain-containing protein E1
Cstb	IPI00125931	0	0	10.4671	0	7.33491	0	0	0	Cstb Cystatin-B
Cstf2	IPI00457575	4.01491	0	6.47055	7.74506	0	2.21153	0	0	Cstf2 Isoform 1 of Cleavage stimulation factor 64 kDa subunit
Cstf2t	IPI00467932	0	2.75028	0	0	0	0	5.64029	0	Cstf2t Cleavage stimulation factor 64 kDa subunit, tau variant
Ctsz	IPI00125220	0	0	2.86606	0	0	0	0	0	Ctsz Cathepsin Z
Cxadr	IPI00270376	16.875	0	9.55004	0	11.284	0	26.0459	0	Cxadr Isoform 1 of Coxsackievirus and adenovirus receptor homolog precursor
D0H6S2654E	IPI00172255	0	0	0	0	0	0	2.41843	0	D0H6S2654E Protein FAM50B
D630045J12Rik	IPI00623897	0	0	0	0	1.95315	0	0	0	D630045J12Rik hypothetical protein LOC330286
Dag1	IPI00122273	90.4848	0	98.8812	0	29.3218	0	82.772	0	Dag1 Dystroglycan precursor
Dazap1	IPI00406492	0	0	0	0	0	0	11.5888	0	Dazap1 Isoform 1 of DAZ-associated protein 1
Dbn1	IPI00135475	0	0	0	0	0	0	9.1094	6.48762	Dbn1 Isoform A of Drebrin
Dcp1a	IPI00130114	0	0	0	0	0	4.27367	19.2707	0	Dcp1a mRNA-decapping enzyme 1A
Dhcr7	IPI00130988	0	0	0	6.68904	0	0	10.4771	0	Dhcr7 7-dehydrocholesterol reductase
Dido1	IPI00453851	0	0	0	0	0	2.17168	11.0663	7.99097	Dido1 Isoform 1 of Death-inducer obliterator 1
Dlg1100047603	IPI00125861	0	0	0	0	0	0	15.2449	0	Dlg1;LOC100047603 Isoform 3 of Disks large homolog 1
Dmxl2	IPI00853932	0	0	0	0	2.11843	0	0	0	Dmxl2 Isoform 1 of DmX-like protein 2
Dnajb12	IPI00331598	0	0	4.08598	3.24062	0	3.20775	4.08914	0	Dnajb12 0 day neonate cerebellum cDNA, RIKEN full-length enriched library, clone:C230062D10 product:DnaJ (Hsp40) homolog, subfamily B, member 12, full insert sequence
Dnttip2	IPI00153607	13.7596	0	14.6423	14.3272	0	4.39013	39.3954	11.6604	Dnttip2 Deoxynucleotidyltransferase terminal-interacting protein 2
Dpp4	IPI00125813	0	0	0	0	5.65143	0	0	0	Dpp4 Dipeptidyl peptidase 4
Dsc2	IPI00138209	0	0	8.59817	0	0	0	8.61776	0	Dsc2 Isoform 2A of Desmocollin-2 precursor
Dsg2	IPI00115793	95.1114	0	149.506	0	10.6724	0	135.85	2.35463	Dsg2 Desmoglein-2 precursor
Dvl2	IPI00121386	0	0	0	0	0	0	2.55889	0	Dvl2 Segment polarity protein dishevelled homolog DVL-2
Dync1i2	IPI00131086	4.20778	1.83519	3.7967	4.39911	3.7105	6.34582	11.6097	3.80388	Dync1i2 Cytoplasmic dynein 1 intermediate chain 2
Dynlrb1	IPI00315225	28.0588	0	12.1487	13.1668	14.8298	13.047	18.7349	0	Dynlrb1 Dynein light chain roadblock-type 1
Edc3	IPI00169888	0	0	0	2.23029	0	0	7.92748	0	Edc3 Enhancer of mRNA-decapping protein 3
EG241053	IPI00339474	11.7627	0	0	0	0	0	0	0	EG241053 similar to ribosomal protein L12
EG268795	IPI00265107	9.04292	0	25.4456	0	0	0	24.3323	0	EG268795 hypothetical protein isoform 2
EG330948	IPI00274175	61.7683	0	70.8529	0	30.6945	0	0	39.6612	EG330948 similar to ribosomal protein S8 isoform 1
EG382723	IPI00122598	0	0	4.85753	0	0	0	0	0	EG382723 similar to ribosomal protein L10a
EG432987	IPI00330480	0	0	0	0	0	0	129.189	0	EG432987 Predicted
EG435337	IPI00226404	4.13323	0	0	0	0	0	0	0	EG435337 Eif1a-like
EG545121	IPI00112407	23.1005	0	24.5846	0	19.1336	0	0	0	EG545121 similar to 40S ribosomal protein S14 isoform 1
EG619883	IPI00118775	0	0	0	0	0	0	5.26465	0	EG619883 similar to ribosomal protein L30
EG625219	IPI00130596	0	0	0	0	0	0	4.36085	0	EG625219 similar to QM protein
EG62843893756	IPI00120045	0	0	155.967	0	100.94	0	0	43.3646	EG628438;Hspe1-rs1 CPN10-like protein
Egfr	IPI00121190	4.01491	0	9.68024	0	3.79634	0	56.4992	0	Egfr Epidermal growth factor receptor precursor
Elavl2	IPI00121676	6.19985	0	0	0	0	0	5.64029	0	Elavl2 ELAV-like protein 2
Emb	IPI00129968	99.3114	0	48.555	0	31.2884	0	187.503	0	Emb Embigin precursor
Enah	IPI00284242,IPI00284246	9.70106	2.75529	0	0	0	0	7.22797	0	Enah Isoform 1 of Protein enabled homolog,Enah Isoform 4 of Protein enabled homolog
Enoph1	IPI00653664	12.6232	0	0	0	0	0	10.7645	2.35463	Enoph1 Isoform 1 of Enolase-phosphatase E1
Enpep	IPI00134585	32.6478	0	0	0	81.5521	31.7415	0	0	Enpep Glutamyl aminopeptidase
Enpp3	IPI00458003	11.4563	0	0	0	0	0	70.9766	11.1969	Enpp3 Ectonucleotide pyrophosphatase/phosphodiesterase family member 3
ENSMUSG00000056003100040211	IPI00117947	0	0	0	0	0	5.29973	6.22023	0	Clns1a;ENSMUSG00000056003;LOC100040211 Methylosome subunit pICln
Entpd3	IPI00221493	0	0	11.5339	0	0	0	0	0	Entpd3 Adult male corpora quadrigemina cDNA, RIKEN full-length enriched library, clone:B230353O06 product:ectonucleoside triphosphate diphosphohydrolase 3, full insert sequence
Epb4.1	IPI00395157	0	0	0	0	0	0	4.11004	0	Epb4.1 Isoform 1 of Protein 4.1
Epb4.1l2	IPI00227267,IPI00309481,IPI00403406	3.74267	0	2.19133	7.72746	0	0	45.5198	6.49069	Epb4.1l2 7 days neonate cerebellum cDNA, RIKEN full-length enriched library, clone:A730060B10 product:erythrocyte protein band 4.1-like 2, full insert sequence,Epb4.1l2 Band 4.1-like protein 2,Epb4.1l2 Protein 4.1G
Epb4.1l5	IPI00469962	0	0	0	0	0	0	4.38174	0	Epb4.1l5 erythrocyte protein band 4.1-like 5 isoform 1
Epha1	IPI00120222	0	0	0	0	0	0	17.0212	0	Epha1 Ephrin type-A receptor 1 precursor
Epha2	IPI00129220	87.3891	4.51994	0	0	17.0954	3.29582	33.7719	0	Epha2 Ephrin type-A receptor 2 precursor
Epha4	IPI00129198	17.1521	0	0	0	0	0	0	0	Epha4 Isoform Long of Ephrin type-A receptor 4 precursor
Ephb2	IPI00108870	10.7934	0	0	0	0	0	0	0	Ephb2 Isoform 1 of Ephrin type-B receptor 2 precursor
Ephb3	IPI00130442	27.6813	0	0	0	71.1413	34.7249	2.70576	0	Ephb3 Ephrin type-B receptor 3 precursor
Ephb4	IPI00416163	19.5331	0	0	0	0	0	0	0	Ephb4 Ephrin receptor
Epn3	IPI00127364	0	0	0	0	0	0	4.11004	0	Epn3 Epsin-3
Erbb2	IPI00626433	0	0	0	0	0	0	10.5758	0	Erbb2 Receptor tyrosine-protein kinase erbB-2 precursor
Ercc5	IPI00310463	0	0	0	0	2.70643	0	0	0	Ercc5 DNA-repair protein complementing XP-G cells homolog
Esf1	IPI00169521	0	0	0	0	0	3.25597	9.77123	0	Esf1 ESF1 homolog
F11r	IPI00121362	106.759	0	79.9964	8.76852	55.5714	0	74.5073	0	F11r F11 receptor
F3	IPI00118069	2.18494	0	0	0	18.6447	0	0	0	F3 Tissue factor precursor
F5	IPI00406603	0	0	4.09957	0	0	0	0	0	F5 coagulation factor V
Fabp5	IPI00114162	2.33419	0	4.85753	5.5279	0	0	30.6564	0	Fabp5 Fatty acid-binding protein, epidermal
Fat1	IPI00623114,IPI00874921	51.578	0	34.2557	0	21.7303	0	585.898	14.4276	Fat1 FAT tumor suppressor homolog 1,Fat1 Fat1 protein
Fbln2	IPI00132067	0	0	0	0	6.6555	0	0	0	Fbln2 Isoform 1 of Fibulin-2 precursor
Fbxo15	IPI00317211	3.62435	0	0	0	0	0	0	0	Fbxo15 Blastocyst blastocyst cDNA, RIKEN full-length enriched library, clone:I1C0048I09 product:F-box only protein 15, full insert sequence
Fgfbp1	IPI00415609	0	0	0	0	0	0	3.11793	0	Fgfbp1 Fibroblast growth factor-binding protein 1 precursor
Fgfr1	IPI00130549	6.54166	0	0	0	0	0	3.67698	0	Fgfr1 Isoform 1 of Basic fibroblast growth factor receptor 1 precursor
Fgfr2	IPI00128462	0	0	11.5339	0	0	0	0	0	Fgfr2 fibroblast growth factor receptor 2 isoform IIIc
Fhl3	IPI00649955,IPI00828338	0	0	0	5.55864	0	2.21153	7.68308	0	Fhl3 Four and a half LIM domains 3,Fhl3 four and a half LIM domains 3
Flrt2	IPI00222908	0	0	0	0	4.50654	0	0	0	Flrt2 Adult male aorta and vein cDNA, RIKEN full-length enriched library, clone:A530098L04 product:LEUCINE-RICH REPEAT TRANSMEMBRANE PROTEIN FLRT2 homolog
Flrt3100048721	IPI00221707	16.6513	0	0	0	13.8927	0	0	0	LOC100048721;Flrt3 12 days embryo head cDNA, RIKEN full-length enriched library, clone:3002006M21 product:fibronectin leucine rich transmembrane protein 3, full insert sequence
Fn1	IPI00113539,IPI00352163,IPI00652813	358.828	4.59355	214.604	61.7075	496.946	124.768	91.3886	17.2549	Fn1 Fibronectin precursor,Fn1 NOD-derived CD11c dendritic cells cDNA, RIKEN full-length enriched library, clone:F630118J10 product:fibronectin 1, full insert sequence,Fn1 CDNA, RIKEN full-length enriched library, clone:M5C1012H16 product:fibronectin 1, full insert sequence
Frem2	IPI00553703	0	0	0	0	0	0	103.475	0	Frem2 Isoform 1 of FRAS1-related extracellular matrix protein 2 precursor
Ftl2	IPI00228379	0	0	0	0	0	0	6.66893	0	Ftl2 Ferritin light chain 2
Fxr2	IPI00126389	0	0	0	0	0	0	15.1242	0	Fxr2 Fragile X mental retardation, autosomal homolog 2
Fxyd6	IPI00133224	43.7101	0	0	0	0	0	4.33638	0	Fxyd6 Isoform 1 of FXYD domain-containing ion transport regulator 6 precursor
Gab1	IPI00406794	13.2555	0	4.89236	0	0	0	0	0	Gab1 GRB2-associated-binding protein 1
Gabpa	IPI00118948	0	0	0	0	0	0	7.47878	0	Gabpa GA-binding protein alpha chain
Ggt1	IPI00122522	12.0447	0	5.86996	0	0	0	0	0	Ggt1 Gamma-glutamyltranspeptidase 1 precursor
Gigyf1	IPI00117983	0	0	0	0	0	0	2.83059	0	Gigyf1 PERQ amino acid-rich with GYF domain-containing protein 1
Gigyf2	IPI00123367,IPI00473912	0	0	0	0	0	6.42388	27.925	0	Gigyf2 Tnrc15 protein,Gigyf2 Isoform 1 of PERQ amino acid-rich with GYF domain-containing protein 2
Gm221	IPI00340215	1.94829	0	0	0	0	0	0	0	Gm221 hypothetical protein
Gpc1	IPI00137336	58.0612	0	13.7729	0	9.69888	0	168.093	0	Gpc1 Glypican-1 precursor
Gpc2	IPI00222709	0	0	0	0	0	0	9.32253	0	Gpc2 Glypican-2 precursor
Gpc3	IPI00331492	30.7786	0	0	0	0	0	28.736	0	Gpc3 Glypican-3 precursor
Gpc4	IPI00312407	92.7122	0	28.4979	0	41.2316	0	326.071	6.62512	Gpc4 Glypican-4 precursor
Gpc6100045283	IPI00469227	0	0	0	0	2.31424	0	65.9209	0	Gpc6;LOC100045283 glypican 6 isoform 1
Grb2	IPI00119058	4.71682	2.82696	5.97444	4.35444	3.11027	3.13806	0	0	Grb2 Isoform 1 of Growth factor receptor-bound protein 2
Grsf1	IPI00453582	0	0	0	0	0	3.26599	10.5967	0	Grsf1 G-rich sequence factor 1
H2afj632401	IPI00153400	156.409	0	52.6228	0	0	0	387.492	0	LOC632401;H2afj H2A histone family, member J
H2-K1100044874	IPI00110807	0	0	0	0	0	0	11.3601	0	H2-K1;LOC100044874 H-2K(D) antigen
H2-L	IPI00109996	0	0	6.66275	0	0	0	0	0	H2-L H-2 class I histocompatibility antigen, L-D alpha chain precursor
H2-Q2	IPI00467377	0	0	7.55857	0	0	0	0	0	H2-Q2 Class Ib major histocompatibility complex
H2-Q5	IPI00119857	0	0	0	0	0	0	7.37485	0	H2-Q5 histocompatibility 2, Q region locus 5
Hba-a1	IPI00110658	54.6896	0	0	3.24062	38.5319	0	0	0	Hba-a1 13 days embryo liver cDNA, RIKEN full-length enriched library, clone:2510040B16 product:hemoglobin, beta adult major chain, full insert sequence
Hbb-b1	IPI00553333,IPI00762198	27.9891	0	20.9136	0	13.4763	0	0	0	Hbb-b1 Hemoglobin subunit beta-1,Hbb-b1 Beta-globin
Hbb-b2	IPI00316491	23.2723	0	0	0	8.41284	0	0	0	Hbb-b2 Hemoglobin subunit beta-2
Hbs1l100045696	IPI00275176	0	0	0	0	0	0	7.08751	0	Hbs1l;LOC100045696 Hbs1l protein
Hebp2	IPI00123968	0	0	0	0	0	0	19.1314	0	Hebp2 Heme-binding protein 2
Hint1	IPI00108189	19.4018	0	13.1263	7.68279	0	0	13.3025	0	Hint1 Histidine triad nucleotide-binding protein 1
Hist1h1d	IPI00331597	0	0	129.332	0	0	0	0	0	Hist1h1d Histone H1.3
Hmga1	IPI00314240	0	0	0	0	0	0	3.1023	0	Hmga1 Isoform HMG-I of High mobility group protein HMG-I/HMG-Y
Htra1	IPI00128040	0	0	13.4498	5.57441	0	0	0	0	Htra1 Serine protease HTRA1 precursor
Icam1	IPI00122973	138.222	0	70.1575	0	6.31861	0	29.7449	0	Icam1 Isoform 1 of Intercellular adhesion molecule 1 precursor
Icosl	IPI00227797,IPI00314681	16.243	0	22.6952	0	0	0	15.141	0	Icosl Isoform 2 of ICOS ligand precursor,Icosl Isoform 1 of ICOS ligand precursor
Ifitm2	IPI00114948	2.72475	1.83519	0	0	0	0	0	0	Ifitm2 Ifitm2 protein
Igf1r	IPI00120225	4.01491	0	3.81028	0	3.05529	0	7.78701	0	Igf1r Insulin-like growth factor 1 receptor precursor
Igfbp3	IPI00112485	0	0	0	0	0	0	2.70576	0	Igfbp3 insulin-like growth factor binding protein 3
Igsf3	IPI00420589	1.94829	0	0	0	0	0	0	0	Igsf3 Immunoglobulin superfamily member 3 precursor
Inadl	IPI00471243	0	0	0	0	0	0	5.94853	6.81672	Inadl Isoform 1 of InaD-like protein
Inppl1	IPI00312067	0	0	0	0	0	2.17168	5.66119	0	Inppl1 Phosphatidylinositol-3,4,5-trisphosphate 5-phosphatase 2
Insr	IPI00128358	4.59834	0	7.82661	0	7.12687	0	0	0	Insr Insulin receptor precursor
Isca2	IPI00120671	0	0	36.6993	0	6.53945	2.21153	26.1097	0	Isca2 Iron-sulfur cluster assembly 2 homolog, mitochondrial precursor
Itfg3	IPI00410796	9.7009	0	5.0438	0	4.26739	0	13.6781	0	Itfg3 Protein ITFG3
Itga1	IPI00466371	0	0	0	0	0	0	12.6186	0	Itga1 Integrin alpha-1 precursor
Itga3	IPI00126090	71.8741	0	19.748	0	15.2403	0	111.594	0	Itga3 Isoform Alpha-3A of Integrin alpha-3 precursor
Itga5	IPI00115976	164.211	0	80.0084	0	77.8899	8.64542	60.9986	0	Itga5 Integrin alpha-5 precursor
Itga6	IPI00227969,IPI00331413,IPI00420835,IPI00620873	210.622	0	81.5444	7.7012	23.5796	0	94.4618	0	Itga6 Isoform Alpha-6X1A of Integrin alpha-6 precursor,Itga6 Adult male diencephalon cDNA, RIKEN full-length enriched library, clone:9330162A08 product:integrin alpha 6, full insert sequence,Itga6 Isoform Alpha-6X1B of Integrin alpha-6 precursor,Itga6 Integrin alpha 6
Itga7	IPI00227939	0	0	20.7318	0	0	0	0	0	Itga7 Isoform Alpha-7X1A of Integrin alpha-7 precursor
Itga9	IPI00130117	1.67606	0	0	0	0	0	0	0	Itga9 integrin alpha 9 isoform a
Itgav	IPI00120245,IPI00752080	25.1463	0	110.749	6.62676	45.7637	2.16022	67.2147	0	Itgav Integrin alpha-V precursor,Itgav Integrin alpha V
Itgb1	IPI00132474	395.42	4.82054	220.387	22.0441	214.596	20.7344	315.576	6.68228	Itgb1 Integrin beta-1 precursor
Itgb3	IPI00266264	0	0	1.95665	0	0	0	0	0	Itgb3 Integrin beta-3 precursor
Itgb4	IPI00313479	0	0	0	0	0	0	14.6702	0	Itgb4 Integrin beta 4
Itgb5	IPI00229516,IPI00377953	0	0	2.90088	0	0	0	8.49178	0	Itgb5 Isoform Beta-5B of Integrin beta-5 precursor,Itgb5 Itgb5 protein
Itm2a	IPI00122250	0	0	0	0	0	0	2.25066	0	Itm2a Integral membrane protein 2A
Itm2b	IPI00130758	0	0	0	0	4.26739	0	44.8482	0	Itm2b Integral membrane protein 2B
Itm2c	IPI00471120	0	0	0	0	0	0	6.6324	0	Itm2c Integral membrane protein 2C
Itsn1	IPI00129356	0	0	0	0	0	0	9.90247	0	Itsn1 Isoform 1 of Intersectin-1
Jam3	IPI00453847	3.04076	0	0	0	0	0	4.97732	0	Jam3 Junctional adhesion molecule C precursor
Jmjd3	IPI00420594	0	0	0	0	0	0	4.11004	0	Jmjd3 JmjC domain-containing protein 3
Kif13b	IPI00761751	0	0	0	2.23029	0	2.17168	5.94853	0	Kif13b kinesin family member 13B
Kif2c	IPI00123365	1.94829	0	0	0	0	0	5.24902	0	Kif2c Kinesin-like protein KIF2C
Kif5c	IPI00421137	0	0	0	0	0	0	4.08914	0	Kif5c Kinesin heavy chain isoform 5C
Kin	IPI00169984	0	0	0	0	0	2.21153	6.40364	0	Kin KIN, antigenic determinant of recA protein homolog
Kirrel	IPI00330539	0	0	0	0	3.90631	0	0	0	Kirrel Isoform 1 of Kin of IRRE-like protein 1 precursor
Kit	IPI00120590	31.2667	0	0	0	18.5222	5.36797	0	0	Kit Mast/stem cell growth factor receptor precursor
Klhdc6	IPI00108328	0	0	3.7967	0	0	0	0	0	Klhdc6 Isoform 1 of Kelch domain-containing protein 6
Krt1	IPI00625729	228.967	25.367	300.526	53.0294	292.574	44.7401	58.6047	10.4831	Krt1 Keratin, type II cytoskeletal 1
Krt12	IPI00828816	3.04076	0	0	0	0	0	0	0	Krt12 Isoform 1 of Keratin, type I cytoskeletal 12
Krt2	IPI00622240	62.6595	7.04632	74.2398	19.9305	75.4526	12.9628	33.7343	0	Krt2 Keratin, type II cytoskeletal 2 epidermal
Krt24	IPI00137658	0	0	0	0	8.70672	0	0	0	Krt24 Keratin, type I cytoskeletal 24
Krt31	IPI00124945	0	0	0	0	0	0	5.24902	0	Krt31 Keratin, type I cuticular Ha1
Krt33b	IPI00676907	0	0	0	0	8.71894	0	0	0	Krt33b similar to ortholog of keratin, hair, acidic, 3B KRTHA3B
Krt36	IPI00676959	3.62419	0	0	0	0	0	0	0	Krt36 53 kDa protein
Krt4	IPI00420312	123.288	0	41.7856	0	0	0	0	0	Krt4 Keratin, type II cytoskeletal 4
Krt5	IPI00139301	543.101	20.8956	643.288	152.368	682.094	57.9869	228.65	17.0511	Krt5 Keratin, type II cytoskeletal 5
Krt6a	IPI00131368	547.432	0	650.667	0	698.858	48.3767	170.33	0	Krt6a Keratin, type II cytoskeletal 6A
Krt72	IPI00347096	38.9365	0	22.5309	2.23029	52.694	0	13.2194	0	Krt72 Keratin, type II cytoskeletal 72
Krt73	IPI00347110	0	0	760.684	0	0	0	701.016	0	Krt73 Keratin, type II cytoskeletal 73
Krt75	IPI00221797	0	0	0	0	0	0	173.448	0	Krt75 Keratin, type II cytoskeletal 75
Krt76	IPI00346834	163.014	1.76158	62.3388	18.7412	81.5467	14.6528	45.6272	0	Krt76 Adult female vagina cDNA, RIKEN full-length enriched library, clone:9930024P18 product:similar to Keratin 2p
Krt77	IPI00462140	0	0	196.368	0	0	0	0	0	Krt77 Keratin, type II cytoskeletal 1b
Krt78	IPI00348328	135.941	0	0	37.5148	0	0	0	0	Krt78 keratin Kb40
Krt82	IPI00117269	0	0	0	0	0	0	16.5464	0	Krt82 Keratin type II cuticular Hb2
Krt84	IPI00347019	0	0	5.28467	0	0	0	0	0	Krt84 Keratin type II cuticular Hb4
Krt85	IPI00331459	0	0	0	0	0	0	680.089	0	Krt85 Keratin type II cuticular Hb5
L1cam	IPI00115762,IPI00406778	0	0	2.86606	0	0	0	4.97732	0	L1cam Neural cell adhesion molecule L1 precursor,L1cam L1 cell adhesion molecule
Lamb2	IPI00109612	0	0	0	0	13.103	4.41997	0	0	Lamb2 Laminin, beta 2
Lamp1	IPI00469218	1.94829	0	0	0	0	0	0	0	Lamp1 Adult male lung cDNA, RIKEN full-length enriched library, clone:1200007I01 product:lysosomal membrane glycoprotein 1, full insert sequence
Ldlr	IPI00653515,IPI00785217	34.3544	0	110.239	17.6161	54.9606	18.4816	89.7892	3.01284	Ldlr NOD-derived CD11c dendritic cells cDNA, RIKEN full-length enriched library, clone:F630039D01 product:low density lipoprotein receptor, full insert sequence,Ldlr low density lipoprotein receptor
Lefty1	IPI00132287	0	0	0	0	0	0	4.95642	0	Lefty1 Left-right determination factor 1 precursor
Lemd2	IPI00465876	0	0	0	0	0	0	2.70576	0	Lemd2 LEM domain-containing protein 2
Lgals1	IPI00229517	2.92243	2.75028	0	24.3445	10.9471	3.31729	98.2846	9.50352	Lgals1 Galectin-1
Lgr4	IPI00667018	15.0499	0	0	0	0	0	1.73455	0	Lgr4 Leucine-rich repeat-containing G protein-coupled receptor 4
Lifr	IPI00119299	4.25156	0	0	0	17.004	0	0	0	Lifr Isoform 1 of Leukemia inhibitory factor receptor precursor
LOC100039086100045722	IPI00849890	0	0	0	0	0	0	2.55889	0	LOC100045722;LOC100039086 similar to HL23 ribosomal protein
LOC100039214100044454	IPI00135284	0	0	0	0	0	0	57.4762	0	LOC100039214;LOC100044454 similar to Glyceraldehyde-3-phosphate dehydrogenase (GAPDH) isoform 1
LOC100042448	IPI00850617	3.6989	0	0	0	0	0	0	0	LOC100042448 similar to Poly A binding protein, cytoplasmic 4 isoform 1
LOC100043508100048119	IPI00127989	0	0	0	0	0	0	17.25	12.5658	LOC100048119;Ptges3;LOC100043508 Prostaglandin E synthase 3
LOC100043516	IPI00853739	0	0	31.4149	0	0	0	0	0	LOC100043516 similar to gag
LOC100046594	IPI00849047	0	0	0	0	0	0	17.3451	0	LOC100046594 similar to heterogeneous nuclear ribonucleoprotein U-like 2
LOC636711	IPI00652046	12.518	0	0	0	0	0	0	0	LOC636711 2 cells egg cDNA, RIKEN full-length enriched library, clone:B020014C02 product:hypothetical protein, full insert sequence (Fragment)
LOC638236	IPI00662196	0	0	0	0	0	0	11.0141	0	LOC638236 similar to 60S ribosomal protein L13a
LOC671929	IPI00849155	0	0	0	0	0	0	11.6097	0	LOC671929 similar to hCG2016250
LOC67458311957	IPI00125460	0	0	7.96591	0	0	0	23.6303	0	Atp5j;LOC674583 ATP synthase-coupling factor 6, mitochondrial precursor
LOC675857	IPI00676914	178.873	0	113.648	0	114.574	0	223.263	0	LOC675857 similar to valosin isoform 1
Loxl2	IPI00224208	0	0	0	0	5.57225	0	0	0	Loxl2 Isoform 1 of Lysyl oxidase homolog 2 precursor
Lphn1	IPI00623958	2.06662	0	0	0	0	0	0	0	Lphn1 Isoform 2 of Latrophilin-1 precursor
Lphn2	IPI00876558	13.3738	0	32.9948	0	11.1071	0	27.0601	0	Lphn2 latrophilin 2
Lrp1	IPI00119063	2.06662	0	0	0	0	0	76.7278	0	Lrp1 Prolow-density lipoprotein receptor-related protein 1 precursor
Lrp2	IPI00349520	41.3972	0	0	0	79.0286	29.2786	48.1083	7.33275	Lrp2 Low-density lipoprotein receptor-related protein 2 precursor
Lsm12	IPI00132973	11.0706	0	0	7.68543	7.39655	11.9711	20.4695	0	Lsm12 Protein LSM12 homolog
Lsm14a	IPI00172202	0	0	0	2.22765	0	0	4.08914	0	Lsm14a LSM14 protein homolog A
Lsr	IPI00117834	0	0	0	0	5.49838	0	8.36695	0	Lsr Isoform 1 of Lipolysis-stimulated lipoprotein receptor precursor
Ltv1	IPI00132479	0	0	0	0	0	5.58396	14.1906	0	Ltv1 Protein LTV1 homolog
Luzp1	IPI00322204	0	0	6.88384	2.23029	0	0	14.3311	0	Luzp1 Leucine zipper protein 1
Ly75	IPI00129253	0	0	0	0	0	0	6.48667	0	Ly75 Lymphocyte antigen 75 precursor
Map4k4	IPI00130014	0	0	0	0	0	0	6.94063	0	Map4k4 mitogen-activated protein kinase kinase kinase kinase 4
Mapk8	IPI00129682	1.55758	0	0	0	0	0	0	0	Mapk8 Mitogen-activated protein kinase 8
Marcksl1	IPI00281011	4.01491	0	5.97444	0	0	0	3.014	0	Marcksl1 MARCKS-related protein
Mcam	IPI00469123	34.3152	0	5.87761	0	0	0	169.344	3.80695	Mcam Isoform 1 of Cell surface glycoprotein MUC18 precursor
Mccc2	IPI00553717	0	2.61308	0	0	0	0	2.55889	0	Mccc2 Methylcrotonoyl-CoA carboxylase beta chain, mitochondrial precursor
Mdm1	IPI00315282	0	0	0	0	0	0	2.52236	0	Mdm1 Isoform 1 of Nuclear protein MDM1
Mepce	IPI00322456	0	0	0	0	0	0	3.69787	0	Mepce 7SK snRNA methylphosphate capping enzyme
Mertk	IPI00121254	0	0	0	0	7.45153	0	0	0	Mertk Proto-oncogene tyrosine-protein kinase MER precursor
Mfap3l	IPI00136754	0	0	0	0	0	0	12.7852	0	Mfap3l Isoform 1 of Microfibrillar-associated protein 3-like precursor
Mfge8	IPI00322712	0	0	0	0	3.54523	0	3.57304	0	Mfge8 Isoform 2 of Lactadherin precursor
Mif	IPI00230427	0	0	0	0	0	0	4.11004	0	Mif Macrophage migration inhibitory factor
Mme	IPI00461861	0	0	0	0	4.81264	0	4.66908	0	Mme Neprilysin
Mmp14	IPI00133725	9.94252	0	0	0	0	0	0	0	Mmp14 Matrix metalloproteinase-14 precursor
Mocs3	IPI00277554	0	0	0	0	0	0	6.94063	0	Mocs3 Molybdenum cofactor synthesis protein 3
Morc2a	IPI00623382	0	1.83519	0	0	0	0	17.2709	0	Morc2a MORC family CW-type zinc finger protein 2A
Morc3	IPI00755119	0	0	1.99148	0	0	0	23.0946	0	Morc3 Microrchidia 3
Mpv1771752	IPI00308807	0	0	0	2.25919	0	0	2.25066	0	Gtf3c2;Mpv17 Isoform 1 of General transcription factor 3C polypeptide 2
Mrps22	IPI00110918	0	3.67847	0	2.23029	0	0	5.57289	0	Mrps22 Mitochondrial 28S ribosomal protein S22
Myh11	IPI00876408	0	0	0	0	26.0716	0	0	0	Myh11 Myh11 protein
Mylk	IPI00125493	1.16686	0	0	0	0	0	0	0	Mylk myosin, light polypeptide kinase
Nasp100043974	IPI00130959	0	0	9.98457	0	0	0	0	0	Nasp;LOC100043974 Isoform 1 of Nuclear autoantigenic sperm protein
Nbn	IPI00316857	0	0	0	0	0	0	6.08899	3.99855	Nbn Nibrin
Ncam1	IPI00122971	11.0706	0	0	0	0	0	4.39738	0	Ncam1 Isoform N-CAM 180 of Neural cell adhesion molecule 1, 180 kDa isoform precursor
Ncoa5	IPI00313525	1.55758	0	0	0	0	6.64988	13.4273	0	Ncoa5 Nuclear receptor coactivator 5
Ncstn	IPI00118674	33.9427	0	22.6058	6.67063	15.9502	0	22.4339	0	Ncstn Nicastrin precursor
Ndufs4	IPI00229008	0	0	0	0	0	0	9.75033	0	Ndufs4 NADH dehydrogenase [ubiquinone] iron-sulfur protein 4, mitochondrial precursor
Ndufs8	IPI00170093	0	2.91367	0	4.46058	0	0	9.93374	0	Ndufs8 NADH dehydrogenase [ubiquinone] iron-sulfur protein 8, mitochondrial precursor
Necap1	IPI00225533	2.76853	0	0	0	6.29441	10.9818	17.726	0	Necap1 Adaptin ear-binding coat-associated protein 1
Necap2	IPI00133798	0	0	0	0	0	0	10.4928	0	Necap2 Adaptin ear-binding coat-associated protein 2
Nedd1	IPI00110438	0	0	0	0	0	0	4.38174	0	Nedd1 Isoform 1 of Protein NEDD1
Nedd8	IPI00127021	0	0	0	0	0	0	9.21333	0	Nedd8 NEDD8 precursor
Nefm	IPI00323800	0	0	0	3.28448	2.54116	0	0	0	Nefm Neurofilament medium polypeptide
Nfasc	IPI00329927	0	0	0	0	0	0	17.6842	0	Nfasc Neurofascin precursor
Nfu1	IPI00278230	0	0	0	0	0	0	4.39738	2.48906	Nfu1 Blastocyst blastocyst cDNA, RIKEN full-length enriched library, clone:I1C0015J22 product:histone cell cycle regulation defective interacting protein 5, full insert sequence
Nid2	IPI00719919	145.932	0	25.1933	0	306.25	93.2196	67.9508	0	Nid2 nidogen 2
Nipsnap1	IPI00115824	0	0	0	0	0	0	2.70576	0	Nipsnap1 Protein NipSnap1
Nol8	IPI00461536	0	0	0	0	0	0	10.0429	2.35463	Nol8 nucleolar protein 8
Nope	IPI00111497	0	0	0	0	0	0	9.91284	0	Nope Isoform 2 of Neighbor of punc e11 precursor
Nosip	IPI00109529	1.94829	0	0	2.23029	0	3.22613	7.10314	0	Nosip Isoform 1 of Nitric oxide synthase-interacting protein
Notch1	IPI00322561	0	0	0	0	0	0	6.5441	0	Notch1 Transmembrane receptor Notch1
Notch2	IPI00467908	0	0	0	0	8.37009	0	12.3365	0	Notch2 Notch gene homolog 2
Notch3	IPI00620432	0	0	3.23858	0	0	0	19.9714	0	Notch3 Neurogenic locus notch homolog protein 3 precursor
Nptn	IPI00123831	0	0	11.9412	0	5.85946	0	0	0	Nptn Isoform 1 of Neuroplastin precursor
Nradd	IPI00229911	75.8614	0	0	0	59.9504	0	39.2874	0	Nradd 10 days embryo whole body cDNA, RIKEN full-length enriched library, clone:2610311B09 product:neurotrophin receptor associated death domain, full insert sequence
Nrcam	IPI00338880	4.36988	0	0	0	3.98018	0	18.5086	0	Nrcam Isoform 2 of Neuronal cell adhesion molecule precursor
Nrxn2	IPI00467429	1.94829	0	0	0	0	0	0	0	Nrxn2 neurexin II
Nt5e	IPI00122257	0	0	0	0	0	0	5.92763	0	Nt5e 5`-nucleotidase precursor
Nudcd3	IPI00268927	0	0	0	4.39831	0	0	9.77123	0	Nudcd3 Isoform 1 of NudC domain-containing protein 3
Nudt5	IPI00123572	0	3.76016	7.96591	0	0	7.5795	8.65429	0	Nudt5 ADP-sugar pyrophosphatase
Nufip2	IPI00330146	0	3.74205	5.97444	4.42721	0	7.55111	17.4334	0	Nufip2 Isoform 1 of Nuclear fragile X mental retardation-interacting protein 2
Nup50	IPI00120572	0	0	13.8843	6.64437	0	6.4852	31.5928	0	Nup50 Nucleoporin 50 kDa
Obsl1	IPI00403485	0	0	0	0	2.38811	3.28437	0	0	Obsl1 MKIAA0657 protein
Ociad1	IPI00133608	0	0	0	3.28448	0	0	2.55889	0	Ociad1 Isoform 1 of OCIA domain-containing protein 1
Ocln	IPI00117828	0	0	0	0	0	0	7.27091	0	Ocln Occludin
Ostf1	IPI00125923	0	0	6.84901	0	7.53071	0	8.18355	0	Ostf1 Osteoclast-stimulating factor 1
Pabpn1	IPI00136169	28.7041	0	34.9699	11.0119	7.96567	0	26.7518	0	Pabpn1 Isoform 1 of Polyadenylate-binding protein 2
Pak1ip1	IPI00120790	0	0	2.86606	0	0	0	2.55889	0	Pak1ip1 p21-activated protein kinase-interacting protein 1
Palld	IPI00622946	0	0	1.99148	0	2.1062	9.68986	9.75033	0	Palld Isoform 4 of Palladin
Pcca	IPI00330523	0	0	0	0	0	0	9.77123	0	Pcca Propionyl-CoA carboxylase alpha chain, mitochondrial precursor
Pcdh1	IPI00154057,IPI00719927	28.5993	0	50.6214	0	9.0678	0	60.3003	0	Pcdh1 Protocadherin 1,Pcdh1 Protocadherin 1 isoform 2 (Fragment)
Pcdh7	IPI00128022	0	0	0	0	0	0	5.3076	0	Pcdh7 Protocadherin 7
Pcdhga10	IPI00129687	0	0	0	0	0	0	4.97732	0	Pcdhga10 Protocadherin gamma A10
Pcdhga893724	IPI00129663	3.50602	0	0	0	0	0	0	0	Pcdhga8;Pcdhga12 protocadherin gamma subfamily A, 8
Pcdhgb8	IPI00129615	0	0	1.99148	0	0	0	0	0	Pcdhgb8 Protocadherin gamma B8
Pcdhgc393724	IPI00129613	0	0	0	0	0	0	12.1688	0	Pcdhga12;Pcdhgc3 protocadherin gamma subfamily C, 3
Pcm1	IPI00127764	0	0	0	0	0	6.44535	6.50757	0	Pcm1 Isoform 1 of Pericentriolar material 1 protein
Pdgfra	IPI00844650	0	0	0	0	18.8464	0	0	0	Pdgfra Isoform 1 of Alpha-type platelet-derived growth factor receptor precursor
Pdlim1	IPI00309768	12.6185	0	39.0285	12.1302	16.5991	18.2288	15.8666	0	Pdlim1 PDZ and LIM domain protein 1
Pdpn	IPI00230205	0	0	0	0	4.86762	0	3.78091	0	Pdpn Podoplanin precursor
Pecam1	IPI00406901	33.2863	0	0	0	0	0	0	0	Pecam1 16 days neonate thymus cDNA, RIKEN full-length enriched library, clone:A130026C24 product:platelet/endothelial cell adhesion molecule, full insert sequence
Peg3	IPI00330240	0	0	5.90479	5.54367	0	0	0	0	Peg3 Isoform 1 of Paternally-expressed gene 3 protein
Pgap1	IPI00850413	0	0	0	4.40095	0	0	5.26465	0	Pgap1 Isoform 1 of GPI inositol-deacylase
Phpt1	IPI00118757	0	0	0	2.23029	0	2.21153	13.699	0	Phpt1 14 kDa phosphohistidine phosphatase
Pin1	IPI00132093	0	0	5.76694	0	0	0	6.50757	0	Pin1 Peptidyl-prolyl cis-trans isomerase NIMA-interacting 1
Pitpnb	IPI00229523	0	0	0	0	0	0	2.8097	0	Pitpnb Phosphatidylinositol transfer protein beta isoform
Plp2	IPI00128982	0	0	0	0	0	0	11.3601	0	Plp2 Proteolipid protein 2
Plrg1	IPI00331172	0	0	0	0	0	2.17168	7.91184	0	Plrg1 Pleiotropic regulator 1
Plxna1	IPI00137311	23.1932	0	0	0	12.876	0	23.6966	0	Plxna1 Plexin-A1 precursor
Plxna4	IPI00187545	9.94252	0	0	0	0	0	0	0	Plxna4 Plexin-A4 precursor
Plxnb1	IPI00229992	0	0	0	0	0	0	11.464	0	Plxnb1 Plexin-B1 precursor
Plxnb2	IPI00405742	8.96838	0	5.62909	0	17.5356	8.6638	65.418	3.66945	Plxnb2 14 days pregnant adult female placenta cDNA, RIKEN full-length enriched library, clone:M5C1068G03 product:plexin B2, full insert sequence
Pnpla6	IPI00128034	0	0	0	0	0	0	3.69787	5.44781	Pnpla6 Isoform 3 of Neuropathy target esterase
Podxl	IPI00129754,IPI00313884	6.27439	0	48.898	0	92.4924	0	12.127	0	Podxl Podocalyxin,Podxl Podocalyxin-like protein 1 precursor
Pou5f1	IPI00117218	4.71682	2.74527	0	0	0	0	4.39738	0	Pou5f1 POU domain, class 5, transcription factor 1
Ppic	IPI00130240	29.9812	0	28.3061	6.6575	20.6776	29.3736	28.2188	0	Ppic Peptidyl-prolyl cis-trans isomerase C
Ppil4	IPI00110280	0	0	0	0	0	2.22991	8.48652	0	Ppil4 Peptidyl-prolyl cis-trans isomerase-like 4
Ppp1r8	IPI00153750	0	0	0	0	0	0	3.014	5.3103	Ppp1r8 Nuclear inhibitor of protein phosphatase 1
Prmt3	IPI00262117	3.04076	0	0	0	0	0	0	0	Prmt3 Isoform 2 of Protein arginine N-methyltransferase 3
Prnp	IPI00120793	2.18494	0	0	0	0	0	11.5679	0	Prnp Major prion protein precursor
Procr	IPI00136972	0	0	56.6587	0	0	0	0	0	Procr Endothelial protein C receptor precursor
Prom1	IPI00120066,IPI00403763	72.9086	0	193.818	0	55.6511	0	135.269	0	Prom1 Prominin-1 precursor,Prom1 Prominin-1.s5 splice variant
Prom2	IPI00622983	3.04076	0	8.77084	0	0	0	0	0	Prom2 6 days neonate skin cDNA, RIKEN full-length enriched library, clone:A030009B04 product:prominin 2, full insert sequence
Prpf3	IPI00331170	5.80913	1.83519	2.71462	4.42985	0	6.52196	26.9173	0	Prpf3 U4/U6 small nuclear ribonucleoprotein Prp3
Prr11	IPI00221843	0	0	0	0	0	0	2.41843	0	Prr11 Proline-rich protein 11
Prr8	IPI00759858	0	0	0	0	0	0	6.25676	0	Prr8 Isoform 1 of RNA-binding protein 33
Prtg	IPI00222414	0	0	0	0	3.90631	0	10.1845	0	Prtg Protogenin precursor
Psap	IPI00321190	0	0	2.19133	0	0	0	0	0	Psap Sulfated glycoprotein 1 precursor
Psma8	IPI00109122	0	0	0	0	4.43267	0	0	0	Psma8 Proteasome subunit alpha type-7-like
Psmd4	IPI00128564,IPI00230569,IPI00381291	13.7158	3.82375	22.3523	9.92885	4.22463	11.0216	22.7201	5.50497	Psmd4 Isoform Rpn10A of 26S proteasome non-ATPase regulatory subunit 4,Psmd4 Isoform Rpn10C of 26S proteasome non-ATPase regulatory subunit 4,Psmd4 Isoform Rpn10B of 26S proteasome non-ATPase regulatory subunit 4
Psmd9	IPI00113287	3.04076	0	7.0701	4.39831	1.59207	8.57573	10.4928	0	Psmd9 10 days embryo whole body cDNA, RIKEN full-length enriched library, clone:2610305B01 product:proteasome (prosome, macropain) 26S subunit, non-ATPase, 9, full insert sequence
Psmf1	IPI00403055	0	0	0	0	0	0	5.53636	0	Psmf1 Proteasome inhibitor PI31 subunit
Psrc1	IPI00320259	0	0	0	0	0	0	6.52846	0	Psrc1 Proline/serine-rich coiled-coil protein 1
Ptgfrn	IPI00125497	13.7208	0	1.80522	0	0	0	7.76612	0	Ptgfrn Prostaglandin F2 receptor negative regulator precursor
Ptk2	IPI00113563	0	0	0	4.38518	0	2.22991	18.4255	0	Ptk2 Isoform 1 of Focal adhesion kinase 1
Ptk7	IPI00222589	131.607	0	67.3355	3.34147	4.70234	0	207.045	0	Ptk7 Tyrosine-protein kinase-like 7 precursor
Ptplad1	IPI00322145	0	0	0	0	0	0	4.11004	0	Ptplad1 Protein tyrosine phosphatase-like protein PTPLAD1
Ptprb	IPI00229935	3.04076	0	0	0	29.9164	0	0	0	Ptprb Adult male brain UNDEFINED_CELL_LINE cDNA, RIKEN full-length enriched library, clone:M5C1105K07 product:protein tyrosine phosphatase, receptor type, B, full insert sequence
Ptprd	IPI00608063	0	0	0	0	0	0	16.1174	0	Ptprd 214 kDa protein
Ptprf	IPI00110264	96.217	0	20.615	0	44.8623	0	88.3793	0	Ptprf protein tyrosine phosphatase, receptor type, F
Ptprg	IPI00114671	12.8648	0	0	0	9.52721	0	32.6173	0	Ptprg Receptor-type tyrosine-protein phosphatase gamma precursor
Ptprk	IPI00123040	18.7304	0	4.38265	0	0	0	16.7752	0	Ptprk Receptor-type tyrosine-protein phosphatase kappa precursor
Pvr	IPI00177179	62.5803	0	96.8695	0	153.036	0	45.1838	0	Pvr 10 days neonate cerebellum cDNA, RIKEN full-length enriched library, clone:6530403D23 product:SIMILAR TO TUMOR-ASSOCIATED ANTIGEN 1 homolog
Pvrl2	IPI00109375	4.32626	0	0	0	0	0	9.72944	0	Pvrl2 Isoform Beta of Poliovirus receptor-related protein 2 precursor
Pvrl3	IPI00471187	6.46711	0	0	0	0	0	0	0	Pvrl3 Isoform 1 of Poliovirus receptor-related protein 3 precursor
Rab12	IPI00169699	0	0	0	5.51477	0	3.33567	8.47089	0	Rab12 RAB12, member RAS oncogene family
Rab43	IPI00468209	0	0	2.14291	0	0	0	0	0	Rab43 Ras-related protein Rab-43
Raet1a	IPI00114842	5.95838	0	0	0	0	0	0	0	Raet1a Retinoic acid early-inducible protein 1-alpha precursor
Raet1e	IPI00113022	0	0	5.76694	0	0	0	0	0	Raet1e Retinoic acid early-inducible protein 1-epsilon precursor
Rbbp6	IPI00551082	0	0	0	0	0	0	10.6541	0	Rbbp6 Isoform 2 of Retinoblastoma-binding protein 6
Rbm12	IPI00322263	0	0	0	0	0	3.17792	9.6464	0	Rbm12 RNA-binding protein 12
Rbm26	IPI00223561	0	0	0	4.48684	0	0	4.38174	0	Rbm26 Isoform 5 of RNA-binding protein 26
Rbm27	IPI00515687	0	2.75837	3.98296	0	0	0	0	0	Rbm27 Isoform 2 of RNA-binding protein 27
Rbm34	IPI00225915	4.87072	5.36336	12.5055	16.5819	4.0166	7.60934	41.8348	0	Rbm34 RNA binding motif protein 34
Rbm6	IPI00279153,IPI00656234	0	0	3.28699	0	0	0	7.12404	0	Rbm6 Rbm6 protein,Rbm6 RNA binding motif protein 6 isoform b
Rbmx	IPI00124979	0	0	0	0	63.1938	0	123.95	0	Rbmx Heterogeneous nuclear ribonucleoprotein G
Rdbp	IPI00395067	0	0	3.08714	0	0	0	3.42617	0	Rdbp Isoform 1 of Negative elongation factor E
Rell1	IPI00169921	0	0	0	0	0	0	35.4688	0	Rell1 Isoform 1 of RELT-like protein 1 precursor
Rer1	IPI00133119	0	0	0	0	0	0	2.25066	0	Rer1 Protein RER1
Rex2	IPI00421120	5.2257	0	0	0	0	0	0	0	Rex2 Novel protein
Rheb	IPI00177205	0	0	0	0	2.74919	0	0	0	Rheb GTP-binding protein Rheb precursor
Rhox5	IPI00129604	0	0	8.84049	4.44481	0	0	0	0	Rhox5 Homeobox protein Rhox5
Rlf	IPI00311643	0	0	3.76187	0	0	0	0	0	Rlf Rearranged L-myc fusion sequence
Rnf2	IPI00133880	0	0	0	0	0	0	13.573	0	Rnf2 E3 ubiquitin-protein ligase RING2
Rnps1	IPI00122227	0	0	0	0	0	0	8.34606	5.17587	Rnps1 RNA/DNA-binding protein
Robo1	IPI00130664	6.31817	0	0	0	25.3611	0	2.70576	0	Robo1 Roundabout homolog 1 precursor
Robo2	IPI00420290	0	0	0	0	11.6762	0	0	0	Robo2 ROBO2 isoform a
Ror2	IPI00129431	0	0	0	0	0	0	3.014	0	Ror2 Tyrosine-protein kinase transmembrane receptor ROR2 precursor
Rplp1	IPI00113377	0	0	0	0	0	0	11.3224	0	Rplp1 60S acidic ribosomal protein P1
Rtn3	IPI00112948	0	0	0	0	0	20.8026	37.4681	0	Rtn3 Isoform 3 of Reticulon-3
Rwdd1	IPI00132659	0	0	0	0	0	0	23.1166	0	Rwdd1 RWD domain-containing protein 1
Rwdd4a	IPI00131834	0	0	0	0	0	2.16022	2.70576	0	Rwdd4a RWD domain-containing protein 4A
Safb2	IPI00605227	0	0	0	0	0	2.14184	12.8735	6.43046	Safb2 MKIAA0138 protein
Sap130	IPI00454138	0	0	0	0	0	0	4.66908	0	Sap130 Isoform 1 of Histone deacetylase complex subunit SAP130
Sar1b	IPI00132397	0	0	0	0	4.62847	0	0	5.3103	Sar1b GTP-binding protein SAR1b
Satb2	IPI00128650	0	0	1.79163	0	0	0	0	0	Satb2 Isoform 1 of DNA-binding protein SATB2
Sbsn	IPI00319814	0	0	26.0914	0	0	0	0	0	Sbsn Isoform 1 of Suprabasin precursor
Scarb1	IPI00116921	0	0	5.71852	0	0	0	0	0	Scarb1 Scavenger receptor class B member 1
Scarf2	IPI00177200	0	0	1.94307	0	0	0	0	0	Scarf2 Scavenger receptor class F member 2 precursor
Sdc1	IPI00115450	8.73157	0	0	0	0	0	17.0003	0	Sdc1 Isoform 1 of Syndecan-1 precursor
Sdc2	IPI00120249	0	0	0	0	0	0	7.08751	0	Sdc2 Syndecan-2 precursor
Sdc4	IPI00136382	9.24061	0	0	0	0	0	20.2652	0	Sdc4 Syndecan-4 precursor
Sdccag1	IPI00227669	0	0	0	0	0	3.27744	4.38174	0	Sdccag1 Isoform 1 of Serologically defined colon cancer antigen 1 homolog
Sec61a2	IPI00227631	0	0	0	0	0	0	1.73455	0	Sec61a2 Protein transport protein Sec61 subunit alpha isoform 2
Sema4b	IPI00464135	11.377	0	0	0	0	0	2.41843	0	Sema4b Semaphorin-4B precursor
Sema4c	IPI00675011	0	0	3.77546	0	0	0	0	0	Sema4c sema domain, immunoglobulin domain (Ig), transmembrane domain (TM) and short cytoplasmic domain, (semaphorin) 4C isoform 3
Sema4d	IPI00454115	1.94829	0	3.0039	0	0	0	5.71976	0	Sema4d Sema domain, immunoglobulin domain (Ig), transmembrane domain (TM) and short cytoplasmic domain, (Semaphorin) 4D
Senp1	IPI00172190	0	0	0	0	0	0	2.41843	0	Senp1 Sentrin-specific protease 1
Serpinc1	IPI00136642	4.98905	0	0	0	0	0	0	0	Serpinc1 Antithrombin-III precursor
Sf3b5	IPI00311948	0	0	0	0	0	5.30974	6.8158	0	Sf3b5 Splicing factor 3B subunit 5
Sfrs2ip	IPI00605906	3.04076	0	4.6441	0	0	2.14184	4.56515	0	Sfrs2ip splicing factor, arginine/serine-rich 2, interacting protein
Sh3pxd2b	IPI00222090	0	0	0	0	3.7105	0	0	0	Sh3pxd2b SH3 and PX domain-containing protein 2B
Shroom2	IPI00463074	0	0	1.79163	0	0	0	10.8893	0	Shroom2 shroom family member 2
Shroom3	IPI00135239	0	0	0	0	0	0	3.69787	0	Shroom3 Isoform 3 of Protein Shroom3
Sin3b	IPI00338793	0	0	0	0	0	0	2.55889	0	Sin3b Isoform 1 of Paired amphipathic helix protein Sin3b
Sirpa	IPI00221791	0	0	0	0	0	0	17.0886	0	Sirpa Isoform 2 of Tyrosine-protein phosphatase non-receptor type substrate 1 precursor
Slc16a1	IPI00137194	60.9784	2.75028	60.454	23.0481	74.4658	38.8475	44.3519	0	Slc16a1 Monocarboxylate transporter 1
Slc16a3	IPI00118910	20.9416	0	0	0	0	0	28.653	0	Slc16a3 Monocarboxylate transporter 4
Slc1a5	IPI00229548,IPI00875340	24.2467	0	28.6501	6.64437	24.3392	12.099	123.574	10.154	Slc1a5 Solute carrier family 1 (Neutral amino acid transporter), member 5,Slc1a5 58 kDa protein
Slc26a2	IPI00123495	0	0	0	0	0	0	7.76612	0	Slc26a2 Sulfate transporter
Slc29a1	IPI00120769	23.2936	10.1203	0	0	15.0931	0	0	0	Slc29a1 Isoform 1 of Equilibrative nucleoside transporter 1
Slc39a10	IPI00273801,IPI00830206	36.5392	0	10.4323	0	0	0	61.4818	0	Slc39a10 Zinc transporter ZIP10 precursor,Slc39a10 Protein
Slc39a4	IPI00119029	0	0	0	0	0	0	1.94242	0	Slc39a4 NOD-derived CD11c dendritic cells cDNA, RIKEN full-length enriched library, clone:F630230J11 product:solute carrier family 39
Slc44a1	IPI00421237,IPI00620578	45.3587	0	1.8188	0	0	0	19.377	0	Slc44a1 Isoform 2 of Choline transporter-like protein 1,Slc44a1 CDW92 antigen
Slc44a2	IPI00169896,IPI00649186	30.7446	0	36.413	0	27.7245	0	54.9241	0	Slc44a2 Isoform 2 of Choline transporter-like protein 2,Slc44a2 Isoform 1 of Choline transporter-like protein 2
Slc44a4	IPI00454043	2.06662	0	8.6814	0	2.11843	0	3.46911	0	Slc44a4 Choline transporter-like protein 4
Slc4a7	IPI00225306,IPI00664442	15.312	0	8.8889	20.8969	1.59207	9.69151	84.0399	0	Slc4a7 Isoform 1 of Sodium bicarbonate cotransporter 3,Slc4a7 solute carrier family 4, sodium bicarbonate cotransporter, member 7
Slc4a8	IPI00323442	0	0	0	0	0	0	10.0586	0	Slc4a8 solute carrier family 4 (anion exchanger), member 8
Slc7a5	IPI00129395,IPI00331577	58.2102	7.20356	42.2565	13.2089	34.5575	12.9558	37.7415	0	Slc7a5 Large neutral amino acids transporter small subunit 1,Slc7a5 13 days embryo heart cDNA, RIKEN full-length enriched library, clone:D330035D13 product:solute carrier family 7 (cationic amino acid transporter, y system), member 5, full insert sequence
Slc7a6	IPI00221632	0	0	0	0	4.31073	0	5.92763	0	Slc7a6 Nullipotent stem cell CRL-2070 NE cDNA, RIKEN full-length enriched library, clone:G430079F19 product:Similar to Y amino acid transporter 1, full insert sequence
Slc9a1	IPI00380785	2.06662	0	0	0	0	0	0	0	Slc9a1 Sodium/hydrogen exchanger 1
Sltm	IPI00229571	0	0	0	0	0	0	16.7119	3.80695	Sltm Isoform 1 of SAFB-like transcription modulator
Smarcc2	IPI00381019	0	0	0	12.1591	0	0	15.7819	0	Smarcc2 Isoform 2 of SWI/SNF-related matrix-associated actin-dependent regulator of chromatin subfamily C member 2
Smndc1	IPI00221714	8.53388	0	0	0	0	0	13.0946	0	Smndc1 Survival of motor neuron-related-splicing factor 30
Smurf1	IPI00331652	0	0	2.88729	0	0	0	0	0	Smurf1 E3 ubiquitin-protein ligase SMURF1
Snap25	IPI00125635	0	0	0	0	0	2.19006	2.8097	0	Snap25 Isoform SNAP-25b of Synaptosomal-associated protein 25
Sorbs1	IPI00125895	0	0	3.98296	3.34412	0	0	0	0	Sorbs1 Isoform 5 of Sorbin and SH3 domain-containing protein 1
Sorl1	IPI00129831,IPI00776230	8.26646	0	0	12.1407	0	0	17.5385	0	Sorl1 Sortilin-related receptor precursor,Sorl1 Adult male brain UNDEFINED_CELL_LINE cDNA, RIKEN full-length enriched library, clone:M5C1011G02 product:sortilin-related receptor, LDLR class A repeats-containing, full insert sequence
Sort1	IPI00420955	0	0	0	0	0	0	3.2857	0	Sort1 Isoform 1 of Sortilin precursor
Specc1	IPI00381563	0	0	3.03873	0	0	0	0	0	Specc1 Isoform 4 of Sperm antigen with calponin homology and coiled-coil domains 1
Spin1	IPI00117822	3.74267	0	10.9002	0	4.81264	0	0	0	Spin1 In vitro fertilized eggs cDNA, RIKEN full-length enriched library, clone:7420421O20 product:spindlin, full insert sequence (Fragment)
Spint1	IPI00127023	0	0	7.27522	0	0	0	5.71976	0	Spint1 Kunitz-type protease inhibitor 1 precursor
Spn	IPI00133646	7.95045	0	0	0	0	0	0	0	Spn Leukosialin precursor
Spp1	IPI00309133	0	0	4.18281	0	0	0	0	0	Spp1 Osteopontin precursor
Sqstm1	IPI00133374	0	0	12.4707	0	0	4.29205	1.73455	0	Sqstm1 Isoform 1 of Sequestosome-1
Srpk3	IPI00129112	0	0	0	0	0	0	2.41843	0	Srpk3 Serine/threonine-protein kinase SRPK3
Ssbp1	IPI00408243	6.92772	6.58713	32.5007	8.76852	14.6032	9.80777	40.8792	0	Ssbp1 single-stranded DNA binding protein 1 isoform 1
St14	IPI00114810	4.59849	0	11.3695	0	0	0	12.0648	0	St14 Suppressor of tumorigenicity protein 14
Stat4	IPI00649102	0	0	0	0	0	0	4.11004	0	Stat4 Adult male testis cDNA, RIKEN full-length enriched library, clone:4921520H15 product:signal transducer and activator of transcription 4, full insert sequence
Stau1	IPI00323319	0	0	2.19133	2.20139	0	3.13806	2.83059	0	Stau1 Double-stranded RNA-binding protein Staufen homolog 1
Stmn2	IPI00277874	7.24854	0	0	0	0	0	3.98521	0	Stmn2 Stathmin-2
Tacstd1	IPI00115558	86.6988	0	147.357	27.6141	65.1984	0	257.807	15.9881	Tacstd1 tumor-associated calcium signal transducer 1
Taf1	IPI00330385	0	0	0	0	0	0	2.41843	0	Taf1 Isoform 1 of Transcription initiation factor TFIID subunit 1
Taf15	IPI00264652	0	15.874	19.6376	0	0	0	33.4846	0	Taf15 12 days embryo spinal ganglion cDNA, RIKEN full-length enriched library, clone:D130057K06 product:TAF15 RNA polymerase II, TATA box binding protein
Taf9	IPI00122412,IPI00128702	0	0	0	0	0	2.10199	2.41843	0	Taf9 Adenylate kinase isoenzyme 6,Taf9 Transcription initiation factor TFIID subunit 9
Tbcb	IPI00315948	10.9864	0	0	0	10.6416	0	24.6405	0	Tbcb Tubulin folding cofactor B
Tcfap2a	IPI00112753	0	0	2.86606	0	0	0	0	0	Tcfap2a Isoform 1 of Transcription factor AP-2 alpha
Tegt	IPI00457401	0	0	0	0	0	0	8.77912	0	Tegt Bax inhibitor 1
Tek	IPI00221547	8.62144	0	0	0	10.5929	0	0	0	Tek endothelial-specific receptor tyrosine kinase
Tep1	IPI00125667	0	0	0	0	1.74512	0	0	0	Tep1 Telomerase protein component 1
Tfam	IPI00112822	0	0	0	0	0	0	2.14672	0	Tfam Isoform Mitochondrial of Transcription factor A, mitochondrial precursor
Thbs1	IPI00118413	23.4427	0	5.47832	0	45.2064	17.4937	12.1635	0	Thbs1 Thrombospondin 1
Tia1	IPI00132462	0	1.91689	0	0	3.90631	2.14184	31.1115	0	Tia1 Nucleolysin TIA-1
Tial1	IPI00108085	5.88384	0	6.87025	2.17066	3.11027	0	23.1567	0	Tial1 Nucleolysin TIAR
Tle3	IPI00468606	0	0	1.95665	0	0	0	0	0	Tle3 Isoform 2 of Transducin-like enhancer protein 3
Tm9sf4	IPI00626537	3.04076	0	4.85753	0	9.52721	3.26599	12.3156	0	Tm9sf4 Transmembrane 9 superfamily member 4 precursor
Tmem109	IPI00153101	0	0	0	0	0	0	4.95642	0	Tmem109 Transmembrane protein 109 precursor
Tmem2	IPI00463492	86.1183	0	123.62	3.29761	17.1749	0	28.1316	0	Tmem2 Transmembrane protein 2
Tmem43	IPI00120083	0	0	0	8.75356	0	7.60934	39.2915	2.49213	Tmem43 Transmembrane protein 43
Tmem57	IPI00380484	0	0	1.99148	0	0	0	3.98521	0	Tmem57 Macoilin
Tnfrsf10b	IPI00137638,IPI00556741	3.15909	0	0	0	2.74919	0	92.0672	0	Tnfrsf10b Tumor necrosis factor receptor superfamily member 10B precursor,Tnfrsf10b Tumor necrosis factor receptor superfamily, member 10b
Top1mt	IPI00454114	0	0	0	2.19956	1.75735	0	0	0	Top1mt DNA topoisomerase I
Tpbg	IPI00468202	38.1142	0	10.308	0	14.003	0	114.605	0	Tpbg Trophoblast glycoprotein precursor
Trh	IPI00124729	0	0	0	0	0	0	24.1035	0	Trh Thyroliberin precursor
Trim24	IPI00131130	0	2.75837	0	0	0	0	2.52236	0	Trim24 Isoform Long of Transcription intermediary factor 1-alpha
Trim33	IPI00409904	0	0	0	0	0	0	6.50757	0	Trim33 Isoform Alpha of E3 ubiquitin-protein ligase TRIM33
Trp53bp1	IPI00108389	2.06662	0	0	0	0	2.22991	9.97026	0	Trp53bp1 Transformation related protein 53 binding protein 1
Tspan6	IPI00118108	4.13323	0	0	0	0	0	0	0	Tspan6 Tetraspanin-6
Txnip	IPI00177256	0	0	0	0	0	0	3.96958	0	Txnip Txnip protein
Ube2g1	IPI00310850	0	0	0	0	0	0	8.65429	0	Ube2g1 Ubiquitin-conjugating enzyme E2 G1
Ube2i100044900	IPI00119227	0	0	0	0	0	0	5.24902	0	LOC100044900;Ube2i SUMO-conjugating enzyme UBC9
Ube2m	IPI00169448	16.6027	1.76659	13.0505	11.0295	23.2118	5.34959	26.6311	0	Ube2m NEDD8-conjugating enzyme Ubc12
Ube2o	IPI00453803	0	0	0	0	2.87171	0	0	0	Ube2o Ubiquitin-conjugating enzyme E2 O
Ube2r2	IPI00420771	0	0	0	0	0	3.35405	7.49968	0	Ube2r2 Ubiquitin-conjugating enzyme E2 R2
Ubxd2	IPI00165799	0	0	0	0	0	0	11.1975	0	Ubxd2 UBX domain-containing protein 2
Uhrf1	IPI00130200	5.30025	5.50864	0	5.56128	0	5.45604	19.402	0	Uhrf1 E3 ubiquitin-protein ligase UHRF1
Unc119b	IPI00225371	6.97615	0	7.10347	5.54367	7.68434	0	20.8022	0	Unc119b Unc-119 homolog B
V1rc6	IPI00110334	2.06662	0	0	0	0	0	0	0	V1rc6 Vomeronasal 1 receptor, C6
Vasn	IPI00321074	0	0	3.91331	0	0	0	0	0	Vasn Vasorin precursor
Vasp	IPI00624876	0	0	2.90088	0	0	2.10199	25.7418	3.80388	Vasp Vasodilator-stimulated phosphoprotein
Wbp2	IPI00129045	0	0	0	5.58754	0	0	5.84459	0	Wbp2 WW domain-binding protein 2
Wdhd1	IPI00282522	0	0	0	0	0	2.21153	9.49952	0	Wdhd1 Isoform 1 of WD repeat and HMG-box DNA-binding protein 1
Wdr33	IPI00170242	0	0	0	0	0	0	30.2186	0	Wdr33 Putative WDC146
Whsc2	IPI00221446	0	0	0	0	0	0	6.1163	0	Whsc2 Negative elongation factor A
Xylt1	IPI00187340	0	0	0	0	0	0	2.25066	0	Xylt1 Xylosyltransferase 1
Ylpm1	IPI00269660,IPI00621973	0	0	0	5.38054	0	0	25.9252	0	Ylpm1 Adult retina cDNA, RIKEN full-length enriched library, clone:A930013E17 product:ZAP3 protein, full insert sequence,Ylpm1 YLP motif containing 1
Ythdc1	IPI00469936	0	0	0	0	0	3.13806	4.11004	0	Ythdc1 YTH domain containing 1
Zbtb8os	IPI00162980	6.08152	0	0	3.31338	0	0	0	0	Zbtb8os Isoform 1 of Protein archease
Zc3h13	IPI00515528	0	0	0	0	0	0	2.41843	0	Zc3h13 RIKEN cDNA 3110050K21
Zc3h14	IPI00380641	2.06662	0	0	0	0	3.25597	2.14672	0	Zc3h14 15 days embryo head cDNA, RIKEN full-length enriched library, clone:4021401G05 product:Nuclear protein UKp68 homolog
Zc3h15	IPI00336958	3.62435	0	0	5.48404	0	4.45982	24.2115	0	Zc3h15 Isoform 1 of Zinc finger CCCH domain-containing protein 15
Zc3h4	IPI00625723	0	0	0	0	0	3.23759	4.11004	2.48906	Zc3h4 Isoform 2 of Zinc finger CCCH domain-containing protein 4
Zfml	IPI00121264	0	0	0	2.23029	0	2.17168	18.2577	4.84676	Zfml Isoform 4 of Zinc finger protein 638
Zfp207	IPI00125510	0	0	0	0	0	0	6.8158	0	Zfp207 Zinc finger transcription factor ZNF207
Zfp445	IPI00336923	0	0	0	0	0	0	3.42617	0	Zfp445 Zinc finger protein 445
Zfp598	IPI00153808	0	0	0	3.27135	0	0	5.93289	0	Zfp598 Isoform 1 of Zinc finger protein 598
Zmym2	IPI00625469	0	0	0	0	0	0	4.50131	4.32766	Zmym2 MYM-type zinc finger protein 2
Zranb2	IPI00126804	0	0	0	0	0	0	5.41153	0	Zranb2 Isoform 1 of Zinc finger Ran-binding domain-containing protein 2

## Sheet: ES specific (vs TS and XEN)
Gene	IPI	ES: Membrane	ES: Whole cell	TS: Membrane	TS: Whole cell	XEN: Membrane	XEN: Whole cell	EpiSC: Membrane	EpiSC: Whole cell
	IPI00831055	9.50787	0	0	0	0	0	0	0
2310008H09Rik	IPI00857376	0	1.99357	0	0	0	0	6.25676	0
2310057J16Rik	IPI00225761	0	2.75529	0	0	0	0	3.83833	2.62657
2610305D13Rik	IPI00113285	3.15909	0	0	0	0	0	0	0
4432412L15Rik	IPI00316088	0	4.67525	0	0	0	0	5.99147	0
A230054D04Rik	IPI00753321	5.92762	0	0	0	0	0	5.94853	0
Aamp	IPI00169880	1.55773	0	0	0	0	0	0	0
Alcam	IPI00121378	8.38479	0	0	0	0	0	4.85249	0
Anpep	IPI00319509	18.9463	0	0	0	0	0	9.50067	0
Atp1b3	IPI00124221	15.1193	0	0	0	0	0	16.6921	0
B230112C05Rik	IPI00808550	11.3819	7.27523	0	0	0	0	6.91974	0
Cd2bp2	IPI00109203	5.49312	0	0	0	0	0	6.77928	0
Cd81	IPI00310916	7.44141	0	0	0	0	0	0	0
Cirbp	IPI00121073	2.6502	0	0	0	0	0	0	0
Cstf2t	IPI00467932	0	2.75028	0	0	0	0	5.64029	0
EG241053	IPI00339474	11.7627	0	0	0	0	0	0	0
EG435337	IPI00226404	4.13323	0	0	0	0	0	0	0
Elavl2	IPI00121676	6.19985	0	0	0	0	0	5.64029	0
Enah	IPI00284242,IPI00284246	9.70106	2.75529	0	0	0	0	7.22797	0
Enoph1	IPI00653664	12.6232	0	0	0	0	0	10.7645	2.35463
Enpp3	IPI00458003	11.4563	0	0	0	0	0	70.9766	11.1969
Epha4	IPI00129198	17.1521	0	0	0	0	0	0	0
Ephb2	IPI00108870	10.7934	0	0	0	0	0	0	0
Ephb4	IPI00416163	19.5331	0	0	0	0	0	0	0
Fbxo15	IPI00317211	3.62435	0	0	0	0	0	0	0
Fgfr1	IPI00130549	6.54166	0	0	0	0	0	3.67698	0
Fxyd6	IPI00133224	43.7101	0	0	0	0	0	4.33638	0
Gm221	IPI00340215	1.94829	0	0	0	0	0	0	0
Gpc3	IPI00331492	30.7786	0	0	0	0	0	28.736	0
Ifitm2	IPI00114948	2.72475	1.83519	0	0	0	0	0	0
Igsf3	IPI00420589	1.94829	0	0	0	0	0	0	0
Itga9	IPI00130117	1.67606	0	0	0	0	0	0	0
Jam3	IPI00453847	3.04076	0	0	0	0	0	4.97732	0
Kif2c	IPI00123365	1.94829	0	0	0	0	0	5.24902	0
Krt12	IPI00828816	3.04076	0	0	0	0	0	0	0
Krt36	IPI00676959	3.62419	0	0	0	0	0	0	0
Lamp1	IPI00469218	1.94829	0	0	0	0	0	0	0
Lgr4	IPI00667018	15.0499	0	0	0	0	0	1.73455	0
LOC100042448	IPI00850617	3.6989	0	0	0	0	0	0	0
LOC636711	IPI00652046	12.518	0	0	0	0	0	0	0
Lphn1	IPI00623958	2.06662	0	0	0	0	0	0	0
Lrp1	IPI00119063	2.06662	0	0	0	0	0	76.7278	0
Mapk8	IPI00129682	1.55758	0	0	0	0	0	0	0
Mccc2	IPI00553717	0	2.61308	0	0	0	0	2.55889	0
Mmp14	IPI00133725	9.94252	0	0	0	0	0	0	0
Morc2a	IPI00623382	0	1.83519	0	0	0	0	17.2709	0
Mylk	IPI00125493	1.16686	0	0	0	0	0	0	0
Ncam1	IPI00122971	11.0706	0	0	0	0	0	4.39738	0
Nrxn2	IPI00467429	1.94829	0	0	0	0	0	0	0
Pcdhga893724	IPI00129663	3.50602	0	0	0	0	0	0	0
Pecam1	IPI00406901	33.2863	0	0	0	0	0	0	0
Plxna4	IPI00187545	9.94252	0	0	0	0	0	0	0
Pou5f1	IPI00117218	4.71682	2.74527	0	0	0	0	4.39738	0
Prmt3	IPI00262117	3.04076	0	0	0	0	0	0	0
Prnp	IPI00120793	2.18494	0	0	0	0	0	11.5679	0
Pvrl2	IPI00109375	4.32626	0	0	0	0	0	9.72944	0
Pvrl3	IPI00471187	6.46711	0	0	0	0	0	0	0
Raet1a	IPI00114842	5.95838	0	0	0	0	0	0	0
Rex2	IPI00421120	5.2257	0	0	0	0	0	0	0
Sdc1	IPI00115450	8.73157	0	0	0	0	0	17.0003	0
Sdc4	IPI00136382	9.24061	0	0	0	0	0	20.2652	0
Sema4b	IPI00464135	11.377	0	0	0	0	0	2.41843	0
Serpinc1	IPI00136642	4.98905	0	0	0	0	0	0	0
Slc16a3	IPI00118910	20.9416	0	0	0	0	0	28.653	0
Slc9a1	IPI00380785	2.06662	0	0	0	0	0	0	0
Smndc1	IPI00221714	8.53388	0	0	0	0	0	13.0946	0
Spn	IPI00133646	7.95045	0	0	0	0	0	0	0
Stmn2	IPI00277874	7.24854	0	0	0	0	0	3.98521	0
Trim24	IPI00131130	0	2.75837	0	0	0	0	2.52236	0
Tspan6	IPI00118108	4.13323	0	0	0	0	0	0	0
V1rc6	IPI00110334	2.06662	0	0	0	0	0	0	0

## Sheet: TS specific (vs ES and XEN)
Gene	IPI	ES: Membrane	ES: Whole cell	TS: Membrane	TS: Whole cell	XEN: Membrane	XEN: Whole cell	EpiSC: Membrane	EpiSC: Whole cell
	IPI00108454	0	0	22.2151	0	0	0	0	0
2310014H01Rik	IPI00336929	0	0	3.03873	0	0	0	0	0
6330577E15Rik	IPI00458153	0	0	1.99148	0	0	0	0	0
Apob48r	IPI00121357	0	0	8.87532	0	0	0	0	0
Basp1	IPI00129519	0	0	12.672	0	0	0	2.8097	0
Cd40	IPI00117572	0	0	14.0563	0	0	0	17.2721	0
Cdcp1	IPI00122017	0	0	13.5451	0	0	0	0	0
Cdkn1c	IPI00118931	0	0	1.94307	0	0	0	0	0
Cherp	IPI00229604	0	0	5.77459	3.30025	0	0	1.83849	0
Col1a1	IPI00329872	0	0	3.78311	0	0	0	0	0
Col4a3	IPI00137938	0	0	0	2.19956	0	0	6.9041	0
Ctsz	IPI00125220	0	0	2.86606	0	0	0	0	0
Dhcr7	IPI00130988	0	0	0	6.68904	0	0	10.4771	0
Dsc2	IPI00138209	0	0	8.59817	0	0	0	8.61776	0
Edc3	IPI00169888	0	0	0	2.23029	0	0	7.92748	0
EG382723	IPI00122598	0	0	4.85753	0	0	0	0	0
Entpd3	IPI00221493	0	0	11.5339	0	0	0	0	0
F5	IPI00406603	0	0	4.09957	0	0	0	0	0
Fgfr2	IPI00128462	0	0	11.5339	0	0	0	0	0
H2-L	IPI00109996	0	0	6.66275	0	0	0	0	0
H2-Q2	IPI00467377	0	0	7.55857	0	0	0	0	0
Hist1h1d	IPI00331597	0	0	129.332	0	0	0	0	0
Htra1	IPI00128040	0	0	13.4498	5.57441	0	0	0	0
Itga7	IPI00227939	0	0	20.7318	0	0	0	0	0
Itgb3	IPI00266264	0	0	1.95665	0	0	0	0	0
Itgb5	IPI00229516,IPI00377953	0	0	2.90088	0	0	0	8.49178	0
Klhdc6	IPI00108328	0	0	3.7967	0	0	0	0	0
Krt73	IPI00347110	0	0	760.684	0	0	0	701.016	0
Krt77	IPI00462140	0	0	196.368	0	0	0	0	0
Krt84	IPI00347019	0	0	5.28467	0	0	0	0	0
L1cam	IPI00115762,IPI00406778	0	0	2.86606	0	0	0	4.97732	0
LOC100043516	IPI00853739	0	0	31.4149	0	0	0	0	0
LOC67458311957	IPI00125460	0	0	7.96591	0	0	0	23.6303	0
Lsm14a	IPI00172202	0	0	0	2.22765	0	0	4.08914	0
Luzp1	IPI00322204	0	0	6.88384	2.23029	0	0	14.3311	0
Morc3	IPI00755119	0	0	1.99148	0	0	0	23.0946	0
Mpv1771752	IPI00308807	0	0	0	2.25919	0	0	2.25066	0
Nasp100043974	IPI00130959	0	0	9.98457	0	0	0	0	0
Notch3	IPI00620432	0	0	3.23858	0	0	0	19.9714	0
Nudcd3	IPI00268927	0	0	0	4.39831	0	0	9.77123	0
Ociad1	IPI00133608	0	0	0	3.28448	0	0	2.55889	0
Pak1ip1	IPI00120790	0	0	2.86606	0	0	0	2.55889	0
Pcdhgb8	IPI00129615	0	0	1.99148	0	0	0	0	0
Peg3	IPI00330240	0	0	5.90479	5.54367	0	0	0	0
Pgap1	IPI00850413	0	0	0	4.40095	0	0	5.26465	0
Pin1	IPI00132093	0	0	5.76694	0	0	0	6.50757	0
Procr	IPI00136972	0	0	56.6587	0	0	0	0	0
Psap	IPI00321190	0	0	2.19133	0	0	0	0	0
Rab43	IPI00468209	0	0	2.14291	0	0	0	0	0
Raet1e	IPI00113022	0	0	5.76694	0	0	0	0	0
Rbm26	IPI00223561	0	0	0	4.48684	0	0	4.38174	0
Rbm6	IPI00279153,IPI00656234	0	0	3.28699	0	0	0	7.12404	0
Rdbp	IPI00395067	0	0	3.08714	0	0	0	3.42617	0
Rhox5	IPI00129604	0	0	8.84049	4.44481	0	0	0	0
Rlf	IPI00311643	0	0	3.76187	0	0	0	0	0
Satb2	IPI00128650	0	0	1.79163	0	0	0	0	0
Sbsn	IPI00319814	0	0	26.0914	0	0	0	0	0
Scarb1	IPI00116921	0	0	5.71852	0	0	0	0	0
Scarf2	IPI00177200	0	0	1.94307	0	0	0	0	0
Sema4c	IPI00675011	0	0	3.77546	0	0	0	0	0
Shroom2	IPI00463074	0	0	1.79163	0	0	0	10.8893	0
Smarcc2	IPI00381019	0	0	0	12.1591	0	0	15.7819	0
Smurf1	IPI00331652	0	0	2.88729	0	0	0	0	0
Sorbs1	IPI00125895	0	0	3.98296	3.34412	0	0	0	0
Specc1	IPI00381563	0	0	3.03873	0	0	0	0	0
Spint1	IPI00127023	0	0	7.27522	0	0	0	5.71976	0
Spp1	IPI00309133	0	0	4.18281	0	0	0	0	0
Tcfap2a	IPI00112753	0	0	2.86606	0	0	0	0	0
Tle3	IPI00468606	0	0	1.95665	0	0	0	0	0
Tmem57	IPI00380484	0	0	1.99148	0	0	0	3.98521	0
Vasn	IPI00321074	0	0	3.91331	0	0	0	0	0
Wbp2	IPI00129045	0	0	0	5.58754	0	0	5.84459	0
Ylpm1	IPI00269660,IPI00621973	0	0	0	5.38054	0	0	25.9252	0
Zfp598	IPI00153808	0	0	0	3.27135	0	0	5.93289	0

## Sheet: XEN specific (vs ES and TS)
Gene	IPI	ES: Membrane	ES: Whole cell	TS: Membrane	TS: Whole cell	XEN: Membrane	XEN: Whole cell	EpiSC: Membrane	EpiSC: Whole cell
5830434P21Rik	IPI00380415	0	0	0	0	0	4.40159	6.94063	0
Adamts15	IPI00115691	0	0	0	0	2.38811	0	0	0
Adamts9	IPI00750018	0	0	0	0	11.0759	3.25597	0	0
Atad5	IPI00408664	0	0	0	0	1.92262	0	0	0
B2m	IPI00109966	0	0	0	0	0	3.3142	7.02367	0
Cd3eap	IPI00169700	0	0	0	0	0	2.10199	20.1015	0
Cdh6	IPI00123942	0	0	0	0	14.5906	0	0	0
Col1a2	IPI00222188	0	0	0	0	6.22055	0	1.83849	0
Cpne4	IPI00108980	0	0	0	0	12.3122	0	0	0
Cpne9	IPI00313899	0	0	0	0	12.3122	0	0	0
D630045J12Rik	IPI00623897	0	0	0	0	1.95315	0	0	0
Dcp1a	IPI00130114	0	0	0	0	0	4.27367	19.2707	0
Dido1	IPI00453851	0	0	0	0	0	2.17168	11.0663	7.99097
Dmxl2	IPI00853932	0	0	0	0	2.11843	0	0	0
Dpp4	IPI00125813	0	0	0	0	5.65143	0	0	0
ENSMUSG00000056003100040211	IPI00117947	0	0	0	0	0	5.29973	6.22023	0
Ercc5	IPI00310463	0	0	0	0	2.70643	0	0	0
Esf1	IPI00169521	0	0	0	0	0	3.25597	9.77123	0
Fbln2	IPI00132067	0	0	0	0	6.6555	0	0	0
Flrt2	IPI00222908	0	0	0	0	4.50654	0	0	0
Gigyf2	IPI00123367,IPI00473912	0	0	0	0	0	6.42388	27.925	0
Gpc6100045283	IPI00469227	0	0	0	0	2.31424	0	65.9209	0
Grsf1	IPI00453582	0	0	0	0	0	3.26599	10.5967	0
Inppl1	IPI00312067	0	0	0	0	0	2.17168	5.66119	0
Itm2b	IPI00130758	0	0	0	0	4.26739	0	44.8482	0
Kin	IPI00169984	0	0	0	0	0	2.21153	6.40364	0
Kirrel	IPI00330539	0	0	0	0	3.90631	0	0	0
Krt24	IPI00137658	0	0	0	0	8.70672	0	0	0
Krt33b	IPI00676907	0	0	0	0	8.71894	0	0	0
Lamb2	IPI00109612	0	0	0	0	13.103	4.41997	0	0
Loxl2	IPI00224208	0	0	0	0	5.57225	0	0	0
Lsr	IPI00117834	0	0	0	0	5.49838	0	8.36695	0
Ltv1	IPI00132479	0	0	0	0	0	5.58396	14.1906	0
Mertk	IPI00121254	0	0	0	0	7.45153	0	0	0
Mfge8	IPI00322712	0	0	0	0	3.54523	0	3.57304	0
Mme	IPI00461861	0	0	0	0	4.81264	0	4.66908	0
Myh11	IPI00876408	0	0	0	0	26.0716	0	0	0
Notch2	IPI00467908	0	0	0	0	8.37009	0	12.3365	0
Obsl1	IPI00403485	0	0	0	0	2.38811	3.28437	0	0
Pcm1	IPI00127764	0	0	0	0	0	6.44535	6.50757	0
Pdgfra	IPI00844650	0	0	0	0	18.8464	0	0	0
Pdpn	IPI00230205	0	0	0	0	4.86762	0	3.78091	0
Plrg1	IPI00331172	0	0	0	0	0	2.17168	7.91184	0
Ppil4	IPI00110280	0	0	0	0	0	2.22991	8.48652	0
Prtg	IPI00222414	0	0	0	0	3.90631	0	10.1845	0
Psma8	IPI00109122	0	0	0	0	4.43267	0	0	0
Rbm12	IPI00322263	0	0	0	0	0	3.17792	9.6464	0
Rbmx	IPI00124979	0	0	0	0	63.1938	0	123.95	0
Rheb	IPI00177205	0	0	0	0	2.74919	0	0	0
Robo2	IPI00420290	0	0	0	0	11.6762	0	0	0
Rtn3	IPI00112948	0	0	0	0	0	20.8026	37.4681	0
Rwdd4a	IPI00131834	0	0	0	0	0	2.16022	2.70576	0
Safb2	IPI00605227	0	0	0	0	0	2.14184	12.8735	6.43046
Sar1b	IPI00132397	0	0	0	0	4.62847	0	0	5.3103
Sdccag1	IPI00227669	0	0	0	0	0	3.27744	4.38174	0
Sf3b5	IPI00311948	0	0	0	0	0	5.30974	6.8158	0
Sh3pxd2b	IPI00222090	0	0	0	0	3.7105	0	0	0
Slc7a6	IPI00221632	0	0	0	0	4.31073	0	5.92763	0
Snap25	IPI00125635	0	0	0	0	0	2.19006	2.8097	0
Taf9	IPI00122412,IPI00128702	0	0	0	0	0	2.10199	2.41843	0
Tep1	IPI00125667	0	0	0	0	1.74512	0	0	0
Ube2o	IPI00453803	0	0	0	0	2.87171	0	0	0
Ube2r2	IPI00420771	0	0	0	0	0	3.35405	7.49968	0
Wdhd1	IPI00282522	0	0	0	0	0	2.21153	9.49952	0
Ythdc1	IPI00469936	0	0	0	0	0	3.13806	4.11004	0
Zc3h4	IPI00625723	0	0	0	0	0	3.23759	4.11004	2.48906

## Sheet: ES specific (vs EpiSC)
Gene	IPI	ES: Membrane	ES: Whole cell	TS: Membrane	TS: Whole cell	XEN: Membrane	XEN: Whole cell	EpiSC: Membrane	EpiSC: Whole cell
	IPI00831055	9.50787	0	0	0	0	0	0	0
2610305D13Rik	IPI00113285	3.15909	0	0	0	0	0	0	0
Aamp	IPI00169880	1.55773	0	0	0	0	0	0	0
Cd81	IPI00310916	7.44141	0	0	0	0	0	0	0
Cirbp	IPI00121073	2.6502	0	0	0	0	0	0	0
Cstf2	IPI00457575	4.01491	0	6.47055	7.74506	0	2.21153	0	0
EG241053	IPI00339474	11.7627	0	0	0	0	0	0	0
EG435337	IPI00226404	4.13323	0	0	0	0	0	0	0
EG545121	IPI00112407	23.1005	0	24.5846	0	19.1336	0	0	0
Enpep	IPI00134585	32.6478	0	0	0	81.5521	31.7415	0	0
Epha4	IPI00129198	17.1521	0	0	0	0	0	0	0
Ephb2	IPI00108870	10.7934	0	0	0	0	0	0	0
Ephb4	IPI00416163	19.5331	0	0	0	0	0	0	0
F3	IPI00118069	2.18494	0	0	0	18.6447	0	0	0
Fbxo15	IPI00317211	3.62435	0	0	0	0	0	0	0
Flrt3100048721	IPI00221707	16.6513	0	0	0	13.8927	0	0	0
Gab1	IPI00406794	13.2555	0	4.89236	0	0	0	0	0
Ggt1	IPI00122522	12.0447	0	5.86996	0	0	0	0	0
Gm221	IPI00340215	1.94829	0	0	0	0	0	0	0
Grb2	IPI00119058	4.71682	2.82696	5.97444	4.35444	3.11027	3.13806	0	0
Hba-a1	IPI00110658	54.6896	0	0	3.24062	38.5319	0	0	0
Hbb-b1	IPI00553333,IPI00762198	27.9891	0	20.9136	0	13.4763	0	0	0
Hbb-b2	IPI00316491	23.2723	0	0	0	8.41284	0	0	0
Ifitm2	IPI00114948	2.72475	1.83519	0	0	0	0	0	0
Igsf3	IPI00420589	1.94829	0	0	0	0	0	0	0
Insr	IPI00128358	4.59834	0	7.82661	0	7.12687	0	0	0
Itga9	IPI00130117	1.67606	0	0	0	0	0	0	0
Kit	IPI00120590	31.2667	0	0	0	18.5222	5.36797	0	0
Krt12	IPI00828816	3.04076	0	0	0	0	0	0	0
Krt36	IPI00676959	3.62419	0	0	0	0	0	0	0
Krt4	IPI00420312	123.288	0	41.7856	0	0	0	0	0
Krt78	IPI00348328	135.941	0	0	37.5148	0	0	0	0
Lamp1	IPI00469218	1.94829	0	0	0	0	0	0	0
Lifr	IPI00119299	4.25156	0	0	0	17.004	0	0	0
LOC100042448	IPI00850617	3.6989	0	0	0	0	0	0	0
LOC636711	IPI00652046	12.518	0	0	0	0	0	0	0
Lphn1	IPI00623958	2.06662	0	0	0	0	0	0	0
Mapk8	IPI00129682	1.55758	0	0	0	0	0	0	0
Mmp14	IPI00133725	9.94252	0	0	0	0	0	0	0
Mylk	IPI00125493	1.16686	0	0	0	0	0	0	0
Nrxn2	IPI00467429	1.94829	0	0	0	0	0	0	0
Pcdhga893724	IPI00129663	3.50602	0	0	0	0	0	0	0
Pecam1	IPI00406901	33.2863	0	0	0	0	0	0	0
Plxna4	IPI00187545	9.94252	0	0	0	0	0	0	0
Prmt3	IPI00262117	3.04076	0	0	0	0	0	0	0
Prom2	IPI00622983	3.04076	0	8.77084	0	0	0	0	0
Ptprb	IPI00229935	3.04076	0	0	0	29.9164	0	0	0
Pvrl3	IPI00471187	6.46711	0	0	0	0	0	0	0
Raet1a	IPI00114842	5.95838	0	0	0	0	0	0	0
Rbm27	IPI00515687	0	2.75837	3.98296	0	0	0	0	0
Rex2	IPI00421120	5.2257	0	0	0	0	0	0	0
Serpinc1	IPI00136642	4.98905	0	0	0	0	0	0	0
Slc29a1	IPI00120769	23.2936	10.1203	0	0	15.0931	0	0	0
Slc9a1	IPI00380785	2.06662	0	0	0	0	0	0	0
Spin1	IPI00117822	3.74267	0	10.9002	0	4.81264	0	0	0
Spn	IPI00133646	7.95045	0	0	0	0	0	0	0
Tek	IPI00221547	8.62144	0	0	0	10.5929	0	0	0
Tspan6	IPI00118108	4.13323	0	0	0	0	0	0	0
V1rc6	IPI00110334	2.06662	0	0	0	0	0	0	0
Zbtb8os	IPI00162980	6.08152	0	0	3.31338	0	0	0	0

## Sheet: EpiSC specific (vs ES)
Gene	IPI	ES: Membrane	ES: Whole cell	TS: Membrane	TS: Whole cell	XEN: Membrane	XEN: Whole cell	EpiSC: Membrane	EpiSC: Whole cell
	IPI00116996	0	0	29.4234	0	8.09983	0	22.5147	13.8806
	IPI00466809	0	0	0	0	0	0	9.6255	6.62512
	IPI00620800	0	0	0	0	0	0	6.0954	0
	IPI00625397	0	0	0	0	0	0	2.41843	0
	IPI00882181	0	0	0	0	0	0	35.21	0
1700061G19Rik	IPI00671138	0	0	0	0	0	0	2.41843	0
2310033P09Rik	IPI00117270	0	0	0	0	0	0	5.66119	0
5430421N21Rik	IPI00124800	0	0	0	0	0	0	6.27881	0
5830434P21Rik	IPI00380415	0	0	0	0	0	4.40159	6.94063	0
5830457O10Rik	IPI00330037	0	0	0	0	0	0	24.5	6.76263
6330569M22Rik	IPI00223670	0	0	0	0	0	0	2.83059	0
6430527G18Rik	IPI00469941	0	0	0	0	0	0	3.69787	0
A030007L17Rik	IPI00111004	0	0	0	0	0	0	3.69787	2.48906
Acbd3	IPI00129907	0	0	0	0	0	0	4.11004	0
Acpp	IPI00135015	0	0	0	0	0	0	33.2311	0
Acyp1	IPI00420440	0	0	0	0	0	0	4.85249	0
Adam17	IPI00381630	0	0	0	0	0	0	4.66908	0
Akap1	IPI00115506	0	0	0	0	0	0	8.50741	0
Ank3	IPI00118149,IPI00623506	0	0	2.85247	2.18379	0	2.22991	16.2944	3.80695
Ap3s1	IPI00322193	0	0	0	0	0	0	2.14672	0
Aplp2	IPI00121338	0	0	0	0	0	0	11.7722	0
Arpc1b	IPI00125143	0	0	0	0	0	0	10.3303	0
Asf1a	IPI00132452	0	0	0	0	0	0	13.5103	0
AW555464	IPI00380953	0	0	0	0	0	0	17.6622	0
B230208H17Rik	IPI00349069	0	0	0	0	0	0	3.69787	0
B2m	IPI00109966	0	0	0	0	0	3.3142	7.02367	0
Bag4	IPI00109089	0	0	0	0	0	0	6.58704	0
Basp1	IPI00129519	0	0	12.672	0	0	0	2.8097	0
Bat2	IPI00380722	0	0	3.98296	2.25919	0	4.40159	23.036	2.49213
Blvrb	IPI00113996	0	0	0	3.28448	0	4.26365	13.3234	0
C4b	IPI00131091	0	0	0	0	0	0	2.83059	0
Cacna2d1	IPI00230013	0	0	0	0	0	0	1.73455	0
Casc4	IPI00453632	0	0	0	0	0	0	6.17487	0
Cask	IPI00119517	0	0	0	0	0	0	1.83849	0
Ccdc128	IPI00308333	0	0	0	0	0	0	4.07351	0
Ccdc25	IPI00153742	0	0	0	0	0	0	13.4847	0
Cct6b	IPI00321816	0	0	0	0	0	0	7.08751	0
Cd109	IPI00153809	0	0	0	0	0	0	14.1698	0
Cd3eap	IPI00169700	0	0	0	0	0	2.10199	20.1015	0
Cd40	IPI00117572	0	0	14.0563	0	0	0	17.2721	0
Cd47	IPI00124830	0	0	0	0	0	0	5.92763	0
Cd55	IPI00322234	0	0	0	0	0	0	3.8018	0
Cd99l2	IPI00153829	0	0	0	0	0	0	3.11793	0
Cdh10	IPI00346482	0	0	0	0	0	0	10.9479	0
Cdh2	IPI00323134	0	0	0	0	0	0	3.11793	0
Cdh4	IPI00131397	0	0	0	0	0	0	4.66908	0
Celsr2	IPI00649043	0	0	0	0	0	0	1.94242	0
Cherp	IPI00229604	0	0	5.77459	3.30025	0	0	1.83849	0
Cisd1	IPI00128346	0	0	0	0	0	0	5.66119	6.48762
Cisd2	IPI00132350	0	0	0	0	0	0	3.69787	0
Clu	IPI00320420	0	0	12.5675	0	19.2258	2.17168	67.0069	0
Col1a2	IPI00222188	0	0	0	0	6.22055	0	1.83849	0
Col4a3	IPI00137938	0	0	0	2.19956	0	0	6.9041	0
Col9a1	IPI00230262	0	0	0	0	0	0	2.55889	0
Colec12	IPI00129304	0	0	0	0	0	0	55.1749	0
Cotl1	IPI00132575	0	0	0	7.62132	20.0038	5.4675	10.4928	6.21567
Cox6b1	IPI00225390	0	0	0	0	0	0	3.67698	0
D0H6S2654E	IPI00172255	0	0	0	0	0	0	2.41843	0
Dazap1	IPI00406492	0	0	0	0	0	0	11.5888	0
Dbn1	IPI00135475	0	0	0	0	0	0	9.1094	6.48762
Dcp1a	IPI00130114	0	0	0	0	0	4.27367	19.2707	0
Dhcr7	IPI00130988	0	0	0	6.68904	0	0	10.4771	0
Dido1	IPI00453851	0	0	0	0	0	2.17168	11.0663	7.99097
Dlg1100047603	IPI00125861	0	0	0	0	0	0	15.2449	0
Dnajb12	IPI00331598	0	0	4.08598	3.24062	0	3.20775	4.08914	0
Dsc2	IPI00138209	0	0	8.59817	0	0	0	8.61776	0
Dvl2	IPI00121386	0	0	0	0	0	0	2.55889	0
Edc3	IPI00169888	0	0	0	2.23029	0	0	7.92748	0
EG432987	IPI00330480	0	0	0	0	0	0	129.189	0
EG619883	IPI00118775	0	0	0	0	0	0	5.26465	0
EG625219	IPI00130596	0	0	0	0	0	0	4.36085	0
EG62843893756	IPI00120045	0	0	155.967	0	100.94	0	0	43.3646
ENSMUSG00000056003100040211	IPI00117947	0	0	0	0	0	5.29973	6.22023	0
Epb4.1	IPI00395157	0	0	0	0	0	0	4.11004	0
Epb4.1l5	IPI00469962	0	0	0	0	0	0	4.38174	0
Epha1	IPI00120222	0	0	0	0	0	0	17.0212	0
Epn3	IPI00127364	0	0	0	0	0	0	4.11004	0
Erbb2	IPI00626433	0	0	0	0	0	0	10.5758	0
Esf1	IPI00169521	0	0	0	0	0	3.25597	9.77123	0
Fgfbp1	IPI00415609	0	0	0	0	0	0	3.11793	0
Fhl3	IPI00649955,IPI00828338	0	0	0	5.55864	0	2.21153	7.68308	0
Frem2	IPI00553703	0	0	0	0	0	0	103.475	0
Ftl2	IPI00228379	0	0	0	0	0	0	6.66893	0
Fxr2	IPI00126389	0	0	0	0	0	0	15.1242	0
Gabpa	IPI00118948	0	0	0	0	0	0	7.47878	0
Gigyf1	IPI00117983	0	0	0	0	0	0	2.83059	0
Gigyf2	IPI00123367,IPI00473912	0	0	0	0	0	6.42388	27.925	0
Gpc2	IPI00222709	0	0	0	0	0	0	9.32253	0
Gpc6100045283	IPI00469227	0	0	0	0	2.31424	0	65.9209	0
Grsf1	IPI00453582	0	0	0	0	0	3.26599	10.5967	0
H2-K1100044874	IPI00110807	0	0	0	0	0	0	11.3601	0
H2-Q5	IPI00119857	0	0	0	0	0	0	7.37485	0
Hbs1l100045696	IPI00275176	0	0	0	0	0	0	7.08751	0
Hebp2	IPI00123968	0	0	0	0	0	0	19.1314	0
Hmga1	IPI00314240	0	0	0	0	0	0	3.1023	0
Igfbp3	IPI00112485	0	0	0	0	0	0	2.70576	0
Inadl	IPI00471243	0	0	0	0	0	0	5.94853	6.81672
Inppl1	IPI00312067	0	0	0	0	0	2.17168	5.66119	0
Isca2	IPI00120671	0	0	36.6993	0	6.53945	2.21153	26.1097	0
Itga1	IPI00466371	0	0	0	0	0	0	12.6186	0
Itgb4	IPI00313479	0	0	0	0	0	0	14.6702	0
Itgb5	IPI00229516,IPI00377953	0	0	2.90088	0	0	0	8.49178	0
Itm2a	IPI00122250	0	0	0	0	0	0	2.25066	0
Itm2b	IPI00130758	0	0	0	0	4.26739	0	44.8482	0
Itm2c	IPI00471120	0	0	0	0	0	0	6.6324	0
Itsn1	IPI00129356	0	0	0	0	0	0	9.90247	0
Jmjd3	IPI00420594	0	0	0	0	0	0	4.11004	0
Kif13b	IPI00761751	0	0	0	2.23029	0	2.17168	5.94853	0
Kif5c	IPI00421137	0	0	0	0	0	0	4.08914	0
Kin	IPI00169984	0	0	0	0	0	2.21153	6.40364	0
Krt31	IPI00124945	0	0	0	0	0	0	5.24902	0
Krt73	IPI00347110	0	0	760.684	0	0	0	701.016	0
Krt75	IPI00221797	0	0	0	0	0	0	173.448	0
Krt82	IPI00117269	0	0	0	0	0	0	16.5464	0
Krt85	IPI00331459	0	0	0	0	0	0	680.089	0
L1cam	IPI00115762,IPI00406778	0	0	2.86606	0	0	0	4.97732	0
Lefty1	IPI00132287	0	0	0	0	0	0	4.95642	0
Lemd2	IPI00465876	0	0	0	0	0	0	2.70576	0
LOC100039086100045722	IPI00849890	0	0	0	0	0	0	2.55889	0
LOC100039214100044454	IPI00135284	0	0	0	0	0	0	57.4762	0
LOC100043508100048119	IPI00127989	0	0	0	0	0	0	17.25	12.5658
LOC100046594	IPI00849047	0	0	0	0	0	0	17.3451	0
LOC638236	IPI00662196	0	0	0	0	0	0	11.0141	0
LOC671929	IPI00849155	0	0	0	0	0	0	11.6097	0
LOC67458311957	IPI00125460	0	0	7.96591	0	0	0	23.6303	0
Lsm14a	IPI00172202	0	0	0	2.22765	0	0	4.08914	0
Lsr	IPI00117834	0	0	0	0	5.49838	0	8.36695	0
Ltv1	IPI00132479	0	0	0	0	0	5.58396	14.1906	0
Luzp1	IPI00322204	0	0	6.88384	2.23029	0	0	14.3311	0
Ly75	IPI00129253	0	0	0	0	0	0	6.48667	0
Map4k4	IPI00130014	0	0	0	0	0	0	6.94063	0
Mdm1	IPI00315282	0	0	0	0	0	0	2.52236	0
Mepce	IPI00322456	0	0	0	0	0	0	3.69787	0
Mfap3l	IPI00136754	0	0	0	0	0	0	12.7852	0
Mfge8	IPI00322712	0	0	0	0	3.54523	0	3.57304	0
Mif	IPI00230427	0	0	0	0	0	0	4.11004	0
Mme	IPI00461861	0	0	0	0	4.81264	0	4.66908	0
Mocs3	IPI00277554	0	0	0	0	0	0	6.94063	0
Morc3	IPI00755119	0	0	1.99148	0	0	0	23.0946	0
Mpv1771752	IPI00308807	0	0	0	2.25919	0	0	2.25066	0
Nbn	IPI00316857	0	0	0	0	0	0	6.08899	3.99855
Ndufs4	IPI00229008	0	0	0	0	0	0	9.75033	0
Necap2	IPI00133798	0	0	0	0	0	0	10.4928	0
Nedd1	IPI00110438	0	0	0	0	0	0	4.38174	0
Nedd8	IPI00127021	0	0	0	0	0	0	9.21333	0
Nfasc	IPI00329927	0	0	0	0	0	0	17.6842	0
Nfu1	IPI00278230	0	0	0	0	0	0	4.39738	2.48906
Nipsnap1	IPI00115824	0	0	0	0	0	0	2.70576	0
Nol8	IPI00461536	0	0	0	0	0	0	10.0429	2.35463
Nope	IPI00111497	0	0	0	0	0	0	9.91284	0
Notch1	IPI00322561	0	0	0	0	0	0	6.5441	0
Notch2	IPI00467908	0	0	0	0	8.37009	0	12.3365	0
Notch3	IPI00620432	0	0	3.23858	0	0	0	19.9714	0
Nt5e	IPI00122257	0	0	0	0	0	0	5.92763	0
Nudcd3	IPI00268927	0	0	0	4.39831	0	0	9.77123	0
Nup50	IPI00120572	0	0	13.8843	6.64437	0	6.4852	31.5928	0
Ociad1	IPI00133608	0	0	0	3.28448	0	0	2.55889	0
Ocln	IPI00117828	0	0	0	0	0	0	7.27091	0
Ostf1	IPI00125923	0	0	6.84901	0	7.53071	0	8.18355	0
Pak1ip1	IPI00120790	0	0	2.86606	0	0	0	2.55889	0
Palld	IPI00622946	0	0	1.99148	0	2.1062	9.68986	9.75033	0
Pcca	IPI00330523	0	0	0	0	0	0	9.77123	0
Pcdh7	IPI00128022	0	0	0	0	0	0	5.3076	0
Pcdhga10	IPI00129687	0	0	0	0	0	0	4.97732	0
Pcdhgc393724	IPI00129613	0	0	0	0	0	0	12.1688	0
Pcm1	IPI00127764	0	0	0	0	0	6.44535	6.50757	0
Pdpn	IPI00230205	0	0	0	0	4.86762	0	3.78091	0
Pgap1	IPI00850413	0	0	0	4.40095	0	0	5.26465	0
Phpt1	IPI00118757	0	0	0	2.23029	0	2.21153	13.699	0
Pin1	IPI00132093	0	0	5.76694	0	0	0	6.50757	0
Pitpnb	IPI00229523	0	0	0	0	0	0	2.8097	0
Plp2	IPI00128982	0	0	0	0	0	0	11.3601	0
Plrg1	IPI00331172	0	0	0	0	0	2.17168	7.91184	0
Plxnb1	IPI00229992	0	0	0	0	0	0	11.464	0
Pnpla6	IPI00128034	0	0	0	0	0	0	3.69787	5.44781
Ppil4	IPI00110280	0	0	0	0	0	2.22991	8.48652	0
Ppp1r8	IPI00153750	0	0	0	0	0	0	3.014	5.3103
Prr11	IPI00221843	0	0	0	0	0	0	2.41843	0
Prr8	IPI00759858	0	0	0	0	0	0	6.25676	0
Prtg	IPI00222414	0	0	0	0	3.90631	0	10.1845	0
Psmf1	IPI00403055	0	0	0	0	0	0	5.53636	0
Psrc1	IPI00320259	0	0	0	0	0	0	6.52846	0
Ptk2	IPI00113563	0	0	0	4.38518	0	2.22991	18.4255	0
Ptplad1	IPI00322145	0	0	0	0	0	0	4.11004	0
Ptprd	IPI00608063	0	0	0	0	0	0	16.1174	0
Rab12	IPI00169699	0	0	0	5.51477	0	3.33567	8.47089	0
Rbbp6	IPI00551082	0	0	0	0	0	0	10.6541	0
Rbm12	IPI00322263	0	0	0	0	0	3.17792	9.6464	0
Rbm26	IPI00223561	0	0	0	4.48684	0	0	4.38174	0
Rbm6	IPI00279153,IPI00656234	0	0	3.28699	0	0	0	7.12404	0
Rbmx	IPI00124979	0	0	0	0	63.1938	0	123.95	0
Rdbp	IPI00395067	0	0	3.08714	0	0	0	3.42617	0
Rell1	IPI00169921	0	0	0	0	0	0	35.4688	0
Rer1	IPI00133119	0	0	0	0	0	0	2.25066	0
Rnf2	IPI00133880	0	0	0	0	0	0	13.573	0
Rnps1	IPI00122227	0	0	0	0	0	0	8.34606	5.17587
Ror2	IPI00129431	0	0	0	0	0	0	3.014	0
Rplp1	IPI00113377	0	0	0	0	0	0	11.3224	0
Rtn3	IPI00112948	0	0	0	0	0	20.8026	37.4681	0
Rwdd1	IPI00132659	0	0	0	0	0	0	23.1166	0
Rwdd4a	IPI00131834	0	0	0	0	0	2.16022	2.70576	0
Safb2	IPI00605227	0	0	0	0	0	2.14184	12.8735	6.43046
Sap130	IPI00454138	0	0	0	0	0	0	4.66908	0
Sar1b	IPI00132397	0	0	0	0	4.62847	0	0	5.3103
Sdc2	IPI00120249	0	0	0	0	0	0	7.08751	0
Sdccag1	IPI00227669	0	0	0	0	0	3.27744	4.38174	0
Sec61a2	IPI00227631	0	0	0	0	0	0	1.73455	0
Senp1	IPI00172190	0	0	0	0	0	0	2.41843	0
Sf3b5	IPI00311948	0	0	0	0	0	5.30974	6.8158	0
Shroom2	IPI00463074	0	0	1.79163	0	0	0	10.8893	0
Shroom3	IPI00135239	0	0	0	0	0	0	3.69787	0
Sin3b	IPI00338793	0	0	0	0	0	0	2.55889	0
Sirpa	IPI00221791	0	0	0	0	0	0	17.0886	0
Slc26a2	IPI00123495	0	0	0	0	0	0	7.76612	0
Slc39a4	IPI00119029	0	0	0	0	0	0	1.94242	0
Slc4a8	IPI00323442	0	0	0	0	0	0	10.0586	0
Slc7a6	IPI00221632	0	0	0	0	4.31073	0	5.92763	0
Sltm	IPI00229571	0	0	0	0	0	0	16.7119	3.80695
Smarcc2	IPI00381019	0	0	0	12.1591	0	0	15.7819	0
Snap25	IPI00125635	0	0	0	0	0	2.19006	2.8097	0
Sort1	IPI00420955	0	0	0	0	0	0	3.2857	0
Spint1	IPI00127023	0	0	7.27522	0	0	0	5.71976	0
Sqstm1	IPI00133374	0	0	12.4707	0	0	4.29205	1.73455	0
Srpk3	IPI00129112	0	0	0	0	0	0	2.41843	0
Stat4	IPI00649102	0	0	0	0	0	0	4.11004	0
Stau1	IPI00323319	0	0	2.19133	2.20139	0	3.13806	2.83059	0
Taf1	IPI00330385	0	0	0	0	0	0	2.41843	0
Taf9	IPI00122412,IPI00128702	0	0	0	0	0	2.10199	2.41843	0
Tegt	IPI00457401	0	0	0	0	0	0	8.77912	0
Tfam	IPI00112822	0	0	0	0	0	0	2.14672	0
Tmem109	IPI00153101	0	0	0	0	0	0	4.95642	0
Tmem43	IPI00120083	0	0	0	8.75356	0	7.60934	39.2915	2.49213
Tmem57	IPI00380484	0	0	1.99148	0	0	0	3.98521	0
Trh	IPI00124729	0	0	0	0	0	0	24.1035	0
Trim33	IPI00409904	0	0	0	0	0	0	6.50757	0
Txnip	IPI00177256	0	0	0	0	0	0	3.96958	0
Ube2g1	IPI00310850	0	0	0	0	0	0	8.65429	0
Ube2i100044900	IPI00119227	0	0	0	0	0	0	5.24902	0
Ube2r2	IPI00420771	0	0	0	0	0	3.35405	7.49968	0
Ubxd2	IPI00165799	0	0	0	0	0	0	11.1975	0
Vasp	IPI00624876	0	0	2.90088	0	0	2.10199	25.7418	3.80388
Wbp2	IPI00129045	0	0	0	5.58754	0	0	5.84459	0
Wdhd1	IPI00282522	0	0	0	0	0	2.21153	9.49952	0
Wdr33	IPI00170242	0	0	0	0	0	0	30.2186	0
Whsc2	IPI00221446	0	0	0	0	0	0	6.1163	0
Xylt1	IPI00187340	0	0	0	0	0	0	2.25066	0
Ylpm1	IPI00269660,IPI00621973	0	0	0	5.38054	0	0	25.9252	0
Ythdc1	IPI00469936	0	0	0	0	0	3.13806	4.11004	0
Zc3h13	IPI00515528	0	0	0	0	0	0	2.41843	0
Zc3h4	IPI00625723	0	0	0	0	0	3.23759	4.11004	2.48906
Zfml	IPI00121264	0	0	0	2.23029	0	2.17168	18.2577	4.84676
Zfp207	IPI00125510	0	0	0	0	0	0	6.8158	0
Zfp445	IPI00336923	0	0	0	0	0	0	3.42617	0
Zfp598	IPI00153808	0	0	0	3.27135	0	0	5.93289	0
Zmym2	IPI00625469	0	0	0	0	0	0	4.50131	4.32766
Zranb2	IPI00126804	0	0	0	0	0	0	5.41153	0
