# Supplementary material for: Cell-Surface Proteomics Identifies Lineage-Specific Markers of Embryo-Derived Stem Cells
Source: Dev Cell. 2012 Apr 17;22(4):887–901. doi: 10.1016/j.devcel.2012.01.005 (PMC3405530; doi:10.1016/j.devcel.2012.01.005)
Supplement: Table S3. Gene Ontology Terms for Final Cell-Surface Protein Data Set and Membrane-Depleted Whole-Cell Fraction, Related to Figure 1C [file mmc4.xls]

## Sheet: All cells (membrane)
Category	Term	Count	%	PValue	Genes	List Total	Pop Hits	Pop Total	Fold Enrichment	Bonferroni	Benjamini	FDR
GOTERM_CC_FAT	GO:0031224~intrinsic to membrane	213	40.2647	0.0116214	IPI00129395, IPI00279010, IPI00620432, IPI00187545, IPI00406901, IPI00134585, IPI00467377, IPI00133725, IPI00121550, IPI00120793, IPI00329927, IPI00124221, IPI00785217, IPI00129253, IPI00122257, IPI00466371, IPI00137638, IPI00114810, IPI00132474, IPI00471120, IPI00129198, IPI00623958, IPI00153809, IPI00318626, IPI00229548, IPI00122273, IPI00129431, IPI00136382, IPI00222414, IPI00266264, IPI001225…	401	5914	12504	1.12306	0.978879	0.0965309	14.6555
GOTERM_CC_FAT	GO:0016021~integral to membrane	200	37.8072	0.0528902	IPI00129395, IPI00279010, IPI00620432, IPI00187545, IPI00406901, IPI00134585, IPI00467377, IPI00133725, IPI00121550, IPI00329927, IPI00124221, IPI00785217, IPI00129253, IPI00466371, IPI00137638, IPI00114810, IPI00132474, IPI00471120, IPI00129198, IPI00623958, IPI00318626, IPI00229548, IPI00122273, IPI00129431, IPI00136382, IPI00222414, IPI00266264, IPI00122522, IPI00118108, IPI00113869, IPI001103…	401	5709	12504	1.09238	1	0.306473	52.1307
GOTERM_CC_FAT	GO:0005886~plasma membrane	164	31.0019	1.82281e-15	IPI00129395, IPI00279010, IPI00620432, IPI00187545, IPI00406901, IPI00134585, IPI00467377, IPI00133725, IPI00121550, IPI00138061, IPI00120793, IPI00469227, IPI00120225, IPI00329927, IPI00323571, IPI00120222, IPI00119299, IPI00322234, IPI00129253, IPI00122257, IPI00466371, IPI00114810, IPI00113022, IPI00463074, IPI00132474, IPI00136754, IPI00129198, IPI00623958, IPI00119029, IPI00223769, IPI001304…	401	2906	12504	1.75976	5.86198e-13	1.95399e-13	2.40918e-12
GOTERM_CC_FAT	GO:0044459~plasma membrane part	116	21.9282	1.7884e-17	IPI00279010, IPI00620432, IPI00134585, IPI00467377, IPI00133725, IPI00138061, IPI00121550, IPI00469227, IPI00323571, IPI00120222, IPI00322234, IPI00129253, IPI00466371, IPI00114810, IPI00113022, IPI00463074, IPI00132474, IPI00129198, IPI00119029, IPI00223769, IPI00130442, IPI00469218, IPI00318626, IPI00116921, IPI00122273, IPI00113563, IPI00129431, IPI00266264, IPI00122522, IPI00109340, IPI001229…	401	1633	12504	2.21501	5.90173e-15	5.90173e-15	2.42456e-14
GOTERM_CC_FAT	GO:0043228~non-membrane-bounded organelle	81	15.3119	0.00650179	IPI00120790, IPI00828816, IPI00110438, IPI00380953, IPI00225915, IPI00125861, IPI00108389, IPI00849155, IPI00315225, IPI00316857, IPI00403763, IPI00284246, IPI00309481, IPI00125143, IPI00461536, IPI00125667, IPI00463074, IPI00315948, IPI00421137, IPI00262117, IPI00330146, IPI00265107, IPI00347019, IPI00132575, IPI00284242, IPI00622240, IPI00225761, IPI00135475, IPI00649955, IPI00113377, IPI003471…	401	1919	12504	1.31618	0.883818	0.0596496	8.46357
GOTERM_CC_FAT	GO:0043232~intracellular non-membrane-bounded organelle	81	15.3119	0.00650179	IPI00120790, IPI00828816, IPI00110438, IPI00380953, IPI00225915, IPI00125861, IPI00108389, IPI00849155, IPI00315225, IPI00316857, IPI00403763, IPI00284246, IPI00309481, IPI00125143, IPI00461536, IPI00125667, IPI00463074, IPI00315948, IPI00421137, IPI00262117, IPI00330146, IPI00265107, IPI00347019, IPI00132575, IPI00284242, IPI00622240, IPI00225761, IPI00135475, IPI00649955, IPI00113377, IPI003471…	401	1919	12504	1.31618	0.883818	0.0596496	8.46357
GOTERM_MF_FAT	GO:0000166~nucleotide binding	81	15.3119	0.00363998	IPI00395067, IPI00844650, IPI00120225, IPI00225915, IPI00119517, IPI00120045, IPI00453582, IPI00120222, IPI00222589, IPI00330385, IPI00129112, IPI00416163, IPI00122257, IPI00313525, IPI00515687, IPI00461536, IPI00125667, IPI00122412, IPI00110280, IPI00471120, IPI00421137, IPI00108085, IPI00129198, IPI00129682, IPI00129915, IPI00121073, IPI00108870, IPI00130442, IPI00676914, IPI00277554, IPI001135…	367	2183	13288	1.34346	0.80621	0.0974771	5.04191
GOTERM_BP_FAT	GO:0007155~cell adhesion	70	13.2325	1.91653e-27	IPI00121378, IPI00279010, IPI00406901, IPI00123942, IPI00329927, IPI00113539, IPI00125861, IPI00719919, IPI00222589, IPI00420835, IPI00466371, IPI00132474, IPI00352163, IPI00227939, IPI00649043, IPI00131397, IPI00138209, IPI00223769, IPI00752080, IPI00128022, IPI00318626, IPI00121362, IPI00129613, IPI00177179, IPI00116921, IPI00109375, IPI00346482, IPI00129431, IPI00230262, IPI00652813, IPI001239…	364	561	13588	4.65789	3.46891e-24	3.46891e-24	3.25671e-24
GOTERM_BP_FAT	GO:0022610~biological adhesion	70	13.2325	2.13546e-27	IPI00121378, IPI00279010, IPI00406901, IPI00123942, IPI00329927, IPI00113539, IPI00125861, IPI00719919, IPI00222589, IPI00420835, IPI00466371, IPI00132474, IPI00352163, IPI00227939, IPI00649043, IPI00131397, IPI00138209, IPI00223769, IPI00752080, IPI00128022, IPI00318626, IPI00121362, IPI00129613, IPI00177179, IPI00116921, IPI00109375, IPI00346482, IPI00129431, IPI00230262, IPI00652813, IPI001239…	364	562	13588	4.6496	3.86517e-24	1.93259e-24	3.62873e-24
GOTERM_CC_FAT	GO:0005856~cytoskeleton	52	9.82987	0.00630489	IPI00828816, IPI00110438, IPI00380953, IPI00125861, IPI00315225, IPI00284246, IPI00309481, IPI00125143, IPI00463074, IPI00421137, IPI00315948, IPI00347019, IPI00132575, IPI00284242, IPI00622240, IPI00225761, IPI00135475, IPI00649955, IPI00347110, IPI00131086, IPI00113563, IPI00676959, IPI00122273, IPI00420312, IPI00336929, IPI00624876, IPI00323800, IPI00347096, IPI00320259, IPI00622946, IPI006257…	401	1122	12504	1.44516	0.875966	0.059542	8.21733
GOTERM_MF_FAT	GO:0005524~ATP binding	51	9.64083	0.0519513	IPI00844650, IPI00120225, IPI00119517, IPI00120222, IPI00120045, IPI00222589, IPI00330385, IPI00129112, IPI00416163, IPI00313525, IPI00125667, IPI00122412, IPI00421137, IPI00471120, IPI00129198, IPI00129682, IPI00129915, IPI00108870, IPI00130442, IPI00676914, IPI00277554, IPI00129431, IPI00113563, IPI00454114, IPI00229310, IPI00130549, IPI00623382, IPI00316088, IPI00129220, IPI00130014, IPI003108…	367	1443	13288	1.27967	1	0.516881	53.0865
GOTERM_MF_FAT	GO:0032559~adenyl ribonucleotide binding	51	9.64083	0.061427	IPI00844650, IPI00120225, IPI00119517, IPI00120222, IPI00120045, IPI00222589, IPI00330385, IPI00129112, IPI00416163, IPI00313525, IPI00125667, IPI00122412, IPI00421137, IPI00471120, IPI00129198, IPI00129682, IPI00129915, IPI00108870, IPI00130442, IPI00676914, IPI00277554, IPI00129431, IPI00113563, IPI00454114, IPI00229310, IPI00130549, IPI00623382, IPI00316088, IPI00129220, IPI00130014, IPI003108…	367	1460	13288	1.26477	1	0.527976	59.3177
GOTERM_CC_FAT	GO:0031226~intrinsic to plasma membrane	45	8.50662	1.96501e-08	IPI00279010, IPI00620432, IPI00844650, IPI00469227, IPI00120222, IPI00420835, IPI00403763, IPI00416163, IPI00466371, IPI00114810, IPI00113022, IPI00132474, IPI00227939, IPI00129198, IPI00131397, IPI00129915, IPI00752080, IPI00108870, IPI00130442, IPI00128022, IPI00322561, IPI00129613, IPI00116921, IPI00129431, IPI00467908, IPI00266264, IPI00122522, IPI00120769, IPI00129220, IPI00130117, IPI002295…	401	552	12504	2.54201	6.48451e-06	1.08076e-06	2.66398e-05
GOTERM_CC_FAT	GO:0009986~cell surface	44	8.31758	1.20311e-16	IPI00121378, IPI00134585, IPI00467377, IPI00138061, IPI00133725, IPI00469227, IPI00323571, IPI00420835, IPI00129253, IPI00403763, IPI00322234, IPI00466371, IPI00222709, IPI00113022, IPI00117572, IPI00109996, IPI00223769, IPI00752080, IPI00469218, IPI00116921, IPI00136382, IPI00467908, IPI00266264, IPI00406434, IPI00122971, IPI00122973, IPI00415609, IPI00322712, IPI00137336, IPI00312407, IPI004209…	401	305	12504	4.49839	3.66374e-14	1.83187e-14	1.55431e-13
GOTERM_CC_FAT	GO:0044421~extracellular region part	44	8.31758	0.000277255	IPI00230427, IPI00112485, IPI00133725, IPI00329872, IPI00469227, IPI00113539, IPI00323571, IPI00719919, IPI00785217, IPI00131695, IPI00403763, IPI00222709, IPI00776230, IPI00352163, IPI00132287, IPI00321190, IPI00153809, IPI00132067, IPI00122273, IPI00652813, IPI00230262, IPI00406434, IPI00406603, IPI00653515, IPI00131091, IPI00415609, IPI00322712, IPI00312407, IPI00137336, IPI00381630, IPI002295…	401	774	12504	1.77262	0.0874449	0.00434799	0.375224
GOTERM_CC_FAT	GO:0005887~integral to plasma membrane	43	8.12854	5.27329e-08	IPI00279010, IPI00620432, IPI00844650, IPI00469227, IPI00120222, IPI00420835, IPI00403763, IPI00416163, IPI00466371, IPI00114810, IPI00132474, IPI00227939, IPI00129198, IPI00131397, IPI00129915, IPI00752080, IPI00108870, IPI00130442, IPI00128022, IPI00322561, IPI00129613, IPI00116921, IPI00129431, IPI00467908, IPI00266264, IPI00122522, IPI00120769, IPI00129220, IPI00130117, IPI00229516, IPI001336…	401	531	12504	2.5251	1.74017e-05	2.48598e-06	7.14905e-05
GOTERM_CC_FAT	GO:0044430~cytoskeletal part	41	7.75047	0.00180786	IPI00828816, IPI00136972, IPI00625729, IPI00110438, IPI00380953, IPI00125861, IPI00123365, IPI00315225, IPI00284246, IPI00125143, IPI00463074, IPI00135239, IPI00137658, IPI00421137, IPI00315948, IPI00312067, IPI00347019, IPI00222228, IPI00284242, IPI00622240, IPI00221797, IPI00462140, IPI00225761, IPI00139301, IPI00649955, IPI00761751, IPI00117269, IPI00828338, IPI00347110, IPI00125895, IPI001310…	401	774	12504	1.65176	0.449613	0.0184874	2.42331
GOTERM_MF_FAT	GO:0005509~calcium ion binding	39	7.3724	0.00174042	IPI00620432, IPI00134585, IPI00133725, IPI00123942, IPI00120245, IPI00230013, IPI00115976, IPI00649102, IPI00129304, IPI00719919, IPI00785217, IPI00154057, IPI00420835, IPI00119063, IPI00331413, IPI00466371, IPI00620873, IPI00227939, IPI00131397, IPI00649043, IPI00129356, IPI00138209, IPI00752080, IPI00138180, IPI00129663, IPI00323134, IPI00118413, IPI00128022, IPI00318626, IPI00132067, IPI003225…	367	840	13288	1.68104	0.543364	0.0632347	2.44099
GOTERM_BP_FAT	GO:0042127~regulation of cell proliferation	36	6.80529	1.0622e-06	IPI00230427, IPI00112485, IPI00133646, IPI00270376, IPI00626433, IPI00314681, IPI00120590, IPI00125861, IPI00128462, IPI00281011, IPI00119299, IPI00316857, IPI00229604, IPI00132474, IPI00117572, IPI00131476, IPI00108085, IPI00312067, IPI00132287, IPI00320420, IPI00331492, IPI00227797, IPI00138180, IPI00121190, IPI00322561, IPI00420312, IPI00662196, IPI00467908, IPI00131130, IPI00130549, IPI007551…	364	538	13588	2.4979	0.00192074	0.000137318	0.00180496
GOTERM_BP_FAT	GO:0006796~phosphate metabolic process	36	6.80529	0.00938073	IPI00125460, IPI00112485, IPI00626433, IPI00844650, IPI00120225, IPI00406794, IPI00120590, IPI00649102, IPI00119517, IPI00120222, IPI00128462, IPI00222589, IPI00129112, IPI00123040, IPI00416163, IPI00608063, IPI00128358, IPI00129198, IPI00129682, IPI00121254, IPI00229935, IPI00108870, IPI00130442, IPI00121190, IPI00110264, IPI00113563, IPI00129431, IPI00125493, IPI00131130, IPI00130549, IPI001146…	364	866	13588	1.55181	1	0.167592	14.799
GOTERM_BP_FAT	GO:0006793~phosphorus metabolic process	36	6.80529	0.00938073	IPI00125460, IPI00112485, IPI00626433, IPI00844650, IPI00120225, IPI00406794, IPI00120590, IPI00649102, IPI00119517, IPI00120222, IPI00128462, IPI00222589, IPI00129112, IPI00123040, IPI00416163, IPI00608063, IPI00128358, IPI00129198, IPI00129682, IPI00121254, IPI00229935, IPI00108870, IPI00130442, IPI00121190, IPI00110264, IPI00113563, IPI00129431, IPI00125493, IPI00131130, IPI00130549, IPI001146…	364	866	13588	1.55181	1	0.167592	14.799
GOTERM_BP_FAT	GO:0016337~cell-cell adhesion	35	6.61626	7.22566e-16	IPI00229517, IPI00123942, IPI00469123, IPI00406778, IPI00115976, IPI00125861, IPI00154057, IPI00420835, IPI00331413, IPI00230205, IPI00620873, IPI00338880, IPI00322447, IPI00131397, IPI00649043, IPI00138209, IPI00138180, IPI00129663, IPI00323134, IPI00128022, IPI00318626, IPI00115762, IPI00110264, IPI00177179, IPI00129613, IPI00109375, IPI00129431, IPI00346482, IPI00874921, IPI00471187, IPI002279…	364	236	13588	5.53618	1.40665e-12	4.68847e-13	1.32117e-12
GOTERM_BP_FAT	GO:0006928~cell motion	35	6.61626	2.51746e-10	IPI00121378, IPI00134585, IPI00381630, IPI00133725, IPI00626433, IPI00406778, IPI00329927, IPI00120590, IPI00126090, IPI00313884, IPI00420835, IPI00284246, IPI00331413, IPI00230205, IPI00114810, IPI00466371, IPI00620873, IPI00463074, IPI00623506, IPI00338880, IPI00132474, IPI00221791, IPI00421137, IPI00129198, IPI00131397, IPI00132287, IPI00284242, IPI00108870, IPI00130442, IPI00323134, IPI001211…	364	367	13588	3.56005	4.55661e-07	9.11322e-08	4.27787e-07
GOTERM_CC_FAT	GO:0009897~external side of plasma membrane	35	6.61626	2.1988e-15	IPI00121378, IPI00134585, IPI00467377, IPI00420955, IPI00138061, IPI00133725, IPI00133646, IPI00406778, IPI00120245, IPI00469227, IPI00314681, IPI00323571, IPI00115976, IPI00120590, IPI00114842, IPI00420835, IPI00322234, IPI00129253, IPI00331413, IPI00119063, IPI00466371, IPI00620873, IPI00113022, IPI00222709, IPI00117572, IPI00109996, IPI00331492, IPI00227797, IPI00223769, IPI00752080, IPI004692…	401	206	12504	5.29792	7.32747e-13	1.83187e-13	3.0087e-12
GOTERM_MF_FAT	GO:0005198~structural molecule activity	35	6.61626	9.53378e-08	IPI00828816, IPI00137938, IPI00625729, IPI00329872, IPI00395157, IPI00125861, IPI00120671, IPI00849155, IPI00309481, IPI00131476, IPI00137658, IPI00347019, IPI00222228, IPI00622240, IPI00221797, IPI00462140, IPI00118413, IPI00139301, IPI00113377, IPI00117269, IPI00347110, IPI00117828, IPI00676959, IPI00420312, IPI00662196, IPI00230262, IPI00403406, IPI00110918, IPI00124800, IPI00346834, IPI001313…	367	450	13288	2.81611	4.29011e-05	2.14508e-05	0.000135255
GOTERM_MF_FAT	GO:0003723~RNA binding	34	6.42722	0.000930383	IPI00115506, IPI00395067, IPI00169984, IPI00225915, IPI00121676, IPI00849155, IPI00453582, IPI00126804, IPI00457575, IPI00380641, IPI00515687, IPI00226404, IPI00229604, IPI00125667, IPI00461536, IPI00322263, IPI00110280, IPI00330146, IPI00108085, IPI00121073, IPI00153750, IPI00229571, IPI00323319, IPI00221714, IPI00136169, IPI00406492, IPI00274747, IPI00132462, IPI00605227, IPI00223561, IPI001222…	367	672	13288	1.83191	0.342209	0.0410216	1.31187
GOTERM_CC_FAT	GO:0042995~cell projection	33	6.23819	0.0016252	IPI00225306, IPI00121378, IPI00134585, IPI00406778, IPI00133646, IPI00329927, IPI00110438, IPI00120066, IPI00125861, IPI00119517, IPI00403763, IPI00123040, IPI00284246, IPI00230205, IPI00664442, IPI00623506, IPI00338880, IPI00277874, IPI00322447, IPI00421137, IPI00129356, IPI00121254, IPI00284242, IPI00229911, IPI00323134, IPI00115762, IPI00116921, IPI00113563, IPI00874921, IPI00118149, IPI006248…	401	575	12504	1.78958	0.415357	0.0177327	2.18096
GOTERM_BP_FAT	GO:0016310~phosphorylation	31	5.86011	0.0101456	IPI00125460, IPI00112485, IPI00844650, IPI00626433, IPI00120225, IPI00406794, IPI00120590, IPI00649102, IPI00119517, IPI00120222, IPI00128462, IPI00222589, IPI00129112, IPI00416163, IPI00128358, IPI00129198, IPI00129682, IPI00121254, IPI00108870, IPI00130442, IPI00121190, IPI00113563, IPI00129431, IPI00131130, IPI00125493, IPI00130549, IPI00755119, IPI00310916, IPI00129220, IPI00221547, IPI001300…	364	718	13588	1.61173	1	0.176579	15.91
GOTERM_CC_FAT	GO:0005615~extracellular space	31	5.86011	0.00100836	IPI00230427, IPI00112485, IPI00229517, IPI00133646, IPI00469227, IPI00323571, IPI00120066, IPI00117834, IPI00785217, IPI00131695, IPI00403763, IPI00222709, IPI00776230, IPI00132287, IPI00321190, IPI00331492, IPI00309133, IPI00153809, IPI00118413, IPI00224208, IPI00122273, IPI00662196, IPI00406434, IPI00750018, IPI00406603, IPI00653515, IPI00129831, IPI00136642, IPI00121357, IPI00131091, IPI004156…	401	511	12504	1.89167	0.283177	0.0127233	1.35842
GOTERM_BP_FAT	GO:0006468~protein amino acid phosphorylation	30	5.67108	0.00389618	IPI00112485, IPI00844650, IPI00626433, IPI00120225, IPI00406794, IPI00120590, IPI00649102, IPI00119517, IPI00120222, IPI00128462, IPI00222589, IPI00129112, IPI00416163, IPI00128358, IPI00129198, IPI00129682, IPI00121254, IPI00108870, IPI00130442, IPI00121190, IPI00113563, IPI00129431, IPI00131130, IPI00125493, IPI00130549, IPI00755119, IPI00310916, IPI00129220, IPI00221547, IPI00130014	364	640	13588	1.74983	0.999146	0.0855581	6.41839
GOTERM_CC_FAT	GO:0030054~cell junction	30	5.67108	0.000555449	IPI00270376, IPI00125861, IPI00154057, IPI00469962, IPI00420835, IPI00284246, IPI00331413, IPI00620873, IPI00463074, IPI00471243, IPI00322447, IPI00135239, IPI00125813, IPI00129356, IPI00284242, IPI00138209, IPI00138180, IPI00129663, IPI00323134, IPI00318626, IPI00121362, IPI00125895, IPI00129613, IPI00117828, IPI00109375, IPI00113563, IPI00874921, IPI00153829, IPI00471187, IPI00624876, IPI002279…	401	470	12504	1.99034	0.167523	0.00761044	0.750408
GOTERM_BP_FAT	GO:0032989~cellular component morphogenesis	28	5.29301	8.34719e-07	IPI00121378, IPI00406778, IPI00626433, IPI00329927, IPI00222589, IPI00284246, IPI00230205, IPI00623506, IPI00463074, IPI00338880, IPI00132474, IPI00131476, IPI00421137, IPI00135239, IPI00129198, IPI00131397, IPI00320420, IPI00284242, IPI00108870, IPI00130442, IPI00121190, IPI00408243, IPI00115762, IPI00109612, IPI00322561, IPI00113563, IPI00874921, IPI00118149, IPI00624876, IPI00130664, IPI006231…	364	351	13588	2.97787	0.0015097	0.00013734	0.00141841
GOTERM_BP_FAT	GO:0043009~chordate embryonic development	28	5.29301	2.43707e-05	IPI00130959, IPI00138061, IPI00844650, IPI00406794, IPI00125861, IPI00128462, IPI00222589, IPI00316857, IPI00284246, IPI00117218, IPI00132474, IPI00118948, IPI00135239, IPI00110658, IPI00284242, IPI00229523, IPI00121386, IPI00121190, IPI00318626, IPI00322561, IPI00127023, IPI00129431, IPI00128650, IPI00130549, IPI00624876, IPI00112753, IPI00129220, IPI00120572, IPI00119058	364	421	13588	2.48273	0.0431528	0.00151993	0.0414046
GOTERM_BP_FAT	GO:0009792~embryonic development ending in birth or egg hatching	28	5.29301	2.8833e-05	IPI00130959, IPI00138061, IPI00844650, IPI00406794, IPI00125861, IPI00128462, IPI00222589, IPI00316857, IPI00284246, IPI00117218, IPI00132474, IPI00118948, IPI00135239, IPI00110658, IPI00284242, IPI00229523, IPI00121386, IPI00121190, IPI00318626, IPI00322561, IPI00127023, IPI00129431, IPI00128650, IPI00130549, IPI00624876, IPI00112753, IPI00129220, IPI00120572, IPI00119058	364	425	13588	2.45937	0.05085	0.0017381	0.0489839
GOTERM_CC_FAT	GO:0000267~cell fraction	28	5.29301	0.0434426	IPI00406901, IPI00420955, IPI00406778, IPI00128034, IPI00126090, IPI00115976, IPI00119517, IPI00118674, IPI00122257, IPI00119063, IPI00623506, IPI00125667, IPI00132474, IPI00471120, IPI00265107, IPI00130758, IPI00129356, IPI00229911, IPI00129663, IPI00676914, IPI00121386, IPI00319509, IPI00115762, IPI00129613, IPI00116921, IPI00122273, IPI00380785, IPI00118149, IPI00137311, IPI00125635, IPI003495…	401	596	12504	1.46493	1	0.277982	45.2357
GOTERM_BP_FAT	GO:0000902~cell morphogenesis	26	4.91493	8.58407e-07	IPI00121378, IPI00406778, IPI00626433, IPI00329927, IPI00222589, IPI00284246, IPI00230205, IPI00623506, IPI00463074, IPI00338880, IPI00131476, IPI00421137, IPI00135239, IPI00129198, IPI00131397, IPI00320420, IPI00284242, IPI00108870, IPI00130442, IPI00121190, IPI00115762, IPI00322561, IPI00109612, IPI00113563, IPI00874921, IPI00118149, IPI00624876, IPI00130664, IPI00623114, IPI00420290	364	309	13588	3.14101	0.00155251	0.000129468	0.00145866
GOTERM_MF_FAT	GO:0004672~protein kinase activity	26	4.91493	0.0190763	IPI00844650, IPI00626433, IPI00120225, IPI00120590, IPI00119517, IPI00120222, IPI00128462, IPI00222589, IPI00129112, IPI00330385, IPI00416163, IPI00128358, IPI00129198, IPI00121254, IPI00129682, IPI00108870, IPI00130442, IPI00121190, IPI00113563, IPI00129431, IPI00131130, IPI00125493, IPI00130549, IPI00129220, IPI00221547, IPI00130014	367	583	13288	1.61472	0.999828	0.313972	23.9097
GOTERM_BP_FAT	GO:0007167~enzyme linked receptor protein signaling pathway	25	4.7259	3.17998e-07	IPI00844650, IPI00626433, IPI00120225, IPI00406794, IPI00120590, IPI00120222, IPI00128462, IPI00222589, IPI00416163, IPI00177256, IPI00128358, IPI00129198, IPI00108870, IPI00130442, IPI00121190, IPI00125895, IPI00113563, IPI00129431, IPI00130549, IPI00117983, IPI00406434, IPI00129220, IPI00221547, IPI00130114, IPI00119058, IPI00378698	364	273	13588	3.41847	0.00057541	6.39508e-05	0.000540365
GOTERM_BP_FAT	GO:0007169~transmembrane receptor protein tyrosine kinase signaling pathway	24	4.53686	1.71358e-09	IPI00626433, IPI00844650, IPI00120225, IPI00406794, IPI00120590, IPI00120222, IPI00128462, IPI00222589, IPI00416163, IPI00177256, IPI00128358, IPI00129198, IPI00108870, IPI00130442, IPI00121190, IPI00125895, IPI00129431, IPI00113563, IPI00130549, IPI00117983, IPI00406434, IPI00129220, IPI00221547, IPI00119058, IPI00378698	364	192	13588	4.66621	3.10157e-06	5.1693e-07	2.91185e-06
GOTERM_BP_FAT	GO:0060429~epithelium development	24	4.53686	1.04619e-06	IPI00120225, IPI00125861, IPI00453582, IPI00128462, IPI00222589, IPI00284246, IPI00135239, IPI00131476, IPI00321190, IPI00284242, IPI00223769, IPI00331492, IPI00121386, IPI00121190, IPI00121362, IPI00322561, IPI00122273, IPI00420312, IPI00467908, IPI00624876, IPI00131368, IPI00112753, IPI00120572, IPI00137311, IPI00553703	364	271	13588	3.30595	0.00189181	0.000145651	0.00177774
GOTERM_BP_FAT	GO:0043067~regulation of programmed cell death	24	4.53686	0.0273447	IPI00381630, IPI00112485, IPI00137938, IPI00133646, IPI00120793, IPI00323571, IPI00120590, IPI00131695, IPI00109089, IPI00137638, IPI00131476, IPI00130758, IPI00320420, IPI00129356, IPI00129682, IPI00309133, IPI00676914, IPI00318626, IPI00322561, IPI00136169, IPI00467908, IPI00130549, IPI00556741, IPI00380722, IPI00457401	364	560	13588	1.59984	1	0.339486	37.5705
GOTERM_BP_FAT	GO:0010941~regulation of cell death	24	4.53686	0.0289583	IPI00381630, IPI00112485, IPI00137938, IPI00133646, IPI00120793, IPI00323571, IPI00120590, IPI00131695, IPI00109089, IPI00137638, IPI00131476, IPI00130758, IPI00320420, IPI00129356, IPI00129682, IPI00309133, IPI00676914, IPI00318626, IPI00322561, IPI00136169, IPI00467908, IPI00130549, IPI00556741, IPI00380722, IPI00457401	364	563	13588	1.59132	1	0.346562	39.3073
GOTERM_CC_FAT	GO:0005578~proteinaceous extracellular matrix	24	4.53686	8.39398e-05	IPI00381630, IPI00133725, IPI00137938, IPI00229517, IPI00133646, IPI00329872, IPI00469227, IPI00113539, IPI00719919, IPI00115691, IPI00131695, IPI00222709, IPI00131476, IPI00352163, IPI00331492, IPI00132067, IPI00109612, IPI00122273, IPI00652813, IPI00230262, IPI00406434, IPI00750018, IPI00222188, IPI00378698, IPI00137336, IPI00553703, IPI00312407	401	297	12504	2.51976	0.0273211	0.00162816	0.113738
GOTERM_CC_FAT	GO:0031012~extracellular matrix	24	4.53686	0.000152025	IPI00381630, IPI00133725, IPI00137938, IPI00229517, IPI00133646, IPI00329872, IPI00469227, IPI00113539, IPI00719919, IPI00115691, IPI00131695, IPI00222709, IPI00131476, IPI00352163, IPI00331492, IPI00132067, IPI00109612, IPI00122273, IPI00652813, IPI00230262, IPI00406434, IPI00750018, IPI00222188, IPI00378698, IPI00137336, IPI00553703, IPI00312407	401	309	12504	2.42191	0.0489344	0.00263716	0.205906
GOTERM_CC_FAT	GO:0005626~insoluble fraction	24	4.53686	0.0817959	IPI00420955, IPI00406778, IPI00128034, IPI00126090, IPI00115976, IPI00119517, IPI00118674, IPI00122257, IPI00119063, IPI00623506, IPI00132474, IPI00471120, IPI00265107, IPI00130758, IPI00129356, IPI00129663, IPI00229911, IPI00676914, IPI00115762, IPI00129613, IPI00116921, IPI00122273, IPI00380785, IPI00118149, IPI00137311, IPI00125635, IPI00349520	401	528	12504	1.41737	1	0.400712	68.5541
GOTERM_BP_FAT	GO:0030182~neuron differentiation	23	4.34783	0.00109045	IPI00121378, IPI00620432, IPI00626433, IPI00406778, IPI00329927, IPI00284246, IPI00623506, IPI00338880, IPI00421137, IPI00129198, IPI00131397, IPI00320420, IPI00284242, IPI00108870, IPI00130442, IPI00115762, IPI00322561, IPI00109612, IPI00113563, IPI00118149, IPI00130549, IPI00624876, IPI00118931, IPI00130664, IPI00129220, IPI00420290	364	399	13588	2.15184	0.861211	0.0365747	1.83691
GOTERM_BP_FAT	GO:0042981~regulation of apoptosis	23	4.34783	0.0410035	IPI00381630, IPI00676914, IPI00112485, IPI00318626, IPI00137938, IPI00120793, IPI00133646, IPI00322561, IPI00136169, IPI00323571, IPI00467908, IPI00130549, IPI00556741, IPI00131695, IPI00109089, IPI00137638, IPI00131476, IPI00380722, IPI00130758, IPI00129682, IPI00129356, IPI00320420, IPI00457401, IPI00309133	364	553	13588	1.55259	1	0.422552	50.9069
GOTERM_CC_FAT	GO:0005624~membrane fraction	23	4.34783	0.0944983	IPI00420955, IPI00406778, IPI00128034, IPI00126090, IPI00115976, IPI00119517, IPI00118674, IPI00122257, IPI00119063, IPI00623506, IPI00132474, IPI00471120, IPI00265107, IPI00130758, IPI00129356, IPI00129663, IPI00229911, IPI00676914, IPI00115762, IPI00129613, IPI00116921, IPI00380785, IPI00118149, IPI00137311, IPI00125635, IPI00349520	401	510	12504	1.40625	1	0.442872	73.9659
GOTERM_BP_FAT	GO:0007156~homophilic cell adhesion	22	4.15879	3.89226e-12	IPI00406778, IPI00123942, IPI00154057, IPI00322447, IPI00131397, IPI00649043, IPI00138209, IPI00138180, IPI00129663, IPI00323134, IPI00128022, IPI00318626, IPI00115762, IPI00129613, IPI00110264, IPI00109375, IPI00346482, IPI00874921, IPI00471187, IPI00109340, IPI00623114, IPI00420290, IPI00123831, IPI00553703, IPI00115793	364	117	13588	7.01925	7.04492e-09	1.76123e-09	6.61396e-09
GOTERM_BP_FAT	GO:0048729~tissue morphogenesis	22	4.15879	1.65978e-06	IPI00121386, IPI00121190, IPI00322561, IPI00120225, IPI00122273, IPI00125861, IPI00467908, IPI00453582, IPI00128462, IPI00624876, IPI00222589, IPI00131368, IPI00284246, IPI00117218, IPI00112753, IPI00129220, IPI00120572, IPI00137311, IPI00135239, IPI00284242, IPI00331492, IPI00223769, IPI00553703	364	238	13588	3.45064	0.0029997	0.000176702	0.00282039
GOTERM_BP_FAT	GO:0035295~tube development	22	4.15879	8.46122e-06	IPI00667018, IPI00127989, IPI00121386, IPI00318626, IPI00133725, IPI00322561, IPI00844650, IPI00122273, IPI00125861, IPI00128462, IPI00624876, IPI00222589, IPI00130549, IPI00284246, IPI00230205, IPI00112753, IPI00120572, IPI00130988, IPI00135239, IPI00284242, IPI00331492, IPI00420290, IPI00223769	364	264	13588	3.11081	0.0151982	0.000612407	0.014377
GOTERM_BP_FAT	GO:0030030~cell projection organization	22	4.15879	0.000137171	IPI00121378, IPI00626433, IPI00406778, IPI00329927, IPI00313479, IPI00420835, IPI00284246, IPI00331413, IPI00620873, IPI00623506, IPI00338880, IPI00421137, IPI00129198, IPI00131397, IPI00320420, IPI00284242, IPI00108870, IPI00130442, IPI00115762, IPI00322561, IPI00109612, IPI00113563, IPI00118149, IPI00130549, IPI00624876, IPI00227969, IPI00130664, IPI00420290	364	319	13588	2.57446	0.219871	0.0065128	0.232835
GOTERM_BP_FAT	GO:0048666~neuron development	21	3.96975	0.000115913	IPI00130442, IPI00121378, IPI00115762, IPI00109612, IPI00322561, IPI00406778, IPI00626433, IPI00329927, IPI00113563, IPI00118149, IPI00624876, IPI00130549, IPI00284246, IPI00118931, IPI00130664, IPI00623506, IPI00338880, IPI00421137, IPI00129198, IPI00131397, IPI00320420, IPI00284242, IPI00420290, IPI00108870	364	292	13588	2.68467	0.189266	0.00597678	0.196786
GOTERM_BP_FAT	GO:0048598~embryonic morphogenesis	21	3.96975	0.00160163	IPI00121386, IPI00322561, IPI00127023, IPI00129431, IPI00125861, IPI00467908, IPI00128650, IPI00453582, IPI00128462, IPI00624876, IPI00222589, IPI00130549, IPI00284246, IPI00117218, IPI00112753, IPI00129220, IPI00120572, IPI00135239, IPI00119058, IPI00132287, IPI00133880, IPI00284242	364	359	13588	2.18363	0.945047	0.0479846	2.68703
GOTERM_BP_FAT	GO:0002009~morphogenesis of an epithelium	20	3.78072	1.85115e-07	IPI00121386, IPI00121190, IPI00322561, IPI00120225, IPI00122273, IPI00125861, IPI00467908, IPI00453582, IPI00128462, IPI00624876, IPI00222589, IPI00131368, IPI00284246, IPI00112753, IPI00120572, IPI00137311, IPI00135239, IPI00284242, IPI00331492, IPI00223769, IPI00553703	364	173	13588	4.31557	0.000335002	4.78643e-05	0.000314561
GOTERM_BP_FAT	GO:0032990~cell part morphogenesis	20	3.78072	4.13794e-06	IPI00130442, IPI00121378, IPI00408243, IPI00115762, IPI00109612, IPI00322561, IPI00406778, IPI00626433, IPI00329927, IPI00113563, IPI00118149, IPI00624876, IPI00284246, IPI00130664, IPI00623506, IPI00338880, IPI00421137, IPI00129198, IPI00131397, IPI00320420, IPI00284242, IPI00420290, IPI00108870	364	212	13588	3.52167	0.00746171	0.000374414	0.00703127
GOTERM_BP_FAT	GO:0031175~neuron projection development	20	3.78072	6.22784e-06	IPI00130442, IPI00121378, IPI00115762, IPI00109612, IPI00322561, IPI00406778, IPI00626433, IPI00329927, IPI00113563, IPI00118149, IPI00624876, IPI00130549, IPI00284246, IPI00130664, IPI00623506, IPI00338880, IPI00421137, IPI00129198, IPI00131397, IPI00320420, IPI00284242, IPI00420290, IPI00108870	364	218	13588	3.42474	0.0112091	0.000512252	0.0105823
GOTERM_BP_FAT	GO:0016044~membrane organization	20	3.78072	0.000132448	IPI00420955, IPI00120245, IPI00116921, IPI00126090, IPI00125861, IPI00129304, IPI00785217, IPI00129253, IPI00406434, IPI00119063, IPI00338880, IPI00225533, IPI00776230, IPI00653515, IPI00221791, IPI00124830, IPI00129831, IPI00133798, IPI00129356, IPI00121254, IPI00349520, IPI00752080, IPI00322712, IPI00378698	364	272	13588	2.74483	0.213173	0.00663751	0.224828
GOTERM_BP_FAT	GO:0043933~macromolecular complex subunit organization	20	3.78072	0.00470255	IPI00318626, IPI00130959, IPI00120793, IPI00221714, IPI00120225, IPI00116921, IPI00110438, IPI00113563, IPI00323571, IPI00131130, IPI00128702, IPI00153400, IPI00330385, IPI00112822, IPI00406434, IPI00284246, IPI00128358, IPI00132452, IPI00122412, IPI00109996, IPI00331597, IPI00284242, IPI00378698	364	367	13588	2.03431	0.999803	0.0999721	7.6974
GOTERM_BP_FAT	GO:0008219~cell death	20	3.78072	0.0865678	IPI00229571, IPI00133374, IPI00112948, IPI00676914, IPI00137938, IPI00221714, IPI00136169, IPI00120590, IPI00330240, IPI00556741, IPI00109089, IPI00111004, IPI00132462, IPI00137638, IPI00322447, IPI00380722, IPI00108085, IPI00130758, IPI00320420, IPI00453851, IPI00457401	364	507	13588	1.47257	1	0.603835	78.5325
GOTERM_CC_FAT	GO:0005911~cell-cell junction	20	3.78072	2.74802e-06	IPI00318626, IPI00121362, IPI00125895, IPI00270376, IPI00129613, IPI00117828, IPI00109375, IPI00125861, IPI00471187, IPI00154057, IPI00420835, IPI00227969, IPI00331413, IPI00620873, IPI00109340, IPI00463074, IPI00471243, IPI00322447, IPI00135239, IPI00125813, IPI00138209, IPI00138180, IPI00129663, IPI00115793	401	173	12504	3.60486	0.000906436	7.55677e-05	0.00372545
GOTERM_MF_FAT	GO:0008092~cytoskeletal protein binding	20	3.78072	0.0209509	IPI00135475, IPI00649955, IPI00828338, IPI00395157, IPI00336929, IPI00136382, IPI00120249, IPI00125493, IPI00624876, IPI00469962, IPI00403406, IPI00284246, IPI00309481, IPI00125143, IPI00463074, IPI00338880, IPI00135239, IPI00320259, IPI00312067, IPI00115450, IPI00622946, IPI00132575, IPI00284242, IPI00227267	367	414	13288	1.74913	0.999927	0.327668	25.9469
GOTERM_BP_FAT	GO:0048812~neuron projection morphogenesis	19	3.59168	1.12393e-06	IPI00130442, IPI00121378, IPI00115762, IPI00109612, IPI00322561, IPI00406778, IPI00626433, IPI00329927, IPI00113563, IPI00118149, IPI00624876, IPI00284246, IPI00130664, IPI00623506, IPI00338880, IPI00421137, IPI00129198, IPI00131397, IPI00320420, IPI00284242, IPI00420290, IPI00108870	364	176	13588	4.02991	0.00203225	0.000127136	0.00190985
GOTERM_BP_FAT	GO:0048858~cell projection morphogenesis	19	3.59168	8.05136e-06	IPI00130442, IPI00121378, IPI00115762, IPI00109612, IPI00322561, IPI00406778, IPI00626433, IPI00329927, IPI00113563, IPI00118149, IPI00624876, IPI00284246, IPI00130664, IPI00623506, IPI00338880, IPI00421137, IPI00129198, IPI00131397, IPI00320420, IPI00284242, IPI00420290, IPI00108870	364	202	13588	3.51121	0.0144673	0.000607025	0.0136806
GOTERM_BP_FAT	GO:0000904~cell morphogenesis involved in differentiation	19	3.59168	1.56152e-05	IPI00130442, IPI00121378, IPI00115762, IPI00109612, IPI00322561, IPI00406778, IPI00626433, IPI00329927, IPI00113563, IPI00118149, IPI00624876, IPI00284246, IPI00130664, IPI00623506, IPI00338880, IPI00131476, IPI00421137, IPI00129198, IPI00131397, IPI00284242, IPI00420290, IPI00108870	364	212	13588	3.34558	0.027868	0.00104626	0.0265312
GOTERM_BP_FAT	GO:0001944~vasculature development	19	3.59168	0.000137128	IPI00323134, IPI00134585, IPI00319509, IPI00133725, IPI00329872, IPI00322561, IPI00120245, IPI00128034, IPI00323571, IPI00127023, IPI00113563, IPI00128462, IPI00130549, IPI00230205, IPI00129220, IPI00131476, IPI00130988, IPI00227939, IPI00138180, IPI00752080	364	250	13588	2.83705	0.219811	0.00668617	0.232764
GOTERM_BP_FAT	GO:0016192~vesicle-mediated transport	19	3.59168	0.0754791	IPI00112948, IPI00420955, IPI00120245, IPI00116921, IPI00129304, IPI00785217, IPI00129253, IPI00322193, IPI00132397, IPI00119063, IPI00225533, IPI00776230, IPI00653515, IPI00221791, IPI00124830, IPI00129831, IPI00133798, IPI00129356, IPI00121254, IPI00349520, IPI00752080, IPI00322712	364	466	13588	1.52203	1	0.572836	73.647
GOTERM_BP_FAT	GO:0006955~immune response	19	3.59168	0.0813741	IPI00230427, IPI00109966, IPI00133374, IPI00381630, IPI00467377, IPI00136972, IPI00138061, IPI00314681, IPI00125861, IPI00114842, IPI00129304, IPI00316857, IPI00322234, IPI00113022, IPI00322447, IPI00122973, IPI00124830, IPI00312067, IPI00109996, IPI00131091, IPI00227797	364	471	13588	1.50587	1	0.594925	76.3613
GOTERM_BP_FAT	GO:0012501~programmed cell death	19	3.59168	0.0839623	IPI00229571, IPI00133374, IPI00112948, IPI00676914, IPI00137938, IPI00221714, IPI00136169, IPI00120590, IPI00330240, IPI00556741, IPI00109089, IPI00111004, IPI00132462, IPI00137638, IPI00322447, IPI00380722, IPI00108085, IPI00130758, IPI00453851, IPI00457401	364	473	13588	1.4995	1	0.598384	77.4679
GOTERM_CC_FAT	GO:0005882~intermediate filament	19	3.59168	3.59764e-07	IPI00828816, IPI00139301, IPI00117269, IPI00625729, IPI00347110, IPI00676959, IPI00420312, IPI00346834, IPI00124800, IPI00131368, IPI00124945, IPI00347096, IPI00323800, IPI00137658, IPI00347019, IPI00222228, IPI00221797, IPI00622240, IPI00462140	401	137	12504	4.32452	0.000118715	1.31913e-05	0.000487734
GOTERM_CC_FAT	GO:0045111~intermediate filament cytoskeleton	19	3.59168	4.99466e-07	IPI00828816, IPI00139301, IPI00117269, IPI00625729, IPI00347110, IPI00676959, IPI00420312, IPI00346834, IPI00124800, IPI00131368, IPI00124945, IPI00347096, IPI00323800, IPI00137658, IPI00347019, IPI00222228, IPI00221797, IPI00622240, IPI00462140	401	140	12504	4.23185	0.00016481	1.64822e-05	0.000677129
GOTERM_MF_FAT	GO:0004713~protein tyrosine kinase activity	19	3.59168	6.12631e-07	IPI00130442, IPI00121190, IPI00626433, IPI00844650, IPI00120225, IPI00120590, IPI00113563, IPI00129431, IPI00120222, IPI00128462, IPI00222589, IPI00130549, IPI00416163, IPI00128358, IPI00129220, IPI00221547, IPI00129198, IPI00121254, IPI00108870	367	164	13288	4.19472	0.000275646	9.18904e-05	0.000869134
GOTERM_BP_FAT	GO:0007409~axonogenesis	18	3.40265	1.70327e-06	IPI00130442, IPI00121378, IPI00115762, IPI00109612, IPI00322561, IPI00406778, IPI00626433, IPI00329927, IPI00113563, IPI00118149, IPI00624876, IPI00284246, IPI00130664, IPI00623506, IPI00338880, IPI00421137, IPI00129198, IPI00131397, IPI00284242, IPI00420290, IPI00108870	364	163	13588	4.12229	0.00307817	0.000171258	0.00289428
GOTERM_BP_FAT	GO:0048667~cell morphogenesis involved in neuron differentiation	18	3.40265	7.68094e-06	IPI00130442, IPI00121378, IPI00115762, IPI00109612, IPI00322561, IPI00406778, IPI00626433, IPI00329927, IPI00113563, IPI00118149, IPI00624876, IPI00284246, IPI00130664, IPI00623506, IPI00338880, IPI00421137, IPI00129198, IPI00131397, IPI00284242, IPI00420290, IPI00108870	364	182	13588	3.69195	0.0138064	0.000604276	0.0130512
GOTERM_BP_FAT	GO:0001568~blood vessel development	18	3.40265	0.000305121	IPI00323134, IPI00134585, IPI00319509, IPI00133725, IPI00329872, IPI00322561, IPI00120245, IPI00128034, IPI00127023, IPI00113563, IPI00323571, IPI00128462, IPI00130549, IPI00129220, IPI00131476, IPI00130988, IPI00227939, IPI00138180, IPI00752080	364	244	13588	2.75383	0.424406	0.0127633	0.517222
GOTERM_BP_FAT	GO:0048870~cell motility	18	3.40265	0.00166954	IPI00323134, IPI00381630, IPI00134585, IPI00121190, IPI00133725, IPI00177179, IPI00116921, IPI00120590, IPI00126090, IPI00113563, IPI00128650, IPI00313884, IPI00420835, IPI00227969, IPI00331413, IPI00114810, IPI00466371, IPI00620873, IPI00463074, IPI00132474, IPI00129754, IPI00132287	364	284	13588	2.36597	0.951413	0.0476099	2.79945
GOTERM_BP_FAT	GO:0008284~positive regulation of cell proliferation	18	3.40265	0.00166954	IPI00121190, IPI00133646, IPI00322561, IPI00314681, IPI00120590, IPI00125861, IPI00662196, IPI00128462, IPI00130549, IPI00281011, IPI00119299, IPI00310916, IPI00132474, IPI00117572, IPI00131476, IPI00108085, IPI00320420, IPI00415609, IPI00227797	364	284	13588	2.36597	0.951413	0.0476099	2.79945
GOTERM_BP_FAT	GO:0051674~localization of cell	18	3.40265	0.00166954	IPI00323134, IPI00381630, IPI00134585, IPI00121190, IPI00133725, IPI00177179, IPI00116921, IPI00120590, IPI00126090, IPI00113563, IPI00128650, IPI00313884, IPI00420835, IPI00227969, IPI00331413, IPI00114810, IPI00466371, IPI00620873, IPI00463074, IPI00132474, IPI00129754, IPI00132287	364	284	13588	2.36597	0.951413	0.0476099	2.79945
GOTERM_MF_FAT	GO:0004714~transmembrane receptor protein tyrosine kinase activity	18	3.40265	7.69061e-14	IPI00130442, IPI00121190, IPI00626433, IPI00844650, IPI00120225, IPI00120590, IPI00129431, IPI00120222, IPI00128462, IPI00222589, IPI00130549, IPI00416163, IPI00128358, IPI00129220, IPI00221547, IPI00129198, IPI00121254, IPI00108870	367	56	13288	11.638	3.46223e-11	3.46223e-11	1.09157e-10
GOTERM_BP_FAT	GO:0035239~tube morphogenesis	17	3.21361	1.39079e-05	IPI00667018, IPI00121386, IPI00318626, IPI00133725, IPI00322561, IPI00122273, IPI00125861, IPI00128462, IPI00624876, IPI00222589, IPI00284246, IPI00230205, IPI00112753, IPI00120572, IPI00135239, IPI00284242, IPI00331492, IPI00223769	364	171	13588	3.71114	0.0248592	0.000967739	0.0236307
GOTERM_BP_FAT	GO:0016477~cell migration	17	3.21361	0.000737904	IPI00323134, IPI00134585, IPI00121190, IPI00133725, IPI00177179, IPI00116921, IPI00120590, IPI00126090, IPI00113563, IPI00128650, IPI00313884, IPI00420835, IPI00227969, IPI00331413, IPI00114810, IPI00466371, IPI00620873, IPI00463074, IPI00132474, IPI00129754, IPI00132287	364	240	13588	2.64418	0.737131	0.0274516	1.24653
GOTERM_BP_FAT	GO:0008283~cell proliferation	17	3.21361	0.000999056	IPI00667018, IPI00127989, IPI00153750, IPI00134585, IPI00130959, IPI00133725, IPI00137938, IPI00136169, IPI00116921, IPI00120590, IPI00649102, IPI00125861, IPI00128462, IPI00316857, IPI00230205, IPI00130200, IPI00349520	364	247	13588	2.56925	0.836214	0.0341939	1.68418
GOTERM_BP_FAT	GO:0001701~in utero embryonic development	17	3.21361	0.00223785	IPI00121190, IPI00318626, IPI00130959, IPI00138061, IPI00322561, IPI00844650, IPI00406794, IPI00127023, IPI00128462, IPI00130549, IPI00316857, IPI00117218, IPI00118948, IPI00132474, IPI00110658, IPI00119058, IPI00229523	364	267	13588	2.3768	0.982665	0.0570752	3.73543
GOTERM_BP_FAT	GO:0007010~cytoskeleton organization	17	3.21361	0.0144829	IPI00135475, IPI00649955, IPI00828338, IPI00125895, IPI00395157, IPI00110438, IPI00113563, IPI00125861, IPI00874921, IPI00624876, IPI00403406, IPI00284246, IPI00131368, IPI00309481, IPI00323800, IPI00132474, IPI00135239, IPI00320259, IPI00221791, IPI00623114, IPI00284242, IPI00227267	364	326	13588	1.94664	1	0.232071	21.9565
GOTERM_CC_FAT	GO:0070161~anchoring junction	17	3.21361	1.84422e-06	IPI00323134, IPI00318626, IPI00125895, IPI00270376, IPI00109375, IPI00113563, IPI00125861, IPI00624876, IPI00471187, IPI00469962, IPI00420835, IPI00284246, IPI00227969, IPI00331413, IPI00620873, IPI00109340, IPI00463074, IPI00135239, IPI00138209, IPI00284242, IPI00115793	401	123	12504	4.30971	0.00060841	5.53253e-05	0.00250021
GOTERM_CC_FAT	GO:0016323~basolateral plasma membrane	17	3.21361	1.11018e-05	IPI00225306, IPI00121190, IPI00318626, IPI00121550, IPI00125895, IPI00126090, IPI00113563, IPI00125861, IPI00380785, IPI00119517, IPI00624876, IPI00313479, IPI00420835, IPI00284246, IPI00227969, IPI00331413, IPI00620873, IPI00664442, IPI00115558, IPI00322447, IPI00284242, IPI00223769	401	141	12504	3.75954	0.0036569	0.000261652	0.0150497
GOTERM_CC_FAT	GO:0031225~anchored to membrane	17	3.21361	0.00101263	IPI00153809, IPI00134743, IPI00120793, IPI00469227, IPI00114842, IPI00322234, IPI00129519, IPI00122257, IPI00321222, IPI00222709, IPI00113022, IPI00122971, IPI00316088, IPI00169699, IPI00125635, IPI00331492, IPI00312407, IPI00137336	401	207	12504	2.56084	0.284188	0.0123065	1.36414
GOTERM_CC_FAT	GO:0045202~synapse	17	3.21361	0.0509009	IPI00323134, IPI00115762, IPI00406778, IPI00125861, IPI00119517, IPI00118149, IPI00406434, IPI00284246, IPI00623506, IPI00338880, IPI00323800, IPI00132474, IPI00322447, IPI00129356, IPI00125635, IPI00284242, IPI00378698, IPI00853932, IPI00123831, IPI00108870, IPI00467429	401	319	12504	1.66174	1	0.30174	50.7495
GOTERM_BP_FAT	GO:0010324~membrane invagination	16	3.02457	0.00015991	IPI00420955, IPI00120245, IPI00116921, IPI00129304, IPI00785217, IPI00129253, IPI00119063, IPI00225533, IPI00776230, IPI00653515, IPI00221791, IPI00124830, IPI00129831, IPI00133798, IPI00121254, IPI00129356, IPI00349520, IPI00752080, IPI00322712	364	188	13588	3.17699	0.251332	0.00739456	0.271384
GOTERM_BP_FAT	GO:0006897~endocytosis	16	3.02457	0.00015991	IPI00420955, IPI00120245, IPI00116921, IPI00129304, IPI00785217, IPI00129253, IPI00119063, IPI00225533, IPI00776230, IPI00653515, IPI00221791, IPI00124830, IPI00129831, IPI00133798, IPI00121254, IPI00129356, IPI00349520, IPI00752080, IPI00322712	364	188	13588	3.17699	0.251332	0.00739456	0.271384
GOTERM_BP_FAT	GO:0003006~reproductive developmental process	16	3.02457	0.00493202	IPI00667018, IPI00133725, IPI00123942, IPI00844650, IPI00322561, IPI00136169, IPI00120225, IPI00109375, IPI00120590, IPI00129431, IPI00125861, IPI00128462, IPI00128358, IPI00108085, IPI00321190, IPI00223769	364	264	13588	2.2624	0.99987	0.101058	8.05836
GOTERM_BP_FAT	GO:0009611~response to wounding	16	3.02457	0.0465559	IPI00230427, IPI00118413, IPI00406901, IPI00118069, IPI00138061, IPI00136972, IPI00109612, IPI00420594, IPI00113539, IPI00467908, IPI00652813, IPI00322234, IPI00310916, IPI00406603, IPI00352163, IPI00136642, IPI00131091, IPI00223769	364	347	13588	1.72125	1	0.453069	55.5196
GOTERM_BP_FAT	GO:0007411~axon guidance	15	2.83554	3.13715e-07	IPI00130442, IPI00121378, IPI00115762, IPI00406778, IPI00626433, IPI00329927, IPI00118149, IPI00624876, IPI00284246, IPI00130664, IPI00623506, IPI00338880, IPI00421137, IPI00129198, IPI00131397, IPI00284242, IPI00420290, IPI00108870	364	98	13588	5.71373	0.000567663	7.09756e-05	0.000533088
GOTERM_BP_FAT	GO:0051094~positive regulation of developmental process	15	2.83554	0.00185773	IPI00112485, IPI00322561, IPI00125861, IPI00128462, IPI00130549, IPI00454115, IPI00750018, IPI00405742, IPI00229992, IPI00222090, IPI00131397, IPI00320420, IPI00123831, IPI00420290, IPI00108870	364	214	13588	2.61657	0.96546	0.0504611	3.11034
GOTERM_BP_FAT	GO:0008285~negative regulation of cell proliferation	15	2.83554	0.00283007	IPI00112485, IPI00133646, IPI00270376, IPI00626433, IPI00420312, IPI00125861, IPI00467908, IPI00131130, IPI00755119, IPI00229604, IPI00380722, IPI00312067, IPI00132287, IPI00138180, IPI00331492	364	224	13588	2.49975	0.994082	0.0678575	4.70176
GOTERM_BP_FAT	GO:0001501~skeletal system development	15	2.83554	0.0212285	IPI00112485, IPI00133725, IPI00420955, IPI00844650, IPI00329872, IPI00129431, IPI00125861, IPI00128650, IPI00230262, IPI00128462, IPI00130549, IPI00112753, IPI00129220, IPI00129682, IPI00309133	364	285	13588	1.96472	1	0.295231	30.5536
GOTERM_BP_FAT	GO:0065003~macromolecular complex assembly	15	2.83554	0.0692255	IPI00318626, IPI00221714, IPI00120793, IPI00120225, IPI00113563, IPI00131130, IPI00128702, IPI00153400, IPI00330385, IPI00112822, IPI00406434, IPI00128358, IPI00132452, IPI00122412, IPI00331597, IPI00109996, IPI00378698	364	338	13588	1.65664	1	0.555826	70.4484
GOTERM_CC_FAT	GO:0005912~adherens junction	15	2.83554	6.79268e-06	IPI00323134, IPI00318626, IPI00125895, IPI00270376, IPI00109375, IPI00113563, IPI00125861, IPI00471187, IPI00624876, IPI00469962, IPI00420835, IPI00284246, IPI00227969, IPI00331413, IPI00620873, IPI00109340, IPI00463074, IPI00135239, IPI00284242	401	106	12504	4.41255	0.00223908	0.000172415	0.00920852
GOTERM_CC_FAT	GO:0045177~apical part of cell	15	2.83554	0.00011445	IPI00225306, IPI00134585, IPI00318626, IPI00626433, IPI00110438, IPI00120066, IPI00113563, IPI00113539, IPI00652813, IPI00403763, IPI00115558, IPI00463074, IPI00664442, IPI00471243, IPI00135239, IPI00352163, IPI00119029, IPI00349520, IPI00309133	401	136	12504	3.4392	0.0370663	0.00209617	0.15505
GOTERM_CC_FAT	GO:0043005~neuron projection	15	2.83554	0.0261684	IPI00121378, IPI00115762, IPI00406778, IPI00329927, IPI00119517, IPI00118149, IPI00123040, IPI00129519, IPI00130664, IPI00623506, IPI00122971, IPI00338880, IPI00323800, IPI00322447, IPI00277874, IPI00421137, IPI00420290	401	245	12504	1.9091	0.999842	0.19219	30.197
GOTERM_MF_FAT	GO:0019904~protein domain specific binding	15	2.83554	0.000882318	IPI00133374, IPI00381630, IPI00119227, IPI00119517, IPI00624876, IPI00403406, IPI00284246, IPI00128358, IPI00309481, IPI00463074, IPI00322447, IPI00222090, IPI00221791, IPI00312067, IPI00119058, IPI00284242, IPI00349520, IPI00227267	367	192	13288	2.82868	0.327813	0.0431756	1.24449
GOTERM_MF_FAT	GO:0030246~carbohydrate binding	15	2.83554	0.0568416	IPI00118413, IPI00229517, IPI00115762, IPI00406778, IPI00323571, IPI00113539, IPI00129304, IPI00652813, IPI00128462, IPI00130549, IPI00129253, IPI00876558, IPI00122971, IPI00113869, IPI00352163, IPI00136642, IPI00623958, IPI00223769	367	317	13288	1.71327	1	0.509212	56.4054
GOTERM_BP_FAT	GO:0022604~regulation of cell morphogenesis	14	2.6465	1.74933e-06	IPI00395157, IPI00113563, IPI00113539, IPI00652813, IPI00403406, IPI00454115, IPI00230205, IPI00309481, IPI00405742, IPI00323800, IPI00229992, IPI00135239, IPI00227939, IPI00352163, IPI00131397, IPI00420290, IPI00227267, IPI00108870	364	97	13588	5.38779	0.00316128	0.000166633	0.00297255
GOTERM_BP_FAT	GO:0048514~blood vessel morphogenesis	14	2.6465	0.00258515	IPI00323134, IPI00134585, IPI00319509, IPI00133725, IPI00120245, IPI00322561, IPI00128034, IPI00113563, IPI00323571, IPI00128462, IPI00130549, IPI00129220, IPI00131476, IPI00227939, IPI00752080	364	198	13588	2.63947	0.990769	0.063	4.30325
GOTERM_CC_FAT	GO:0045095~keratin filament	14	2.6465	9.0289e-08	IPI00139301, IPI00117269, IPI00625729, IPI00347110, IPI00420312, IPI00346834, IPI00124800, IPI00131368, IPI00347096, IPI00347019, IPI00222228, IPI00221797, IPI00622240, IPI00462140	401	64	12504	6.82107	2.97949e-05	3.72442e-06	0.000122406
GOTERM_MF_FAT	GO:0003779~actin binding	14	2.6465	0.0565186	IPI00135475, IPI00649955, IPI00828338, IPI00395157, IPI00336929, IPI00125493, IPI00624876, IPI00403406, IPI00284246, IPI00309481, IPI00125143, IPI00463074, IPI00135239, IPI00312067, IPI00622946, IPI00132575, IPI00284242, IPI00227267	367	288	13288	1.76007	1	0.516756	56.1931
GOTERM_BP_FAT	GO:0007229~integrin-mediated signaling pathway	13	2.45747	7.33634e-07	IPI00381630, IPI00229516, IPI00120245, IPI00126090, IPI00113563, IPI00115976, IPI00266264, IPI00313479, IPI00420835, IPI00377953, IPI00227969, IPI00331413, IPI00466371, IPI00620873, IPI00132474, IPI00227939, IPI00130117, IPI00752080	364	76	13588	6.38534	0.001327	0.000132779	0.00124664
GOTERM_BP_FAT	GO:0051130~positive regulation of cellular component organization	13	2.45747	0.000102048	IPI00125895, IPI00125861, IPI00454115, IPI00405742, IPI00229992, IPI00320259, IPI00221791, IPI00124830, IPI00380722, IPI00131397, IPI00420290, IPI00322712, IPI00331492	364	122	13588	3.97775	0.16866	0.00541811	0.173267
GOTERM_BP_FAT	GO:0060284~regulation of cell development	13	2.45747	0.0011608	IPI00620432, IPI00112485, IPI00322561, IPI00113563, IPI00454115, IPI00406434, IPI00405742, IPI00323800, IPI00229992, IPI00131397, IPI00123831, IPI00420290, IPI00378698, IPI00108870	364	159	13588	3.05211	0.877822	0.0375019	1.95433
GOTERM_BP_FAT	GO:0009967~positive regulation of signal transduction	13	2.45747	0.00226382	IPI00381630, IPI00118413, IPI00115762, IPI00406778, IPI00120225, IPI00406794, IPI00467908, IPI00128462, IPI00130549, IPI00122971, IPI00380722, IPI00129356, IPI00415609, IPI00331492	364	172	13588	2.82143	0.983463	0.0569182	3.778
GOTERM_BP_FAT	GO:0010647~positive regulation of cell communication	13	2.45747	0.00487346	IPI00381630, IPI00118413, IPI00115762, IPI00406778, IPI00120225, IPI00406794, IPI00467908, IPI00128462, IPI00130549, IPI00122971, IPI00380722, IPI00129356, IPI00415609, IPI00331492	364	189	13588	2.56765	0.999856	0.101058	7.96637
GOTERM_BP_FAT	GO:0040008~regulation of growth	13	2.45747	0.0426121	IPI00112485, IPI00270376, IPI00113563, IPI00323571, IPI00125861, IPI00128462, IPI00130549, IPI00406434, IPI00128040, IPI00310916, IPI00320259, IPI00131397, IPI00378698, IPI00331492	364	256	13588	1.89565	1	0.430499	52.2875
GOTERM_BP_FAT	GO:0060562~epithelial tube morphogenesis	12	2.26843	0.000184734	IPI00121386, IPI00122273, IPI00125861, IPI00128462, IPI00222589, IPI00624876, IPI00284246, IPI00112753, IPI00120572, IPI00135239, IPI00284242, IPI00223769, IPI00331492	364	111	13588	4.03564	0.284232	0.00832513	0.313451
GOTERM_BP_FAT	GO:0051960~regulation of nervous system development	12	2.26843	0.0020796	IPI00620432, IPI00322561, IPI00113563, IPI00454115, IPI00406434, IPI00405742, IPI00323800, IPI00229992, IPI00131397, IPI00378698, IPI00123831, IPI00420290, IPI00108870	364	148	13588	3.02673	0.976902	0.0546865	3.47565
GOTERM_BP_FAT	GO:0043062~extracellular structure organization	12	2.26843	0.00219311	IPI00323134, IPI00844650, IPI00626433, IPI00329927, IPI00127023, IPI00113563, IPI00118149, IPI00406434, IPI00121338, IPI00623506, IPI00322447, IPI00131476, IPI00378698, IPI00467429	364	149	13588	3.00642	0.9812	0.0567646	3.66205
GOTERM_BP_FAT	GO:0030036~actin cytoskeleton organization	12	2.26843	0.00480062	IPI00135475, IPI00649955, IPI00828338, IPI00125895, IPI00395157, IPI00874921, IPI00125861, IPI00624876, IPI00403406, IPI00284246, IPI00309481, IPI00132474, IPI00135239, IPI00221791, IPI00623114, IPI00284242, IPI00227267	364	165	13588	2.71489	0.999835	0.100773	7.85183
GOTERM_BP_FAT	GO:0045597~positive regulation of cell differentiation	12	2.26843	0.00740053	IPI00112485, IPI00750018, IPI00405742, IPI00322561, IPI00229992, IPI00222090, IPI00131397, IPI00320420, IPI00454115, IPI00420290, IPI00123831, IPI00108870	364	175	13588	2.55975	0.999999	0.140208	11.8582
GOTERM_BP_FAT	GO:0030029~actin filament-based process	12	2.26843	0.00771133	IPI00135475, IPI00649955, IPI00828338, IPI00125895, IPI00395157, IPI00874921, IPI00125861, IPI00624876, IPI00403406, IPI00284246, IPI00309481, IPI00132474, IPI00135239, IPI00221791, IPI00623114, IPI00284242, IPI00227267	364	176	13588	2.5452	0.999999	0.144171	12.326
GOTERM_BP_FAT	GO:0002684~positive regulation of immune system process	12	2.26843	0.0227326	IPI00109966, IPI00118413, IPI00467377, IPI00138061, IPI00133646, IPI00314681, IPI00114842, IPI00322234, IPI00113022, IPI00310916, IPI00322447, IPI00117572, IPI00131091, IPI00227797	364	206	13588	2.17454	1	0.303663	32.345
GOTERM_CC_FAT	GO:0044420~extracellular matrix part	12	2.26843	0.000164053	IPI00137938, IPI00133646, IPI00109612, IPI00329872, IPI00122273, IPI00113539, IPI00719919, IPI00652813, IPI00406434, IPI00131695, IPI00131476, IPI00352163, IPI00222188, IPI00378698, IPI00553703	401	92	12504	4.06722	0.0527024	0.00270344	0.22218
GOTERM_CC_FAT	GO:0030424~axon	12	2.26843	0.000616654	IPI00121378, IPI00115762, IPI00406778, IPI00329927, IPI00118149, IPI00123040, IPI00130664, IPI00623506, IPI00338880, IPI00122971, IPI00323800, IPI00322447, IPI00277874, IPI00420290	401	107	12504	3.49705	0.184178	0.00810928	0.832775
GOTERM_MF_FAT	GO:0019899~enzyme binding	12	2.26843	0.0530499	IPI00323134, IPI00128358, IPI00133374, IPI00318626, IPI00125931, IPI00125895, IPI00120225, IPI00125861, IPI00131130, IPI00132575, IPI00138180, IPI00853932	367	229	13288	1.89731	1	0.513949	53.852
GOTERM_MF_FAT	GO:0016791~phosphatase activity	12	2.26843	0.0661623	IPI00134743, IPI00122257, IPI00608063, IPI00135015, IPI00110264, IPI00221493, IPI00653664, IPI00118757, IPI00312067, IPI00229935, IPI00114671, IPI00123040	367	238	13288	1.82557	1	0.53703	62.1347
GOTERM_BP_FAT	GO:0001763~morphogenesis of a branching structure	11	2.0794	0.00190711	IPI00133725, IPI00322561, IPI00137311, IPI00122273, IPI00127023, IPI00125861, IPI00119058, IPI00128462, IPI00130549, IPI00331492, IPI00223769	364	125	13588	3.28501	0.968418	0.0510042	3.19175
GOTERM_BP_FAT	GO:0050767~regulation of neurogenesis	11	2.0794	0.00284865	IPI00620432, IPI00405742, IPI00322561, IPI00229992, IPI00323800, IPI00113563, IPI00131397, IPI00454115, IPI00420290, IPI00123831, IPI00108870	364	132	13588	3.11081	0.994278	0.0673973	4.73194
GOTERM_BP_FAT	GO:0032535~regulation of cellular component size	11	2.0794	0.0112701	IPI00125143, IPI00463074, IPI00109612, IPI00310916, IPI00323800, IPI00320259, IPI00125861, IPI00380785, IPI00467908, IPI00131397, IPI00132287	364	161	13588	2.55047	1	0.190624	17.5186
GOTERM_BP_FAT	GO:0070271~protein complex biogenesis	11	2.0794	0.0840291	IPI00318626, IPI00120793, IPI00120225, IPI00113563, IPI00131130, IPI00128702, IPI00330385, IPI00406434, IPI00112822, IPI00128358, IPI00122412, IPI00109996, IPI00378698	364	227	13588	1.80893	1	0.596589	77.4958
GOTERM_BP_FAT	GO:0006461~protein complex assembly	11	2.0794	0.0840291	IPI00318626, IPI00120793, IPI00120225, IPI00113563, IPI00131130, IPI00128702, IPI00330385, IPI00406434, IPI00112822, IPI00128358, IPI00122412, IPI00109996, IPI00378698	364	227	13588	1.80893	1	0.596589	77.4958
GOTERM_CC_FAT	GO:0008305~integrin complex	11	2.0794	7.86612e-09	IPI00229516, IPI00120245, IPI00115976, IPI00126090, IPI00266264, IPI00313479, IPI00420835, IPI00377953, IPI00227969, IPI00466371, IPI00331413, IPI00620873, IPI00132474, IPI00227939, IPI00130117, IPI00752080	401	28	12504	12.2501	2.59582e-06	5.19164e-07	1.06642e-05
GOTERM_CC_FAT	GO:0043235~receptor complex	11	2.0794	0.000303652	IPI00229516, IPI00120245, IPI00115976, IPI00126090, IPI00266264, IPI00313479, IPI00420835, IPI00377953, IPI00227969, IPI00466371, IPI00331413, IPI00620873, IPI00132474, IPI00227939, IPI00130117, IPI00752080	401	83	12504	4.13256	0.095362	0.00454512	0.410881
GOTERM_CC_FAT	GO:0016324~apical plasma membrane	11	2.0794	0.00123722	IPI00225306, IPI00134585, IPI00626433, IPI00113563, IPI00120066, IPI00113539, IPI00652813, IPI00403763, IPI00115558, IPI00664442, IPI00463074, IPI00135239, IPI00352163, IPI00119029, IPI00349520	401	99	12504	3.46467	0.335376	0.0144846	1.66434
GOTERM_CC_FAT	GO:0043296~apical junction complex	11	2.0794	0.00144208	IPI00121362, IPI00463074, IPI00270376, IPI00117828, IPI00471243, IPI00109375, IPI00135239, IPI00471187, IPI00138209, IPI00138180, IPI00115793	401	101	12504	3.39606	0.37888	0.0162877	1.93744
GOTERM_CC_FAT	GO:0016327~apicolateral plasma membrane	11	2.0794	0.00167371	IPI00121362, IPI00463074, IPI00270376, IPI00117828, IPI00471243, IPI00109375, IPI00135239, IPI00471187, IPI00138209, IPI00138180, IPI00115793	401	103	12504	3.33012	0.424655	0.0176737	2.24537
GOTERM_MF_FAT	GO:0019787~small conjugating protein ligase activity	11	2.0794	0.00238011	IPI00331652, IPI00310850, IPI00317211, IPI00119227, IPI00551082, IPI00420771, IPI00169448, IPI00229310, IPI00109529, IPI00453803, IPI00133880	367	125	13288	3.18622	0.657789	0.068993	3.32418
GOTERM_MF_FAT	GO:0016881~acid-amino acid ligase activity	11	2.0794	0.0166694	IPI00331652, IPI00310850, IPI00317211, IPI00119227, IPI00551082, IPI00420771, IPI00169448, IPI00229310, IPI00109529, IPI00453803, IPI00133880	367	166	13288	2.39926	0.999481	0.290957	21.2177
GOTERM_MF_FAT	GO:0016879~ligase activity, forming carbon-nitrogen bonds	11	2.0794	0.0416026	IPI00331652, IPI00310850, IPI00317211, IPI00119227, IPI00551082, IPI00420771, IPI00169448, IPI00229310, IPI00109529, IPI00453803, IPI00133880	367	193	13288	2.06362	1	0.482823	45.2747
GOTERM_BP_FAT	GO:0007160~cell-matrix adhesion	10	1.89036	5.97365e-06	IPI00229516, IPI00125895, IPI00113539, IPI00719919, IPI00652813, IPI00266264, IPI00313479, IPI00420835, IPI00377953, IPI00227969, IPI00331413, IPI00620873, IPI00132474, IPI00221547, IPI00221791, IPI00352163	364	50	13588	7.46593	0.0107541	0.000514741	0.0101504
GOTERM_BP_FAT	GO:0031589~cell-substrate adhesion	10	1.89036	1.81922e-05	IPI00229516, IPI00125895, IPI00113539, IPI00719919, IPI00652813, IPI00266264, IPI00313479, IPI00420835, IPI00377953, IPI00227969, IPI00331413, IPI00620873, IPI00132474, IPI00221547, IPI00221791, IPI00352163	364	57	13588	6.54906	0.0323919	0.00117532	0.0309091
GOTERM_BP_FAT	GO:0030155~regulation of cell adhesion	10	1.89036	0.000904646	IPI00118413, IPI00115762, IPI00133725, IPI00133646, IPI00406778, IPI00329872, IPI00132067, IPI00313884, IPI00420835, IPI00331413, IPI00227969, IPI00620873, IPI00122973, IPI00129754, IPI00309133	364	94	13588	3.97124	0.805661	0.0322321	1.52617
GOTERM_BP_FAT	GO:0045664~regulation of neuron differentiation	10	1.89036	0.00161711	IPI00620432, IPI00405742, IPI00322561, IPI00229992, IPI00323800, IPI00113563, IPI00131397, IPI00454115, IPI00420290, IPI00108870	364	102	13588	3.65977	0.946568	0.0476497	2.71267
GOTERM_BP_FAT	GO:0001525~angiogenesis	10	1.89036	0.00937929	IPI00134585, IPI00133725, IPI00319509, IPI00120245, IPI00322561, IPI00128034, IPI00131476, IPI00113563, IPI00128462, IPI00130549, IPI00752080	364	133	13588	2.80674	1	0.169227	14.7969
GOTERM_BP_FAT	GO:0048584~positive regulation of response to stimulus	10	1.89036	0.062141	IPI00109966, IPI00118413, IPI00467377, IPI00138061, IPI00113022, IPI00322447, IPI00124830, IPI00114842, IPI00131091, IPI00131695, IPI00322234	364	186	13588	2.00697	1	0.529537	66.3845
GOTERM_BP_FAT	GO:0040007~growth	10	1.89036	0.0746914	IPI00310463, IPI00109612, IPI00322561, IPI00130988, IPI00380785, IPI00467908, IPI00132287, IPI00321190, IPI00128462, IPI00316857	364	193	13588	1.93418	1	0.573249	73.2628
GOTERM_BP_FAT	GO:0048732~gland development	10	1.89036	0.0824446	IPI00318626, IPI00121190, IPI00322561, IPI00120225, IPI00137311, IPI00122273, IPI00321190, IPI00128462, IPI00130549, IPI00223769	364	197	13588	1.89491	1	0.595638	76.825
GOTERM_CC_FAT	GO:0005604~basement membrane	10	1.89036	0.000508691	IPI00137938, IPI00133646, IPI00109612, IPI00122273, IPI00113539, IPI00719919, IPI00652813, IPI00406434, IPI00131695, IPI00131476, IPI00352163, IPI00378698, IPI00553703	401	73	12504	4.27151	0.154571	0.00727389	0.68744
GOTERM_CC_FAT	GO:0031252~cell leading edge	10	1.89036	0.00970613	IPI00323134, IPI00284246, IPI00230205, IPI00130664, IPI00113563, IPI00874921, IPI00623114, IPI00129356, IPI00624876, IPI00284242, IPI00420290, IPI00229911	401	112	12504	2.78411	0.959992	0.0855272	12.386
GOTERM_CC_FAT	GO:0016604~nuclear body	10	1.89036	0.0386811	IPI00153750, IPI00755119, IPI00515687, IPI00221714, IPI00122227, IPI00331170, IPI00121264, IPI00621973, IPI00331172, IPI00133880, IPI00269660	401	142	12504	2.19592	0.999998	0.261215	41.4222
GOTERM_MF_FAT	GO:0004842~ubiquitin-protein ligase activity	10	1.89036	0.00227571	IPI00331652, IPI00310850, IPI00317211, IPI00551082, IPI00420771, IPI00169448, IPI00229310, IPI00109529, IPI00453803, IPI00133880	367	104	13288	3.48145	0.641288	0.070614	3.18054
GOTERM_BP_FAT	GO:0016331~morphogenesis of embryonic epithelium	9	1.70132	0.00110414	IPI00284246, IPI00121386, IPI00112753, IPI00120572, IPI00135239, IPI00453582, IPI00128462, IPI00624876, IPI00222589, IPI00284242	364	78	13588	4.30727	0.864609	0.0363522	1.85976
GOTERM_BP_FAT	GO:0021915~neural tube development	9	1.70132	0.00165537	IPI00284246, IPI00121386, IPI00112753, IPI00322561, IPI00129220, IPI00120572, IPI00135239, IPI00624876, IPI00222589, IPI00284242	364	83	13588	4.0478	0.950149	0.0479704	2.77601
GOTERM_BP_FAT	GO:0022612~gland morphogenesis	9	1.70132	0.00178801	IPI00318626, IPI00121190, IPI00322561, IPI00120225, IPI00137311, IPI00122273, IPI00128462, IPI00130549, IPI00223769	364	84	13588	3.99961	0.960804	0.0501163	2.99526
GOTERM_BP_FAT	GO:0030324~lung development	9	1.70132	0.0097606	IPI00127989, IPI00230205, IPI00133725, IPI00322561, IPI00844650, IPI00130988, IPI00122273, IPI00128462, IPI00130549	364	111	13588	3.02673	1	0.172103	15.3525
GOTERM_BP_FAT	GO:0030323~respiratory tube development	9	1.70132	0.0108088	IPI00127989, IPI00230205, IPI00133725, IPI00322561, IPI00844650, IPI00130988, IPI00122273, IPI00128462, IPI00130549	364	113	13588	2.97316	1	0.185272	16.8623
GOTERM_BP_FAT	GO:0030855~epithelial cell differentiation	9	1.70132	0.0173349	IPI00131368, IPI00121362, IPI00322561, IPI00131476, IPI00135239, IPI00420312, IPI00321190, IPI00128462, IPI00222589	364	123	13588	2.73144	1	0.264566	25.7069
GOTERM_BP_FAT	GO:0060541~respiratory system development	9	1.70132	0.0181154	IPI00127989, IPI00230205, IPI00133725, IPI00322561, IPI00844650, IPI00130988, IPI00122273, IPI00128462, IPI00130549	364	124	13588	2.70941	1	0.268139	26.7032
GOTERM_BP_FAT	GO:0002252~immune effector process	9	1.70132	0.0197514	IPI00467377, IPI00138061, IPI00314681, IPI00122973, IPI00124830, IPI00125861, IPI00131091, IPI00227797, IPI00316857, IPI00322234	364	126	13588	2.66641	1	0.279819	28.751
GOTERM_BP_FAT	GO:0048608~reproductive structure development	9	1.70132	0.0233344	IPI00133725, IPI00322561, IPI00123942, IPI00136169, IPI00120225, IPI00125861, IPI00321190, IPI00128462, IPI00223769	364	130	13588	2.58436	1	0.308168	33.0494
GOTERM_BP_FAT	GO:0001655~urogenital system development	9	1.70132	0.0422209	IPI00322561, IPI00120225, IPI00125861, IPI00321190, IPI00128462, IPI00130549, IPI00331492, IPI00420290, IPI00223769	364	146	13588	2.30114	1	0.429776	51.9552
GOTERM_BP_FAT	GO:0010627~regulation of protein kinase cascade	9	1.70132	0.0563533	IPI00133374, IPI00120225, IPI00406794, IPI00380722, IPI00119058, IPI00321190, IPI00129356, IPI00128462, IPI00130549	364	155	13588	2.16753	1	0.503369	62.68
GOTERM_MF_FAT	GO:0019838~growth factor binding	9	1.70132	0.000789425	IPI00128040, IPI00112485, IPI00329872, IPI00844650, IPI00120225, IPI00222188, IPI00128462, IPI00130549, IPI00415609	367	72	13288	4.52589	0.299094	0.0434505	1.11414
GOTERM_MF_FAT	GO:0032403~protein complex binding	9	1.70132	0.00134077	IPI00229516, IPI00115762, IPI00137938, IPI00406778, IPI00125895, IPI00115976, IPI00266264, IPI00420835, IPI00377953, IPI00331413, IPI00227969, IPI00620873, IPI00132474, IPI00322712	367	78	13288	4.17774	0.453244	0.0534075	1.88542
GOTERM_BP_FAT	GO:0007157~heterophilic cell adhesion	8	1.51229	1.10578e-06	IPI00323134, IPI00229517, IPI00115762, IPI00406778, IPI00469123, IPI00322447, IPI00115976, IPI00131397, IPI00177200	364	22	13588	13.5744	0.00199946	0.000133422	0.00187901
GOTERM_BP_FAT	GO:0050770~regulation of axonogenesis	8	1.51229	6.74225e-05	IPI00405742, IPI00229992, IPI00323800, IPI00113563, IPI00131397, IPI00454115, IPI00420290, IPI00108870	364	39	13588	7.65737	0.114886	0.003929	0.114508
GOTERM_BP_FAT	GO:0035272~exocrine system development	8	1.51229	9.41288e-05	IPI00128358, IPI00318626, IPI00121190, IPI00120225, IPI00137311, IPI00122273, IPI00128462, IPI00130549	364	41	13588	7.28384	0.156657	0.00514976	0.159831
GOTERM_BP_FAT	GO:0010975~regulation of neuron projection development	8	1.51229	0.000229494	IPI00405742, IPI00229992, IPI00323800, IPI00113563, IPI00131397, IPI00454115, IPI00420290, IPI00108870	364	47	13588	6.35399	0.339945	0.0100813	0.389259
GOTERM_BP_FAT	GO:0006909~phagocytosis	8	1.51229	0.000299435	IPI00119063, IPI00120245, IPI00116921, IPI00221791, IPI00124830, IPI00129304, IPI00121254, IPI00322712, IPI00752080	364	49	13588	6.09464	0.41845	0.0128232	0.507607
GOTERM_BP_FAT	GO:0010769~regulation of cell morphogenesis involved in differentiation	8	1.51229	0.000340309	IPI00405742, IPI00229992, IPI00323800, IPI00113563, IPI00131397, IPI00454115, IPI00420290, IPI00108870	364	50	13588	5.97275	0.459935	0.0139039	0.576709
GOTERM_BP_FAT	GO:0031344~regulation of cell projection organization	8	1.51229	0.000767734	IPI00405742, IPI00229992, IPI00323800, IPI00113563, IPI00131397, IPI00454115, IPI00420290, IPI00108870	364	57	13588	5.23925	0.750958	0.0279714	1.29662
GOTERM_BP_FAT	GO:0035148~tube lumen formation	8	1.51229	0.000946507	IPI00284246, IPI00121386, IPI00318626, IPI00112753, IPI00120572, IPI00135239, IPI00624876, IPI00222589, IPI00284242	364	59	13588	5.06165	0.819854	0.0330492	1.59626
GOTERM_BP_FAT	GO:0002250~adaptive immune response	8	1.51229	0.00713223	IPI00381630, IPI00138061, IPI00314681, IPI00122973, IPI00125861, IPI00131091, IPI00227797, IPI00316857, IPI00322234	364	84	13588	3.55521	0.999998	0.136898	11.4525
GOTERM_BP_FAT	GO:0002460~adaptive immune response based on somatic recombination of immune receptors built from immunoglobulin superfamily domains	8	1.51229	0.00713223	IPI00381630, IPI00138061, IPI00314681, IPI00122973, IPI00125861, IPI00131091, IPI00227797, IPI00316857, IPI00322234	364	84	13588	3.55521	0.999998	0.136898	11.4525
GOTERM_BP_FAT	GO:0070647~protein modification by small protein conjugation or removal	8	1.51229	0.0213637	IPI00331652, IPI00409904, IPI00172190, IPI00551082, IPI00169448, IPI00109529, IPI00133880, IPI00127021	364	104	13588	2.87151	1	0.294603	30.7165
GOTERM_BP_FAT	GO:0001503~ossification	8	1.51229	0.0234394	IPI00112485, IPI00133725, IPI00420955, IPI00329872, IPI00128650, IPI00129682, IPI00128462, IPI00309133	364	106	13588	2.81733	1	0.307139	33.1716
GOTERM_BP_FAT	GO:0051270~regulation of cell motion	8	1.51229	0.0245276	IPI00230205, IPI00406901, IPI00118413, IPI00381630, IPI00221547, IPI00406794, IPI00131476, IPI00266264	364	107	13588	2.791	1	0.316767	34.4259
GOTERM_BP_FAT	GO:0042060~wound healing	8	1.51229	0.0304903	IPI00406901, IPI00136972, IPI00118069, IPI00406603, IPI00113539, IPI00352163, IPI00136642, IPI00467908, IPI00652813, IPI00223769	364	112	13588	2.66641	1	0.354585	40.9141
GOTERM_BP_FAT	GO:0060348~bone development	8	1.51229	0.0388447	IPI00112485, IPI00133725, IPI00420955, IPI00329872, IPI00128650, IPI00129682, IPI00128462, IPI00309133	364	118	13588	2.53083	1	0.412096	48.9948
GOTERM_CC_FAT	GO:0005913~cell-cell adherens junction	8	1.51229	4.39828e-05	IPI00227969, IPI00331413, IPI00318626, IPI00620873, IPI00463074, IPI00109340, IPI00125895, IPI00109375, IPI00125861, IPI00471187, IPI00420835	401	31	12504	8.04698	0.0144098	0.000906753	0.0596114
GOTERM_CC_FAT	GO:0030027~lamellipodium	8	1.51229	0.00384798	IPI00323134, IPI00284246, IPI00230205, IPI00113563, IPI00874921, IPI00623114, IPI00129356, IPI00624876, IPI00284242, IPI00229911	401	63	12504	3.95962	0.719808	0.0378203	5.09256
GOTERM_CC_FAT	GO:0016607~nuclear speck	8	1.51229	0.0250754	IPI00153750, IPI00515687, IPI00221714, IPI00122227, IPI00331170, IPI00121264, IPI00621973, IPI00331172, IPI00269660	401	90	12504	2.77174	0.999771	0.193363	29.1273
GOTERM_MF_FAT	GO:0005178~integrin binding	8	1.51229	3.55674e-06	IPI00229516, IPI00115762, IPI00137938, IPI00406778, IPI00115976, IPI00266264, IPI00377953, IPI00420835, IPI00331413, IPI00227969, IPI00620873, IPI00132474, IPI00322712	367	25	13288	11.5863	0.00159926	0.000400054	0.00504582
GOTERM_MF_FAT	GO:0005539~glycosaminoglycan binding	8	1.51229	0.0380891	IPI00118413, IPI00122971, IPI00113539, IPI00323571, IPI00352163, IPI00136642, IPI00652813, IPI00128462, IPI00130549, IPI00223769	367	114	13288	2.54085	1	0.464262	42.3586
GOTERM_MF_FAT	GO:0001871~pattern binding	8	1.51229	0.0636367	IPI00118413, IPI00122971, IPI00113539, IPI00323571, IPI00352163, IPI00136642, IPI00652813, IPI00128462, IPI00130549, IPI00223769	367	128	13288	2.26294	1	0.531713	60.6556
GOTERM_MF_FAT	GO:0030247~polysaccharide binding	8	1.51229	0.0636367	IPI00118413, IPI00122971, IPI00113539, IPI00323571, IPI00352163, IPI00136642, IPI00652813, IPI00128462, IPI00130549, IPI00223769	367	128	13288	2.26294	1	0.531713	60.6556
GOTERM_BP_FAT	GO:0050769~positive regulation of neurogenesis	7	1.32325	0.000711315	IPI00405742, IPI00229992, IPI00131397, IPI00454115, IPI00420290, IPI00123831, IPI00108870	364	41	13588	6.37336	0.724161	0.0270309	1.20187
GOTERM_BP_FAT	GO:0010720~positive regulation of cell development	7	1.32325	0.00148511	IPI00405742, IPI00229992, IPI00131397, IPI00454115, IPI00420290, IPI00123831, IPI00108870	364	47	13588	5.55974	0.932122	0.0453209	2.49386
GOTERM_BP_FAT	GO:0050808~synapse organization	7	1.32325	0.00184956	IPI00323134, IPI00623506, IPI00626433, IPI00322447, IPI00329927, IPI00118149, IPI00378698, IPI00467429, IPI00406434	364	49	13588	5.33281	0.964944	0.0510094	3.09686
GOTERM_BP_FAT	GO:0001841~neural tube formation	7	1.32325	0.00227801	IPI00284246, IPI00121386, IPI00112753, IPI00120572, IPI00135239, IPI00624876, IPI00222589, IPI00284242	364	51	13588	5.12368	0.983883	0.0564817	3.80126
GOTERM_BP_FAT	GO:0001838~embryonic epithelial tube formation	7	1.32325	0.00305556	IPI00284246, IPI00121386, IPI00112753, IPI00120572, IPI00135239, IPI00624876, IPI00222589, IPI00284242	364	54	13588	4.83903	0.99607	0.069409	5.06729
GOTERM_BP_FAT	GO:0002449~lymphocyte mediated immunity	7	1.32325	0.0158939	IPI00138061, IPI00314681, IPI00122973, IPI00125861, IPI00131091, IPI00227797, IPI00316857, IPI00322234	364	76	13588	3.43826	1	0.249578	23.8337
GOTERM_BP_FAT	GO:0032446~protein modification by small protein conjugation	7	1.32325	0.0189194	IPI00331652, IPI00409904, IPI00551082, IPI00169448, IPI00109529, IPI00133880, IPI00127021	364	79	13588	3.30769	1	0.276102	27.7164
GOTERM_BP_FAT	GO:0006979~response to oxidative stress	7	1.32325	0.0288494	IPI00177256, IPI00133725, IPI00329872, IPI00120793, IPI00406794, IPI00323571, IPI00320420	364	87	13588	3.00354	1	0.347734	39.1916
GOTERM_BP_FAT	GO:0002697~regulation of immune effector process	7	1.32325	0.0302919	IPI00109966, IPI00467377, IPI00138061, IPI00113022, IPI00133646, IPI00322447, IPI00117572, IPI00114842	364	88	13588	2.96941	1	0.354928	40.7083
GOTERM_BP_FAT	GO:0002443~leukocyte mediated immunity	7	1.32325	0.0317808	IPI00138061, IPI00314681, IPI00122973, IPI00125861, IPI00131091, IPI00227797, IPI00316857, IPI00322234	364	89	13588	2.93604	1	0.359968	42.2364
GOTERM_BP_FAT	GO:0030334~regulation of cell migration	7	1.32325	0.0365307	IPI00230205, IPI00406901, IPI00118413, IPI00221547, IPI00406794, IPI00131476, IPI00266264	364	92	13588	2.8403	1	0.39509	46.8674
GOTERM_BP_FAT	GO:0008361~regulation of cell size	7	1.32325	0.0693398	IPI00109612, IPI00310916, IPI00320259, IPI00380785, IPI00467908, IPI00131397, IPI00132287	364	108	13588	2.41952	1	0.554198	70.51
GOTERM_BP_FAT	GO:0040012~regulation of locomotion	7	1.32325	0.0743454	IPI00230205, IPI00406901, IPI00118413, IPI00221547, IPI00406794, IPI00131476, IPI00266264	364	110	13588	2.37552	1	0.575928	73.0924
GOTERM_BP_FAT	GO:0042692~muscle cell differentiation	7	1.32325	0.0934384	IPI00229517, IPI00420955, IPI00626433, IPI00270376, IPI00132474, IPI00115450, IPI00378698, IPI00406434	364	117	13588	2.2334	1	0.623024	81.1174
GOTERM_CC_FAT	GO:0042470~melanosome	7	1.32325	0.0546314	IPI00469218, IPI00133725, IPI00229548, IPI00113869, IPI00132474, IPI00875340, IPI00118674, IPI00124221	401	85	12504	2.56793	1	0.309811	53.3101
GOTERM_CC_FAT	GO:0048770~pigment granule	7	1.32325	0.0546314	IPI00469218, IPI00133725, IPI00229548, IPI00113869, IPI00132474, IPI00875340, IPI00118674, IPI00124221	401	85	12504	2.56793	1	0.309811	53.3101
GOTERM_CC_FAT	GO:0045121~membrane raft	7	1.32325	0.0546314	IPI00406901, IPI00125895, IPI00120793, IPI00116921, IPI00122273, IPI00125861, IPI00380785	401	85	12504	2.56793	1	0.309811	53.3101
GOTERM_MF_FAT	GO:0008201~heparin binding	7	1.32325	0.0268178	IPI00118413, IPI00122971, IPI00113539, IPI00323571, IPI00352163, IPI00136642, IPI00652813, IPI00128462, IPI00130549	367	83	13288	3.05361	0.999995	0.375304	31.9996
GOTERM_BP_FAT	GO:0007435~salivary gland morphogenesis	6	1.13422	0.000658046	IPI00318626, IPI00121190, IPI00137311, IPI00122273, IPI00128462, IPI00130549	364	27	13588	8.29548	0.696221	0.0255686	1.11234
GOTERM_BP_FAT	GO:0007431~salivary gland development	6	1.13422	0.0012689	IPI00318626, IPI00121190, IPI00137311, IPI00122273, IPI00128462, IPI00130549	364	31	13588	7.2251	0.899556	0.0402079	2.13447
GOTERM_BP_FAT	GO:0034330~cell junction organization	6	1.13422	0.00147138	IPI00463074, IPI00270376, IPI00125895, IPI00113539, IPI00115976, IPI00352163, IPI00652813, IPI00266264	364	32	13588	6.99931	0.930411	0.0456808	2.47107
GOTERM_BP_FAT	GO:0048638~regulation of developmental growth	6	1.13422	0.00285599	IPI00270376, IPI00125861, IPI00131397, IPI00128462, IPI00130549, IPI00378698, IPI00406434	364	37	13588	6.05346	0.994354	0.0666949	4.74385
GOTERM_BP_FAT	GO:0060606~tube closure	6	1.13422	0.00361177	IPI00284246, IPI00121386, IPI00112753, IPI00135239, IPI00624876, IPI00222589, IPI00284242	364	39	13588	5.74303	0.998569	0.080535	5.96331
GOTERM_BP_FAT	GO:0001843~neural tube closure	6	1.13422	0.00361177	IPI00284246, IPI00121386, IPI00112753, IPI00135239, IPI00624876, IPI00222589, IPI00284242	364	39	13588	5.74303	0.998569	0.080535	5.96331
GOTERM_BP_FAT	GO:0014020~primary neural tube formation	6	1.13422	0.00499982	IPI00284246, IPI00121386, IPI00112753, IPI00135239, IPI00624876, IPI00222589, IPI00284242	364	42	13588	5.33281	0.999885	0.101235	8.16475
GOTERM_BP_FAT	GO:0001657~ureteric bud development	6	1.13422	0.00499982	IPI00125861, IPI00128462, IPI00130549, IPI00331492, IPI00420290, IPI00223769	364	42	13588	5.33281	0.999885	0.101235	8.16475
GOTERM_BP_FAT	GO:0008360~regulation of cell shape	6	1.13422	0.00809085	IPI00309481, IPI00230205, IPI00395157, IPI00113539, IPI00135239, IPI00352163, IPI00227939, IPI00652813, IPI00227267, IPI00403406	364	47	13588	4.76549	1	0.149204	12.8941
GOTERM_BP_FAT	GO:0008037~cell recognition	6	1.13422	0.00809085	IPI00322447, IPI00116921, IPI00221791, IPI00125861, IPI00129304, IPI00322712	364	47	13588	4.76549	1	0.149204	12.8941
GOTERM_BP_FAT	GO:0007015~actin filament organization	6	1.13422	0.016598	IPI00135475, IPI00284246, IPI00125895, IPI00221791, IPI00125861, IPI00874921, IPI00623114, IPI00284242	364	56	13588	3.99961	1	0.256959	24.7544
GOTERM_BP_FAT	GO:0001656~metanephros development	6	1.13422	0.0190745	IPI00125861, IPI00128462, IPI00130549, IPI00331492, IPI00420290, IPI00223769	364	58	13588	3.86169	1	0.275854	27.9104
GOTERM_BP_FAT	GO:0002706~regulation of lymphocyte mediated immunity	6	1.13422	0.0296076	IPI00109966, IPI00467377, IPI00113022, IPI00133646, IPI00322447, IPI00117572, IPI00114842	364	65	13588	3.44582	1	0.350622	39.9933
GOTERM_BP_FAT	GO:0046777~protein amino acid autophosphorylation	6	1.13422	0.0313594	IPI00128358, IPI00121190, IPI00120225, IPI00113563, IPI00120590, IPI00131130	364	66	13588	3.39361	1	0.358286	41.8078
GOTERM_BP_FAT	GO:0008203~cholesterol metabolic process	6	1.13422	0.0390079	IPI00776230, IPI00116921, IPI00653515, IPI00130988, IPI00323571, IPI00129831, IPI00121357, IPI00785217	364	70	13588	3.19969	1	0.411128	49.1417
GOTERM_BP_FAT	GO:0002703~regulation of leukocyte mediated immunity	6	1.13422	0.0390079	IPI00109966, IPI00467377, IPI00113022, IPI00133646, IPI00322447, IPI00117572, IPI00114842	364	70	13588	3.19969	1	0.411128	49.1417
GOTERM_BP_FAT	GO:0016125~sterol metabolic process	6	1.13422	0.0549144	IPI00776230, IPI00116921, IPI00653515, IPI00130988, IPI00323571, IPI00129831, IPI00121357, IPI00785217	364	77	13588	2.90881	1	0.498791	61.7011
GOTERM_BP_FAT	GO:0032944~regulation of mononuclear cell proliferation	6	1.13422	0.0627249	IPI00626433, IPI00133646, IPI00310916, IPI00314681, IPI00117572, IPI00125861, IPI00227797	364	80	13588	2.79973	1	0.528387	66.7384
GOTERM_BP_FAT	GO:0050670~regulation of lymphocyte proliferation	6	1.13422	0.0627249	IPI00626433, IPI00133646, IPI00310916, IPI00314681, IPI00117572, IPI00125861, IPI00227797	364	80	13588	2.79973	1	0.528387	66.7384
GOTERM_BP_FAT	GO:0070663~regulation of leukocyte proliferation	6	1.13422	0.0682622	IPI00626433, IPI00133646, IPI00310916, IPI00314681, IPI00117572, IPI00125861, IPI00227797	364	82	13588	2.73144	1	0.552853	69.9244
GOTERM_BP_FAT	GO:0060627~regulation of vesicle-mediated transport	6	1.13422	0.0711294	IPI00117218, IPI00116921, IPI00221791, IPI00124830, IPI00322712, IPI00331492	364	83	13588	2.69853	1	0.561501	71.4589
GOTERM_BP_FAT	GO:0019882~antigen processing and presentation	6	1.13422	0.0832479	IPI00109966, IPI00467377, IPI00136972, IPI00113022, IPI00122973, IPI00114842, IPI00109996	364	87	13588	2.57446	1	0.597224	77.1674
GOTERM_BP_FAT	GO:0010740~positive regulation of protein kinase cascade	6	1.13422	0.086438	IPI00120225, IPI00406794, IPI00380722, IPI00129356, IPI00128462, IPI00130549	364	88	13588	2.5452	1	0.605337	78.4806
GOTERM_BP_FAT	GO:0044087~regulation of cellular component biogenesis	6	1.13422	0.0896914	IPI00125143, IPI00133725, IPI00113563, IPI00320259, IPI00125861, IPI00378698, IPI00406434	364	89	13588	2.51661	1	0.613342	79.7464
GOTERM_CC_FAT	GO:0019717~synaptosome	6	1.13422	0.0596755	IPI00132474, IPI00126090, IPI00115976, IPI00119517, IPI00129356, IPI00125635	401	66	12504	2.83473	1	0.32843	56.5766
GOTERM_CC_FAT	GO:0070160~occluding junction	6	1.13422	0.0959185	IPI00121362, IPI00463074, IPI00270376, IPI00117828, IPI00471243, IPI00138180	401	76	12504	2.46174	1	0.442217	74.514
GOTERM_CC_FAT	GO:0005923~tight junction	6	1.13422	0.0959185	IPI00121362, IPI00463074, IPI00270376, IPI00117828, IPI00471243, IPI00138180	401	76	12504	2.46174	1	0.442217	74.514
GOTERM_MF_FAT	GO:0005003~ephrin receptor activity	6	1.13422	2.51572e-05	IPI00130442, IPI00416163, IPI00129220, IPI00129198, IPI00120222, IPI00108870	367	14	13288	15.5173	0.011257	0.00226161	0.0356845
GOTERM_MF_FAT	GO:0008034~lipoprotein binding	6	1.13422	0.000218082	IPI00116921, IPI00653515, IPI00323571, IPI00117834, IPI00121357, IPI00129304, IPI00785217	367	21	13288	10.3449	0.0934848	0.0139232	0.308947
GOTERM_MF_FAT	GO:0017124~SH3 domain binding	6	1.13422	0.0666386	IPI00284246, IPI00381630, IPI00221791, IPI00312067, IPI00624876, IPI00284242, IPI00349520	367	79	13288	2.74991	1	0.530886	62.4078
GOTERM_BP_FAT	GO:0050772~positive regulation of axonogenesis	5	0.94518	0.000541354	IPI00405742, IPI00229992, IPI00131397, IPI00454115, IPI00420290	364	15	13588	12.4432	0.624732	0.0215449	0.915938
GOTERM_BP_FAT	GO:0031346~positive regulation of cell projection organization	5	0.94518	0.00296646	IPI00405742, IPI00229992, IPI00131397, IPI00454115, IPI00420290	364	23	13588	8.11515	0.99538	0.0683086	4.92303
GOTERM_BP_FAT	GO:0030850~prostate gland development	5	0.94518	0.0197367	IPI00322561, IPI00120225, IPI00321190, IPI00128462, IPI00223769	364	39	13588	4.78586	1	0.281806	28.7329
GOTERM_BP_FAT	GO:0010810~regulation of cell-substrate adhesion	5	0.94518	0.0214809	IPI00118413, IPI00133725, IPI00132067, IPI00329872, IPI00309133	364	40	13588	4.66621	1	0.293777	30.8573
GOTERM_BP_FAT	GO:0016202~regulation of striated muscle tissue development	5	0.94518	0.0252446	IPI00112485, IPI00270376, IPI00128462, IPI00130549, IPI00378698, IPI00406434	364	42	13588	4.44401	1	0.3222	35.2401
GOTERM_BP_FAT	GO:0045785~positive regulation of cell adhesion	5	0.94518	0.027266	IPI00227969, IPI00331413, IPI00118413, IPI00620873, IPI00115762, IPI00132067, IPI00406778, IPI00420835, IPI00309133	364	43	13588	4.34066	1	0.340961	37.4847
GOTERM_BP_FAT	GO:0048634~regulation of muscle development	5	0.94518	0.027266	IPI00112485, IPI00270376, IPI00128462, IPI00130549, IPI00378698, IPI00406434	364	43	13588	4.34066	1	0.340961	37.4847
GOTERM_BP_FAT	GO:0030100~regulation of endocytosis	5	0.94518	0.0497358	IPI00116921, IPI00221791, IPI00124830, IPI00322712, IPI00331492	364	52	13588	3.58939	1	0.473357	57.9744
GOTERM_BP_FAT	GO:0007219~Notch signaling pathway	5	0.94518	0.0557794	IPI00620432, IPI00381630, IPI00322561, IPI00467908, IPI00118674	364	54	13588	3.45645	1	0.502032	62.2924
GOTERM_BP_FAT	GO:0019221~cytokine-mediated signaling pathway	5	0.94518	0.0622002	IPI00336958, IPI00406794, IPI00120590, IPI00649102, IPI00119299	364	56	13588	3.33301	1	0.527591	66.4206
GOTERM_BP_FAT	GO:0001892~embryonic placenta development	5	0.94518	0.0798662	IPI00121190, IPI00406794, IPI00127023, IPI00119058, IPI00128462	364	61	13588	3.05981	1	0.589945	75.6932
GOTERM_BP_FAT	GO:0016064~immunoglobulin mediated immune response	5	0.94518	0.0875588	IPI00138061, IPI00314681, IPI00131091, IPI00227797, IPI00316857, IPI00322234	364	63	13588	2.96267	1	0.60614	78.9248
GOTERM_BP_FAT	GO:0050678~regulation of epithelial cell proliferation	5	0.94518	0.0875588	IPI00121190, IPI00322561, IPI00420312, IPI00125861, IPI00128462	364	63	13588	2.96267	1	0.60614	78.9248
GOTERM_BP_FAT	GO:0019724~B cell mediated immunity	5	0.94518	0.0955955	IPI00138061, IPI00314681, IPI00131091, IPI00227797, IPI00316857, IPI00322234	364	65	13588	2.87151	1	0.629834	81.8665
GOTERM_BP_FAT	GO:0016567~protein ubiquitination	5	0.94518	0.0997398	IPI00331652, IPI00409904, IPI00551082, IPI00109529, IPI00133880	364	66	13588	2.82801	1	0.640294	83.2279
GOTERM_CC_FAT	GO:0034362~low-density lipoprotein particle	5	0.94518	3.34484e-05	IPI00776230, IPI00653515, IPI00323571, IPI00117834, IPI00129831, IPI00121357, IPI00785217	401	7	12504	22.2729	0.0109775	0.000735607	0.0453369
GOTERM_CC_FAT	GO:0032994~protein-lipid complex	5	0.94518	0.0101068	IPI00776230, IPI00653515, IPI00323571, IPI00117834, IPI00129831, IPI00121357, IPI00785217	401	27	12504	5.77445	0.964993	0.086617	12.8654
GOTERM_CC_FAT	GO:0034358~plasma lipoprotein particle	5	0.94518	0.0101068	IPI00776230, IPI00653515, IPI00323571, IPI00117834, IPI00129831, IPI00121357, IPI00785217	401	27	12504	5.77445	0.964993	0.086617	12.8654
GOTERM_CC_FAT	GO:0031253~cell projection membrane	5	0.94518	0.047803	IPI00130664, IPI00116921, IPI00125861, IPI00624876, IPI00420290	401	43	12504	3.62582	1	0.291018	48.5249
GOTERM_MF_FAT	GO:0043395~heparan sulfate proteoglycan binding	5	0.94518	0.000104244	IPI00222709, IPI00469227, IPI00331492, IPI00137336, IPI00312407	367	10	13288	18.1035	0.0458287	0.0077882	0.147789
GOTERM_MF_FAT	GO:0043394~proteoglycan binding	5	0.94518	0.000104244	IPI00222709, IPI00469227, IPI00331492, IPI00137336, IPI00312407	367	10	13288	18.1035	0.0458287	0.0077882	0.147789
GOTERM_MF_FAT	GO:0001948~glycoprotein binding	5	0.94518	0.00193332	IPI00222709, IPI00469227, IPI00331492, IPI00137336, IPI00312407	367	20	13288	9.05177	0.581398	0.0647929	2.7081
GOTERM_MF_FAT	GO:0019902~phosphatase binding	5	0.94518	0.00193332	IPI00323134, IPI00128358, IPI00318626, IPI00125861, IPI00138180	367	20	13288	9.05177	0.581398	0.0647929	2.7081
GOTERM_MF_FAT	GO:0050840~extracellular matrix binding	5	0.94518	0.00452925	IPI00227969, IPI00331413, IPI00118413, IPI00620873, IPI00132067, IPI00378698, IPI00420835, IPI00406434, IPI00309133	367	25	13288	7.24142	0.870334	0.113225	6.23723
GOTERM_MF_FAT	GO:0051540~metal cluster binding	5	0.94518	0.048359	IPI00170093, IPI00278230, IPI00120671, IPI00128346, IPI00132350	367	50	13288	3.62071	1	0.513018	50.5007
GOTERM_MF_FAT	GO:0051536~iron-sulfur cluster binding	5	0.94518	0.048359	IPI00170093, IPI00278230, IPI00120671, IPI00128346, IPI00132350	367	50	13288	3.62071	1	0.513018	50.5007
GOTERM_MF_FAT	GO:0005275~amine transmembrane transporter activity	5	0.94518	0.0953296	IPI00129395, IPI00230205, IPI00421237, IPI00229548, IPI00331577, IPI00221632, IPI00620578, IPI00875340	367	63	13288	2.87358	1	0.649517	75.8604
GOTERM_BP_FAT	GO:0033627~cell adhesion mediated by integrin	4	0.756144	7.41469e-05	IPI00227969, IPI00331413, IPI00620873, IPI00115762, IPI00406778, IPI00122973, IPI00115976, IPI00420835	364	4	13588	37.3297	0.125594	0.00418531	0.125922
GOTERM_BP_FAT	GO:0006910~phagocytosis, recognition	4	0.756144	0.0044305	IPI00116921, IPI00221791, IPI00129304, IPI00322712	364	13	13588	11.4861	0.999677	0.0955811	7.26773
GOTERM_BP_FAT	GO:0007044~cell-substrate junction assembly	4	0.756144	0.00552822	IPI00125895, IPI00113539, IPI00115976, IPI00352163, IPI00652813, IPI00266264	364	14	13588	10.6656	0.999956	0.110124	8.98997
GOTERM_BP_FAT	GO:0060445~branching involved in salivary gland morphogenesis	4	0.756144	0.0114521	IPI00137311, IPI00122273, IPI00128462, IPI00130549	364	18	13588	8.29548	1	0.191629	17.7763
GOTERM_BP_FAT	GO:0034329~cell junction assembly	4	0.756144	0.0175978	IPI00125895, IPI00113539, IPI00115976, IPI00352163, IPI00652813, IPI00266264	364	21	13588	7.11041	1	0.265817	26.0439
GOTERM_BP_FAT	GO:0001912~positive regulation of leukocyte mediated cytotoxicity	4	0.756144	0.0225335	IPI00109966, IPI00467377, IPI00113022, IPI00322447, IPI00114842	364	23	13588	6.49212	1	0.303621	32.1104
GOTERM_BP_FAT	GO:0031343~positive regulation of cell killing	4	0.756144	0.0225335	IPI00109966, IPI00467377, IPI00113022, IPI00322447, IPI00114842	364	23	13588	6.49212	1	0.303621	32.1104
GOTERM_BP_FAT	GO:0050764~regulation of phagocytosis	4	0.756144	0.0281443	IPI00116921, IPI00221791, IPI00124830, IPI00322712	364	25	13588	5.97275	1	0.343016	38.437
GOTERM_BP_FAT	GO:0007162~negative regulation of cell adhesion	4	0.756144	0.0281443	IPI00133725, IPI00329872, IPI00133646, IPI00129754, IPI00313884	364	25	13588	5.97275	1	0.343016	38.437
GOTERM_BP_FAT	GO:0060740~prostate gland epithelium morphogenesis	4	0.756144	0.0312019	IPI00322561, IPI00120225, IPI00128462, IPI00223769	364	26	13588	5.74303	1	0.359028	41.6468
GOTERM_BP_FAT	GO:0060512~prostate gland morphogenesis	4	0.756144	0.0344264	IPI00322561, IPI00120225, IPI00128462, IPI00223769	364	27	13588	5.53032	1	0.379211	44.8607
GOTERM_BP_FAT	GO:0017015~regulation of transforming growth factor beta receptor signaling pathway	4	0.756144	0.045086	IPI00128040, IPI00409904, IPI00118413, IPI00381630	364	30	13588	4.97729	1	0.4469	54.3398
GOTERM_BP_FAT	GO:0031341~regulation of cell killing	4	0.756144	0.045086	IPI00109966, IPI00467377, IPI00113022, IPI00322447, IPI00114842	364	30	13588	4.97729	1	0.4469	54.3398
GOTERM_BP_FAT	GO:0001910~regulation of leukocyte mediated cytotoxicity	4	0.756144	0.045086	IPI00109966, IPI00467377, IPI00113022, IPI00322447, IPI00114842	364	30	13588	4.97729	1	0.4469	54.3398
GOTERM_BP_FAT	GO:0007254~JNK cascade	4	0.756144	0.0529941	IPI00322145, IPI00406794, IPI00129431, IPI00129682	364	32	13588	4.66621	1	0.488516	60.357
GOTERM_BP_FAT	GO:0046620~regulation of organ growth	4	0.756144	0.0571814	IPI00270376, IPI00113563, IPI00128462, IPI00130549	364	33	13588	4.52481	1	0.506285	63.2326
GOTERM_BP_FAT	GO:0045807~positive regulation of endocytosis	4	0.756144	0.0615205	IPI00221791, IPI00124830, IPI00322712, IPI00331492	364	34	13588	4.39173	1	0.528172	66.0046
GOTERM_BP_FAT	GO:0060711~labyrinthine layer development	4	0.756144	0.0660083	IPI00406794, IPI00127023, IPI00119058, IPI00128462	364	35	13588	4.26625	1	0.544913	68.6639
GOTERM_BP_FAT	GO:0031098~stress-activated protein kinase signaling pathway	4	0.756144	0.0660083	IPI00322145, IPI00406794, IPI00129431, IPI00129682	364	35	13588	4.26625	1	0.544913	68.6639
GOTERM_BP_FAT	GO:0016049~cell growth	4	0.756144	0.0754173	IPI00109612, IPI00380785, IPI00467908, IPI00132287	364	37	13588	4.03564	1	0.574709	73.617
GOTERM_BP_FAT	GO:0002708~positive regulation of lymphocyte mediated immunity	4	0.756144	0.0905624	IPI00109966, IPI00467377, IPI00113022, IPI00322447, IPI00114842	364	40	13588	3.73297	1	0.612984	80.0732
GOTERM_BP_FAT	GO:0002705~positive regulation of leukocyte mediated immunity	4	0.756144	0.0905624	IPI00109966, IPI00467377, IPI00113022, IPI00322447, IPI00114842	364	40	13588	3.73297	1	0.612984	80.0732
GOTERM_BP_FAT	GO:0051272~positive regulation of cell motion	4	0.756144	0.0958712	IPI00230205, IPI00118413, IPI00381630, IPI00131476	364	41	13588	3.64192	1	0.628944	81.9602
GOTERM_CC_FAT	GO:0030175~filopodium	4	0.756144	0.0318717	IPI00284246, IPI00230205, IPI00874921, IPI00623114, IPI00624876, IPI00284242	401	22	12504	5.66946	0.999977	0.224694	35.5398
GOTERM_CC_FAT	GO:0005905~coated pit	4	0.756144	0.0814378	IPI00119063, IPI00225533, IPI00653515, IPI00785217, IPI00349520	401	32	12504	3.89776	1	0.404951	68.3875
GOTERM_MF_FAT	GO:0030228~lipoprotein receptor activity	4	0.756144	0.00482602	IPI00116921, IPI00653515, IPI00117834, IPI00121357, IPI00785217	367	13	13288	11.1406	0.886615	0.113915	6.63301
GOTERM_MF_FAT	GO:0030169~low-density lipoprotein binding	4	0.756144	0.00482602	IPI00116921, IPI00653515, IPI00117834, IPI00129304, IPI00785217	367	13	13288	11.1406	0.886615	0.113915	6.63301
GOTERM_MF_FAT	GO:0019903~protein phosphatase binding	4	0.756144	0.0105763	IPI00323134, IPI00128358, IPI00318626, IPI00138180	367	17	13288	8.51931	0.991643	0.21277	14.0019
GOTERM_MF_FAT	GO:0005201~extracellular matrix structural constituent	4	0.756144	0.0486141	IPI00137938, IPI00329872, IPI00131476, IPI00222188	367	30	13288	4.82761	1	0.503817	50.6886
GOTERM_BP_FAT	GO:0001935~endothelial cell proliferation	3	0.567108	0.00674685	IPI00133725, IPI00116921, IPI00125861	364	5	13588	22.3978	0.999995	0.131373	10.8666
GOTERM_BP_FAT	GO:0043277~apoptotic cell clearance	3	0.567108	0.00674685	IPI00119063, IPI00120245, IPI00116921, IPI00752080	364	5	13588	22.3978	0.999995	0.131373	10.8666
GOTERM_BP_FAT	GO:0045616~regulation of keratinocyte differentiation	3	0.567108	0.0136747	IPI00322561, IPI00676959, IPI00347019	364	7	13588	15.9984	1	0.222551	20.8618
GOTERM_BP_FAT	GO:0060670~branching involved in embryonic placenta morphogenesis	3	0.567108	0.0179135	IPI00127023, IPI00119058, IPI00128462	364	8	13588	13.9986	1	0.267721	26.4467
GOTERM_BP_FAT	GO:0002065~columnar/cuboidal epithelial cell differentiation	3	0.567108	0.0179135	IPI00322561, IPI00135239, IPI00128462	364	8	13588	13.9986	1	0.267721	26.4467
GOTERM_BP_FAT	GO:0030866~cortical actin cytoskeleton organization	3	0.567108	0.0277931	IPI00309481, IPI00395157, IPI00125861, IPI00227267, IPI00403406	364	10	13588	11.1989	1	0.341756	38.0579
GOTERM_BP_FAT	GO:0045604~regulation of epidermal cell differentiation	3	0.567108	0.0277931	IPI00322561, IPI00676959, IPI00347019	364	10	13588	11.1989	1	0.341756	38.0579
GOTERM_BP_FAT	GO:0060669~embryonic placenta morphogenesis	3	0.567108	0.0277931	IPI00127023, IPI00119058, IPI00128462	364	10	13588	11.1989	1	0.341756	38.0579
GOTERM_BP_FAT	GO:0055021~regulation of cardiac muscle growth	3	0.567108	0.0333783	IPI00270376, IPI00128462, IPI00130549	364	11	13588	10.1808	1	0.372179	43.8348
GOTERM_BP_FAT	GO:0016339~calcium-dependent cell-cell adhesion	3	0.567108	0.0333783	IPI00323134, IPI00129613, IPI00154057, IPI00129663	364	11	13588	10.1808	1	0.372179	43.8348
GOTERM_BP_FAT	GO:0055024~regulation of cardiac muscle tissue development	3	0.567108	0.0333783	IPI00270376, IPI00128462, IPI00130549	364	11	13588	10.1808	1	0.372179	43.8348
GOTERM_BP_FAT	GO:0060043~regulation of cardiac muscle cell proliferation	3	0.567108	0.0333783	IPI00270376, IPI00128462, IPI00130549	364	11	13588	10.1808	1	0.372179	43.8348
GOTERM_BP_FAT	GO:0060420~regulation of heart growth	3	0.567108	0.0393587	IPI00270376, IPI00128462, IPI00130549	364	12	13588	9.33242	1	0.411692	49.4563
GOTERM_BP_FAT	GO:0060742~epithelial cell differentiation involved in prostate gland development	3	0.567108	0.0457093	IPI00322561, IPI00321190, IPI00128462	364	13	13588	8.61454	1	0.449192	54.8437
GOTERM_BP_FAT	GO:0030865~cortical cytoskeleton organization	3	0.567108	0.0457093	IPI00309481, IPI00395157, IPI00125861, IPI00227267, IPI00403406	364	13	13588	8.61454	1	0.449192	54.8437
GOTERM_BP_FAT	GO:0007159~leukocyte adhesion	3	0.567108	0.0524062	IPI00115762, IPI00406778, IPI00122973, IPI00115976	364	14	13588	7.99922	1	0.489282	59.9367
GOTERM_BP_FAT	GO:0008045~motor axon guidance	3	0.567108	0.0524062	IPI00121378, IPI00626433, IPI00421137	364	14	13588	7.99922	1	0.489282	59.9367
GOTERM_BP_FAT	GO:0021955~central nervous system neuron axonogenesis	3	0.567108	0.0594264	IPI00130442, IPI00113563, IPI00108870	364	15	13588	7.46593	1	0.51787	64.6923
GOTERM_BP_FAT	GO:0007416~synaptogenesis	3	0.567108	0.066748	IPI00323134, IPI00322447, IPI00467429	364	16	13588	6.99931	1	0.546772	69.0829
GOTERM_BP_FAT	GO:0009948~anterior/posterior axis specification	3	0.567108	0.0743499	IPI00850413, IPI00132287, IPI00133880	364	17	13588	6.58759	1	0.573727	73.0946
GOTERM_BP_FAT	GO:0002474~antigen processing and presentation of peptide antigen via MHC class I	3	0.567108	0.0743499	IPI00109966, IPI00467377, IPI00109996	364	17	13588	6.58759	1	0.573727	73.0946
GOTERM_BP_FAT	GO:0060713~labyrinthine layer morphogenesis	3	0.567108	0.0743499	IPI00127023, IPI00119058, IPI00128462	364	17	13588	6.58759	1	0.573727	73.0946
GOTERM_BP_FAT	GO:0045682~regulation of epidermis development	3	0.567108	0.0822121	IPI00322561, IPI00676959, IPI00347019	364	18	13588	6.22161	1	0.596694	76.7251
GOTERM_BP_FAT	GO:0002709~regulation of T cell mediated immunity	3	0.567108	0.0822121	IPI00109966, IPI00467377, IPI00133646	364	18	13588	6.22161	1	0.596694	76.7251
GOTERM_BP_FAT	GO:0030901~midbrain development	3	0.567108	0.0903154	IPI00121338, IPI00128462, IPI00130549	364	19	13588	5.89416	1	0.613967	79.981
GOTERM_BP_FAT	GO:0010171~body morphogenesis	3	0.567108	0.0986412	IPI00329872, IPI00844650, IPI00331492	364	20	13588	5.59945	1	0.637983	82.8767
GOTERM_CC_FAT	GO:0042627~chylomicron	3	0.567108	0.025154	IPI00323571, IPI00117834, IPI00121357	401	8	12504	11.6933	0.999777	0.189557	29.2047
GOTERM_CC_FAT	GO:0034361~very-low-density lipoprotein particle	3	0.567108	0.0387576	IPI00323571, IPI00117834, IPI00121357	401	10	12504	9.35461	0.999998	0.256558	41.4854
GOTERM_CC_FAT	GO:0034385~triglyceride-rich lipoprotein particle	3	0.567108	0.0387576	IPI00323571, IPI00117834, IPI00121357	401	10	12504	9.35461	0.999998	0.256558	41.4854
GOTERM_CC_FAT	GO:0031256~leading edge membrane	3	0.567108	0.0463867	IPI00130664, IPI00624876, IPI00420290	401	11	12504	8.50419	1	0.288756	47.4771
GOTERM_CC_FAT	GO:0005844~polysome	3	0.567108	0.072092	IPI00330146, IPI00265107, IPI00406492	401	14	12504	6.68187	1	0.372415	63.7372
GOTERM_MF_FAT	GO:0042153~RPTP-like protein binding	3	0.567108	0.00716021	IPI00323134, IPI00318626, IPI00138180	367	5	13288	21.7243	0.960588	0.156499	9.69226
GOTERM_MF_FAT	GO:0001786~phosphatidylserine binding	3	0.567108	0.0144965	IPI00322263, IPI00116921, IPI00322712	367	7	13288	15.5173	0.9986	0.268686	18.7116
GOTERM_MF_FAT	GO:0048407~platelet-derived growth factor binding	3	0.567108	0.0239628	IPI00329872, IPI00844650, IPI00222188	367	9	13288	12.069	0.999982	0.353759	29.1141
GOTERM_MF_FAT	GO:0017134~fibroblast growth factor binding	3	0.567108	0.0294152	IPI00128462, IPI00130549, IPI00415609	367	10	13288	10.8621	0.999999	0.392017	34.5297
GOTERM_MF_FAT	GO:0016504~peptidase activator activity	3	0.567108	0.0482992	IPI00137638, IPI00133725, IPI00113539, IPI00352163, IPI00652813, IPI00556741	367	13	13288	8.35548	1	0.52411	50.4566
GOTERM_MF_FAT	GO:0042169~SH2 domain binding	3	0.567108	0.0553461	IPI00128358, IPI00133374, IPI00222090	367	14	13288	7.75866	1	0.519074	55.4144
GOTERM_MF_FAT	GO:0019825~oxygen binding	3	0.567108	0.0553461	IPI00553333, IPI00762198, IPI00831055, IPI00110658, IPI00131695, IPI00316491	367	14	13288	7.75866	1	0.519074	55.4144
GOTERM_BP_FAT	GO:0043482~cellular pigment accumulation	2	0.378072	0.0527177	IPI00463074, IPI00135239	364	2	13588	37.3297	1	0.489014	60.16
GOTERM_BP_FAT	GO:0048170~positive regulation of long-term neuronal synaptic plasticity	2	0.378072	0.0527177	IPI00123831, IPI00108870	364	2	13588	37.3297	1	0.489014	60.16
GOTERM_BP_FAT	GO:0033631~cell-cell adhesion mediated by integrin	2	0.378072	0.0527177	IPI00115762, IPI00406778, IPI00115976	364	2	13588	37.3297	1	0.489014	60.16
GOTERM_BP_FAT	GO:0043476~pigment accumulation	2	0.378072	0.0780279	IPI00463074, IPI00135239	364	3	13588	24.8864	1	0.583249	74.8547
GOTERM_CC_FAT	GO:0005584~collagen type I	2	0.378072	0.0629587	IPI00329872, IPI00222188	401	2	12504	31.182	1	0.338124	58.5876
GOTERM_MF_FAT	GO:0030280~structural constituent of epidermis	2	0.378072	0.0803818	IPI00676959, IPI00347019	367	3	13288	24.1381	1	0.592544	69.542
GOTERM_MF_FAT	GO:0034189~very-low-density lipoprotein binding	2	0.378072	0.0803818	IPI00653515, IPI00121357, IPI00785217	367	3	13288	24.1381	1	0.592544	69.542
GOTERM_MF_FAT	GO:0030229~very-low-density lipoprotein receptor activity	2	0.378072	0.0803818	IPI00653515, IPI00121357, IPI00785217	367	3	13288	24.1381	1	0.592544	69.542

## Sheet: ES (membrane)
Category	Term	Count	%	PValue	Genes	List Total	Pop Hits	Pop Total	Fold Enrichment	Bonferroni	Benjamini	FDR
GOTERM_CC_FAT	GO:0031224~intrinsic to membrane	114	52.7778	2.69866e-06	IPI00129395, IPI00279010, IPI00134585, IPI00406901, IPI00187545, IPI00626537, IPI00133725, IPI00138061, IPI00121550, IPI00120793, IPI00120225, IPI00124221, IPI00785217, IPI00119299, IPI00137638, IPI00114810, IPI00132474, IPI00129198, IPI00623958, IPI00223769, IPI00467429, IPI00130442, IPI00469218, IPI00318626, IPI00229548, IPI00137194, IPI00177179, IPI00122273, IPI00136382, IPI00454115, IPI001225…	176	5914	12504	1.36949	0.000550376	7.86436e-05	0.0033934
GOTERM_CC_FAT	GO:0016021~integral to membrane	108	50	2.44093e-05	IPI00129395, IPI00279010, IPI00134585, IPI00406901, IPI00187545, IPI00626537, IPI00133725, IPI00138061, IPI00121550, IPI00120225, IPI00124221, IPI00785217, IPI00119299, IPI00137638, IPI00114810, IPI00132474, IPI00129198, IPI00623958, IPI00223769, IPI00467429, IPI00130442, IPI00469218, IPI00318626, IPI00229548, IPI00137194, IPI00177179, IPI00122273, IPI00136382, IPI00454115, IPI00122522, IPI001181…	176	5709	12504	1.344	0.00496717	0.00062225	0.0306893
GOTERM_CC_FAT	GO:0005886~plasma membrane	84	38.8889	1.53851e-12	IPI00129395, IPI00279010, IPI00406901, IPI00187545, IPI00134585, IPI00121550, IPI00138061, IPI00133725, IPI00120793, IPI00120225, IPI00323571, IPI00119299, IPI00114810, IPI00132474, IPI00129198, IPI00623958, IPI00223769, IPI00130442, IPI00469218, IPI00318626, IPI00137194, IPI00122273, IPI00122522, IPI00109340, IPI00122971, IPI00113869, IPI00122973, IPI00129754, IPI00623114, IPI00130117, IPI001373…	176	2906	12504	2.05362	3.13864e-10	3.13864e-10	1.93466e-09
GOTERM_CC_FAT	GO:0044459~plasma membrane part	59	27.3148	4.52563e-12	IPI00121378, IPI00279010, IPI00134585, IPI00133725, IPI00121550, IPI00138061, IPI00323571, IPI00113539, IPI00403763, IPI00420835, IPI00416163, IPI00284246, IPI00114810, IPI00132474, IPI00352163, IPI00129198, IPI00129915, IPI00284242, IPI00752080, IPI00223769, IPI00108870, IPI00130442, IPI00469218, IPI00318626, IPI00121362, IPI00109375, IPI00122273, IPI00652813, IPI00122522, IPI00109340, IPI001207…	176	1633	12504	2.56686	9.23223e-10	4.61611e-10	5.69076e-09
GOTERM_BP_FAT	GO:0007155~cell adhesion	36	16.6667	1.97197e-17	IPI00121378, IPI00279010, IPI00406901, IPI00229517, IPI00469123, IPI00120245, IPI00270376, IPI00115976, IPI00113539, IPI00126090, IPI00719919, IPI00222589, IPI00154057, IPI00420835, IPI00331413, IPI00620873, IPI00338880, IPI00132474, IPI00322447, IPI00131476, IPI00352163, IPI00223769, IPI00752080, IPI00129663, IPI00118413, IPI00318626, IPI00121362, IPI00110264, IPI00177179, IPI00109375, IPI008749…	150	561	13588	5.81305	2.29931e-14	2.29931e-14	3.17661e-14
GOTERM_BP_FAT	GO:0022610~biological adhesion	36	16.6667	2.08453e-17	IPI00121378, IPI00279010, IPI00406901, IPI00229517, IPI00469123, IPI00120245, IPI00270376, IPI00115976, IPI00113539, IPI00126090, IPI00719919, IPI00222589, IPI00154057, IPI00420835, IPI00331413, IPI00620873, IPI00338880, IPI00132474, IPI00322447, IPI00131476, IPI00352163, IPI00223769, IPI00752080, IPI00129663, IPI00118413, IPI00318626, IPI00121362, IPI00110264, IPI00177179, IPI00109375, IPI008749…	150	562	13588	5.8027	2.43056e-14	1.21528e-14	3.35794e-14
GOTERM_MF_FAT	GO:0000166~nucleotide binding	33	15.2778	0.0628228	IPI00120225, IPI00120590, IPI00225915, IPI00121676, IPI00123365, IPI00222589, IPI00457575, IPI00264652, IPI00416163, IPI00313525, IPI00128358, IPI00515687, IPI00553717, IPI00108085, IPI00129198, IPI00129682, IPI00129915, IPI00121073, IPI00108870, IPI00130442, IPI00676914, IPI00121190, IPI00136169, IPI00169448, IPI00125493, IPI00229310, IPI00130549, IPI00132462, IPI00623382, IPI00316088, IPI001292…	150	2183	13288	1.33915	1	0.588469	57.1768
GOTERM_CC_FAT	GO:0031226~intrinsic to plasma membrane	26	12.037	1.97444e-07	IPI00279010, IPI00133646, IPI00120245, IPI00314681, IPI00126090, IPI00120066, IPI00115976, IPI00114842, IPI00118674, IPI00154057, IPI00420835, IPI00403763, IPI00416163, IPI00331413, IPI00114810, IPI00620873, IPI00132474, IPI00129198, IPI00129915, IPI00331492, IPI00227797, IPI00752080, IPI00108870, IPI00129663, IPI00130442, IPI00227969, IPI00122522, IPI00120769, IPI00310916, IPI00129220, IPI002215…	176	552	12504	3.34634	4.02777e-05	8.05566e-06	0.000248277
GOTERM_CC_FAT	GO:0009986~cell surface	25	11.5741	6.09915e-12	IPI00121378, IPI00134585, IPI00138061, IPI00133725, IPI00133646, IPI00120245, IPI00314681, IPI00120590, IPI00120066, IPI00323571, IPI00115976, IPI00114842, IPI00420835, IPI00403763, IPI00119063, IPI00331413, IPI00620873, IPI00115450, IPI00331492, IPI00223769, IPI00227797, IPI00752080, IPI00469218, IPI00136382, IPI00406434, IPI00227969, IPI00453847, IPI00122971, IPI00122973, IPI00378698, IPI001373…	176	305	12504	5.8234	1.24422e-09	4.1474e-10	7.6694e-09
GOTERM_CC_FAT	GO:0005887~integral to plasma membrane	25	11.5741	3.69142e-07	IPI00279010, IPI00133646, IPI00120245, IPI00314681, IPI00126090, IPI00120066, IPI00115976, IPI00118674, IPI00154057, IPI00420835, IPI00403763, IPI00416163, IPI00331413, IPI00114810, IPI00620873, IPI00132474, IPI00129198, IPI00129915, IPI00331492, IPI00227797, IPI00752080, IPI00108870, IPI00129663, IPI00130442, IPI00227969, IPI00122522, IPI00120769, IPI00310916, IPI00129220, IPI00221547, IPI001301…	176	531	12504	3.34489	7.53022e-05	1.25508e-05	0.00046418
GOTERM_MF_FAT	GO:0005524~ATP binding	23	10.6481	0.0835573	IPI00130442, IPI00676914, IPI00121190, IPI00120225, IPI00120590, IPI00169448, IPI00123365, IPI00125493, IPI00229310, IPI00222589, IPI00130549, IPI00416163, IPI00313525, IPI00128358, IPI00623382, IPI00129220, IPI00316088, IPI00221547, IPI00553717, IPI00129198, IPI00129682, IPI00129915, IPI00108870	150	1443	13288	1.41198	1	0.627072	68.035
GOTERM_MF_FAT	GO:0032559~adenyl ribonucleotide binding	23	10.6481	0.091961	IPI00130442, IPI00676914, IPI00121190, IPI00120225, IPI00120590, IPI00169448, IPI00123365, IPI00125493, IPI00229310, IPI00222589, IPI00130549, IPI00416163, IPI00313525, IPI00128358, IPI00623382, IPI00129220, IPI00316088, IPI00221547, IPI00553717, IPI00129198, IPI00129682, IPI00129915, IPI00108870	150	1460	13288	1.39554	1	0.63332	71.6613
GOTERM_BP_FAT	GO:0006796~phosphate metabolic process	21	9.72222	0.00123572	IPI00130442, IPI00121190, IPI00120225, IPI00110264, IPI00406794, IPI00120590, IPI00131130, IPI00125493, IPI00114671, IPI00222589, IPI00130549, IPI00123040, IPI00416163, IPI00128358, IPI00310916, IPI00129220, IPI00221547, IPI00129198, IPI00129682, IPI00229935, IPI00108870	150	866	13588	2.19667	0.763485	0.0695501	1.97213
GOTERM_BP_FAT	GO:0006793~phosphorus metabolic process	21	9.72222	0.00123572	IPI00130442, IPI00121190, IPI00120225, IPI00110264, IPI00406794, IPI00120590, IPI00131130, IPI00125493, IPI00114671, IPI00222589, IPI00130549, IPI00123040, IPI00416163, IPI00128358, IPI00310916, IPI00129220, IPI00221547, IPI00129198, IPI00129682, IPI00229935, IPI00108870	150	866	13588	2.19667	0.763485	0.0695501	1.97213
GOTERM_CC_FAT	GO:0009897~external side of plasma membrane	20	9.25926	7.46256e-11	IPI00121378, IPI00134585, IPI00133725, IPI00138061, IPI00120245, IPI00133646, IPI00314681, IPI00120590, IPI00115976, IPI00323571, IPI00114842, IPI00420835, IPI00119063, IPI00331413, IPI00620873, IPI00752080, IPI00227797, IPI00223769, IPI00331492, IPI00469218, IPI00227969, IPI00122971, IPI00122973, IPI00137336, IPI00312407	176	206	12504	6.89762	1.52236e-08	3.80591e-09	9.38388e-08
GOTERM_BP_FAT	GO:0016337~cell-cell adhesion	19	8.7963	1.01002e-10	IPI00318626, IPI00229517, IPI00469123, IPI00177179, IPI00110264, IPI00109375, IPI00115976, IPI00874921, IPI00471187, IPI00154057, IPI00420835, IPI00227969, IPI00331413, IPI00620873, IPI00109340, IPI00122971, IPI00338880, IPI00322447, IPI00221547, IPI00122973, IPI00623114, IPI00129663, IPI00115793	150	236	13588	7.29299	1.17769e-07	3.92562e-08	1.62703e-07
GOTERM_MF_FAT	GO:0005509~calcium ion binding	19	8.7963	0.00606531	IPI00134585, IPI00133725, IPI00120245, IPI00115976, IPI00719919, IPI00154057, IPI00785217, IPI00420835, IPI00331413, IPI00119063, IPI00620873, IPI00752080, IPI00129663, IPI00118413, IPI00318626, IPI00122273, IPI00874921, IPI00125493, IPI00123957, IPI00227969, IPI00109340, IPI00653515, IPI00623114, IPI00349520, IPI00115793	150	840	13288	2.00375	0.794392	0.133938	7.6442
GOTERM_CC_FAT	GO:0044421~extracellular region part	18	8.33333	0.0433523	IPI00118413, IPI00229517, IPI00133725, IPI00133646, IPI00120066, IPI00113539, IPI00323571, IPI00122273, IPI00719919, IPI00652813, IPI00785217, IPI00131695, IPI00406434, IPI00403763, IPI00776230, IPI00131476, IPI00653515, IPI00129831, IPI00352163, IPI00136642, IPI00331492, IPI00378698, IPI00312407, IPI00137336	176	774	12504	1.65222	0.999882	0.227654	42.7251
GOTERM_BP_FAT	GO:0006928~cell motion	17	7.87037	2.6987e-06	IPI00130442, IPI00121378, IPI00134585, IPI00121190, IPI00133725, IPI00177179, IPI00120590, IPI00126090, IPI00313884, IPI00420835, IPI00284246, IPI00227969, IPI00331413, IPI00114810, IPI00130664, IPI00620873, IPI00338880, IPI00132474, IPI00129754, IPI00129198, IPI00284242, IPI00108870	150	367	13588	4.19611	0.00314174	0.000524311	0.00434721
GOTERM_BP_FAT	GO:0006468~protein amino acid phosphorylation	17	7.87037	0.00175757	IPI00130442, IPI00121190, IPI00120225, IPI00406794, IPI00120590, IPI00131130, IPI00125493, IPI00222589, IPI00130549, IPI00416163, IPI00128358, IPI00310916, IPI00129220, IPI00221547, IPI00129198, IPI00129682, IPI00108870	150	640	13588	2.40621	0.87141	0.0819134	2.79395
GOTERM_BP_FAT	GO:0016310~phosphorylation	17	7.87037	0.00543127	IPI00130442, IPI00121190, IPI00120225, IPI00406794, IPI00120590, IPI00131130, IPI00125493, IPI00222589, IPI00130549, IPI00416163, IPI00128358, IPI00310916, IPI00129220, IPI00221547, IPI00129198, IPI00129682, IPI00108870	150	718	13588	2.14481	0.998253	0.179992	8.39918
GOTERM_CC_FAT	GO:0044430~cytoskeletal part	17	7.87037	0.0758592	IPI00828816, IPI00139301, IPI00625729, IPI00131086, IPI00676959, IPI00420312, IPI00123365, IPI00117822, IPI00315225, IPI00346834, IPI00131368, IPI00284246, IPI00347096, IPI00315948, IPI00222228, IPI00284242, IPI00622240, IPI00225761	176	774	12504	1.56043	1	0.312211	62.9174
GOTERM_BP_FAT	GO:0042127~regulation of cell proliferation	16	7.40741	0.000835434	IPI00121190, IPI00133646, IPI00270376, IPI00314681, IPI00120590, IPI00420312, IPI00131130, IPI00130549, IPI00119299, IPI00281011, IPI00132474, IPI00310916, IPI00221547, IPI00131476, IPI00108085, IPI00331492, IPI00227797	150	538	13588	2.69403	0.622628	0.0527007	1.33733
GOTERM_CC_FAT	GO:0042995~cell projection	16	7.40741	0.0150425	IPI00225306, IPI00121378, IPI00134585, IPI00133646, IPI00120066, IPI00874921, IPI00123040, IPI00403763, IPI00284246, IPI00130664, IPI00664442, IPI00122971, IPI00338880, IPI00322447, IPI00277874, IPI00623114, IPI00284242, IPI00349520, IPI00229911, IPI00622983	176	575	12504	1.97692	0.954588	0.0979325	17.3529
GOTERM_BP_FAT	GO:0007169~transmembrane receptor protein tyrosine kinase signaling pathway	15	6.94444	2.41107e-08	IPI00130442, IPI00121190, IPI00120225, IPI00406794, IPI00120590, IPI00222589, IPI00130549, IPI00406434, IPI00416163, IPI00128358, IPI00129220, IPI00221547, IPI00129198, IPI00119058, IPI00378698, IPI00108870	150	192	13588	7.07708	2.81127e-05	7.02824e-06	3.88395e-05
GOTERM_BP_FAT	GO:0007167~enzyme linked receptor protein signaling pathway	15	6.94444	1.80439e-06	IPI00130442, IPI00121190, IPI00120225, IPI00406794, IPI00120590, IPI00222589, IPI00130549, IPI00406434, IPI00416163, IPI00128358, IPI00129220, IPI00221547, IPI00129198, IPI00119058, IPI00378698, IPI00108870	150	273	13588	4.97729	0.00210171	0.000420697	0.00290663
GOTERM_CC_FAT	GO:0000267~cell fraction	15	6.94444	0.0402116	IPI00406901, IPI00676914, IPI00319509, IPI00126090, IPI00115976, IPI00122273, IPI00380785, IPI00118674, IPI00119063, IPI00132474, IPI00137311, IPI00265107, IPI00349520, IPI00129663, IPI00229911	176	596	12504	1.78806	0.999769	0.218277	40.3152
GOTERM_MF_FAT	GO:0004672~protein kinase activity	15	6.94444	0.00588044	IPI00130442, IPI00121190, IPI00120225, IPI00120590, IPI00131130, IPI00125493, IPI00222589, IPI00130549, IPI00416163, IPI00128358, IPI00129220, IPI00221547, IPI00129198, IPI00129682, IPI00108870	150	583	13288	2.27925	0.784206	0.142164	7.41941
GOTERM_CC_FAT	GO:0005615~extracellular space	14	6.48148	0.0273747	IPI00118413, IPI00229517, IPI00133646, IPI00120066, IPI00323571, IPI00122273, IPI00785217, IPI00403763, IPI00406434, IPI00131695, IPI00776230, IPI00653515, IPI00129831, IPI00136642, IPI00331492, IPI00378698, IPI00312407, IPI00137336	176	511	12504	1.94645	0.996525	0.166944	29.4624
GOTERM_MF_FAT	GO:0005198~structural molecule activity	14	6.48148	0.00165456	IPI00118413, IPI00139301, IPI00828816, IPI00625729, IPI00676959, IPI00420312, IPI00403406, IPI00110918, IPI00346834, IPI00131368, IPI00309481, IPI00347096, IPI00131476, IPI00222228, IPI00227267, IPI00622240	150	450	13288	2.75603	0.349843	0.102045	2.14122
GOTERM_MF_FAT	GO:0003723~RNA binding	14	6.48148	0.0388205	IPI00221714, IPI00136169, IPI00121676, IPI00225915, IPI00457575, IPI00380641, IPI00274747, IPI00132462, IPI00226404, IPI00515687, IPI00330146, IPI00108085, IPI00467932, IPI00121073	150	672	13288	1.84556	0.999966	0.4745	40.4014
GOTERM_BP_FAT	GO:0032989~cellular component morphogenesis	13	6.01852	0.000486817	IPI00130442, IPI00121378, IPI00121190, IPI00408243, IPI00874921, IPI00222589, IPI00284246, IPI00130664, IPI00338880, IPI00132474, IPI00131476, IPI00623114, IPI00129198, IPI00284242, IPI00108870	150	351	13588	3.35506	0.433211	0.0397435	0.78133
GOTERM_CC_FAT	GO:0030054~cell junction	13	6.01852	0.0325856	IPI00318626, IPI00121362, IPI00270376, IPI00109375, IPI00874921, IPI00471187, IPI00154057, IPI00420835, IPI00284246, IPI00227969, IPI00331413, IPI00620873, IPI00109340, IPI00322447, IPI00623114, IPI00284242, IPI00129663, IPI00115793	176	470	12504	1.96509	0.998839	0.190382	34.0699
GOTERM_CC_FAT	GO:0031982~vesicle	13	6.01852	0.0607245	IPI00134585, IPI00469218, IPI00121190, IPI00133725, IPI00229548, IPI00118674, IPI00124221, IPI00132474, IPI00113869, IPI00225533, IPI00322447, IPI00875340, IPI00119058, IPI00349520	176	519	12504	1.77956	0.999997	0.273486	54.5135
GOTERM_CC_FAT	GO:0005626~insoluble fraction	13	6.01852	0.0672553	IPI00676914, IPI00126090, IPI00115976, IPI00122273, IPI00380785, IPI00118674, IPI00119063, IPI00132474, IPI00137311, IPI00265107, IPI00349520, IPI00129663, IPI00229911	176	528	12504	1.74923	0.999999	0.286928	58.3342
GOTERM_BP_FAT	GO:0060429~epithelium development	12	5.55556	0.000196824	IPI00121190, IPI00121362, IPI00120225, IPI00122273, IPI00420312, IPI00222589, IPI00284246, IPI00131368, IPI00137311, IPI00131476, IPI00284242, IPI00223769, IPI00331492	150	271	13588	4.01122	0.205085	0.0251798	0.31659
GOTERM_BP_FAT	GO:0043009~chordate embryonic development	12	5.55556	0.00667668	IPI00121190, IPI00318626, IPI00138061, IPI00406794, IPI00222589, IPI00130549, IPI00284246, IPI00117218, IPI00132474, IPI00129220, IPI00119058, IPI00110658, IPI00284242	150	421	13588	2.58204	0.999595	0.200025	10.2295
GOTERM_BP_FAT	GO:0009792~embryonic development ending in birth or egg hatching	12	5.55556	0.00714788	IPI00121190, IPI00318626, IPI00138061, IPI00406794, IPI00222589, IPI00130549, IPI00284246, IPI00117218, IPI00132474, IPI00129220, IPI00119058, IPI00110658, IPI00284242	150	425	13588	2.55774	0.999767	0.207326	10.9131
GOTERM_BP_FAT	GO:0043067~regulation of programmed cell death	12	5.55556	0.0441451	IPI00676914, IPI00318626, IPI00133646, IPI00120793, IPI00136169, IPI00120590, IPI00323571, IPI00130549, IPI00556741, IPI00131695, IPI00137638, IPI00131476, IPI00129682	150	560	13588	1.94114	1	0.5551	51.6789
GOTERM_BP_FAT	GO:0010941~regulation of cell death	12	5.55556	0.0455706	IPI00676914, IPI00318626, IPI00133646, IPI00120793, IPI00136169, IPI00120590, IPI00323571, IPI00130549, IPI00556741, IPI00131695, IPI00137638, IPI00131476, IPI00129682	150	563	13588	1.9308	1	0.555899	52.8267
GOTERM_CC_FAT	GO:0005578~proteinaceous extracellular matrix	12	5.55556	0.00308221	IPI00229517, IPI00133725, IPI00133646, IPI00122273, IPI00113539, IPI00719919, IPI00652813, IPI00406434, IPI00131695, IPI00131476, IPI00352163, IPI00378698, IPI00331492, IPI00137336, IPI00312407	176	297	12504	2.87052	0.467271	0.0309965	3.80737
GOTERM_CC_FAT	GO:0031012~extracellular matrix	12	5.55556	0.00415856	IPI00229517, IPI00133725, IPI00133646, IPI00122273, IPI00113539, IPI00719919, IPI00652813, IPI00406434, IPI00131695, IPI00131476, IPI00352163, IPI00378698, IPI00331492, IPI00137336, IPI00312407	176	309	12504	2.75905	0.572634	0.0348014	5.10519
GOTERM_CC_FAT	GO:0031988~membrane-bounded vesicle	12	5.55556	0.0340889	IPI00469218, IPI00121190, IPI00229548, IPI00133725, IPI00118674, IPI00124221, IPI00132474, IPI00113869, IPI00225533, IPI00322447, IPI00875340, IPI00119058, IPI00349520	176	420	12504	2.02987	0.999154	0.19298	35.3467
GOTERM_MF_FAT	GO:0004714~transmembrane receptor protein tyrosine kinase activity	12	5.55556	2.34627e-11	IPI00130442, IPI00416163, IPI00128358, IPI00121190, IPI00129220, IPI00120225, IPI00221547, IPI00120590, IPI00129198, IPI00130549, IPI00222589, IPI00108870	150	56	13288	18.9829	6.1003e-09	6.1003e-09	3.06683e-08
GOTERM_MF_FAT	GO:0004713~protein tyrosine kinase activity	12	5.55556	2.30094e-06	IPI00130442, IPI00416163, IPI00128358, IPI00121190, IPI00129220, IPI00120225, IPI00221547, IPI00120590, IPI00129198, IPI00130549, IPI00222589, IPI00108870	150	164	13288	6.48195	0.000598066	0.000299078	0.00300754
GOTERM_BP_FAT	GO:0048729~tissue morphogenesis	11	5.09259	0.000293004	IPI00131368, IPI00284246, IPI00121190, IPI00117218, IPI00129220, IPI00120225, IPI00137311, IPI00122273, IPI00222589, IPI00284242, IPI00331492, IPI00223769	150	238	13588	4.18678	0.289434	0.0305855	0.470953
GOTERM_BP_FAT	GO:0008284~positive regulation of cell proliferation	11	5.09259	0.00115475	IPI00121190, IPI00133646, IPI00310916, IPI00132474, IPI00314681, IPI00131476, IPI00120590, IPI00108085, IPI00130549, IPI00281011, IPI00227797, IPI00119299	150	284	13588	3.50864	0.740038	0.0684508	1.84404
GOTERM_BP_FAT	GO:0000902~cell morphogenesis	11	5.09259	0.00215771	IPI00130442, IPI00121378, IPI00121190, IPI00874921, IPI00222589, IPI00284246, IPI00130664, IPI00338880, IPI00131476, IPI00623114, IPI00129198, IPI00284242, IPI00108870	150	309	13588	3.22477	0.919429	0.095836	3.41974
GOTERM_BP_FAT	GO:0042981~regulation of apoptosis	11	5.09259	0.0829191	IPI00137638, IPI00676914, IPI00318626, IPI00120793, IPI00133646, IPI00136169, IPI00131476, IPI00323571, IPI00129682, IPI00130549, IPI00556741, IPI00131695	150	553	13588	1.8019	1	0.686544	75.2012
GOTERM_CC_FAT	GO:0016323~basolateral plasma membrane	11	5.09259	2.83666e-05	IPI00225306, IPI00121190, IPI00318626, IPI00121550, IPI00126090, IPI00380785, IPI00420835, IPI00284246, IPI00331413, IPI00227969, IPI00115558, IPI00664442, IPI00620873, IPI00322447, IPI00284242, IPI00223769	176	141	12504	5.54255	0.00577016	0.00064278	0.0356641
GOTERM_CC_FAT	GO:0005911~cell-cell junction	11	5.09259	0.000158895	IPI00318626, IPI00121362, IPI00270376, IPI00109375, IPI00471187, IPI00154057, IPI00420835, IPI00331413, IPI00227969, IPI00109340, IPI00620873, IPI00322447, IPI00129663, IPI00115793	176	173	12504	4.51734	0.0318974	0.00231284	0.199621
GOTERM_CC_FAT	GO:0016023~cytoplasmic membrane-bounded vesicle	11	5.09259	0.0657808	IPI00469218, IPI00121190, IPI00133725, IPI00229548, IPI00225533, IPI00113869, IPI00132474, IPI00322447, IPI00875340, IPI00118674, IPI00124221, IPI00349520	176	414	12504	1.88768	0.999999	0.287205	57.4984
GOTERM_MF_FAT	GO:0030246~carbohydrate binding	11	5.09259	0.00304417	IPI00118413, IPI00229517, IPI00323571, IPI00113539, IPI00652813, IPI00130549, IPI00876558, IPI00122971, IPI00113869, IPI00352163, IPI00136642, IPI00623958, IPI00223769	150	317	13288	3.07399	0.547375	0.107065	3.90677
GOTERM_BP_FAT	GO:0007156~homophilic cell adhesion	10	4.62963	5.43126e-06	IPI00318626, IPI00109340, IPI00110264, IPI00322447, IPI00109375, IPI00874921, IPI00623114, IPI00471187, IPI00154057, IPI00115793, IPI00129663	150	117	13588	7.74245	0.00631286	0.000791295	0.00874878
GOTERM_BP_FAT	GO:0016477~cell migration	10	4.62963	0.00131786	IPI00134585, IPI00121190, IPI00133725, IPI00177179, IPI00120590, IPI00126090, IPI00313884, IPI00420835, IPI00114810, IPI00331413, IPI00227969, IPI00620873, IPI00132474, IPI00129754	150	240	13588	3.77444	0.785111	0.0706042	2.10191
GOTERM_BP_FAT	GO:0051674~localization of cell	10	4.62963	0.00409566	IPI00134585, IPI00121190, IPI00133725, IPI00177179, IPI00120590, IPI00126090, IPI00313884, IPI00420835, IPI00114810, IPI00331413, IPI00227969, IPI00620873, IPI00132474, IPI00129754	150	284	13588	3.18967	0.991649	0.143042	6.39739
GOTERM_BP_FAT	GO:0048870~cell motility	10	4.62963	0.00409566	IPI00134585, IPI00121190, IPI00133725, IPI00177179, IPI00120590, IPI00126090, IPI00313884, IPI00420835, IPI00114810, IPI00331413, IPI00227969, IPI00620873, IPI00132474, IPI00129754	150	284	13588	3.18967	0.991649	0.143042	6.39739
GOTERM_BP_FAT	GO:0043933~macromolecular complex subunit organization	10	4.62963	0.0198311	IPI00284246, IPI00128358, IPI00318626, IPI00120793, IPI00221714, IPI00120225, IPI00323571, IPI00131130, IPI00153400, IPI00284242, IPI00378698, IPI00406434	150	367	13588	2.4683	1	0.379134	27.5784
GOTERM_CC_FAT	GO:0005882~intermediate filament	10	4.62963	0.000129548	IPI00346834, IPI00131368, IPI00139301, IPI00828816, IPI00625729, IPI00347096, IPI00676959, IPI00420312, IPI00222228, IPI00622240	176	137	12504	5.1858	0.0260834	0.00220004	0.16278
GOTERM_CC_FAT	GO:0045111~intermediate filament cytoskeleton	10	4.62963	0.000152797	IPI00346834, IPI00131368, IPI00139301, IPI00828816, IPI00625729, IPI00347096, IPI00676959, IPI00420312, IPI00222228, IPI00622240	176	140	12504	5.07468	0.0306921	0.00239505	0.191967
GOTERM_BP_FAT	GO:0002009~morphogenesis of an epithelium	9	4.16667	0.00063764	IPI00131368, IPI00284246, IPI00121190, IPI00120225, IPI00137311, IPI00122273, IPI00222589, IPI00284242, IPI00331492, IPI00223769	150	173	13588	4.7126	0.52466	0.0483726	1.02223
GOTERM_BP_FAT	GO:0003006~reproductive developmental process	9	4.16667	0.00865595	IPI00667018, IPI00128358, IPI00133725, IPI00136169, IPI00120225, IPI00109375, IPI00120590, IPI00108085, IPI00223769	150	264	13588	3.08818	0.99996	0.239643	13.068
GOTERM_BP_FAT	GO:0035295~tube development	9	4.16667	0.00865595	IPI00667018, IPI00284246, IPI00318626, IPI00133725, IPI00122273, IPI00130549, IPI00222589, IPI00284242, IPI00331492, IPI00223769	150	264	13588	3.08818	0.99996	0.239643	13.068
GOTERM_BP_FAT	GO:0001701~in utero embryonic development	9	4.16667	0.00923155	IPI00318626, IPI00121190, IPI00117218, IPI00138061, IPI00132474, IPI00406794, IPI00110658, IPI00119058, IPI00130549	150	267	13588	3.05348	0.99998	0.236887	13.8776
GOTERM_BP_FAT	GO:0016044~membrane organization	9	4.16667	0.0102539	IPI00120245, IPI00126090, IPI00785217, IPI00406434, IPI00119063, IPI00338880, IPI00225533, IPI00776230, IPI00653515, IPI00129831, IPI00378698, IPI00349520, IPI00752080	150	272	13588	2.99735	0.999994	0.24884	15.298
GOTERM_BP_FAT	GO:0030030~cell projection organization	9	4.16667	0.0243668	IPI00130442, IPI00121378, IPI00130549, IPI00420835, IPI00284246, IPI00331413, IPI00227969, IPI00130664, IPI00620873, IPI00338880, IPI00129198, IPI00284242, IPI00108870	150	319	13588	2.55574	1	0.407245	32.7923
GOTERM_BP_FAT	GO:0019953~sexual reproduction	9	4.16667	0.0623648	IPI00122522, IPI00132474, IPI00322447, IPI00109375, IPI00126090, IPI00120590, IPI00108085, IPI00117822, IPI00471187	150	386	13588	2.11212	1	0.627659	64.5596
GOTERM_BP_FAT	GO:0030182~neuron differentiation	9	4.16667	0.0725705	IPI00130442, IPI00121378, IPI00284246, IPI00130664, IPI00338880, IPI00129220, IPI00129198, IPI00130549, IPI00284242, IPI00108870	150	399	13588	2.04331	1	0.66193	70.2879
GOTERM_CC_FAT	GO:0031225~anchored to membrane	9	4.16667	0.00868659	IPI00134743, IPI00321222, IPI00120793, IPI00122971, IPI00316088, IPI00114842, IPI00331492, IPI00137336, IPI00312407	176	207	12504	3.08893	0.831329	0.0661636	10.3904
GOTERM_BP_FAT	GO:0035239~tube morphogenesis	8	3.7037	0.00278248	IPI00667018, IPI00284246, IPI00318626, IPI00133725, IPI00122273, IPI00222589, IPI00284242, IPI00331492, IPI00223769	150	171	13588	4.23797	0.961183	0.109553	4.38926
GOTERM_BP_FAT	GO:0048514~blood vessel morphogenesis	8	3.7037	0.00618477	IPI00134585, IPI00133725, IPI00319509, IPI00120245, IPI00129220, IPI00131476, IPI00323571, IPI00130549, IPI00752080	150	198	13588	3.66007	0.999278	0.19165	9.51073
GOTERM_BP_FAT	GO:0032990~cell part morphogenesis	8	3.7037	0.00886106	IPI00130442, IPI00121378, IPI00284246, IPI00130664, IPI00408243, IPI00338880, IPI00129198, IPI00284242, IPI00108870	150	212	13588	3.41836	0.999969	0.238988	13.3573
GOTERM_BP_FAT	GO:0000904~cell morphogenesis involved in differentiation	8	3.7037	0.00886106	IPI00130442, IPI00121378, IPI00284246, IPI00130664, IPI00338880, IPI00131476, IPI00129198, IPI00284242, IPI00108870	150	212	13588	3.41836	0.999969	0.238988	13.3573
GOTERM_BP_FAT	GO:0031175~neuron projection development	8	3.7037	0.0102366	IPI00130442, IPI00121378, IPI00284246, IPI00130664, IPI00338880, IPI00129198, IPI00130549, IPI00284242, IPI00108870	150	218	13588	3.32428	0.999994	0.253694	15.2742
GOTERM_BP_FAT	GO:0001568~blood vessel development	8	3.7037	0.0180374	IPI00134585, IPI00133725, IPI00319509, IPI00120245, IPI00129220, IPI00131476, IPI00323571, IPI00130549, IPI00752080	150	244	13588	2.97005	1	0.363369	25.4137
GOTERM_BP_FAT	GO:0001944~vasculature development	8	3.7037	0.0203085	IPI00134585, IPI00133725, IPI00319509, IPI00120245, IPI00129220, IPI00131476, IPI00323571, IPI00130549, IPI00752080	150	250	13588	2.89877	1	0.380268	28.1445
GOTERM_BP_FAT	GO:0048666~neuron development	8	3.7037	0.0419738	IPI00130442, IPI00121378, IPI00284246, IPI00130664, IPI00338880, IPI00129198, IPI00130549, IPI00284242, IPI00108870	150	292	13588	2.48183	1	0.542154	49.88
GOTERM_BP_FAT	GO:0065003~macromolecular complex assembly	8	3.7037	0.0786957	IPI00128358, IPI00318626, IPI00120793, IPI00221714, IPI00120225, IPI00131130, IPI00153400, IPI00378698, IPI00406434	150	338	13588	2.14406	1	0.679461	73.2961
GOTERM_BP_FAT	GO:0009611~response to wounding	8	3.7037	0.0875584	IPI00406901, IPI00118413, IPI00138061, IPI00118069, IPI00310916, IPI00113539, IPI00352163, IPI00136642, IPI00652813, IPI00223769	150	347	13588	2.08845	1	0.694905	77.1467
GOTERM_CC_FAT	GO:0045095~keratin filament	8	3.7037	2.95974e-05	IPI00346834, IPI00131368, IPI00139301, IPI00625729, IPI00347096, IPI00420312, IPI00222228, IPI00622240	176	64	12504	8.88068	0.00601977	0.000603614	0.0372112
GOTERM_CC_FAT	GO:0070161~anchoring junction	8	3.7037	0.00169781	IPI00284246, IPI00227969, IPI00331413, IPI00318626, IPI00620873, IPI00109340, IPI00270376, IPI00109375, IPI00471187, IPI00284242, IPI00420835, IPI00115793	176	123	12504	4.62084	0.292946	0.0190739	2.11408
GOTERM_BP_FAT	GO:0035272~exocrine system development	7	3.24074	5.1495e-06	IPI00128358, IPI00318626, IPI00121190, IPI00120225, IPI00137311, IPI00122273, IPI00130549	150	41	13588	15.466	0.00598634	0.000857394	0.00829493
GOTERM_BP_FAT	GO:0022612~gland morphogenesis	7	3.24074	0.00031619	IPI00318626, IPI00121190, IPI00120225, IPI00137311, IPI00122273, IPI00130549, IPI00223769	150	84	13588	7.54889	0.308392	0.0302607	0.508131
GOTERM_BP_FAT	GO:0007411~axon guidance	7	3.24074	0.00072231	IPI00130442, IPI00121378, IPI00284246, IPI00130664, IPI00338880, IPI00129198, IPI00284242, IPI00108870	150	98	13588	6.47048	0.569375	0.0483518	1.15723
GOTERM_BP_FAT	GO:0001763~morphogenesis of a branching structure	7	3.24074	0.00252943	IPI00133725, IPI00137311, IPI00122273, IPI00119058, IPI00130549, IPI00331492, IPI00223769	150	125	13588	5.07285	0.94782	0.103604	3.99769
GOTERM_BP_FAT	GO:0007409~axonogenesis	7	3.24074	0.00913404	IPI00130442, IPI00121378, IPI00284246, IPI00130664, IPI00338880, IPI00129198, IPI00284242, IPI00108870	150	163	13588	3.89022	0.999977	0.239926	13.7409
GOTERM_BP_FAT	GO:0048812~neuron projection morphogenesis	7	3.24074	0.0129969	IPI00130442, IPI00121378, IPI00284246, IPI00130664, IPI00338880, IPI00129198, IPI00284242, IPI00108870	150	176	13588	3.60288	1	0.298643	19.0014
GOTERM_BP_FAT	GO:0048667~cell morphogenesis involved in neuron differentiation	7	3.24074	0.0151176	IPI00130442, IPI00121378, IPI00284246, IPI00130664, IPI00338880, IPI00129198, IPI00284242, IPI00108870	150	182	13588	3.4841	1	0.33214	21.7598
GOTERM_BP_FAT	GO:0048732~gland development	7	3.24074	0.0214464	IPI00318626, IPI00121190, IPI00120225, IPI00137311, IPI00122273, IPI00130549, IPI00223769	150	197	13588	3.21882	1	0.39083	29.4773
GOTERM_BP_FAT	GO:0048858~cell projection morphogenesis	7	3.24074	0.0239028	IPI00130442, IPI00121378, IPI00284246, IPI00130664, IPI00338880, IPI00129198, IPI00284242, IPI00108870	150	202	13588	3.13914	1	0.406899	32.2755
GOTERM_BP_FAT	GO:0002684~positive regulation of immune system process	7	3.24074	0.0259989	IPI00118413, IPI00138061, IPI00133646, IPI00310916, IPI00314681, IPI00322447, IPI00114842, IPI00227797	150	206	13588	3.07819	1	0.422182	34.5807
GOTERM_BP_FAT	GO:0008283~cell proliferation	7	3.24074	0.0547035	IPI00667018, IPI00134585, IPI00133725, IPI00136169, IPI00130200, IPI00120590, IPI00349520	150	247	13588	2.56723	1	0.603023	59.5956
GOTERM_CC_FAT	GO:0005604~basement membrane	7	3.24074	0.000540462	IPI00133646, IPI00131476, IPI00113539, IPI00122273, IPI00352163, IPI00652813, IPI00719919, IPI00378698, IPI00131695, IPI00406434	176	73	12504	6.81258	0.10442	0.00732531	0.677488
GOTERM_CC_FAT	GO:0042470~melanosome	7	3.24074	0.00120971	IPI00469218, IPI00133725, IPI00229548, IPI00113869, IPI00132474, IPI00875340, IPI00118674, IPI00124221	176	85	12504	5.8508	0.218804	0.0144203	1.51055
GOTERM_CC_FAT	GO:0048770~pigment granule	7	3.24074	0.00120971	IPI00469218, IPI00133725, IPI00229548, IPI00113869, IPI00132474, IPI00875340, IPI00118674, IPI00124221	176	85	12504	5.8508	0.218804	0.0144203	1.51055
GOTERM_CC_FAT	GO:0044420~extracellular matrix part	7	3.24074	0.00182022	IPI00133646, IPI00131476, IPI00113539, IPI00122273, IPI00352163, IPI00652813, IPI00719919, IPI00378698, IPI00131695, IPI00406434	176	92	12504	5.40563	0.310414	0.0193711	2.2649
GOTERM_CC_FAT	GO:0005912~adherens junction	7	3.24074	0.00371034	IPI00284246, IPI00227969, IPI00331413, IPI00318626, IPI00620873, IPI00109340, IPI00270376, IPI00109375, IPI00471187, IPI00284242, IPI00420835	176	106	12504	4.69168	0.531546	0.0354661	4.56672
GOTERM_CC_FAT	GO:0030424~axon	7	3.24074	0.00388614	IPI00121378, IPI00130664, IPI00122971, IPI00338880, IPI00322447, IPI00277874, IPI00123040	176	107	12504	4.64783	0.54811	0.0354613	4.77825
GOTERM_CC_FAT	GO:0045177~apical part of cell	7	3.24074	0.0121514	IPI00225306, IPI00134585, IPI00318626, IPI00115558, IPI00664442, IPI00113539, IPI00120066, IPI00352163, IPI00652813, IPI00349520, IPI00403763	176	136	12504	3.65675	0.917428	0.0852224	14.2501
GOTERM_MF_FAT	GO:0005539~glycosaminoglycan binding	7	3.24074	0.0017745	IPI00118413, IPI00122971, IPI00113539, IPI00323571, IPI00352163, IPI00136642, IPI00652813, IPI00130549, IPI00223769	150	114	13288	5.43953	0.369839	0.0882196	2.29479
GOTERM_MF_FAT	GO:0001871~pattern binding	7	3.24074	0.00317667	IPI00118413, IPI00122971, IPI00113539, IPI00323571, IPI00352163, IPI00136642, IPI00652813, IPI00130549, IPI00223769	150	128	13288	4.84458	0.562749	0.0982393	4.07357
GOTERM_MF_FAT	GO:0030247~polysaccharide binding	7	3.24074	0.00317667	IPI00118413, IPI00122971, IPI00113539, IPI00323571, IPI00352163, IPI00136642, IPI00652813, IPI00130549, IPI00223769	150	128	13288	4.84458	0.562749	0.0982393	4.07357
GOTERM_BP_FAT	GO:0007229~integrin-mediated signaling pathway	6	2.77778	0.00146538	IPI00227969, IPI00331413, IPI00620873, IPI00120245, IPI00132474, IPI00126090, IPI00115976, IPI00130117, IPI00752080, IPI00420835	150	76	13588	7.15158	0.819113	0.0747784	2.3346
GOTERM_BP_FAT	GO:0030155~regulation of cell adhesion	6	2.77778	0.0037212	IPI00227969, IPI00331413, IPI00118413, IPI00620873, IPI00133725, IPI00133646, IPI00122973, IPI00129754, IPI00313884, IPI00420835	150	94	13588	5.78213	0.987055	0.134892	5.82883
GOTERM_BP_FAT	GO:0001525~angiogenesis	6	2.77778	0.0155436	IPI00134585, IPI00133725, IPI00319509, IPI00120245, IPI00131476, IPI00130549, IPI00752080	150	133	13588	4.08662	1	0.333634	22.3032
GOTERM_BP_FAT	GO:0009967~positive regulation of signal transduction	6	2.77778	0.0408566	IPI00118413, IPI00122971, IPI00120225, IPI00406794, IPI00130549, IPI00331492	150	172	13588	3.16	1	0.537937	48.9302
GOTERM_BP_FAT	GO:0010324~membrane invagination	6	2.77778	0.0560627	IPI00119063, IPI00120245, IPI00225533, IPI00776230, IPI00653515, IPI00129831, IPI00785217, IPI00752080, IPI00349520	150	188	13588	2.89106	1	0.607157	60.5213
GOTERM_BP_FAT	GO:0006897~endocytosis	6	2.77778	0.0560627	IPI00119063, IPI00120245, IPI00225533, IPI00776230, IPI00653515, IPI00129831, IPI00785217, IPI00752080, IPI00349520	150	188	13588	2.89106	1	0.607157	60.5213
GOTERM_BP_FAT	GO:0010647~positive regulation of cell communication	6	2.77778	0.0571002	IPI00118413, IPI00122971, IPI00120225, IPI00406794, IPI00130549, IPI00331492	150	189	13588	2.87577	1	0.609025	61.2145
GOTERM_CC_FAT	GO:0008305~integrin complex	6	2.77778	3.83882e-05	IPI00227969, IPI00331413, IPI00620873, IPI00120245, IPI00132474, IPI00126090, IPI00115976, IPI00130117, IPI00752080, IPI00420835	176	28	12504	15.224	0.00780076	0.000711687	0.0482609
GOTERM_CC_FAT	GO:0043235~receptor complex	6	2.77778	0.00611289	IPI00227969, IPI00331413, IPI00620873, IPI00120245, IPI00132474, IPI00126090, IPI00115976, IPI00130117, IPI00752080, IPI00420835	176	83	12504	5.13582	0.71374	0.0488031	7.42055
GOTERM_CC_FAT	GO:0016324~apical plasma membrane	6	2.77778	0.0126067	IPI00225306, IPI00134585, IPI00115558, IPI00664442, IPI00113539, IPI00120066, IPI00352163, IPI00652813, IPI00349520, IPI00403763	176	99	12504	4.30579	0.924838	0.0853786	14.7457
GOTERM_MF_FAT	GO:0008201~heparin binding	6	2.77778	0.00238512	IPI00118413, IPI00122971, IPI00113539, IPI00323571, IPI00352163, IPI00136642, IPI00652813, IPI00130549	150	83	13288	6.40386	0.462525	0.0983048	3.07313
GOTERM_MF_FAT	GO:0019904~protein domain specific binding	6	2.77778	0.0650231	IPI00284246, IPI00309481, IPI00128358, IPI00322447, IPI00119058, IPI00284242, IPI00227267, IPI00403406, IPI00349520	150	192	13288	2.76833	1	0.582736	58.4725
GOTERM_BP_FAT	GO:0007435~salivary gland morphogenesis	5	2.31481	0.000200257	IPI00318626, IPI00121190, IPI00137311, IPI00122273, IPI00130549	150	27	13588	16.7753	0.20826	0.0230817	0.322103
GOTERM_BP_FAT	GO:0007431~salivary gland development	5	2.31481	0.000347018	IPI00318626, IPI00121190, IPI00137311, IPI00122273, IPI00130549	150	31	13588	14.6108	0.332818	0.0306507	0.557543
GOTERM_BP_FAT	GO:0007160~cell-matrix adhesion	5	2.31481	0.00216196	IPI00227969, IPI00331413, IPI00620873, IPI00132474, IPI00221547, IPI00113539, IPI00352163, IPI00652813, IPI00719919, IPI00420835	150	50	13588	9.05867	0.919828	0.0924991	3.42637
GOTERM_BP_FAT	GO:0031589~cell-substrate adhesion	5	2.31481	0.0034954	IPI00227969, IPI00331413, IPI00620873, IPI00132474, IPI00221547, IPI00113539, IPI00352163, IPI00652813, IPI00719919, IPI00420835	150	57	13588	7.9462	0.983139	0.131324	5.48442
GOTERM_BP_FAT	GO:0046777~protein amino acid autophosphorylation	5	2.31481	0.00591218	IPI00128358, IPI00121190, IPI00120225, IPI00120590, IPI00131130	150	66	13588	6.86263	0.999006	0.189024	9.11007
GOTERM_BP_FAT	GO:0030334~regulation of cell migration	5	2.31481	0.0184401	IPI00406901, IPI00118413, IPI00221547, IPI00406794, IPI00131476	150	92	13588	4.92319	1	0.363723	25.9049
GOTERM_BP_FAT	GO:0022604~regulation of cell morphogenesis	5	2.31481	0.0219348	IPI00309481, IPI00405742, IPI00113539, IPI00352163, IPI00652813, IPI00227267, IPI00403406, IPI00454115, IPI00108870	150	97	13588	4.66942	1	0.391841	30.0421
GOTERM_BP_FAT	GO:0051270~regulation of cell motion	5	2.31481	0.0300698	IPI00406901, IPI00118413, IPI00221547, IPI00406794, IPI00131476	150	107	13588	4.23302	1	0.464498	38.8489
GOTERM_BP_FAT	GO:0040012~regulation of locomotion	5	2.31481	0.0328146	IPI00406901, IPI00118413, IPI00221547, IPI00406794, IPI00131476	150	110	13588	4.11758	1	0.482831	41.5778
GOTERM_BP_FAT	GO:0060562~epithelial tube morphogenesis	5	2.31481	0.0337611	IPI00284246, IPI00122273, IPI00222589, IPI00284242, IPI00331492, IPI00223769	150	111	13588	4.08048	1	0.486971	42.492
GOTERM_BP_FAT	GO:0042060~wound healing	5	2.31481	0.0347234	IPI00406901, IPI00118069, IPI00113539, IPI00352163, IPI00136642, IPI00652813, IPI00223769	150	112	13588	4.04405	1	0.491112	43.4077
GOTERM_BP_FAT	GO:0042692~muscle cell differentiation	5	2.31481	0.039773	IPI00229517, IPI00270376, IPI00132474, IPI00115450, IPI00378698, IPI00406434	150	117	13588	3.87123	1	0.533861	47.9928
GOTERM_BP_FAT	GO:0030855~epithelial cell differentiation	5	2.31481	0.0463572	IPI00131368, IPI00121362, IPI00131476, IPI00420312, IPI00222589	150	123	13588	3.68238	1	0.556875	53.4491
GOTERM_BP_FAT	GO:0009991~response to extracellular stimulus	5	2.31481	0.0585981	IPI00227969, IPI00331413, IPI00620873, IPI00117218, IPI00221547, IPI00136642, IPI00420835, IPI00131695	150	133	13588	3.40551	1	0.613828	62.1952
GOTERM_CC_FAT	GO:0005913~cell-cell adherens junction	5	2.31481	0.000868258	IPI00227969, IPI00331413, IPI00318626, IPI00620873, IPI00109340, IPI00109375, IPI00471187, IPI00420835	176	31	12504	11.4589	0.162389	0.011014	1.08633
GOTERM_CC_FAT	GO:0043296~apical junction complex	5	2.31481	0.0532488	IPI00121362, IPI00270376, IPI00109375, IPI00471187, IPI00115793	176	101	12504	3.5171	0.999986	0.266607	49.7454
GOTERM_CC_FAT	GO:0016327~apicolateral plasma membrane	5	2.31481	0.056462	IPI00121362, IPI00270376, IPI00109375, IPI00471187, IPI00115793	176	103	12504	3.44881	0.999993	0.262143	51.8485
GOTERM_MF_FAT	GO:0005003~ephrin receptor activity	5	2.31481	1.39275e-05	IPI00130442, IPI00416163, IPI00129220, IPI00129198, IPI00108870	150	14	13288	31.6381	0.00361462	0.00120633	0.0182032
GOTERM_BP_FAT	GO:0007157~heterophilic cell adhesion	4	1.85185	0.00170777	IPI00229517, IPI00469123, IPI00322447, IPI00115976	150	22	13588	16.4703	0.863709	0.0830027	2.71582
GOTERM_BP_FAT	GO:0019221~cytokine-mediated signaling pathway	4	1.85185	0.0234611	IPI00336958, IPI00406794, IPI00120590, IPI00119299	150	56	13588	6.47048	1	0.406842	31.7802
GOTERM_BP_FAT	GO:0051259~protein oligomerization	4	1.85185	0.0445269	IPI00128358, IPI00318626, IPI00120793, IPI00120225	150	72	13588	5.03259	1	0.552775	51.9888
GOTERM_BP_FAT	GO:0006979~response to oxidative stress	4	1.85185	0.0704309	IPI00133725, IPI00120793, IPI00406794, IPI00323571	150	87	13588	4.1649	1	0.659707	69.1643
GOTERM_BP_FAT	GO:0002697~regulation of immune effector process	4	1.85185	0.0723552	IPI00138061, IPI00133646, IPI00322447, IPI00114842	150	88	13588	4.11758	1	0.665352	70.1766
GOTERM_BP_FAT	GO:0048754~branching morphogenesis of a tube	4	1.85185	0.0823235	IPI00133725, IPI00122273, IPI00331492, IPI00223769	150	93	13588	3.8962	1	0.68801	74.9405
GOTERM_BP_FAT	GO:0043408~regulation of MAPKKK cascade	4	1.85185	0.0823235	IPI00120225, IPI00406794, IPI00119058, IPI00130549	150	93	13588	3.8962	1	0.68801	74.9405
GOTERM_BP_FAT	GO:0051251~positive regulation of lymphocyte activation	4	1.85185	0.084385	IPI00133646, IPI00310916, IPI00314681, IPI00114842, IPI00227797	150	94	13588	3.85475	1	0.689046	75.8321
GOTERM_BP_FAT	GO:0002696~positive regulation of leukocyte activation	4	1.85185	0.0950176	IPI00133646, IPI00310916, IPI00314681, IPI00114842, IPI00227797	150	99	13588	3.66007	1	0.713997	79.9773
GOTERM_BP_FAT	GO:0050867~positive regulation of cell activation	4	1.85185	0.0994178	IPI00133646, IPI00310916, IPI00314681, IPI00114842, IPI00227797	150	101	13588	3.58759	1	0.727167	81.4893
GOTERM_CC_FAT	GO:0005905~coated pit	4	1.85185	0.00992254	IPI00119063, IPI00225533, IPI00653515, IPI00785217, IPI00349520	176	32	12504	8.88068	0.869229	0.0725763	11.7852
GOTERM_BP_FAT	GO:0033627~cell adhesion mediated by integrin	3	1.38889	0.000706374	IPI00227969, IPI00331413, IPI00620873, IPI00122973, IPI00115976, IPI00420835	150	4	13588	67.94	0.561293	0.0501918	1.13184
GOTERM_BP_FAT	GO:0060445~branching involved in salivary gland morphogenesis	3	1.38889	0.0162885	IPI00137311, IPI00122273, IPI00130549	150	18	13588	15.0978	1	0.340503	23.2448
GOTERM_BP_FAT	GO:0007162~negative regulation of cell adhesion	3	1.38889	0.0303855	IPI00133725, IPI00133646, IPI00129754, IPI00313884	150	25	13588	10.8704	1	0.462231	39.1687
GOTERM_BP_FAT	GO:0034330~cell junction organization	3	1.38889	0.0478101	IPI00270376, IPI00113539, IPI00115976, IPI00352163, IPI00652813	150	32	13588	8.4925	1	0.563022	54.5785
GOTERM_BP_FAT	GO:0018108~peptidyl-tyrosine phosphorylation	3	1.38889	0.0619775	IPI00128358, IPI00120590, IPI00108870	150	37	13588	7.34486	1	0.630165	64.3231
GOTERM_BP_FAT	GO:0048638~regulation of developmental growth	3	1.38889	0.0619775	IPI00270376, IPI00130549, IPI00378698, IPI00406434	150	37	13588	7.34486	1	0.630165	64.3231
GOTERM_BP_FAT	GO:0018212~peptidyl-tyrosine modification	3	1.38889	0.0619775	IPI00128358, IPI00120590, IPI00108870	150	37	13588	7.34486	1	0.630165	64.3231
GOTERM_BP_FAT	GO:0050770~regulation of axonogenesis	3	1.38889	0.0679966	IPI00405742, IPI00454115, IPI00108870	150	39	13588	6.96821	1	0.650996	67.8374
GOTERM_BP_FAT	GO:0050769~positive regulation of neurogenesis	3	1.38889	0.0741999	IPI00405742, IPI00454115, IPI00108870	150	41	13588	6.62829	1	0.665888	71.1177
GOTERM_BP_FAT	GO:0001657~ureteric bud development	3	1.38889	0.0773672	IPI00130549, IPI00331492, IPI00223769	150	42	13588	6.47048	1	0.677359	72.669
GOTERM_BP_FAT	GO:0016202~regulation of striated muscle tissue development	3	1.38889	0.0773672	IPI00270376, IPI00130549, IPI00378698, IPI00406434	150	42	13588	6.47048	1	0.677359	72.669
GOTERM_BP_FAT	GO:0048634~regulation of muscle development	3	1.38889	0.0805766	IPI00270376, IPI00130549, IPI00378698, IPI00406434	150	43	13588	6.32	1	0.684122	74.1609
GOTERM_BP_FAT	GO:0043410~positive regulation of MAPKKK cascade	3	1.38889	0.093809	IPI00120225, IPI00406794, IPI00130549	150	47	13588	5.78213	1	0.71696	79.5422
GOTERM_BP_FAT	GO:0010975~regulation of neuron projection development	3	1.38889	0.093809	IPI00405742, IPI00454115, IPI00108870	150	47	13588	5.78213	1	0.71696	79.5422
GOTERM_BP_FAT	GO:0010720~positive regulation of cell development	3	1.38889	0.093809	IPI00405742, IPI00454115, IPI00108870	150	47	13588	5.78213	1	0.71696	79.5422
GOTERM_CC_FAT	GO:0034362~low-density lipoprotein particle	3	1.38889	0.00390538	IPI00776230, IPI00653515, IPI00323571, IPI00129831, IPI00785217	176	7	12504	30.4481	0.549887	0.0341114	4.80138
GOTERM_CC_FAT	GO:0034358~plasma lipoprotein particle	3	1.38889	0.054396	IPI00776230, IPI00653515, IPI00323571, IPI00129831, IPI00785217	176	27	12504	7.89394	0.999989	0.265363	50.5058
GOTERM_CC_FAT	GO:0032994~protein-lipid complex	3	1.38889	0.054396	IPI00776230, IPI00653515, IPI00323571, IPI00129831, IPI00785217	176	27	12504	7.89394	0.999989	0.265363	50.5058
GOTERM_CC_FAT	GO:0005903~brush border	3	1.38889	0.0858272	IPI00134585, IPI00120066, IPI00349520, IPI00403763	176	35	12504	6.08961	1	0.340351	67.6446
GOTERM_MF_FAT	GO:0043394~proteoglycan binding	3	1.38889	0.00529823	IPI00331492, IPI00137336, IPI00312407	150	10	13288	26.576	0.748724	0.142271	6.70818
GOTERM_MF_FAT	GO:0043395~heparan sulfate proteoglycan binding	3	1.38889	0.00529823	IPI00331492, IPI00137336, IPI00312407	150	10	13288	26.576	0.748724	0.142271	6.70818
GOTERM_MF_FAT	GO:0016504~peptidase activator activity	3	1.38889	0.00898345	IPI00137638, IPI00133725, IPI00113539, IPI00352163, IPI00652813, IPI00556741	150	13	13288	20.4431	0.904273	0.177594	11.1263
GOTERM_MF_FAT	GO:0019825~oxygen binding	3	1.38889	0.0104041	IPI00553333, IPI00762198, IPI00831055, IPI00110658, IPI00131695, IPI00316491	150	14	13288	18.9829	0.934076	0.188745	12.7773
GOTERM_MF_FAT	GO:0001948~glycoprotein binding	3	1.38889	0.020791	IPI00331492, IPI00137336, IPI00312407	150	20	13288	13.288	0.995758	0.323071	24.0143
GOTERM_MF_FAT	GO:0050840~extracellular matrix binding	3	1.38889	0.0316557	IPI00227969, IPI00331413, IPI00118413, IPI00620873, IPI00378698, IPI00420835, IPI00406434	150	25	13288	10.6304	0.999767	0.427402	34.3259
GOTERM_MF_FAT	GO:0005178~integrin binding	3	1.38889	0.0316557	IPI00227969, IPI00331413, IPI00620873, IPI00132474, IPI00115976, IPI00420835	150	25	13288	10.6304	0.999767	0.427402	34.3259
GOTERM_BP_FAT	GO:0042271~susceptibility to natural killer cell mediated cytotoxicity	2	0.925926	0.0536462	IPI00322447, IPI00114842	150	5	13588	36.2347	1	0.600865	58.8614
GOTERM_BP_FAT	GO:0043277~apoptotic cell clearance	2	0.925926	0.0536462	IPI00119063, IPI00120245, IPI00752080	150	5	13588	36.2347	1	0.600865	58.8614
GOTERM_BP_FAT	GO:0042159~lipoprotein catabolic process	2	0.925926	0.0640273	IPI00653515, IPI00323571, IPI00785217	150	6	13588	30.1956	1	0.632851	65.5584
GOTERM_BP_FAT	GO:0048013~ephrin receptor signaling pathway	2	0.925926	0.0640273	IPI00129220, IPI00108870	150	6	13588	30.1956	1	0.632851	65.5584
GOTERM_BP_FAT	GO:0006378~mRNA polyadenylation	2	0.925926	0.0844514	IPI00136169, IPI00467932	150	8	13588	22.6467	1	0.685237	75.8603
GOTERM_BP_FAT	GO:0031017~exocrine pancreas development	2	0.925926	0.0844514	IPI00128358, IPI00120225	150	8	13588	22.6467	1	0.685237	75.8603
GOTERM_BP_FAT	GO:0060693~regulation of branching involved in salivary gland morphogenesis	2	0.925926	0.0944968	IPI00318626, IPI00130549	150	9	13588	20.1304	1	0.715798	79.7909
GOTERM_CC_FAT	GO:0042788~polysomal ribosome	2	0.925926	0.0548242	IPI00330146, IPI00265107	176	4	12504	35.5227	0.99999	0.261176	50.7869
GOTERM_MF_FAT	GO:0015355~secondary active monocarboxylate transmembrane transporter activity	2	0.925926	0.0441086	IPI00118910, IPI00137194	150	4	13288	44.2933	0.999992	0.49839	44.5479
GOTERM_MF_FAT	GO:0043548~phosphoinositide 3-kinase binding	2	0.925926	0.0548304	IPI00128358, IPI00120225	150	5	13288	35.4347	1	0.557155	52.1496
GOTERM_MF_FAT	GO:0043560~insulin receptor substrate binding	2	0.925926	0.0654327	IPI00128358, IPI00120225	150	6	13288	29.5289	1	0.567355	58.7097
GOTERM_MF_FAT	GO:0017091~AU-rich element binding	2	0.925926	0.0759168	IPI00132462, IPI00108085	150	7	13288	25.3105	1	0.606661	64.3708
GOTERM_MF_FAT	GO:0043236~laminin binding	2	0.925926	0.0862841	IPI00227969, IPI00331413, IPI00620873, IPI00378698, IPI00420835, IPI00406434	150	8	13288	22.1467	1	0.623769	69.2561

## Sheet: TS (membrane)
Category	Term	Count	%	PValue	Genes	List Total	Pop Hits	Pop Total	Fold Enrichment	Bonferroni	Benjamini	FDR
GOTERM_CC_FAT	GO:0005886~plasma membrane	65	30.0926	1.9164e-05	IPI00129395, IPI00279010, IPI00620432, IPI00467377, IPI00122017, IPI00138061, IPI00121550, IPI00120225, IPI00323571, IPI00113539, IPI00403763, IPI00420835, IPI00114810, IPI00463074, IPI00113022, IPI00132474, IPI00117572, IPI00352163, IPI00227939, IPI00109996, IPI00138209, IPI00752080, IPI00134743, IPI00318626, IPI00121362, IPI00137194, IPI00116921, IPI00113563, IPI00122273, IPI00652813, IPI001239…	172	2906	12504	1.62607	0.00430266	0.000538847	0.02448
GOTERM_CC_FAT	GO:0044459~plasma membrane part	47	21.7593	8.7969e-07	IPI00620432, IPI00279010, IPI00467377, IPI00121550, IPI00138061, IPI00113539, IPI00323571, IPI00420835, IPI00403763, IPI00114810, IPI00463074, IPI00113022, IPI00132474, IPI00117572, IPI00227939, IPI00352163, IPI00109996, IPI00138209, IPI00752080, IPI00318626, IPI00121362, IPI00116921, IPI00113563, IPI00122273, IPI00652813, IPI00266264, IPI00624876, IPI00122522, IPI00109340, IPI00122973, IPI006231…	172	1633	12504	2.09234	0.000197911	4.94814e-05	0.00112384
GOTERM_CC_FAT	GO:0043232~intracellular non-membrane-bounded organelle	40	18.5185	0.00615126	IPI00120790, IPI00225306, IPI00136972, IPI00625729, IPI00120066, IPI00225915, IPI00315225, IPI00403763, IPI00309481, IPI00463074, IPI00664442, IPI00309768, IPI00330146, IPI00347019, IPI00265107, IPI00222228, IPI00132575, IPI00622240, IPI00462140, IPI00649955, IPI00139301, IPI00761751, IPI00828338, IPI00347110, IPI00125895, IPI00131086, IPI00122273, IPI00113563, IPI00420312, IPI00454114, IPI003369…	172	1919	12504	1.51532	0.750503	0.0540186	7.58008
GOTERM_CC_FAT	GO:0043228~non-membrane-bounded organelle	40	18.5185	0.00615126	IPI00120790, IPI00225306, IPI00136972, IPI00625729, IPI00120066, IPI00225915, IPI00315225, IPI00403763, IPI00309481, IPI00463074, IPI00664442, IPI00309768, IPI00330146, IPI00347019, IPI00265107, IPI00222228, IPI00132575, IPI00622240, IPI00462140, IPI00649955, IPI00139301, IPI00761751, IPI00828338, IPI00347110, IPI00125895, IPI00131086, IPI00122273, IPI00113563, IPI00420312, IPI00454114, IPI003369…	172	1919	12504	1.51532	0.750503	0.0540186	7.58008
GOTERM_BP_FAT	GO:0007155~cell adhesion	38	17.5926	1.92754e-19	IPI00279010, IPI00229516, IPI00137938, IPI00229517, IPI00270376, IPI00469123, IPI00406778, IPI00120245, IPI00115976, IPI00113539, IPI00126090, IPI00719919, IPI00222589, IPI00154057, IPI00420835, IPI00331413, IPI00620873, IPI00132474, IPI00322447, IPI00131476, IPI00352163, IPI00227939, IPI00138209, IPI00138180, IPI00752080, IPI00309133, IPI00118413, IPI00318626, IPI00121362, IPI00115762, IPI001258…	148	561	13588	6.21891	2.34967e-16	2.34967e-16	3.12228e-16
GOTERM_BP_FAT	GO:0022610~biological adhesion	38	17.5926	2.04596e-19	IPI00279010, IPI00229516, IPI00137938, IPI00229517, IPI00270376, IPI00469123, IPI00406778, IPI00120245, IPI00115976, IPI00113539, IPI00126090, IPI00719919, IPI00222589, IPI00154057, IPI00420835, IPI00331413, IPI00620873, IPI00132474, IPI00322447, IPI00131476, IPI00352163, IPI00227939, IPI00138209, IPI00138180, IPI00752080, IPI00309133, IPI00118413, IPI00318626, IPI00121362, IPI00115762, IPI001258…	148	562	13588	6.20785	2.49402e-16	1.24701e-16	3.3141e-16
GOTERM_CC_FAT	GO:0005856~cytoskeleton	28	12.963	0.00266011	IPI00136972, IPI00625729, IPI00315225, IPI00309481, IPI00309768, IPI00463074, IPI00347019, IPI00222228, IPI00132575, IPI00622240, IPI00462140, IPI00139301, IPI00649955, IPI00761751, IPI00828338, IPI00347110, IPI00125895, IPI00131086, IPI00113563, IPI00122273, IPI00420312, IPI00336929, IPI00117822, IPI00624876, IPI00403406, IPI00346834, IPI00131368, IPI00323800, IPI00347096, IPI00622946, IPI002272…	172	1122	12504	1.8142	0.450817	0.0295216	3.34569
GOTERM_CC_FAT	GO:0044430~cytoskeletal part	21	9.72222	0.00450276	IPI00649955, IPI00139301, IPI00761751, IPI00347110, IPI00136972, IPI00828338, IPI00625729, IPI00125895, IPI00131086, IPI00420312, IPI00315225, IPI00117822, IPI00346834, IPI00131368, IPI00463074, IPI00347096, IPI00323800, IPI00347019, IPI00222228, IPI00622946, IPI00622240, IPI00462140	172	774	12504	1.97242	0.637746	0.045106	5.6024
GOTERM_CC_FAT	GO:0044421~extracellular region part	19	8.7963	0.0190018	IPI00118413, IPI00229517, IPI00137938, IPI00329872, IPI00120066, IPI00113539, IPI00323571, IPI00122273, IPI00719919, IPI00652813, IPI00785217, IPI00131695, IPI00403763, IPI00406603, IPI00776230, IPI00131476, IPI00653515, IPI00129831, IPI00352163, IPI00121357, IPI00321190, IPI00309133, IPI00312407, IPI00137336	172	774	12504	1.78457	0.986654	0.138298	21.7367
GOTERM_MF_FAT	GO:0005198~structural molecule activity	19	8.7963	2.36393e-06	IPI00118413, IPI00139301, IPI00137938, IPI00347110, IPI00625729, IPI00329872, IPI00420312, IPI00120671, IPI00403406, IPI00110918, IPI00346834, IPI00131368, IPI00309481, IPI00347096, IPI00323800, IPI00131476, IPI00347019, IPI00222228, IPI00622240, IPI00227267, IPI00462140	148	450	13288	3.79087	0.000600258	0.000300174	0.00307859
GOTERM_BP_FAT	GO:0016337~cell-cell adhesion	18	8.33333	6.7821e-10	IPI00318626, IPI00229517, IPI00115762, IPI00469123, IPI00406778, IPI00110264, IPI00177179, IPI00115976, IPI00874921, IPI00154057, IPI00420835, IPI00227969, IPI00331413, IPI00620873, IPI00109340, IPI00322447, IPI00122973, IPI00623114, IPI00177200, IPI00138209, IPI00123831, IPI00138180, IPI00115793	148	236	13588	7.00252	8.26738e-07	2.75579e-07	1.09858e-06
GOTERM_CC_FAT	GO:0031226~intrinsic to plasma membrane	18	8.33333	0.00147763	IPI00279010, IPI00620432, IPI00229516, IPI00120245, IPI00314681, IPI00120066, IPI00126090, IPI00115976, IPI00118674, IPI00154057, IPI00403763, IPI00420835, IPI00114810, IPI00331413, IPI00113022, IPI00620873, IPI00132474, IPI00227939, IPI00752080, IPI00227797, IPI00116921, IPI00266264, IPI00377953, IPI00122522, IPI00227969	172	552	12504	2.37058	0.283024	0.0205799	1.8714
GOTERM_MF_FAT	GO:0005509~calcium ion binding	18	8.33333	0.0114411	IPI00620432, IPI00118413, IPI00318626, IPI00120245, IPI00115976, IPI00122273, IPI00874921, IPI00719919, IPI00123957, IPI00785217, IPI00154057, IPI00420835, IPI00227969, IPI00331413, IPI00620873, IPI00109340, IPI00406603, IPI00653515, IPI00623114, IPI00227939, IPI00138209, IPI00752080, IPI00138180, IPI00115793	148	840	13288	1.92394	0.946216	0.306045	13.9172
GOTERM_BP_FAT	GO:0042127~regulation of cell proliferation	17	7.87037	0.000235167	IPI00121190, IPI00270376, IPI00314681, IPI00420312, IPI00128462, IPI00281011, IPI00755119, IPI00229604, IPI00132474, IPI00117572, IPI00131476, IPI00130988, IPI00380722, IPI00108085, IPI00320420, IPI00227797, IPI00138180, IPI00132093	148	538	13588	2.90109	0.249265	0.0177593	0.38025
GOTERM_CC_FAT	GO:0009986~cell surface	17	7.87037	4.34851e-06	IPI00467377, IPI00115762, IPI00138061, IPI00406778, IPI00120245, IPI00314681, IPI00116921, IPI00323571, IPI00115976, IPI00120066, IPI00266264, IPI00420835, IPI00403763, IPI00227969, IPI00331413, IPI00620873, IPI00113022, IPI00117572, IPI00122973, IPI00109996, IPI00227797, IPI00752080, IPI00312407, IPI00137336	172	305	12504	4.052	0.000977939	0.000139764	0.00555527
GOTERM_CC_FAT	GO:0005887~integral to plasma membrane	17	7.87037	0.00253265	IPI00620432, IPI00279010, IPI00229516, IPI00120245, IPI00314681, IPI00116921, IPI00115976, IPI00126090, IPI00120066, IPI00118674, IPI00266264, IPI00154057, IPI00420835, IPI00403763, IPI00377953, IPI00227969, IPI00331413, IPI00114810, IPI00122522, IPI00620873, IPI00132474, IPI00227939, IPI00227797, IPI00752080	172	531	12504	2.32742	0.434796	0.0312012	3.18776
GOTERM_BP_FAT	GO:0043009~chordate embryonic development	15	6.94444	0.000189615	IPI00318626, IPI00130959, IPI00121190, IPI00138061, IPI00406794, IPI00127023, IPI00128650, IPI00128462, IPI00624876, IPI00222589, IPI00112753, IPI00132474, IPI00120572, IPI00110658, IPI00119058	148	421	13588	3.27117	0.20639	0.016376	0.306702
GOTERM_BP_FAT	GO:0009792~embryonic development ending in birth or egg hatching	15	6.94444	0.000209032	IPI00318626, IPI00130959, IPI00121190, IPI00138061, IPI00406794, IPI00127023, IPI00128650, IPI00128462, IPI00624876, IPI00222589, IPI00112753, IPI00132474, IPI00120572, IPI00110658, IPI00119058	148	425	13588	3.24038	0.224957	0.0168456	0.338059
GOTERM_CC_FAT	GO:0009897~external side of plasma membrane	15	6.94444	8.73175e-07	IPI00467377, IPI00115762, IPI00138061, IPI00406778, IPI00120245, IPI00314681, IPI00115976, IPI00323571, IPI00266264, IPI00420835, IPI00227969, IPI00331413, IPI00620873, IPI00113022, IPI00117572, IPI00122973, IPI00109996, IPI00227797, IPI00752080, IPI00312407, IPI00137336	172	206	12504	5.29352	0.000196445	6.5486e-05	0.00111551
GOTERM_CC_FAT	GO:0030054~cell junction	15	6.94444	0.00515957	IPI00318626, IPI00121362, IPI00125895, IPI00270376, IPI00113563, IPI00874921, IPI00624876, IPI00154057, IPI00420835, IPI00227969, IPI00331413, IPI00620873, IPI00109340, IPI00463074, IPI00322447, IPI00623114, IPI00138209, IPI00138180, IPI00115793	172	470	12504	2.32014	0.687737	0.0493456	6.39499
GOTERM_BP_FAT	GO:0006928~cell motion	14	6.48148	0.000175146	IPI00121190, IPI00115762, IPI00406778, IPI00177179, IPI00116921, IPI00126090, IPI00113563, IPI00128650, IPI00118149, IPI00624876, IPI00313884, IPI00420835, IPI00114810, IPI00227969, IPI00331413, IPI00620873, IPI00623506, IPI00463074, IPI00132474, IPI00129754	148	367	13588	3.50232	0.192266	0.0162906	0.28333
GOTERM_CC_FAT	GO:0005615~extracellular space	14	6.48148	0.0231822	IPI00118413, IPI00229517, IPI00120066, IPI00323571, IPI00122273, IPI00785217, IPI00403763, IPI00131695, IPI00776230, IPI00406603, IPI00653515, IPI00129831, IPI00121357, IPI00321190, IPI00309133, IPI00312407, IPI00137336	172	511	12504	1.99172	0.994894	0.156537	25.8922
GOTERM_BP_FAT	GO:0060429~epithelium development	13	6.01852	3.81686e-05	IPI00121190, IPI00121362, IPI00120225, IPI00122273, IPI00420312, IPI00128462, IPI00222589, IPI00624876, IPI00131368, IPI00112753, IPI00120572, IPI00131476, IPI00321190	148	271	13588	4.40421	0.0454625	0.00422092	0.0618086
GOTERM_CC_FAT	GO:0042995~cell projection	13	6.01852	0.0957815	IPI00225306, IPI00115762, IPI00406778, IPI00116921, IPI00120066, IPI00113563, IPI00874921, IPI00118149, IPI00624876, IPI00123040, IPI00403763, IPI00129519, IPI00664442, IPI00623506, IPI00323800, IPI00322447, IPI00623114, IPI00622983	172	575	12504	1.6436	1	0.449075	72.3704
GOTERM_BP_FAT	GO:0032989~cellular component morphogenesis	12	5.55556	0.00151205	IPI00121190, IPI00115762, IPI00408243, IPI00406778, IPI00113563, IPI00874921, IPI00118149, IPI00624876, IPI00222589, IPI00623506, IPI00463074, IPI00132474, IPI00131476, IPI00623114, IPI00320420	148	351	13588	3.13883	0.841909	0.063755	2.42132
GOTERM_CC_FAT	GO:0005882~intermediate filament	12	5.55556	2.70962e-06	IPI00346834, IPI00131368, IPI00139301, IPI00347110, IPI00625729, IPI00347096, IPI00323800, IPI00420312, IPI00347019, IPI00222228, IPI00622240, IPI00462140	172	137	12504	6.36768	0.00060948	0.000121926	0.0034616
GOTERM_CC_FAT	GO:0045111~intermediate filament cytoskeleton	12	5.55556	3.3495e-06	IPI00346834, IPI00131368, IPI00139301, IPI00347110, IPI00625729, IPI00347096, IPI00323800, IPI00420312, IPI00347019, IPI00222228, IPI00622240, IPI00462140	172	140	12504	6.23123	0.000753354	0.000125598	0.00427904
GOTERM_CC_FAT	GO:0005911~cell-cell junction	12	5.55556	2.52046e-05	IPI00318626, IPI00121362, IPI00125895, IPI00270376, IPI00154057, IPI00420835, IPI00331413, IPI00227969, IPI00109340, IPI00463074, IPI00620873, IPI00322447, IPI00138209, IPI00138180, IPI00115793	172	173	12504	5.04261	0.00565506	0.00056695	0.0321952
GOTERM_BP_FAT	GO:0007156~homophilic cell adhesion	11	5.09259	5.36541e-07	IPI00318626, IPI00115762, IPI00406778, IPI00110264, IPI00874921, IPI00154057, IPI00109340, IPI00322447, IPI00623114, IPI00138209, IPI00123831, IPI00138180, IPI00115793	148	117	13588	8.63179	0.00065383	0.000163498	0.000869101
GOTERM_BP_FAT	GO:0016477~cell migration	11	5.09259	0.000280938	IPI00121190, IPI00177179, IPI00116921, IPI00126090, IPI00113563, IPI00128650, IPI00313884, IPI00420835, IPI00114810, IPI00331413, IPI00227969, IPI00620873, IPI00463074, IPI00132474, IPI00129754	148	240	13588	4.208	0.290015	0.0199461	0.454101
GOTERM_BP_FAT	GO:0048870~cell motility	11	5.09259	0.00104169	IPI00121190, IPI00177179, IPI00116921, IPI00126090, IPI00113563, IPI00128650, IPI00313884, IPI00420835, IPI00114810, IPI00331413, IPI00227969, IPI00620873, IPI00463074, IPI00132474, IPI00129754	148	284	13588	3.55605	0.719305	0.0537405	1.67407
GOTERM_BP_FAT	GO:0051674~localization of cell	11	5.09259	0.00104169	IPI00121190, IPI00177179, IPI00116921, IPI00126090, IPI00113563, IPI00128650, IPI00313884, IPI00420835, IPI00114810, IPI00331413, IPI00227969, IPI00620873, IPI00463074, IPI00132474, IPI00129754	148	284	13588	3.55605	0.719305	0.0537405	1.67407
GOTERM_CC_FAT	GO:0045095~keratin filament	11	5.09259	1.40852e-08	IPI00346834, IPI00131368, IPI00139301, IPI00347110, IPI00625729, IPI00347096, IPI00420312, IPI00347019, IPI00222228, IPI00622240, IPI00462140	172	64	12504	12.4949	3.16917e-06	3.16917e-06	1.79945e-05
GOTERM_CC_FAT	GO:0016323~basolateral plasma membrane	11	5.09259	2.32415e-05	IPI00225306, IPI00121190, IPI00318626, IPI00121550, IPI00125895, IPI00126090, IPI00113563, IPI00624876, IPI00420835, IPI00331413, IPI00227969, IPI00115558, IPI00664442, IPI00620873, IPI00322447	172	141	12504	5.67145	0.00521575	0.000580875	0.0296879
GOTERM_BP_FAT	GO:0001568~blood vessel development	10	4.62963	0.00134477	IPI00329872, IPI00120245, IPI00131476, IPI00130988, IPI00113563, IPI00323571, IPI00127023, IPI00227939, IPI00128462, IPI00752080, IPI00138180	148	244	13588	3.76274	0.806094	0.0635088	2.15618
GOTERM_BP_FAT	GO:0001944~vasculature development	10	4.62963	0.00159039	IPI00329872, IPI00120245, IPI00131476, IPI00130988, IPI00113563, IPI00323571, IPI00127023, IPI00227939, IPI00128462, IPI00752080, IPI00138180	148	250	13588	3.67243	0.856328	0.0647152	2.54525
GOTERM_BP_FAT	GO:0001701~in utero embryonic development	10	4.62963	0.00248716	IPI00130959, IPI00318626, IPI00121190, IPI00138061, IPI00132474, IPI00406794, IPI00127023, IPI00110658, IPI00119058, IPI00128462	148	267	13588	3.43861	0.951955	0.0932815	3.95351
GOTERM_BP_FAT	GO:0000902~cell morphogenesis	10	4.62963	0.00645182	IPI00121190, IPI00115762, IPI00406778, IPI00113563, IPI00874921, IPI00118149, IPI00222589, IPI00624876, IPI00623506, IPI00463074, IPI00131476, IPI00623114, IPI00320420	148	309	13588	2.97122	0.999626	0.17902	9.95377
GOTERM_BP_FAT	GO:0043933~macromolecular complex subunit organization	10	4.62963	0.018329	IPI00128358, IPI00130959, IPI00318626, IPI00120225, IPI00116921, IPI00113563, IPI00323571, IPI00109996, IPI00331597, IPI00153400	148	367	13588	2.50166	1	0.317648	25.8924
GOTERM_CC_FAT	GO:0070161~anchoring junction	10	4.62963	4.69662e-05	IPI00318626, IPI00125895, IPI00270376, IPI00113563, IPI00624876, IPI00420835, IPI00331413, IPI00227969, IPI00109340, IPI00463074, IPI00620873, IPI00138209, IPI00115793	172	123	12504	5.91038	0.010512	0.000960233	0.0599847
GOTERM_CC_FAT	GO:0005578~proteinaceous extracellular matrix	10	4.62963	0.0209617	IPI00229517, IPI00137938, IPI00329872, IPI00131476, IPI00113539, IPI00122273, IPI00352163, IPI00652813, IPI00719919, IPI00137336, IPI00131695, IPI00312407	172	297	12504	2.44773	0.99149	0.146904	23.7109
GOTERM_CC_FAT	GO:0031012~extracellular matrix	10	4.62963	0.0262317	IPI00229517, IPI00137938, IPI00329872, IPI00131476, IPI00113539, IPI00122273, IPI00352163, IPI00652813, IPI00719919, IPI00137336, IPI00131695, IPI00312407	172	309	12504	2.35268	0.997474	0.170476	28.7941
GOTERM_BP_FAT	GO:0007229~integrin-mediated signaling pathway	9	4.16667	1.57047e-06	IPI00229516, IPI00120245, IPI00115976, IPI00126090, IPI00113563, IPI00266264, IPI00420835, IPI00377953, IPI00331413, IPI00227969, IPI00620873, IPI00132474, IPI00227939, IPI00752080	148	76	13588	10.8723	0.00191257	0.000382808	0.00254386
GOTERM_BP_FAT	GO:0002009~morphogenesis of an epithelium	9	4.16667	0.000583211	IPI00131368, IPI00121190, IPI00112753, IPI00120225, IPI00120572, IPI00122273, IPI00128462, IPI00624876, IPI00222589	148	173	13588	4.77628	0.508917	0.0349324	0.940527
GOTERM_BP_FAT	GO:0007169~transmembrane receptor protein tyrosine kinase signaling pathway	9	4.16667	0.00114951	IPI00128358, IPI00121190, IPI00125895, IPI00120225, IPI00406794, IPI00113563, IPI00119058, IPI00128462, IPI00222589	148	192	13588	4.30363	0.75391	0.0567455	1.84583
GOTERM_BP_FAT	GO:0048729~tissue morphogenesis	9	4.16667	0.00435913	IPI00131368, IPI00121190, IPI00112753, IPI00120225, IPI00120572, IPI00122273, IPI00128462, IPI00624876, IPI00222589	148	238	13588	3.47184	0.995134	0.137506	6.83189
GOTERM_BP_FAT	GO:0007167~enzyme linked receptor protein signaling pathway	9	4.16667	0.00969425	IPI00128358, IPI00121190, IPI00125895, IPI00120225, IPI00406794, IPI00113563, IPI00119058, IPI00128462, IPI00222589	148	273	13588	3.02673	0.999993	0.236533	14.5976
GOTERM_BP_FAT	GO:0008284~positive regulation of cell proliferation	9	4.16667	0.0121007	IPI00121190, IPI00132474, IPI00314681, IPI00117572, IPI00131476, IPI00108085, IPI00128462, IPI00320420, IPI00281011, IPI00227797	148	284	13588	2.9095	1	0.261306	17.8978
GOTERM_BP_FAT	GO:0007010~cytoskeleton organization	9	4.16667	0.0254157	IPI00649955, IPI00828338, IPI00125895, IPI00113563, IPI00874921, IPI00624876, IPI00403406, IPI00131368, IPI00309481, IPI00323800, IPI00132474, IPI00623114, IPI00227267	148	326	13588	2.53465	1	0.369665	34.0988
GOTERM_BP_FAT	GO:0035295~tube development	8	3.7037	0.0247239	IPI00318626, IPI00112753, IPI00120572, IPI00130988, IPI00122273, IPI00128462, IPI00624876, IPI00222589	148	264	13588	2.78215	1	0.370218	33.3369
GOTERM_BP_FAT	GO:0048598~embryonic morphogenesis	8	3.7037	0.0950005	IPI00112753, IPI00120572, IPI00127023, IPI00119058, IPI00128650, IPI00128462, IPI00624876, IPI00222589	148	359	13588	2.04592	1	0.665872	80.1492
GOTERM_CC_FAT	GO:0008305~integrin complex	8	3.7037	7.35351e-08	IPI00229516, IPI00120245, IPI00115976, IPI00126090, IPI00266264, IPI00377953, IPI00420835, IPI00331413, IPI00227969, IPI00620873, IPI00132474, IPI00227939, IPI00752080	172	28	12504	20.7708	1.65453e-05	8.27267e-06	9.39442e-05
GOTERM_CC_FAT	GO:0043235~receptor complex	8	3.7037	0.000137144	IPI00229516, IPI00120245, IPI00115976, IPI00126090, IPI00266264, IPI00377953, IPI00420835, IPI00331413, IPI00227969, IPI00620873, IPI00132474, IPI00227939, IPI00752080	172	83	12504	7.007	0.0303882	0.00237099	0.175066
GOTERM_CC_FAT	GO:0005912~adherens junction	8	3.7037	0.000619109	IPI00227969, IPI00331413, IPI00318626, IPI00620873, IPI00463074, IPI00109340, IPI00270376, IPI00125895, IPI00113563, IPI00624876, IPI00420835	172	106	12504	5.48662	0.13007	0.00990367	0.788061
GOTERM_CC_FAT	GO:0045177~apical part of cell	8	3.7037	0.0026365	IPI00225306, IPI00318626, IPI00115558, IPI00463074, IPI00664442, IPI00113539, IPI00120066, IPI00113563, IPI00352163, IPI00652813, IPI00403763, IPI00309133	172	136	12504	4.27633	0.447883	0.0307793	3.31645
GOTERM_MF_FAT	GO:0032403~protein complex binding	8	3.7037	2.40868e-05	IPI00229516, IPI00115762, IPI00137938, IPI00406778, IPI00125895, IPI00115976, IPI00266264, IPI00377953, IPI00420835, IPI00331413, IPI00227969, IPI00620873, IPI00132474	148	78	13288	9.20859	0.00609943	0.00203729	0.0313646
GOTERM_MF_FAT	GO:0019899~enzyme binding	8	3.7037	0.0137344	IPI00128358, IPI00133374, IPI00318626, IPI00125931, IPI00125895, IPI00120225, IPI00132575, IPI00138180	148	229	13288	3.13655	0.970185	0.323148	16.4821
GOTERM_MF_FAT	GO:0030246~carbohydrate binding	8	3.7037	0.0624227	IPI00118413, IPI00876558, IPI00229517, IPI00115762, IPI00406778, IPI00113869, IPI00113539, IPI00323571, IPI00352163, IPI00652813, IPI00128462	148	317	13288	2.26584	1	0.558948	56.8046
GOTERM_BP_FAT	GO:0007160~cell-matrix adhesion	7	3.24074	1.55377e-05	IPI00229516, IPI00125895, IPI00113539, IPI00719919, IPI00652813, IPI00266264, IPI00377953, IPI00420835, IPI00331413, IPI00227969, IPI00620873, IPI00132474, IPI00352163	148	50	13588	12.8535	0.0187624	0.00236478	0.0251655
GOTERM_BP_FAT	GO:0031589~cell-substrate adhesion	7	3.24074	3.33431e-05	IPI00229516, IPI00125895, IPI00113539, IPI00719919, IPI00652813, IPI00266264, IPI00377953, IPI00420835, IPI00331413, IPI00227969, IPI00620873, IPI00132474, IPI00352163	148	57	13588	11.275	0.039831	0.00405635	0.0539965
GOTERM_BP_FAT	GO:0030155~regulation of cell adhesion	7	3.24074	0.000539149	IPI00227969, IPI00331413, IPI00118413, IPI00620873, IPI00115762, IPI00329872, IPI00406778, IPI00122973, IPI00129754, IPI00313884, IPI00420835, IPI00309133	148	94	13588	6.83698	0.481803	0.0340082	0.86976
GOTERM_BP_FAT	GO:0022604~regulation of cell morphogenesis	7	3.24074	0.000637238	IPI00309481, IPI00405742, IPI00323800, IPI00113539, IPI00113563, IPI00352163, IPI00227939, IPI00652813, IPI00227267, IPI00403406, IPI00454115	148	97	13588	6.62552	0.540235	0.0363257	1.02723
GOTERM_BP_FAT	GO:0030855~epithelial cell differentiation	7	3.24074	0.00217956	IPI00131368, IPI00121362, IPI00131476, IPI00420312, IPI00321190, IPI00128462, IPI00222589	148	123	13588	5.22501	0.930037	0.0848429	3.47264
GOTERM_BP_FAT	GO:0010627~regulation of protein kinase cascade	7	3.24074	0.00676731	IPI00133374, IPI00120225, IPI00406794, IPI00380722, IPI00119058, IPI00321190, IPI00128462	148	155	13588	4.14629	0.999746	0.182813	10.4158
GOTERM_BP_FAT	GO:0035239~tube morphogenesis	7	3.24074	0.010726	IPI00318626, IPI00112753, IPI00120572, IPI00122273, IPI00128462, IPI00624876, IPI00222589	148	171	13588	3.75834	0.999998	0.243985	16.0275
GOTERM_BP_FAT	GO:0002684~positive regulation of immune system process	7	3.24074	0.0245334	IPI00118413, IPI00467377, IPI00138061, IPI00113022, IPI00314681, IPI00322447, IPI00117572, IPI00227797	148	206	13588	3.11978	1	0.37694	33.1257
GOTERM_BP_FAT	GO:0048568~embryonic organ development	7	3.24074	0.0470374	IPI00121190, IPI00112753, IPI00406794, IPI00127023, IPI00119058, IPI00128650, IPI00128462	148	241	13588	2.6667	1	0.503006	54.179
GOTERM_CC_FAT	GO:0044420~extracellular matrix part	7	3.24074	0.0016186	IPI00137938, IPI00329872, IPI00131476, IPI00113539, IPI00122273, IPI00352163, IPI00652813, IPI00719919, IPI00131695	172	92	12504	5.53134	0.305443	0.0212118	2.04824
GOTERM_CC_FAT	GO:0031225~anchored to membrane	7	3.24074	0.0649397	IPI00134743, IPI00321222, IPI00113022, IPI00169699, IPI00137336, IPI00129519, IPI00312407	172	207	12504	2.45838	1	0.342724	57.5904
GOTERM_MF_FAT	GO:0005178~integrin binding	7	3.24074	2.46397e-07	IPI00227969, IPI00331413, IPI00229516, IPI00620873, IPI00137938, IPI00115762, IPI00406778, IPI00132474, IPI00115976, IPI00266264, IPI00420835, IPI00377953	148	25	13288	25.1395	6.25829e-05	6.25829e-05	0.000320892
GOTERM_MF_FAT	GO:0019904~protein domain specific binding	7	3.24074	0.0199047	IPI00309481, IPI00128358, IPI00133374, IPI00463074, IPI00322447, IPI00119058, IPI00624876, IPI00227267, IPI00403406	148	192	13288	3.27337	0.993944	0.371396	23.0367
GOTERM_BP_FAT	GO:0007157~heterophilic cell adhesion	6	2.77778	3.14263e-06	IPI00229517, IPI00115762, IPI00406778, IPI00469123, IPI00322447, IPI00115976, IPI00177200	148	22	13588	25.0393	0.00382354	0.000638274	0.0050904
GOTERM_BP_FAT	GO:0034330~cell junction organization	6	2.77778	2.20263e-05	IPI00463074, IPI00270376, IPI00125895, IPI00113539, IPI00115976, IPI00352163, IPI00652813, IPI00266264	148	32	13588	17.2145	0.0264931	0.00297893	0.0356729
GOTERM_BP_FAT	GO:0035272~exocrine system development	6	2.77778	7.57974e-05	IPI00128358, IPI00318626, IPI00121190, IPI00120225, IPI00122273, IPI00128462	148	41	13588	13.4357	0.0882601	0.00767048	0.122708
GOTERM_BP_FAT	GO:0008203~cholesterol metabolic process	6	2.77778	0.000952243	IPI00116921, IPI00776230, IPI00653515, IPI00130988, IPI00323571, IPI00129831, IPI00121357, IPI00785217	148	70	13588	7.8695	0.686933	0.051419	1.53136
GOTERM_BP_FAT	GO:0016125~sterol metabolic process	6	2.77778	0.00146341	IPI00116921, IPI00776230, IPI00653515, IPI00130988, IPI00323571, IPI00129831, IPI00121357, IPI00785217	148	77	13588	7.15409	0.832238	0.0639803	2.3443
GOTERM_BP_FAT	GO:0060562~epithelial tube morphogenesis	6	2.77778	0.00708973	IPI00112753, IPI00120572, IPI00122273, IPI00128462, IPI00624876, IPI00222589	148	111	13588	4.96275	0.999829	0.186577	10.8857
GOTERM_BP_FAT	GO:0050767~regulation of neurogenesis	6	2.77778	0.0143057	IPI00620432, IPI00405742, IPI00323800, IPI00113563, IPI00454115, IPI00123831	148	132	13588	4.17322	1	0.282088	20.8165
GOTERM_BP_FAT	GO:0051960~regulation of nervous system development	6	2.77778	0.0223319	IPI00620432, IPI00405742, IPI00323800, IPI00113563, IPI00454115, IPI00123831	148	148	13588	3.72206	1	0.358567	30.6386
GOTERM_BP_FAT	GO:0060284~regulation of cell development	6	2.77778	0.0292599	IPI00620432, IPI00405742, IPI00323800, IPI00113563, IPI00454115, IPI00123831	148	159	13588	3.46456	1	0.40823	38.1855
GOTERM_BP_FAT	GO:0008202~steroid metabolic process	6	2.77778	0.030659	IPI00116921, IPI00776230, IPI00653515, IPI00130988, IPI00323571, IPI00129831, IPI00121357, IPI00785217	148	161	13588	3.42152	1	0.41411	39.613
GOTERM_BP_FAT	GO:0051240~positive regulation of multicellular organismal process	6	2.77778	0.0320537	IPI00467377, IPI00113022, IPI00117572, IPI00380722, IPI00128462, IPI00131695	148	163	13588	3.37954	1	0.419589	41.0051
GOTERM_BP_FAT	GO:0030036~actin cytoskeleton organization	6	2.77778	0.033106	IPI00309481, IPI00649955, IPI00828338, IPI00125895, IPI00132474, IPI00874921, IPI00623114, IPI00624876, IPI00227267, IPI00403406	148	165	13588	3.33857	1	0.42569	42.0354
GOTERM_BP_FAT	GO:0009967~positive regulation of signal transduction	6	2.77778	0.0390034	IPI00118413, IPI00115762, IPI00406778, IPI00120225, IPI00406794, IPI00380722, IPI00128462	148	172	13588	3.2027	1	0.46732	47.5043
GOTERM_BP_FAT	GO:0030029~actin filament-based process	6	2.77778	0.0423763	IPI00309481, IPI00649955, IPI00828338, IPI00125895, IPI00132474, IPI00874921, IPI00623114, IPI00624876, IPI00227267, IPI00403406	148	176	13588	3.12991	1	0.478811	50.4105
GOTERM_BP_FAT	GO:0048584~positive regulation of response to stimulus	6	2.77778	0.0515305	IPI00118413, IPI00467377, IPI00138061, IPI00113022, IPI00322447, IPI00131695	148	186	13588	2.96164	1	0.523499	57.5558
GOTERM_BP_FAT	GO:0010647~positive regulation of cell communication	6	2.77778	0.0544859	IPI00118413, IPI00115762, IPI00406778, IPI00120225, IPI00406794, IPI00380722, IPI00128462	148	189	13588	2.91463	1	0.531794	59.6481
GOTERM_BP_FAT	GO:0048732~gland development	6	2.77778	0.0628399	IPI00318626, IPI00121190, IPI00120225, IPI00122273, IPI00321190, IPI00128462	148	197	13588	2.79627	1	0.568998	65.0512
GOTERM_BP_FAT	GO:0048514~blood vessel morphogenesis	6	2.77778	0.0639324	IPI00120245, IPI00131476, IPI00113563, IPI00323571, IPI00227939, IPI00128462, IPI00752080	148	198	13588	2.78215	1	0.567823	65.7054
GOTERM_BP_FAT	GO:0032990~cell part morphogenesis	6	2.77778	0.0803446	IPI00623506, IPI00408243, IPI00115762, IPI00406778, IPI00113563, IPI00118149, IPI00320420, IPI00624876	148	212	13588	2.59842	1	0.618329	74.2493
GOTERM_BP_FAT	GO:0008285~negative regulation of cell proliferation	6	2.77778	0.0960407	IPI00755119, IPI00229604, IPI00270376, IPI00420312, IPI00380722, IPI00138180	148	224	13588	2.45922	1	0.666783	80.5156
GOTERM_CC_FAT	GO:0005604~basement membrane	6	2.77778	0.00320228	IPI00137938, IPI00131476, IPI00113539, IPI00122273, IPI00352163, IPI00652813, IPI00719919, IPI00131695	172	73	12504	5.97515	0.51406	0.0337814	4.0148
GOTERM_CC_FAT	GO:0016324~apical plasma membrane	6	2.77778	0.0114939	IPI00225306, IPI00115558, IPI00463074, IPI00664442, IPI00113539, IPI00120066, IPI00113563, IPI00352163, IPI00652813, IPI00403763	172	99	12504	4.40592	0.925809	0.0952014	13.7302
GOTERM_CC_FAT	GO:0043296~apical junction complex	6	2.77778	0.0124565	IPI00121362, IPI00463074, IPI00270376, IPI00138209, IPI00138180, IPI00115793	172	101	12504	4.31867	0.940413	0.099186	14.7973
GOTERM_CC_FAT	GO:0016327~apicolateral plasma membrane	6	2.77778	0.0134724	IPI00121362, IPI00463074, IPI00270376, IPI00138209, IPI00138180, IPI00115793	172	103	12504	4.23482	0.952731	0.103266	15.9103
GOTERM_MF_FAT	GO:0004713~protein tyrosine kinase activity	6	2.77778	0.0355601	IPI00128358, IPI00121190, IPI00120225, IPI00113563, IPI00128462, IPI00222589	148	164	13288	3.28477	0.999899	0.437181	37.5964
GOTERM_BP_FAT	GO:0035148~tube lumen formation	5	2.31481	0.00377368	IPI00318626, IPI00112753, IPI00120572, IPI00624876, IPI00222589	148	59	13588	7.78058	0.990036	0.126767	5.94051
GOTERM_BP_FAT	GO:0001892~embryonic placenta development	5	2.31481	0.00425565	IPI00121190, IPI00406794, IPI00127023, IPI00119058, IPI00128462	148	61	13588	7.52548	0.994476	0.13803	6.67492
GOTERM_BP_FAT	GO:0016331~morphogenesis of embryonic epithelium	5	2.31481	0.0101046	IPI00112753, IPI00120572, IPI00128462, IPI00624876, IPI00222589	148	78	13588	5.88531	0.999996	0.235958	15.169
GOTERM_BP_FAT	GO:0022612~gland morphogenesis	5	2.31481	0.0130083	IPI00318626, IPI00121190, IPI00120225, IPI00122273, IPI00128462	148	84	13588	5.46493	1	0.273287	19.1112
GOTERM_BP_FAT	GO:0019882~antigen processing and presentation	5	2.31481	0.0146403	IPI00467377, IPI00136972, IPI00113022, IPI00122973, IPI00109996	148	87	13588	5.27648	1	0.283184	21.2508
GOTERM_BP_FAT	GO:0001890~placenta development	5	2.31481	0.0146403	IPI00121190, IPI00406794, IPI00127023, IPI00119058, IPI00128462	148	87	13588	5.27648	1	0.283184	21.2508
GOTERM_BP_FAT	GO:0002697~regulation of immune effector process	5	2.31481	0.0152118	IPI00467377, IPI00138061, IPI00113022, IPI00322447, IPI00117572	148	88	13588	5.21652	1	0.288044	21.9873
GOTERM_BP_FAT	GO:0043408~regulation of MAPKKK cascade	5	2.31481	0.0182797	IPI00120225, IPI00406794, IPI00119058, IPI00321190, IPI00128462	148	93	13588	4.93607	1	0.321413	25.8321
GOTERM_BP_FAT	GO:0045664~regulation of neuron differentiation	5	2.31481	0.0247131	IPI00620432, IPI00405742, IPI00323800, IPI00113563, IPI00454115	148	102	13588	4.50053	1	0.374553	33.3249
GOTERM_BP_FAT	GO:0006869~lipid transport	5	2.31481	0.0401995	IPI00116921, IPI00776230, IPI00653515, IPI00323571, IPI00129831, IPI00121357, IPI00785217	148	119	13588	3.8576	1	0.46906	48.5528
GOTERM_BP_FAT	GO:0010876~lipid localization	5	2.31481	0.0502024	IPI00116921, IPI00776230, IPI00653515, IPI00323571, IPI00129831, IPI00121357, IPI00785217	148	128	13588	3.58636	1	0.518126	56.5828
GOTERM_BP_FAT	GO:0043062~extracellular structure organization	5	2.31481	0.0783572	IPI00623506, IPI00322447, IPI00131476, IPI00113563, IPI00127023, IPI00118149	148	149	13588	3.0809	1	0.612217	73.3329
GOTERM_CC_FAT	GO:0005913~cell-cell adherens junction	5	2.31481	0.000796394	IPI00227969, IPI00331413, IPI00318626, IPI00620873, IPI00463074, IPI00109340, IPI00125895, IPI00420835	172	31	12504	11.7254	0.164112	0.0118795	1.01267
GOTERM_CC_FAT	GO:0030424~axon	5	2.31481	0.0590417	IPI00623506, IPI00115762, IPI00406778, IPI00323800, IPI00322447, IPI00118149, IPI00123040	172	107	12504	3.39709	0.999999	0.331505	54.0431
GOTERM_MF_FAT	GO:0004714~transmembrane receptor protein tyrosine kinase activity	5	2.31481	0.00338068	IPI00128358, IPI00121190, IPI00120225, IPI00128462, IPI00222589	148	56	13288	8.01641	0.576901	0.158046	4.31442
GOTERM_BP_FAT	GO:0033627~cell adhesion mediated by integrin	4	1.85185	4.92335e-06	IPI00227969, IPI00331413, IPI00620873, IPI00115762, IPI00406778, IPI00122973, IPI00115976, IPI00420835	148	4	13588	91.8108	0.00598361	0.000857002	0.00797469
GOTERM_BP_FAT	GO:0007044~cell-substrate junction assembly	4	1.85185	0.000413742	IPI00125895, IPI00113539, IPI00115976, IPI00352163, IPI00652813, IPI00266264	148	14	13588	26.2317	0.396166	0.0276363	0.668089
GOTERM_BP_FAT	GO:0034329~cell junction assembly	4	1.85185	0.00143014	IPI00125895, IPI00113539, IPI00115976, IPI00352163, IPI00652813, IPI00266264	148	21	13588	17.4878	0.825284	0.0648981	2.29158
GOTERM_BP_FAT	GO:0007435~salivary gland morphogenesis	4	1.85185	0.0029996	IPI00318626, IPI00121190, IPI00122273, IPI00128462	148	27	13588	13.6016	0.974319	0.108133	4.74965
GOTERM_BP_FAT	GO:0007431~salivary gland development	4	1.85185	0.00446659	IPI00318626, IPI00121190, IPI00122273, IPI00128462	148	31	13588	11.8466	0.995734	0.137125	6.99464
GOTERM_BP_FAT	GO:0060711~labyrinthine layer development	4	1.85185	0.00630219	IPI00406794, IPI00127023, IPI00119058, IPI00128462	148	35	13588	10.4927	0.99955	0.179308	9.73386
GOTERM_BP_FAT	GO:0050770~regulation of axonogenesis	4	1.85185	0.00852796	IPI00405742, IPI00323800, IPI00113563, IPI00454115	148	39	13588	9.41649	0.999971	0.215567	12.9538
GOTERM_BP_FAT	GO:0045785~positive regulation of cell adhesion	4	1.85185	0.0111607	IPI00227969, IPI00331413, IPI00118413, IPI00620873, IPI00115762, IPI00406778, IPI00420835, IPI00309133	148	43	13588	8.54054	0.999999	0.248007	16.6232
GOTERM_BP_FAT	GO:0010975~regulation of neuron projection development	4	1.85185	0.0142128	IPI00405742, IPI00323800, IPI00113563, IPI00454115	148	47	13588	7.81369	1	0.289758	20.6954
GOTERM_BP_FAT	GO:0010769~regulation of cell morphogenesis involved in differentiation	4	1.85185	0.0167824	IPI00405742, IPI00323800, IPI00113563, IPI00454115	148	50	13588	7.34486	1	0.308171	23.9784
GOTERM_BP_FAT	GO:0001841~neural tube formation	4	1.85185	0.0176928	IPI00112753, IPI00120572, IPI00624876, IPI00222589	148	51	13588	7.20085	1	0.317345	25.1107
GOTERM_BP_FAT	GO:0001838~embryonic epithelial tube formation	4	1.85185	0.0205869	IPI00112753, IPI00120572, IPI00624876, IPI00222589	148	54	13588	6.8008	1	0.344675	28.6058
GOTERM_BP_FAT	GO:0031344~regulation of cell projection organization	4	1.85185	0.0237257	IPI00405742, IPI00323800, IPI00113563, IPI00454115	148	57	13588	6.44286	1	0.371618	32.223
GOTERM_BP_FAT	GO:0002706~regulation of lymphocyte mediated immunity	4	1.85185	0.0332895	IPI00467377, IPI00113022, IPI00322447, IPI00117572	148	65	13588	5.6499	1	0.423209	42.2133
GOTERM_BP_FAT	GO:0046777~protein amino acid autophosphorylation	4	1.85185	0.0346062	IPI00128358, IPI00121190, IPI00120225, IPI00113563	148	66	13588	5.56429	1	0.431581	43.4752
GOTERM_BP_FAT	GO:0002703~regulation of leukocyte mediated immunity	4	1.85185	0.0401389	IPI00467377, IPI00113022, IPI00322447, IPI00117572	148	70	13588	5.24633	1	0.472832	48.5001
GOTERM_BP_FAT	GO:0051259~protein oligomerization	4	1.85185	0.0430632	IPI00128358, IPI00318626, IPI00120225, IPI00109996	148	72	13588	5.1006	1	0.476113	50.9836
GOTERM_BP_FAT	GO:0021915~neural tube development	4	1.85185	0.0609713	IPI00112753, IPI00120572, IPI00624876, IPI00222589	148	83	13588	4.42462	1	0.561583	63.9052
GOTERM_BP_FAT	GO:0006979~response to oxidative stress	4	1.85185	0.0682196	IPI00329872, IPI00406794, IPI00323571, IPI00320420	148	87	13588	4.22119	1	0.584761	68.163
GOTERM_BP_FAT	GO:0010740~positive regulation of protein kinase cascade	4	1.85185	0.0700905	IPI00120225, IPI00406794, IPI00380722, IPI00128462	148	88	13588	4.17322	1	0.587625	69.1828
GOTERM_BP_FAT	GO:0030334~regulation of cell migration	4	1.85185	0.0778026	IPI00118413, IPI00406794, IPI00131476, IPI00266264	148	92	13588	3.99177	1	0.613014	73.0718
GOTERM_CC_FAT	GO:0034362~low-density lipoprotein particle	4	1.85185	8.44842e-05	IPI00776230, IPI00653515, IPI00323571, IPI00129831, IPI00121357, IPI00785217	172	7	12504	41.5415	0.0188302	0.00158289	0.107878
GOTERM_CC_FAT	GO:0034358~plasma lipoprotein particle	4	1.85185	0.00577553	IPI00776230, IPI00653515, IPI00323571, IPI00129831, IPI00121357, IPI00785217	172	27	12504	10.77	0.728356	0.0528545	7.13271
GOTERM_CC_FAT	GO:0032994~protein-lipid complex	4	1.85185	0.00577553	IPI00776230, IPI00653515, IPI00323571, IPI00129831, IPI00121357, IPI00785217	172	27	12504	10.77	0.728356	0.0528545	7.13271
GOTERM_CC_FAT	GO:0005923~tight junction	4	1.85185	0.0858428	IPI00121362, IPI00463074, IPI00270376, IPI00138180	172	76	12504	3.82619	1	0.420618	68.2294
GOTERM_CC_FAT	GO:0070160~occluding junction	4	1.85185	0.0858428	IPI00121362, IPI00463074, IPI00270376, IPI00138180	172	76	12504	3.82619	1	0.420618	68.2294
GOTERM_MF_FAT	GO:0008034~lipoprotein binding	4	1.85185	0.00152429	IPI00116921, IPI00653515, IPI00323571, IPI00121357, IPI00785217	148	21	13288	17.1017	0.321224	0.0923225	1.96705
GOTERM_MF_FAT	GO:0019838~growth factor binding	4	1.85185	0.0454952	IPI00128040, IPI00329872, IPI00120225, IPI00128462	148	72	13288	4.98799	0.999993	0.481622	45.4691
GOTERM_MF_FAT	GO:0008201~heparin binding	4	1.85185	0.0642969	IPI00118413, IPI00113539, IPI00323571, IPI00352163, IPI00652813, IPI00128462	148	83	13288	4.32693	1	0.552382	57.9158
GOTERM_MF_FAT	GO:0019900~kinase binding	4	1.85185	0.0680463	IPI00128358, IPI00133374, IPI00125895, IPI00120225	148	85	13288	4.22512	1	0.540795	60.0598
GOTERM_BP_FAT	GO:0060670~branching involved in embryonic placenta morphogenesis	3	1.38889	0.00311876	IPI00127023, IPI00119058, IPI00128462	148	8	13588	34.4291	0.977801	0.108977	4.93387
GOTERM_BP_FAT	GO:0060669~embryonic placenta morphogenesis	3	1.38889	0.00494161	IPI00127023, IPI00119058, IPI00128462	148	10	13588	27.5432	0.997615	0.146931	7.71088
GOTERM_BP_FAT	GO:0007159~leukocyte adhesion	3	1.38889	0.00971388	IPI00115762, IPI00406778, IPI00122973, IPI00115976	148	14	13588	19.6737	0.999993	0.232352	14.625
GOTERM_BP_FAT	GO:0060713~labyrinthine layer morphogenesis	3	1.38889	0.0142131	IPI00127023, IPI00119058, IPI00128462	148	17	13588	16.2019	1	0.285076	20.6959
GOTERM_BP_FAT	GO:0051262~protein tetramerization	3	1.38889	0.025348	IPI00128358, IPI00120225, IPI00109996	148	23	13588	11.9753	1	0.3732	34.0246
GOTERM_BP_FAT	GO:0031343~positive regulation of cell killing	3	1.38889	0.025348	IPI00467377, IPI00113022, IPI00322447	148	23	13588	11.9753	1	0.3732	34.0246
GOTERM_BP_FAT	GO:0015918~sterol transport	3	1.38889	0.025348	IPI00116921, IPI00653515, IPI00323571, IPI00785217	148	23	13588	11.9753	1	0.3732	34.0246
GOTERM_BP_FAT	GO:0001912~positive regulation of leukocyte mediated cytotoxicity	3	1.38889	0.025348	IPI00467377, IPI00113022, IPI00322447	148	23	13588	11.9753	1	0.3732	34.0246
GOTERM_BP_FAT	GO:0030301~cholesterol transport	3	1.38889	0.025348	IPI00116921, IPI00653515, IPI00323571, IPI00785217	148	23	13588	11.9753	1	0.3732	34.0246
GOTERM_BP_FAT	GO:0051651~maintenance of location in cell	3	1.38889	0.0296385	IPI00755119, IPI00323571, IPI00131695	148	25	13588	11.0173	1	0.407816	38.5749
GOTERM_BP_FAT	GO:0055092~sterol homeostasis	3	1.38889	0.0318845	IPI00116921, IPI00653515, IPI00323571, IPI00785217	148	26	13588	10.5936	1	0.422251	40.8377
GOTERM_BP_FAT	GO:0042632~cholesterol homeostasis	3	1.38889	0.0318845	IPI00116921, IPI00653515, IPI00323571, IPI00785217	148	26	13588	10.5936	1	0.422251	40.8377
GOTERM_BP_FAT	GO:0001910~regulation of leukocyte mediated cytotoxicity	3	1.38889	0.0415005	IPI00467377, IPI00113022, IPI00322447	148	30	13588	9.18108	1	0.475788	49.6708
GOTERM_BP_FAT	GO:0031341~regulation of cell killing	3	1.38889	0.0415005	IPI00467377, IPI00113022, IPI00322447	148	30	13588	9.18108	1	0.475788	49.6708
GOTERM_BP_FAT	GO:0046620~regulation of organ growth	3	1.38889	0.0493319	IPI00270376, IPI00113563, IPI00128462	148	33	13588	8.34644	1	0.515929	55.9337
GOTERM_BP_FAT	GO:0051235~maintenance of location	3	1.38889	0.0493319	IPI00755119, IPI00323571, IPI00131695	148	33	13588	8.34644	1	0.515929	55.9337
GOTERM_BP_FAT	GO:0055088~lipid homeostasis	3	1.38889	0.0520521	IPI00116921, IPI00653515, IPI00323571, IPI00785217	148	34	13588	8.10095	1	0.523117	57.9324
GOTERM_BP_FAT	GO:0009880~embryonic pattern specification	3	1.38889	0.0548249	IPI00850413, IPI00128650, IPI00128462	148	35	13588	7.8695	1	0.530136	59.8818
GOTERM_BP_FAT	GO:0031016~pancreas development	3	1.38889	0.0605219	IPI00128358, IPI00120225, IPI00320420	148	37	13588	7.44412	1	0.562732	63.6244
GOTERM_BP_FAT	GO:0060606~tube closure	3	1.38889	0.0664119	IPI00112753, IPI00624876, IPI00222589	148	39	13588	7.06237	1	0.57836	67.1476
GOTERM_BP_FAT	GO:0030850~prostate gland development	3	1.38889	0.0664119	IPI00120225, IPI00321190, IPI00128462	148	39	13588	7.06237	1	0.57836	67.1476
GOTERM_BP_FAT	GO:0001843~neural tube closure	3	1.38889	0.0664119	IPI00112753, IPI00624876, IPI00222589	148	39	13588	7.06237	1	0.57836	67.1476
GOTERM_BP_FAT	GO:0002705~positive regulation of leukocyte mediated immunity	3	1.38889	0.0694258	IPI00467377, IPI00113022, IPI00322447	148	40	13588	6.88581	1	0.587687	68.824
GOTERM_BP_FAT	GO:0002708~positive regulation of lymphocyte mediated immunity	3	1.38889	0.0694258	IPI00467377, IPI00113022, IPI00322447	148	40	13588	6.88581	1	0.587687	68.824
GOTERM_BP_FAT	GO:0010810~regulation of cell-substrate adhesion	3	1.38889	0.0694258	IPI00118413, IPI00329872, IPI00309133	148	40	13588	6.88581	1	0.587687	68.824
GOTERM_BP_FAT	GO:0050769~positive regulation of neurogenesis	3	1.38889	0.0724839	IPI00405742, IPI00454115, IPI00123831	148	41	13588	6.71786	1	0.596733	70.4428
GOTERM_BP_FAT	GO:0014020~primary neural tube formation	3	1.38889	0.075585	IPI00112753, IPI00624876, IPI00222589	148	42	13588	6.55792	1	0.605509	72.0035
GOTERM_BP_FAT	GO:0002699~positive regulation of immune effector process	3	1.38889	0.088393	IPI00467377, IPI00113022, IPI00322447	148	46	13588	5.98766	1	0.648158	77.6667
GOTERM_BP_FAT	GO:0010720~positive regulation of cell development	3	1.38889	0.0916899	IPI00405742, IPI00454115, IPI00123831	148	47	13588	5.86026	1	0.658876	78.9397
GOTERM_BP_FAT	GO:0043410~positive regulation of MAPKKK cascade	3	1.38889	0.0916899	IPI00120225, IPI00406794, IPI00128462	148	47	13588	5.86026	1	0.658876	78.9397
GOTERM_BP_FAT	GO:0008360~regulation of cell shape	3	1.38889	0.0916899	IPI00309481, IPI00113539, IPI00352163, IPI00227939, IPI00652813, IPI00227267, IPI00403406	148	47	13588	5.86026	1	0.658876	78.9397
GOTERM_CC_FAT	GO:0005902~microvillus	3	1.38889	0.0593302	IPI00225306, IPI00664442, IPI00116921, IPI00120066, IPI00403763	172	29	12504	7.52045	0.999999	0.3251	54.2228
GOTERM_MF_FAT	GO:0030228~lipoprotein receptor activity	3	1.38889	0.00875274	IPI00116921, IPI00653515, IPI00121357, IPI00785217	148	13	13288	20.7193	0.892792	0.310759	10.8181
GOTERM_MF_FAT	GO:0019825~oxygen binding	3	1.38889	0.0101379	IPI00553333, IPI00762198, IPI00110658, IPI00131695	148	14	13288	19.2394	0.924843	0.309086	12.4276
GOTERM_MF_FAT	GO:0019903~protein phosphatase binding	3	1.38889	0.0148266	IPI00128358, IPI00318626, IPI00138180	148	17	13288	15.8442	0.977498	0.315738	17.6785
GOTERM_MF_FAT	GO:0019902~phosphatase binding	3	1.38889	0.020271	IPI00128358, IPI00318626, IPI00138180	148	20	13288	13.4676	0.994493	0.351749	23.4104
GOTERM_MF_FAT	GO:0050840~extracellular matrix binding	3	1.38889	0.030879	IPI00227969, IPI00331413, IPI00118413, IPI00620873, IPI00420835, IPI00309133	148	25	13288	10.7741	0.999653	0.45819	33.5347
GOTERM_MF_FAT	GO:0048029~monosaccharide binding	3	1.38889	0.0332138	IPI00229517, IPI00115762, IPI00406778, IPI00113869	148	26	13288	10.3597	0.999812	0.435589	35.5901
GOTERM_MF_FAT	GO:0005201~extracellular matrix structural constituent	3	1.38889	0.043204	IPI00137938, IPI00329872, IPI00131476	148	30	13288	8.97838	0.999987	0.483086	43.7396
GOTERM_BP_FAT	GO:0033631~cell-cell adhesion mediated by integrin	2	0.925926	0.0215205	IPI00115762, IPI00406778, IPI00115976	148	2	13588	91.8108	1	0.352575	29.7002
GOTERM_BP_FAT	GO:0016127~sterol catabolic process	2	0.925926	0.0425809	IPI00116921, IPI00323571	148	4	13588	45.9054	1	0.47632	50.5819
GOTERM_BP_FAT	GO:0006707~cholesterol catabolic process	2	0.925926	0.0425809	IPI00116921, IPI00323571	148	4	13588	45.9054	1	0.47632	50.5819
GOTERM_BP_FAT	GO:0042271~susceptibility to natural killer cell mediated cytotoxicity	2	0.925926	0.0529417	IPI00113022, IPI00322447	148	5	13588	36.7243	1	0.525277	58.5673
GOTERM_BP_FAT	GO:0034369~plasma lipoprotein particle remodeling	2	0.925926	0.0529417	IPI00116921, IPI00323571	148	5	13588	36.7243	1	0.525277	58.5673
GOTERM_BP_FAT	GO:0034368~protein-lipid complex remodeling	2	0.925926	0.0529417	IPI00116921, IPI00323571	148	5	13588	36.7243	1	0.525277	58.5673
GOTERM_BP_FAT	GO:0043277~apoptotic cell clearance	2	0.925926	0.0529417	IPI00120245, IPI00116921, IPI00752080	148	5	13588	36.7243	1	0.525277	58.5673
GOTERM_BP_FAT	GO:0034367~macromolecular complex remodeling	2	0.925926	0.0529417	IPI00116921, IPI00323571	148	5	13588	36.7243	1	0.525277	58.5673
GOTERM_BP_FAT	GO:0042159~lipoprotein catabolic process	2	0.925926	0.0631911	IPI00653515, IPI00323571, IPI00785217	148	6	13588	30.6036	1	0.567249	65.2628
GOTERM_BP_FAT	GO:0022409~positive regulation of cell-cell adhesion	2	0.925926	0.0733303	IPI00227969, IPI00331413, IPI00620873, IPI00115762, IPI00406778, IPI00420835	148	7	13588	26.2317	1	0.597542	70.8767
GOTERM_BP_FAT	GO:0031017~exocrine pancreas development	2	0.925926	0.0833605	IPI00128358, IPI00120225	148	8	13588	22.9527	1	0.629024	75.5836
GOTERM_BP_FAT	GO:0006706~steroid catabolic process	2	0.925926	0.0932829	IPI00116921, IPI00323571	148	9	13588	20.4024	1	0.662161	79.5301
GOTERM_BP_FAT	GO:0022407~regulation of cell-cell adhesion	2	0.925926	0.0932829	IPI00227969, IPI00331413, IPI00620873, IPI00115762, IPI00406778, IPI00420835	148	9	13588	20.4024	1	0.662161	79.5301
GOTERM_CC_FAT	GO:0042788~polysomal ribosome	2	0.925926	0.0535969	IPI00330146, IPI00265107	172	4	12504	36.3488	0.999996	0.313117	50.5276
GOTERM_MF_FAT	GO:0030229~very-low-density lipoprotein receptor activity	2	0.925926	0.0328245	IPI00653515, IPI00121357, IPI00785217	148	3	13288	59.8559	0.999792	0.454211	35.2515
GOTERM_MF_FAT	GO:0034189~very-low-density lipoprotein binding	2	0.925926	0.0328245	IPI00653515, IPI00121357, IPI00785217	148	3	13288	59.8559	0.999792	0.454211	35.2515
GOTERM_MF_FAT	GO:0043548~phosphoinositide 3-kinase binding	2	0.925926	0.0541107	IPI00128358, IPI00120225	148	5	13288	35.9135	0.999999	0.524639	51.5427
GOTERM_MF_FAT	GO:0042153~RPTP-like protein binding	2	0.925926	0.0541107	IPI00318626, IPI00138180	148	5	13288	35.9135	0.999999	0.524639	51.5427
GOTERM_MF_FAT	GO:0043560~insulin receptor substrate binding	2	0.925926	0.0645786	IPI00128358, IPI00120225	148	6	13288	29.9279	1	0.537336	58.0805

## Sheet: XEN (membrane)
Category	Term	Count	%	PValue	Genes	List Total	Pop Hits	Pop Total	Fold Enrichment	Bonferroni	Benjamini	FDR
GOTERM_CC_FAT	GO:0005886~plasma membrane	68	32.6923	4.38099e-07	IPI00129395, IPI00279010, IPI00134585, IPI00121550, IPI00138061, IPI00844650, IPI00123942, IPI00469227, IPI00120225, IPI00113539, IPI00119299, IPI00403763, IPI00420835, IPI00132474, IPI00352163, IPI00129915, IPI00223769, IPI00752080, IPI00130442, IPI00318626, IPI00330539, IPI00121362, IPI00137194, IPI00113563, IPI00122273, IPI00467908, IPI00652813, IPI00123957, IPI00624876, IPI00331577, IPI001207…	166	2906	12504	1.7626	9.24345e-05	4.62183e-05	0.000553921
GOTERM_CC_FAT	GO:0044459~plasma membrane part	47	22.5962	2.88053e-07	IPI00279010, IPI00134585, IPI00121550, IPI00138061, IPI00844650, IPI00469227, IPI00113539, IPI00420835, IPI00403763, IPI00132474, IPI00352163, IPI00129915, IPI00223769, IPI00752080, IPI00130442, IPI00318626, IPI00121362, IPI00113563, IPI00122273, IPI00467908, IPI00652813, IPI00624876, IPI00120769, IPI00129220, IPI00122973, IPI00623114, IPI00125635, IPI00349520, IPI00322712, IPI00115793, IPI003124…	166	1633	12504	2.16797	6.07773e-05	6.07773e-05	0.000364207
GOTERM_MF_FAT	GO:0000166~nucleotide binding	38	18.2692	0.00373921	IPI00844650, IPI00120225, IPI00120590, IPI00225915, IPI00420771, IPI00453582, IPI00120045, IPI00222589, IPI00457575, IPI00313525, IPI00128358, IPI00125667, IPI00122412, IPI00408664, IPI00322263, IPI00110280, IPI00108085, IPI00124979, IPI00130758, IPI00129915, IPI00121254, IPI00130442, IPI00676914, IPI00761751, IPI00121190, IPI00136169, IPI00113563, IPI00454114, IPI00169448, IPI00128702, IPI002293…	147	2183	13288	1.57352	0.625255	0.217591	4.78434
GOTERM_BP_FAT	GO:0007155~cell adhesion	33	15.8654	4.60698e-15	IPI00279010, IPI00229517, IPI00123942, IPI00120245, IPI00270376, IPI00115976, IPI00126090, IPI00113539, IPI00719919, IPI00222589, IPI00154057, IPI00420835, IPI00331413, IPI00230205, IPI00620873, IPI00338880, IPI00132474, IPI00131476, IPI00352163, IPI00312067, IPI00223769, IPI00752080, IPI00138180, IPI00118413, IPI00318626, IPI00121362, IPI00109612, IPI00110264, IPI00177179, IPI00874921, IPI006528…	147	561	13588	5.43737	4.4017e-12	4.4017e-12	7.16094e-12
GOTERM_BP_FAT	GO:0022610~biological adhesion	33	15.8654	4.80835e-15	IPI00279010, IPI00229517, IPI00123942, IPI00120245, IPI00270376, IPI00115976, IPI00126090, IPI00113539, IPI00719919, IPI00222589, IPI00154057, IPI00420835, IPI00331413, IPI00230205, IPI00620873, IPI00338880, IPI00132474, IPI00131476, IPI00352163, IPI00312067, IPI00223769, IPI00752080, IPI00138180, IPI00118413, IPI00318626, IPI00121362, IPI00109612, IPI00110264, IPI00177179, IPI00874921, IPI006528…	147	562	13588	5.4277	4.61642e-12	2.30815e-12	7.50511e-12
GOTERM_MF_FAT	GO:0032553~ribonucleotide binding	28	13.4615	0.0541761	IPI00844650, IPI00120225, IPI00120590, IPI00420771, IPI00120045, IPI00222589, IPI00313525, IPI00128358, IPI00125667, IPI00122412, IPI00408664, IPI00130758, IPI00129915, IPI00121254, IPI00130442, IPI00676914, IPI00761751, IPI00121190, IPI00113563, IPI00454114, IPI00169448, IPI00128702, IPI00229310, IPI00132397, IPI00177205, IPI00129220, IPI00221547, IPI00169699, IPI00453803	147	1796	13288	1.40927	1	0.469791	51.7569
GOTERM_MF_FAT	GO:0032555~purine ribonucleotide binding	28	13.4615	0.0541761	IPI00844650, IPI00120225, IPI00120590, IPI00420771, IPI00120045, IPI00222589, IPI00313525, IPI00128358, IPI00125667, IPI00122412, IPI00408664, IPI00130758, IPI00129915, IPI00121254, IPI00130442, IPI00676914, IPI00761751, IPI00121190, IPI00113563, IPI00454114, IPI00169448, IPI00128702, IPI00229310, IPI00132397, IPI00177205, IPI00129220, IPI00221547, IPI00169699, IPI00453803	147	1796	13288	1.40927	1	0.469791	51.7569
GOTERM_MF_FAT	GO:0017076~purine nucleotide binding	28	13.4615	0.0810681	IPI00844650, IPI00120225, IPI00120590, IPI00420771, IPI00120045, IPI00222589, IPI00313525, IPI00128358, IPI00125667, IPI00122412, IPI00408664, IPI00130758, IPI00129915, IPI00121254, IPI00130442, IPI00676914, IPI00761751, IPI00121190, IPI00113563, IPI00454114, IPI00169448, IPI00128702, IPI00229310, IPI00132397, IPI00177205, IPI00129220, IPI00221547, IPI00169699, IPI00453803	147	1871	13288	1.35278	1	0.546646	66.9251
GOTERM_MF_FAT	GO:0005524~ATP binding	25	12.0192	0.0251562	IPI00844650, IPI00120225, IPI00120590, IPI00420771, IPI00120045, IPI00222589, IPI00313525, IPI00128358, IPI00125667, IPI00122412, IPI00408664, IPI00130758, IPI00129915, IPI00121254, IPI00130442, IPI00676914, IPI00761751, IPI00121190, IPI00113563, IPI00454114, IPI00169448, IPI00128702, IPI00229310, IPI00129220, IPI00221547, IPI00453803	147	1443	13288	1.56609	0.998738	0.359186	28.3534
GOTERM_MF_FAT	GO:0032559~adenyl ribonucleotide binding	25	12.0192	0.0284459	IPI00844650, IPI00120225, IPI00120590, IPI00420771, IPI00120045, IPI00222589, IPI00313525, IPI00128358, IPI00125667, IPI00122412, IPI00408664, IPI00130758, IPI00129915, IPI00121254, IPI00130442, IPI00676914, IPI00761751, IPI00121190, IPI00113563, IPI00454114, IPI00169448, IPI00128702, IPI00229310, IPI00129220, IPI00221547, IPI00453803	147	1460	13288	1.54785	0.99948	0.35902	31.4537
GOTERM_MF_FAT	GO:0030554~adenyl nucleotide binding	25	12.0192	0.04706	IPI00844650, IPI00120225, IPI00120590, IPI00420771, IPI00120045, IPI00222589, IPI00313525, IPI00128358, IPI00125667, IPI00122412, IPI00408664, IPI00130758, IPI00129915, IPI00121254, IPI00130442, IPI00676914, IPI00761751, IPI00121190, IPI00113563, IPI00454114, IPI00169448, IPI00128702, IPI00229310, IPI00129220, IPI00221547, IPI00453803	147	1535	13288	1.47222	0.999997	0.485571	46.7847
GOTERM_MF_FAT	GO:0001883~purine nucleoside binding	25	12.0192	0.0510377	IPI00844650, IPI00120225, IPI00120590, IPI00420771, IPI00120045, IPI00222589, IPI00313525, IPI00128358, IPI00125667, IPI00122412, IPI00408664, IPI00130758, IPI00129915, IPI00121254, IPI00130442, IPI00676914, IPI00761751, IPI00121190, IPI00113563, IPI00454114, IPI00169448, IPI00128702, IPI00229310, IPI00129220, IPI00221547, IPI00453803	147	1548	13288	1.45986	0.999999	0.47982	49.6194
GOTERM_MF_FAT	GO:0001882~nucleoside binding	25	12.0192	0.054261	IPI00844650, IPI00120225, IPI00120590, IPI00420771, IPI00120045, IPI00222589, IPI00313525, IPI00128358, IPI00125667, IPI00122412, IPI00408664, IPI00130758, IPI00129915, IPI00121254, IPI00130442, IPI00676914, IPI00761751, IPI00121190, IPI00113563, IPI00454114, IPI00169448, IPI00128702, IPI00229310, IPI00129220, IPI00221547, IPI00453803	147	1558	13288	1.45049	1	0.45612	51.8135
GOTERM_CC_FAT	GO:0005856~cytoskeleton	23	11.0577	0.0387217	IPI00649955, IPI00139301, IPI00761751, IPI00828338, IPI00625729, IPI00131086, IPI00122273, IPI00113563, IPI00315225, IPI00117822, IPI00624876, IPI00346834, IPI00131368, IPI00127764, IPI00309768, IPI00347096, IPI00323800, IPI00315948, IPI00137658, IPI00312067, IPI00222228, IPI00622946, IPI00132575, IPI00622240	166	1122	12504	1.5441	0.999759	0.242518	39.3057
GOTERM_CC_FAT	GO:0044421~extracellular region part	21	10.0962	0.00298675	IPI00229517, IPI00469227, IPI00113539, IPI00120066, IPI00117834, IPI00719919, IPI00115691, IPI00785217, IPI00403763, IPI00131695, IPI00131476, IPI00352163, IPI00118413, IPI00132067, IPI00224208, IPI00109612, IPI00122273, IPI00652813, IPI00406434, IPI00750018, IPI00653515, IPI00222188, IPI00322712, IPI00378698, IPI00137336, IPI00312407	166	774	12504	2.04371	0.468019	0.0344561	3.71141
GOTERM_CC_FAT	GO:0044430~cytoskeletal part	18	8.65385	0.0267175	IPI00649955, IPI00139301, IPI00761751, IPI00828338, IPI00625729, IPI00131086, IPI00315225, IPI00117822, IPI00346834, IPI00131368, IPI00127764, IPI00347096, IPI00323800, IPI00315948, IPI00137658, IPI00312067, IPI00222228, IPI00622946, IPI00622240	166	774	12504	1.75175	0.996701	0.184598	28.994
GOTERM_MF_FAT	GO:0005509~calcium ion binding	18	8.65385	0.0107273	IPI00118413, IPI00134585, IPI00318626, IPI00132067, IPI00123942, IPI00120245, IPI00115976, IPI00122273, IPI00874921, IPI00467908, IPI00719919, IPI00123957, IPI00785217, IPI00154057, IPI00420835, IPI00331413, IPI00227969, IPI00620873, IPI00653515, IPI00623114, IPI00349520, IPI00752080, IPI00138180, IPI00115793	147	840	13288	1.93703	0.940736	0.26946	13.1636
GOTERM_BP_FAT	GO:0016337~cell-cell adhesion	17	8.17308	4.83293e-09	IPI00318626, IPI00229517, IPI00123942, IPI00177179, IPI00110264, IPI00115976, IPI00874921, IPI00154057, IPI00420835, IPI00331413, IPI00227969, IPI00230205, IPI00620873, IPI00338880, IPI00221547, IPI00122973, IPI00623114, IPI00123831, IPI00420290, IPI00138180, IPI00115793	147	236	13588	6.65848	4.67344e-06	1.55781e-06	7.60323e-06
GOTERM_CC_FAT	GO:0005887~integral to plasma membrane	17	8.17308	0.00175671	IPI00130442, IPI00279010, IPI00844650, IPI00120245, IPI00469227, IPI00115976, IPI00126090, IPI00120066, IPI00467908, IPI00118674, IPI00154057, IPI00420835, IPI00403763, IPI00331413, IPI00227969, IPI00620873, IPI00120769, IPI00132474, IPI00129220, IPI00221547, IPI00129915, IPI00752080	166	531	12504	2.41154	0.30995	0.0261513	2.19857
GOTERM_CC_FAT	GO:0031226~intrinsic to plasma membrane	17	8.17308	0.0025949	IPI00130442, IPI00279010, IPI00844650, IPI00120245, IPI00469227, IPI00115976, IPI00126090, IPI00120066, IPI00467908, IPI00118674, IPI00154057, IPI00420835, IPI00403763, IPI00331413, IPI00227969, IPI00620873, IPI00120769, IPI00132474, IPI00129220, IPI00221547, IPI00129915, IPI00752080	166	552	12504	2.3198	0.422032	0.0317347	3.23183
GOTERM_BP_FAT	GO:0032989~cellular component morphogenesis	16	7.69231	5.58135e-06	IPI00130442, IPI00121190, IPI00408243, IPI00109612, IPI00113563, IPI00874921, IPI00118149, IPI00624876, IPI00222589, IPI00230205, IPI00130664, IPI00623506, IPI00338880, IPI00132474, IPI00131476, IPI00623114, IPI00320420, IPI00420290	147	351	13588	4.21358	0.00538264	0.00134839	0.00878029
GOTERM_BP_FAT	GO:0006928~cell motion	16	7.69231	9.53308e-06	IPI00130442, IPI00134585, IPI00121190, IPI00177179, IPI00120590, IPI00126090, IPI00113563, IPI00118149, IPI00624876, IPI00313884, IPI00420835, IPI00331413, IPI00227969, IPI00230205, IPI00130664, IPI00620873, IPI00623506, IPI00338880, IPI00132474, IPI00129754, IPI00420290	147	367	13588	4.02988	0.00917617	0.00153524	0.0149965
GOTERM_CC_FAT	GO:0009986~cell surface	16	7.69231	1.23105e-05	IPI00134585, IPI00138061, IPI00120245, IPI00469227, IPI00115976, IPI00120590, IPI00120066, IPI00467908, IPI00420835, IPI00406434, IPI00403763, IPI00331413, IPI00227969, IPI00620873, IPI00122973, IPI00378698, IPI00223769, IPI00420290, IPI00752080, IPI00322712, IPI00312407, IPI00137336	166	305	12504	3.95149	0.00259416	0.00086547	0.015564
GOTERM_MF_FAT	GO:0003723~RNA binding	16	7.69231	0.00704149	IPI00323319, IPI00136169, IPI00169984, IPI00225915, IPI00453582, IPI00457575, IPI00380641, IPI00274747, IPI00132462, IPI00605227, IPI00125667, IPI00110280, IPI00322263, IPI00330146, IPI00108085, IPI00121264	147	672	13288	2.15225	0.842982	0.232399	8.8329
GOTERM_CC_FAT	GO:0005578~proteinaceous extracellular matrix	15	7.21154	3.87353e-05	IPI00229517, IPI00132067, IPI00109612, IPI00469227, IPI00113539, IPI00122273, IPI00719919, IPI00652813, IPI00115691, IPI00131695, IPI00406434, IPI00750018, IPI00131476, IPI00352163, IPI00222188, IPI00378698, IPI00312407, IPI00137336	166	297	12504	3.80431	0.00814	0.00204124	0.0489651
GOTERM_CC_FAT	GO:0031012~extracellular matrix	15	7.21154	5.95575e-05	IPI00229517, IPI00132067, IPI00109612, IPI00469227, IPI00113539, IPI00122273, IPI00719919, IPI00652813, IPI00115691, IPI00131695, IPI00406434, IPI00750018, IPI00131476, IPI00352163, IPI00222188, IPI00378698, IPI00312407, IPI00137336	166	309	12504	3.65657	0.0124884	0.00251024	0.0752771
GOTERM_CC_FAT	GO:0042995~cell projection	15	7.21154	0.0199516	IPI00225306, IPI00134585, IPI00120066, IPI00113563, IPI00874921, IPI00118149, IPI00624876, IPI00403763, IPI00230205, IPI00130664, IPI00664442, IPI00623506, IPI00338880, IPI00323800, IPI00623114, IPI00121254, IPI00349520, IPI00420290, IPI00229911	166	575	12504	1.96501	0.985769	0.162372	22.494
GOTERM_BP_FAT	GO:0000902~cell morphogenesis	14	6.73077	2.85555e-05	IPI00130442, IPI00121190, IPI00109612, IPI00113563, IPI00874921, IPI00118149, IPI00624876, IPI00222589, IPI00230205, IPI00130664, IPI00623506, IPI00338880, IPI00131476, IPI00623114, IPI00320420, IPI00420290	147	309	13588	4.18801	0.0272358	0.00344574	0.0449144
GOTERM_CC_FAT	GO:0005615~extracellular space	14	6.73077	0.0178139	IPI00118413, IPI00229517, IPI00224208, IPI00469227, IPI00120066, IPI00122273, IPI00117834, IPI00785217, IPI00131695, IPI00403763, IPI00406434, IPI00750018, IPI00653515, IPI00322712, IPI00378698, IPI00312407, IPI00137336	166	511	12504	2.06371	0.977464	0.152019	20.3291
GOTERM_BP_FAT	GO:0060429~epithelium development	13	6.25	3.56761e-05	IPI00121190, IPI00121362, IPI00120225, IPI00122273, IPI00467908, IPI00453582, IPI00222589, IPI00624876, IPI00131368, IPI00120572, IPI00131476, IPI00137311, IPI00223769	147	271	13588	4.43417	0.0339111	0.00382593	0.0561113
GOTERM_BP_FAT	GO:0007167~enzyme linked receptor protein signaling pathway	13	6.25	3.83301e-05	IPI00130442, IPI00121190, IPI00844650, IPI00120225, IPI00120590, IPI00113563, IPI00222589, IPI00406434, IPI00128358, IPI00129220, IPI00221547, IPI00130114, IPI00119058, IPI00378698	147	273	13588	4.40168	0.0363874	0.00336396	0.0602843
GOTERM_BP_FAT	GO:0042127~regulation of cell proliferation	13	6.25	0.0132113	IPI00121190, IPI00270376, IPI00120590, IPI00467908, IPI00119299, IPI00132474, IPI00221547, IPI00131476, IPI00312067, IPI00108085, IPI00380722, IPI00320420, IPI00138180	147	538	13588	2.23357	0.999997	0.287113	18.8789
GOTERM_CC_FAT	GO:0030054~cell junction	13	6.25	0.0218676	IPI00318626, IPI00121362, IPI00270376, IPI00113563, IPI00874921, IPI00624876, IPI00154057, IPI00420835, IPI00331413, IPI00227969, IPI00620873, IPI00623114, IPI00125813, IPI00125635, IPI00853932, IPI00138180, IPI00115793	166	470	12504	2.08347	0.990583	0.170233	24.3882
GOTERM_CC_FAT	GO:0000267~cell fraction	13	6.25	0.0957254	IPI00676914, IPI00126090, IPI00115976, IPI00122273, IPI00118149, IPI00118674, IPI00125667, IPI00623506, IPI00132474, IPI00137311, IPI00130758, IPI00125635, IPI00349520, IPI00229911	166	596	12504	1.643	1	0.411855	71.9798
GOTERM_MF_FAT	GO:0005198~structural molecule activity	13	6.25	0.00402289	IPI00118413, IPI00139301, IPI00625729, IPI00120671, IPI00346834, IPI00131368, IPI00323800, IPI00347096, IPI00137658, IPI00131476, IPI00222188, IPI00222228, IPI00622240	147	450	13288	2.6114	0.652198	0.190408	5.13854
GOTERM_BP_FAT	GO:0007169~transmembrane receptor protein tyrosine kinase signaling pathway	12	5.76923	7.01557e-06	IPI00130442, IPI00121190, IPI00844650, IPI00120225, IPI00120590, IPI00113563, IPI00222589, IPI00406434, IPI00128358, IPI00129220, IPI00221547, IPI00119058, IPI00378698	147	192	13588	5.77721	0.00676112	0.0013559	0.0110364
GOTERM_BP_FAT	GO:0048729~tissue morphogenesis	12	5.76923	5.1797e-05	IPI00131368, IPI00121190, IPI00129220, IPI00120225, IPI00120572, IPI00137311, IPI00122273, IPI00467908, IPI00453582, IPI00624876, IPI00222589, IPI00223769	147	238	13588	4.66061	0.0488552	0.00416538	0.0814566
GOTERM_BP_FAT	GO:0008219~cell death	12	5.76923	0.0208496	IPI00133374, IPI00676914, IPI00112948, IPI00136169, IPI00120590, IPI00556741, IPI00132462, IPI00137638, IPI00380722, IPI00108085, IPI00130758, IPI00320420, IPI00453851	147	507	13588	2.18782	1	0.364137	28.2137
GOTERM_BP_FAT	GO:0016265~death	12	5.76923	0.0242619	IPI00133374, IPI00676914, IPI00112948, IPI00136169, IPI00120590, IPI00556741, IPI00132462, IPI00137638, IPI00380722, IPI00108085, IPI00130758, IPI00320420, IPI00453851	147	519	13588	2.13723	1	0.384121	32.05
GOTERM_CC_FAT	GO:0009897~external side of plasma membrane	12	5.76923	8.95655e-05	IPI00134585, IPI00138061, IPI00120245, IPI00469227, IPI00120590, IPI00115976, IPI00420835, IPI00331413, IPI00227969, IPI00620873, IPI00122973, IPI00223769, IPI00752080, IPI00322712, IPI00312407, IPI00137336	166	206	12504	4.38788	0.0187217	0.0031449	0.113186
GOTERM_CC_FAT	GO:0005626~insoluble fraction	12	5.76923	0.0902318	IPI00676914, IPI00115976, IPI00122273, IPI00126090, IPI00118149, IPI00118674, IPI00623506, IPI00132474, IPI00137311, IPI00130758, IPI00125635, IPI00349520, IPI00229911	166	528	12504	1.71194	1	0.400478	69.7497
GOTERM_BP_FAT	GO:0002009~morphogenesis of an epithelium	11	5.28846	1.71971e-05	IPI00131368, IPI00121190, IPI00120225, IPI00120572, IPI00137311, IPI00122273, IPI00467908, IPI00453582, IPI00624876, IPI00222589, IPI00223769	147	173	13588	5.87739	0.0164922	0.00237286	0.0270513
GOTERM_BP_FAT	GO:0043009~chordate embryonic development	11	5.28846	0.0154786	IPI00318626, IPI00121190, IPI00138061, IPI00844650, IPI00129220, IPI00132474, IPI00120572, IPI00110658, IPI00119058, IPI00624876, IPI00222589	147	421	13588	2.41518	1	0.30783	21.7621
GOTERM_BP_FAT	GO:0009792~embryonic development ending in birth or egg hatching	11	5.28846	0.0164295	IPI00318626, IPI00121190, IPI00138061, IPI00844650, IPI00129220, IPI00132474, IPI00120572, IPI00110658, IPI00119058, IPI00624876, IPI00222589	147	425	13588	2.39244	1	0.317102	22.9424
GOTERM_BP_FAT	GO:0012501~programmed cell death	11	5.28846	0.0314808	IPI00132462, IPI00112948, IPI00137638, IPI00676914, IPI00133374, IPI00136169, IPI00120590, IPI00108085, IPI00380722, IPI00130758, IPI00453851, IPI00556741	147	473	13588	2.14966	1	0.44212	39.5421
GOTERM_BP_FAT	GO:0043067~regulation of programmed cell death	11	5.28846	0.0796376	IPI00137638, IPI00676914, IPI00318626, IPI00136169, IPI00131476, IPI00120590, IPI00380722, IPI00467908, IPI00130758, IPI00320420, IPI00556741, IPI00131695	147	560	13588	1.81569	1	0.671944	72.8983
GOTERM_BP_FAT	GO:0010941~regulation of cell death	11	5.28846	0.0818389	IPI00137638, IPI00676914, IPI00318626, IPI00136169, IPI00131476, IPI00120590, IPI00380722, IPI00467908, IPI00130758, IPI00320420, IPI00556741, IPI00131695	147	563	13588	1.80602	1	0.667416	73.9003
GOTERM_MF_FAT	GO:0004713~protein tyrosine kinase activity	11	5.28846	1.3056e-05	IPI00130442, IPI00128358, IPI00121190, IPI00844650, IPI00129220, IPI00120225, IPI00221547, IPI00113563, IPI00120590, IPI00121254, IPI00222589	147	164	13288	6.06305	0.00341486	0.00170889	0.0170847
GOTERM_BP_FAT	GO:0032990~cell part morphogenesis	10	4.80769	0.000472094	IPI00130442, IPI00130664, IPI00623506, IPI00408243, IPI00109612, IPI00338880, IPI00113563, IPI00118149, IPI00320420, IPI00624876, IPI00420290	147	212	13588	4.36016	0.36658	0.0320897	0.740126
GOTERM_BP_FAT	GO:0030030~cell projection organization	10	4.80769	0.00754873	IPI00130442, IPI00109612, IPI00113563, IPI00118149, IPI00624876, IPI00420835, IPI00227969, IPI00331413, IPI00130664, IPI00623506, IPI00620873, IPI00338880, IPI00320420, IPI00420290	147	319	13588	2.89766	0.999343	0.204654	11.2377
GOTERM_BP_FAT	GO:0030182~neuron differentiation	10	4.80769	0.0283239	IPI00130442, IPI00130664, IPI00623506, IPI00109612, IPI00338880, IPI00129220, IPI00113563, IPI00118149, IPI00320420, IPI00624876, IPI00420290	147	399	13588	2.31668	1	0.42004	36.3663
GOTERM_BP_FAT	GO:0006915~apoptosis	10	4.80769	0.0634152	IPI00132462, IPI00112948, IPI00137638, IPI00676914, IPI00133374, IPI00136169, IPI00108085, IPI00380722, IPI00130758, IPI00453851, IPI00556741	147	465	13588	1.98786	1	0.622681	64.324
GOTERM_CC_FAT	GO:0016323~basolateral plasma membrane	10	4.80769	0.000103091	IPI00225306, IPI00121190, IPI00318626, IPI00121550, IPI00126090, IPI00113563, IPI00624876, IPI00420835, IPI00227969, IPI00331413, IPI00115558, IPI00664442, IPI00620873, IPI00223769	166	141	12504	5.34222	0.0215185	0.0031028	0.130268
GOTERM_MF_FAT	GO:0004714~transmembrane receptor protein tyrosine kinase activity	10	4.80769	8.89482e-09	IPI00130442, IPI00128358, IPI00121190, IPI00844650, IPI00129220, IPI00120225, IPI00221547, IPI00120590, IPI00121254, IPI00222589	147	56	13288	16.1419	2.33044e-06	2.33044e-06	1.16404e-05
GOTERM_BP_FAT	GO:0007156~homophilic cell adhesion	9	4.32692	3.72564e-05	IPI00318626, IPI00123942, IPI00110264, IPI00623114, IPI00874921, IPI00138180, IPI00420290, IPI00123831, IPI00154057, IPI00115793	147	117	13588	7.11041	0.0353864	0.00359628	0.0585962
GOTERM_BP_FAT	GO:0048812~neuron projection morphogenesis	9	4.32692	0.000624408	IPI00130442, IPI00130664, IPI00623506, IPI00109612, IPI00338880, IPI00113563, IPI00118149, IPI00320420, IPI00624876, IPI00420290	147	176	13588	4.72681	0.453375	0.0394662	0.977822
GOTERM_BP_FAT	GO:0048858~cell projection morphogenesis	9	4.32692	0.00152095	IPI00130442, IPI00130664, IPI00623506, IPI00109612, IPI00338880, IPI00113563, IPI00118149, IPI00320420, IPI00624876, IPI00420290	147	202	13588	4.11841	0.770505	0.0785169	2.36615
GOTERM_BP_FAT	GO:0000904~cell morphogenesis involved in differentiation	9	4.32692	0.00206083	IPI00130442, IPI00130664, IPI00623506, IPI00109612, IPI00338880, IPI00131476, IPI00113563, IPI00118149, IPI00624876, IPI00420290	147	212	13588	3.92414	0.86397	0.0906218	3.19337
GOTERM_BP_FAT	GO:0031175~neuron projection development	9	4.32692	0.00245091	IPI00130442, IPI00130664, IPI00623506, IPI00109612, IPI00338880, IPI00113563, IPI00118149, IPI00320420, IPI00624876, IPI00420290	147	218	13588	3.81614	0.906794	0.0980275	3.78697
GOTERM_BP_FAT	GO:0016477~cell migration	9	4.32692	0.00439841	IPI00134585, IPI00121190, IPI00177179, IPI00120590, IPI00126090, IPI00113563, IPI00313884, IPI00420835, IPI00227969, IPI00331413, IPI00620873, IPI00132474, IPI00129754	147	240	13588	3.46633	0.985915	0.132455	6.6999
GOTERM_BP_FAT	GO:0035295~tube development	9	4.32692	0.00769688	IPI00230205, IPI00318626, IPI00844650, IPI00120572, IPI00122273, IPI00624876, IPI00222589, IPI00420290, IPI00223769	147	264	13588	3.15121	0.999431	0.202612	11.4459
GOTERM_BP_FAT	GO:0016044~membrane organization	9	4.32692	0.00913126	IPI00120245, IPI00338880, IPI00225533, IPI00653515, IPI00126090, IPI00121254, IPI00322712, IPI00785217, IPI00752080, IPI00349520, IPI00378698, IPI00406434	147	272	13588	3.05852	0.99986	0.223876	13.4384
GOTERM_BP_FAT	GO:0048870~cell motility	9	4.32692	0.011646	IPI00134585, IPI00121190, IPI00177179, IPI00120590, IPI00126090, IPI00113563, IPI00313884, IPI00420835, IPI00227969, IPI00331413, IPI00620873, IPI00132474, IPI00129754	147	284	13588	2.92929	0.999988	0.263729	16.8307
GOTERM_BP_FAT	GO:0051674~localization of cell	9	4.32692	0.011646	IPI00134585, IPI00121190, IPI00177179, IPI00120590, IPI00126090, IPI00113563, IPI00313884, IPI00420835, IPI00227969, IPI00331413, IPI00620873, IPI00132474, IPI00129754	147	284	13588	2.92929	0.999988	0.263729	16.8307
GOTERM_BP_FAT	GO:0048666~neuron development	9	4.32692	0.0135856	IPI00130442, IPI00130664, IPI00623506, IPI00109612, IPI00338880, IPI00113563, IPI00118149, IPI00320420, IPI00624876, IPI00420290	147	292	13588	2.84904	0.999998	0.287632	19.3616
GOTERM_CC_FAT	GO:0005882~intermediate filament	9	4.32692	0.000458763	IPI00346834, IPI00131368, IPI00139301, IPI00625729, IPI00347096, IPI00323800, IPI00137658, IPI00222228, IPI00622240	166	137	12504	4.94838	0.0922818	0.00876331	0.578504
GOTERM_CC_FAT	GO:0045111~intermediate filament cytoskeleton	9	4.32692	0.000530106	IPI00346834, IPI00131368, IPI00139301, IPI00625729, IPI00347096, IPI00323800, IPI00137658, IPI00222228, IPI00622240	166	140	12504	4.84234	0.10585	0.00856938	0.668191
GOTERM_BP_FAT	GO:0007409~axonogenesis	8	3.84615	0.00188972	IPI00130442, IPI00130664, IPI00623506, IPI00109612, IPI00338880, IPI00113563, IPI00118149, IPI00624876, IPI00420290	147	163	13588	4.53671	0.83944	0.0917792	2.9319
GOTERM_BP_FAT	GO:0048667~cell morphogenesis involved in neuron differentiation	8	3.84615	0.00350707	IPI00130442, IPI00130664, IPI00623506, IPI00109612, IPI00338880, IPI00113563, IPI00118149, IPI00624876, IPI00420290	147	182	13588	4.06309	0.966536	0.122488	5.37709
GOTERM_BP_FAT	GO:0003006~reproductive developmental process	8	3.84615	0.0239278	IPI00128358, IPI00844650, IPI00123942, IPI00136169, IPI00120225, IPI00120590, IPI00108085, IPI00223769	147	264	13588	2.80107	1	0.38609	31.6831
GOTERM_CC_FAT	GO:0044420~extracellular matrix part	8	3.84615	0.000209742	IPI00109612, IPI00131476, IPI00113539, IPI00122273, IPI00352163, IPI00222188, IPI00652813, IPI00719919, IPI00378698, IPI00131695, IPI00406434	166	92	12504	6.55003	0.0432951	0.00490574	0.26487
GOTERM_CC_FAT	GO:0045177~apical part of cell	8	3.84615	0.00215636	IPI00225306, IPI00134585, IPI00318626, IPI00115558, IPI00664442, IPI00113539, IPI00120066, IPI00113563, IPI00352163, IPI00652813, IPI00349520, IPI00403763	166	136	12504	4.4309	0.365859	0.0280663	2.69249
GOTERM_CC_FAT	GO:0005911~cell-cell junction	8	3.84615	0.00803735	IPI00331413, IPI00227969, IPI00318626, IPI00620873, IPI00121362, IPI00270376, IPI00125813, IPI00138180, IPI00154057, IPI00420835, IPI00115793	166	173	12504	3.48325	0.817815	0.0816132	9.70004
GOTERM_MF_FAT	GO:0019899~enzyme binding	8	3.84615	0.0132685	IPI00128358, IPI00133374, IPI00318626, IPI00125931, IPI00120225, IPI00132575, IPI00138180, IPI00853932	147	229	13288	3.15789	0.969791	0.295285	16.0378
GOTERM_BP_FAT	GO:0035239~tube morphogenesis	7	3.36538	0.0103786	IPI00230205, IPI00318626, IPI00120572, IPI00122273, IPI00624876, IPI00222589, IPI00223769	147	171	13588	3.7839	0.999958	0.244396	15.1369
GOTERM_BP_FAT	GO:0001944~vasculature development	7	3.36538	0.0529419	IPI00230205, IPI00134585, IPI00120245, IPI00129220, IPI00131476, IPI00113563, IPI00752080, IPI00138180	147	250	13588	2.58819	1	0.583831	57.5034
GOTERM_BP_FAT	GO:0001701~in utero embryonic development	7	3.36538	0.0682781	IPI00318626, IPI00121190, IPI00138061, IPI00844650, IPI00132474, IPI00110658, IPI00119058	147	267	13588	2.4234	1	0.645188	67.1293
GOTERM_BP_FAT	GO:0008284~positive regulation of cell proliferation	7	3.36538	0.0859495	IPI00121190, IPI00132474, IPI00131476, IPI00120590, IPI00108085, IPI00320420, IPI00119299	147	284	13588	2.27834	1	0.676521	75.6792
GOTERM_CC_FAT	GO:0045095~keratin filament	7	3.36538	0.00019199	IPI00346834, IPI00131368, IPI00139301, IPI00625729, IPI00347096, IPI00222228, IPI00622240	166	64	12504	8.2387	0.0397041	0.00505142	0.242477
GOTERM_CC_FAT	GO:0005604~basement membrane	7	3.36538	0.000395385	IPI00109612, IPI00131476, IPI00113539, IPI00122273, IPI00352163, IPI00652813, IPI00719919, IPI00378698, IPI00131695, IPI00406434	166	73	12504	7.22297	0.0800562	0.00830955	0.498767
GOTERM_CC_FAT	GO:0016324~apical plasma membrane	7	3.36538	0.0019652	IPI00225306, IPI00134585, IPI00115558, IPI00664442, IPI00113539, IPI00120066, IPI00113563, IPI00352163, IPI00652813, IPI00349520, IPI00403763	166	99	12504	5.32603	0.339703	0.0272917	2.45653
GOTERM_CC_FAT	GO:0031252~cell leading edge	7	3.36538	0.00364819	IPI00230205, IPI00130664, IPI00113563, IPI00623114, IPI00874921, IPI00624876, IPI00420290, IPI00229911	166	112	12504	4.70783	0.537531	0.0397755	4.51598
GOTERM_MF_FAT	GO:0019904~protein domain specific binding	7	3.36538	0.0193164	IPI00128358, IPI00133374, IPI00222090, IPI00119058, IPI00312067, IPI00624876, IPI00349520	147	192	13288	3.29563	0.993966	0.325045	22.5287
GOTERM_BP_FAT	GO:0035272~exocrine system development	6	2.88462	7.33813e-05	IPI00128358, IPI00318626, IPI00121190, IPI00120225, IPI00137311, IPI00122273	147	41	13588	13.5271	0.068503	0.00544377	0.115382
GOTERM_BP_FAT	GO:0007229~integrin-mediated signaling pathway	6	2.88462	0.00133906	IPI00331413, IPI00227969, IPI00620873, IPI00120245, IPI00132474, IPI00113563, IPI00126090, IPI00115976, IPI00752080, IPI00420835	147	76	13588	7.29753	0.726304	0.0733876	2.08597
GOTERM_BP_FAT	GO:0022612~gland morphogenesis	6	2.88462	0.0020896	IPI00318626, IPI00121190, IPI00120225, IPI00137311, IPI00122273, IPI00223769	147	84	13588	6.60253	0.86771	0.0878434	3.23727
GOTERM_BP_FAT	GO:0022604~regulation of cell morphogenesis	6	2.88462	0.00390407	IPI00230205, IPI00405742, IPI00323800, IPI00113539, IPI00113563, IPI00352163, IPI00652813, IPI00420290	147	97	13588	5.71765	0.977237	0.130726	5.96842
GOTERM_BP_FAT	GO:0007411~axon guidance	6	2.88462	0.00407906	IPI00130442, IPI00130664, IPI00623506, IPI00338880, IPI00118149, IPI00624876, IPI00420290	147	98	13588	5.65931	0.980794	0.131651	6.22797
GOTERM_BP_FAT	GO:0051960~regulation of nervous system development	6	2.88462	0.0217569	IPI00405742, IPI00323800, IPI00113563, IPI00420290, IPI00123831, IPI00378698, IPI00406434	147	148	13588	3.74738	1	0.37024	29.253
GOTERM_BP_FAT	GO:0060284~regulation of cell development	6	2.88462	0.0285215	IPI00405742, IPI00323800, IPI00113563, IPI00420290, IPI00123831, IPI00378698, IPI00406434	147	159	13588	3.48813	1	0.416144	36.5696
GOTERM_BP_FAT	GO:0045597~positive regulation of cell differentiation	6	2.88462	0.0405124	IPI00750018, IPI00405742, IPI00222090, IPI00320420, IPI00420290, IPI00123831	147	175	13588	3.16921	1	0.516697	47.8276
GOTERM_BP_FAT	GO:0010324~membrane invagination	6	2.88462	0.0522301	IPI00120245, IPI00225533, IPI00653515, IPI00121254, IPI00322712, IPI00785217, IPI00752080, IPI00349520	147	188	13588	2.95007	1	0.584888	56.9981
GOTERM_BP_FAT	GO:0006897~endocytosis	6	2.88462	0.0522301	IPI00120245, IPI00225533, IPI00653515, IPI00121254, IPI00322712, IPI00785217, IPI00752080, IPI00349520	147	188	13588	2.95007	1	0.584888	56.9981
GOTERM_BP_FAT	GO:0048732~gland development	6	2.88462	0.0613901	IPI00318626, IPI00121190, IPI00120225, IPI00137311, IPI00122273, IPI00223769	147	197	13588	2.81529	1	0.616056	63.091
GOTERM_BP_FAT	GO:0051094~positive regulation of developmental process	6	2.88462	0.0810209	IPI00750018, IPI00405742, IPI00222090, IPI00320420, IPI00420290, IPI00123831	147	214	13588	2.59165	1	0.668492	73.5321
GOTERM_BP_FAT	GO:0070271~protein complex biogenesis	6	2.88462	0.0980403	IPI00128358, IPI00318626, IPI00122412, IPI00120225, IPI00113563, IPI00128702, IPI00378698, IPI00406434	147	227	13588	2.44323	1	0.695127	80.2759
GOTERM_BP_FAT	GO:0006461~protein complex assembly	6	2.88462	0.0980403	IPI00128358, IPI00318626, IPI00122412, IPI00120225, IPI00113563, IPI00128702, IPI00378698, IPI00406434	147	227	13588	2.44323	1	0.695127	80.2759
GOTERM_CC_FAT	GO:0070161~anchoring junction	6	2.88462	0.0234263	IPI00331413, IPI00227969, IPI00318626, IPI00620873, IPI00270376, IPI00113563, IPI00624876, IPI00420835, IPI00115793	166	123	12504	3.6744	0.993274	0.175003	25.8975
GOTERM_BP_FAT	GO:0007160~cell-matrix adhesion	5	2.40385	0.00200749	IPI00331413, IPI00227969, IPI00620873, IPI00132474, IPI00221547, IPI00113539, IPI00352163, IPI00652813, IPI00719919, IPI00420835	147	50	13588	9.24354	0.856755	0.0925891	3.11194
GOTERM_BP_FAT	GO:0031589~cell-substrate adhesion	5	2.40385	0.00324957	IPI00331413, IPI00227969, IPI00620873, IPI00132474, IPI00221547, IPI00113539, IPI00352163, IPI00652813, IPI00719919, IPI00420835	147	57	13588	8.10837	0.957038	0.118295	4.99169
GOTERM_BP_FAT	GO:0046777~protein amino acid autophosphorylation	5	2.40385	0.00550483	IPI00128358, IPI00121190, IPI00120225, IPI00113563, IPI00120590	147	66	13588	7.00268	0.995194	0.15818	8.3178
GOTERM_BP_FAT	GO:0030155~regulation of cell adhesion	5	2.40385	0.0185163	IPI00331413, IPI00227969, IPI00118413, IPI00620873, IPI00132067, IPI00122973, IPI00129754, IPI00313884, IPI00420835	147	94	13588	4.91678	1	0.336849	25.4747
GOTERM_BP_FAT	GO:0060562~epithelial tube morphogenesis	5	2.40385	0.031672	IPI00120572, IPI00122273, IPI00624876, IPI00222589, IPI00223769	147	111	13588	4.16376	1	0.438049	39.7296
GOTERM_BP_FAT	GO:0050767~regulation of neurogenesis	5	2.40385	0.0539403	IPI00405742, IPI00323800, IPI00113563, IPI00420290, IPI00123831	147	132	13588	3.50134	1	0.584807	58.2028
GOTERM_BP_FAT	GO:0043062~extracellular structure organization	5	2.40385	0.0768292	IPI00623506, IPI00844650, IPI00131476, IPI00113563, IPI00118149, IPI00378698, IPI00406434	147	149	13588	3.10186	1	0.668566	71.5676
GOTERM_CC_FAT	GO:0008305~integrin complex	5	2.40385	0.000467497	IPI00331413, IPI00227969, IPI00620873, IPI00120245, IPI00132474, IPI00126090, IPI00115976, IPI00752080, IPI00420835	166	28	12504	13.4509	0.0939538	0.00818837	0.589488
GOTERM_CC_FAT	GO:0030027~lamellipodium	5	2.40385	0.0095205	IPI00230205, IPI00113563, IPI00623114, IPI00874921, IPI00624876, IPI00229911	166	63	12504	5.9782	0.867139	0.0876647	11.3923
GOTERM_CC_FAT	GO:0043235~receptor complex	5	2.40385	0.0240141	IPI00331413, IPI00227969, IPI00620873, IPI00120245, IPI00132474, IPI00126090, IPI00115976, IPI00752080, IPI00420835	166	83	12504	4.53767	0.994076	0.173004	26.4595
GOTERM_CC_FAT	GO:0005912~adherens junction	5	2.40385	0.0516211	IPI00331413, IPI00227969, IPI00318626, IPI00620873, IPI00270376, IPI00113563, IPI00624876, IPI00420835	166	106	12504	3.55308	0.999986	0.294943	48.8361
GOTERM_CC_FAT	GO:0030424~axon	5	2.40385	0.0530973	IPI00130664, IPI00623506, IPI00338880, IPI00323800, IPI00118149, IPI00420290	166	107	12504	3.51987	0.99999	0.294498	49.8339
GOTERM_MF_FAT	GO:0004842~ubiquitin-protein ligase activity	5	2.40385	0.0276282	IPI00420771, IPI00169448, IPI00229310, IPI00109529, IPI00453803	147	104	13288	4.34589	0.999351	0.367945	30.6949
GOTERM_MF_FAT	GO:0019787~small conjugating protein ligase activity	5	2.40385	0.048953	IPI00420771, IPI00169448, IPI00229310, IPI00109529, IPI00453803	147	125	13288	3.61578	0.999998	0.481862	48.1517
GOTERM_BP_FAT	GO:0007435~salivary gland morphogenesis	4	1.92308	0.00294227	IPI00318626, IPI00121190, IPI00137311, IPI00122273	147	27	13588	13.6941	0.942119	0.111947	4.52983
GOTERM_BP_FAT	GO:0007431~salivary gland development	4	1.92308	0.00438216	IPI00318626, IPI00121190, IPI00137311, IPI00122273	147	31	13588	11.9271	0.985691	0.136225	6.67593
GOTERM_BP_FAT	GO:0050770~regulation of axonogenesis	4	1.92308	0.00837036	IPI00405742, IPI00323800, IPI00113563, IPI00420290	147	39	13588	9.48055	0.999705	0.212636	12.3867
GOTERM_BP_FAT	GO:0010975~regulation of neuron projection development	4	1.92308	0.0139561	IPI00405742, IPI00323800, IPI00113563, IPI00420290	147	47	13588	7.86684	0.999999	0.288062	19.8368
GOTERM_BP_FAT	GO:0010769~regulation of cell morphogenesis involved in differentiation	4	1.92308	0.0164819	IPI00405742, IPI00323800, IPI00113563, IPI00420290	147	50	13588	7.39483	1	0.311843	23.007
GOTERM_BP_FAT	GO:0031344~regulation of cell projection organization	4	1.92308	0.0233094	IPI00405742, IPI00323800, IPI00113563, IPI00420290	147	57	13588	6.48669	1	0.384461	30.999
GOTERM_BP_FAT	GO:0035148~tube lumen formation	4	1.92308	0.0255015	IPI00318626, IPI00120572, IPI00624876, IPI00222589	147	59	13588	6.26681	1	0.393224	33.3954
GOTERM_BP_FAT	GO:0006865~amino acid transport	4	1.92308	0.0408881	IPI00129395, IPI00230205, IPI00229548, IPI00331577, IPI00221632, IPI00875340	147	71	13588	5.20763	1	0.513681	48.148
GOTERM_BP_FAT	GO:0016331~morphogenesis of embryonic epithelium	4	1.92308	0.0515906	IPI00120572, IPI00453582, IPI00624876, IPI00222589	147	78	13588	4.74028	1	0.58651	56.5394
GOTERM_BP_FAT	GO:0021915~neural tube development	4	1.92308	0.0599819	IPI00129220, IPI00120572, IPI00624876, IPI00222589	147	83	13588	4.45472	1	0.613043	62.2101
GOTERM_BP_FAT	GO:0015837~amine transport	4	1.92308	0.0765748	IPI00129395, IPI00230205, IPI00229548, IPI00331577, IPI00221632, IPI00875340	147	92	13588	4.01893	1	0.672567	71.4441
GOTERM_BP_FAT	GO:0030334~regulation of cell migration	4	1.92308	0.0765748	IPI00230205, IPI00118413, IPI00221547, IPI00131476	147	92	13588	4.01893	1	0.672567	71.4441
GOTERM_BP_FAT	GO:0046942~carboxylic acid transport	4	1.92308	0.0907218	IPI00129395, IPI00230205, IPI00229548, IPI00331577, IPI00221632, IPI00875340	147	99	13588	3.73476	1	0.687804	77.6019
GOTERM_BP_FAT	GO:0015849~organic acid transport	4	1.92308	0.0928264	IPI00129395, IPI00230205, IPI00229548, IPI00331577, IPI00221632, IPI00875340	147	100	13588	3.69741	1	0.687467	78.4037
GOTERM_BP_FAT	GO:0045664~regulation of neuron differentiation	4	1.92308	0.0970959	IPI00405742, IPI00323800, IPI00113563, IPI00420290	147	102	13588	3.62492	1	0.700156	79.9484
GOTERM_CC_FAT	GO:0000502~proteasome complex	4	1.92308	0.0410621	IPI00113287, IPI00128564, IPI00331155, IPI00381291, IPI00230569, IPI00109122	166	58	12504	5.19485	0.999856	0.248277	41.1478
GOTERM_CC_FAT	GO:0019717~synaptosome	4	1.92308	0.0564841	IPI00132474, IPI00126090, IPI00115976, IPI00125635	166	66	12504	4.56517	0.999995	0.302897	52.056
GOTERM_MF_FAT	GO:0050840~extracellular matrix binding	4	1.92308	0.00250313	IPI00331413, IPI00227969, IPI00118413, IPI00620873, IPI00132067, IPI00378698, IPI00420835, IPI00406434	147	25	13288	14.4631	0.481411	0.196583	3.22669
GOTERM_MF_FAT	GO:0005178~integrin binding	4	1.92308	0.00250313	IPI00331413, IPI00227969, IPI00620873, IPI00132474, IPI00115976, IPI00322712, IPI00420835	147	25	13288	14.4631	0.481411	0.196583	3.22669
GOTERM_MF_FAT	GO:0015171~amino acid transmembrane transporter activity	4	1.92308	0.0174789	IPI00129395, IPI00230205, IPI00229548, IPI00331577, IPI00221632, IPI00875340	147	50	13288	7.23156	0.990147	0.319547	20.6073
GOTERM_MF_FAT	GO:0005275~amine transmembrane transporter activity	4	1.92308	0.0319633	IPI00129395, IPI00230205, IPI00229548, IPI00331577, IPI00221632, IPI00875340	147	63	13288	5.73934	0.999799	0.376771	34.6313
GOTERM_MF_FAT	GO:0032403~protein complex binding	4	1.92308	0.0544544	IPI00331413, IPI00227969, IPI00620873, IPI00132474, IPI00115976, IPI00322712, IPI00420835	147	78	13288	4.63562	1	0.443901	51.9423
GOTERM_BP_FAT	GO:0033627~cell adhesion mediated by integrin	3	1.44231	0.000678323	IPI00331413, IPI00227969, IPI00620873, IPI00122973, IPI00115976, IPI00420835	147	4	13588	69.3265	0.48116	0.0401805	1.06183
GOTERM_BP_FAT	GO:0034330~cell junction organization	3	1.44231	0.0460971	IPI00270376, IPI00113539, IPI00115976, IPI00352163, IPI00652813	147	32	13588	8.66582	1	0.550955	52.4055
GOTERM_BP_FAT	GO:0031016~pancreas development	3	1.44231	0.0597987	IPI00128358, IPI00120225, IPI00320420	147	37	13588	7.49476	1	0.617764	62.0941
GOTERM_BP_FAT	GO:0030335~positive regulation of cell migration	3	1.44231	0.0597987	IPI00230205, IPI00118413, IPI00131476	147	37	13588	7.49476	1	0.617764	62.0941
GOTERM_BP_FAT	GO:0050769~positive regulation of neurogenesis	3	1.44231	0.071631	IPI00405742, IPI00420290, IPI00123831	147	41	13588	6.76356	1	0.657928	68.9418
GOTERM_BP_FAT	GO:0051272~positive regulation of cell motion	3	1.44231	0.071631	IPI00230205, IPI00118413, IPI00131476	147	41	13588	6.76356	1	0.657928	68.9418
GOTERM_BP_FAT	GO:0045785~positive regulation of cell adhesion	3	1.44231	0.0778083	IPI00331413, IPI00227969, IPI00118413, IPI00620873, IPI00132067, IPI00420835	147	43	13588	6.44898	1	0.668201	72.0384
GOTERM_BP_FAT	GO:0040017~positive regulation of locomotion	3	1.44231	0.0809579	IPI00230205, IPI00118413, IPI00131476	147	44	13588	6.30241	1	0.673172	73.5035
GOTERM_BP_FAT	GO:0010720~positive regulation of cell development	3	1.44231	0.0906357	IPI00405742, IPI00420290, IPI00123831	147	47	13588	5.90013	1	0.692068	77.5685
GOTERM_BP_FAT	GO:0006909~phagocytosis	3	1.44231	0.097267	IPI00120245, IPI00121254, IPI00322712, IPI00752080	147	49	13588	5.65931	1	0.696444	80.0081
GOTERM_CC_FAT	GO:0031256~leading edge membrane	3	1.44231	0.00880335	IPI00130664, IPI00624876, IPI00420290	166	11	12504	20.5433	0.845217	0.085012	10.5777
GOTERM_CC_FAT	GO:0030175~filopodium	3	1.44231	0.0336363	IPI00230205, IPI00623114, IPI00874921, IPI00624876	166	22	12504	10.2716	0.999268	0.220376	35.1185
GOTERM_CC_FAT	GO:0005905~coated pit	3	1.44231	0.0663369	IPI00225533, IPI00653515, IPI00785217, IPI00349520	166	32	12504	7.06175	0.999999	0.338866	58.0153
GOTERM_CC_FAT	GO:0005903~brush border	3	1.44231	0.0775881	IPI00134585, IPI00120066, IPI00349520, IPI00403763	166	35	12504	6.45645	1	0.369076	63.9821
GOTERM_MF_FAT	GO:0043394~proteoglycan binding	3	1.44231	0.00509245	IPI00469227, IPI00137336, IPI00312407	147	10	13288	27.1184	0.737533	0.199836	6.46307
GOTERM_MF_FAT	GO:0043395~heparan sulfate proteoglycan binding	3	1.44231	0.00509245	IPI00469227, IPI00137336, IPI00312407	147	10	13288	27.1184	0.737533	0.199836	6.46307
GOTERM_MF_FAT	GO:0042169~SH2 domain binding	3	1.44231	0.010006	IPI00128358, IPI00133374, IPI00222090	147	14	13288	19.3703	0.928265	0.280607	12.3313
GOTERM_MF_FAT	GO:0019825~oxygen binding	3	1.44231	0.010006	IPI00553333, IPI00762198, IPI00110658, IPI00131695, IPI00316491	147	14	13288	19.3703	0.928265	0.280607	12.3313
GOTERM_MF_FAT	GO:0019903~protein phosphatase binding	3	1.44231	0.0146358	IPI00128358, IPI00318626, IPI00138180	147	17	13288	15.952	0.978993	0.296139	17.5477
GOTERM_MF_FAT	GO:0001948~glycoprotein binding	3	1.44231	0.0200131	IPI00469227, IPI00137336, IPI00312407	147	20	13288	13.5592	0.994991	0.314995	23.2458
GOTERM_MF_FAT	GO:0019902~phosphatase binding	3	1.44231	0.0200131	IPI00128358, IPI00318626, IPI00138180	147	20	13288	13.5592	0.994991	0.314995	23.2458
GOTERM_BP_FAT	GO:0002011~morphogenesis of an epithelial sheet	2	0.961538	0.0728475	IPI00122273, IPI00467908	147	7	13588	26.4101	1	0.658909	69.5759
GOTERM_BP_FAT	GO:0031017~exocrine pancreas development	2	0.961538	0.0828147	IPI00128358, IPI00120225	147	8	13588	23.1088	1	0.667098	74.3333
GOTERM_BP_FAT	GO:0051963~regulation of synaptogenesis	2	0.961538	0.0926754	IPI00113563, IPI00378698, IPI00406434	147	9	13588	20.5412	1	0.691357	78.3471
GOTERM_CC_FAT	GO:0030673~axolemma	2	0.961538	0.0766231	IPI00130664, IPI00420290	166	6	12504	25.1084	1	0.373267	63.5028
GOTERM_CC_FAT	GO:0032589~neuron projection membrane	2	0.961538	0.0888136	IPI00130664, IPI00420290	166	7	12504	21.5215	1	0.403358	69.1481
GOTERM_CC_FAT	GO:0034362~low-density lipoprotein particle	2	0.961538	0.0888136	IPI00653515, IPI00117834, IPI00785217	166	7	12504	21.5215	1	0.403358	69.1481
GOTERM_MF_FAT	GO:0043548~phosphoinositide 3-kinase binding	2	0.961538	0.0537507	IPI00128358, IPI00120225	147	5	13288	36.1578	0.999999	0.482097	51.4721
GOTERM_MF_FAT	GO:0042153~RPTP-like protein binding	2	0.961538	0.0537507	IPI00318626, IPI00138180	147	5	13288	36.1578	0.999999	0.482097	51.4721
GOTERM_MF_FAT	GO:0043560~insulin receptor substrate binding	2	0.961538	0.0641514	IPI00128358, IPI00120225	147	6	13288	30.1315	1	0.487326	58.0072
GOTERM_MF_FAT	GO:0001786~phosphatidylserine binding	2	0.961538	0.0744385	IPI00322263, IPI00322712	147	7	13288	25.827	1	0.52793	63.6625
GOTERM_MF_FAT	GO:0017091~AU-rich element binding	2	0.961538	0.0744385	IPI00132462, IPI00108085	147	7	13288	25.827	1	0.52793	63.6625
GOTERM_MF_FAT	GO:0043236~laminin binding	2	0.961538	0.0846133	IPI00331413, IPI00227969, IPI00620873, IPI00378698, IPI00420835, IPI00406434	147	8	13288	22.5986	1	0.550099	68.5566
GOTERM_MF_FAT	GO:0048407~platelet-derived growth factor binding	2	0.961538	0.0946771	IPI00844650, IPI00222188	147	9	13288	20.0877	1	0.580482	72.7919

## Sheet: EpiSC (membrane)
Category	Term	Count	%	PValue	Genes	List Total	Pop Hits	Pop Total	Fold Enrichment	Bonferroni	Benjamini	FDR
GOTERM_CC_FAT	GO:0031224~intrinsic to membrane	164	40.3941	0.0296853	IPI00129395, IPI00187340, IPI00279010, IPI00620432, IPI00626537, IPI00121550, IPI00138061, IPI00120793, IPI00469227, IPI00120225, IPI00329927, IPI00120222, IPI00129304, IPI00124221, IPI00785217, IPI00322234, IPI00129253, IPI00122257, IPI00466371, IPI00137638, IPI00114810, IPI00132474, IPI00136754, IPI00471120, IPI00119029, IPI00223769, IPI00130442, IPI00153809, IPI00850413, IPI00318626, IPI002295…	310	5914	12504	1.11854	0.99991	0.18692	33.2695
GOTERM_CC_FAT	GO:0005886~plasma membrane	123	30.2956	8.06023e-11	IPI00129395, IPI00279010, IPI00620432, IPI00121550, IPI00138061, IPI00120793, IPI00469227, IPI00120225, IPI00329927, IPI00323571, IPI00120222, IPI00322234, IPI00129253, IPI00122257, IPI00466371, IPI00114810, IPI00463074, IPI00132474, IPI00136754, IPI00119029, IPI00223769, IPI00153809, IPI00130442, IPI00318626, IPI00137194, IPI00122273, IPI00129431, IPI00113563, IPI00121338, IPI00109340, IPI001229…	310	2906	12504	1.70725	2.49061e-08	6.22653e-09	1.08194e-07
GOTERM_CC_FAT	GO:0044459~plasma membrane part	87	21.4286	2.29287e-12	IPI00620432, IPI00279010, IPI00121550, IPI00138061, IPI00469227, IPI00323571, IPI00120222, IPI00129253, IPI00322234, IPI00114810, IPI00466371, IPI00463074, IPI00132474, IPI00119029, IPI00223769, IPI00130442, IPI00318626, IPI00122273, IPI00129431, IPI00113563, IPI00109340, IPI00122971, IPI00122973, IPI00623114, IPI00125635, IPI00322712, IPI00137336, IPI00229516, IPI00270376, IPI00230013, IPI003134…	310	1633	12504	2.14892	7.08485e-10	7.08485e-10	3.07773e-09
GOTERM_CC_FAT	GO:0043228~non-membrane-bounded organelle	65	16.0099	0.00647907	IPI00120790, IPI00110438, IPI00380953, IPI00125861, IPI00225915, IPI00108389, IPI00849155, IPI00315225, IPI00316857, IPI00403763, IPI00284246, IPI00309481, IPI00125143, IPI00461536, IPI00463074, IPI00315948, IPI00421137, IPI00330146, IPI00265107, IPI00132575, IPI00284242, IPI00622240, IPI00225761, IPI00135475, IPI00649955, IPI00113377, IPI00347110, IPI00131086, IPI00113563, IPI00122273, IPI003810…	310	1919	12504	1.36624	0.865816	0.0627374	8.35549
GOTERM_CC_FAT	GO:0043232~intracellular non-membrane-bounded organelle	65	16.0099	0.00647907	IPI00120790, IPI00110438, IPI00380953, IPI00125861, IPI00225915, IPI00108389, IPI00849155, IPI00315225, IPI00316857, IPI00403763, IPI00284246, IPI00309481, IPI00125143, IPI00461536, IPI00463074, IPI00315948, IPI00421137, IPI00330146, IPI00265107, IPI00132575, IPI00284242, IPI00622240, IPI00225761, IPI00135475, IPI00649955, IPI00113377, IPI00347110, IPI00131086, IPI00113563, IPI00122273, IPI003810…	310	1919	12504	1.36624	0.865816	0.0627374	8.35549
GOTERM_MF_FAT	GO:0000166~nucleotide binding	61	15.0246	0.0160857	IPI00395067, IPI00120225, IPI00225915, IPI00119517, IPI00453582, IPI00120222, IPI00120045, IPI00222589, IPI00330385, IPI00129112, IPI00313525, IPI00122257, IPI00461536, IPI00122412, IPI00110280, IPI00421137, IPI00471120, IPI00108085, IPI00129915, IPI00130442, IPI00676914, IPI00277554, IPI00129431, IPI00113563, IPI00229310, IPI00130549, IPI00223561, IPI00623382, IPI00129220, IPI00316088, IPI001222…	281	2183	13288	1.32139	0.99796	0.379057	20.1222
GOTERM_BP_FAT	GO:0007155~cell adhesion	54	13.3005	1.28484e-21	IPI00121378, IPI00279010, IPI00329927, IPI00113539, IPI00125861, IPI00719919, IPI00222589, IPI00420835, IPI00466371, IPI00132474, IPI00352163, IPI00131397, IPI00649043, IPI00138209, IPI00752080, IPI00223769, IPI00128022, IPI00318626, IPI00121362, IPI00177179, IPI00129613, IPI00109375, IPI00129431, IPI00346482, IPI00230262, IPI00652813, IPI00123957, IPI00109340, IPI00122971, IPI00122973, IPI006231…	275	561	13588	4.75613	1.93754e-18	1.93754e-18	2.13618e-18
GOTERM_BP_FAT	GO:0022610~biological adhesion	54	13.3005	1.39456e-21	IPI00121378, IPI00279010, IPI00329927, IPI00113539, IPI00125861, IPI00719919, IPI00222589, IPI00420835, IPI00466371, IPI00132474, IPI00352163, IPI00131397, IPI00649043, IPI00138209, IPI00752080, IPI00223769, IPI00128022, IPI00318626, IPI00121362, IPI00177179, IPI00129613, IPI00109375, IPI00129431, IPI00346482, IPI00230262, IPI00652813, IPI00123957, IPI00109340, IPI00122971, IPI00122973, IPI006231…	275	562	13588	4.74767	2.10299e-18	1.0515e-18	2.3186e-18
GOTERM_CC_FAT	GO:0005856~cytoskeleton	41	10.0985	0.0115368	IPI00625729, IPI00395157, IPI00110438, IPI00380953, IPI00125861, IPI00123365, IPI00315225, IPI00469962, IPI00284246, IPI00309481, IPI00125143, IPI00463074, IPI00309768, IPI00135239, IPI00421137, IPI00315948, IPI00312067, IPI00222228, IPI00132575, IPI00284242, IPI00622240, IPI00221797, IPI00225761, IPI00135475, IPI00121386, IPI00139301, IPI00649955, IPI00761751, IPI00117269, IPI00828338, IPI003471…	310	1122	12504	1.47393	0.97228	0.0973729	14.4237
GOTERM_CC_FAT	GO:0009986~cell surface	33	8.12808	4.09322e-12	IPI00121378, IPI00420955, IPI00138061, IPI00120245, IPI00406778, IPI00469227, IPI00314681, IPI00323571, IPI00115976, IPI00120066, IPI00420835, IPI00322234, IPI00129253, IPI00403763, IPI00331413, IPI00119063, IPI00466371, IPI00620873, IPI00222709, IPI00117572, IPI00115450, IPI00331492, IPI00752080, IPI00223769, IPI00227797, IPI00115762, IPI00662196, IPI00136382, IPI00467908, IPI00153829, IPI004064…	310	305	12504	4.36417	1.26479e-09	6.32395e-10	5.49436e-09
GOTERM_CC_FAT	GO:0031226~intrinsic to plasma membrane	31	7.63547	4.31073e-05	IPI00620432, IPI00279010, IPI00229516, IPI00120245, IPI00469227, IPI00314681, IPI00115976, IPI00126090, IPI00120066, IPI00120222, IPI00118674, IPI00313479, IPI00154057, IPI00420835, IPI00403763, IPI00331413, IPI00114810, IPI00466371, IPI00620873, IPI00132474, IPI00124830, IPI00221791, IPI00131397, IPI00129915, IPI00331492, IPI00227797, IPI00752080, IPI00130442, IPI00128022, IPI00322561, IPI001296…	310	552	12504	2.26522	0.0132321	0.00121022	0.0578484
GOTERM_CC_FAT	GO:0044421~extracellular region part	31	7.63547	0.00945831	IPI00230427, IPI00381630, IPI00112485, IPI00137938, IPI00229517, IPI00469227, IPI00323571, IPI00120066, IPI00113539, IPI00117834, IPI00719919, IPI00785217, IPI00131695, IPI00403763, IPI00222709, IPI00776230, IPI00131476, IPI00352163, IPI00132287, IPI00331492, IPI00153809, IPI00118413, IPI00122273, IPI00662196, IPI00230262, IPI00652813, IPI00406434, IPI00653515, IPI00129831, IPI00222188, IPI001310…	310	774	12504	1.6155	0.94695	0.0827438	11.9764
GOTERM_CC_FAT	GO:0044430~cytoskeletal part	31	7.63547	0.00945831	IPI00625729, IPI00110438, IPI00380953, IPI00125861, IPI00123365, IPI00315225, IPI00284246, IPI00125143, IPI00463074, IPI00421137, IPI00315948, IPI00135239, IPI00312067, IPI00222228, IPI00284242, IPI00622240, IPI00221797, IPI00225761, IPI00139301, IPI00649955, IPI00761751, IPI00117269, IPI00347110, IPI00828338, IPI00131086, IPI00124800, IPI00346834, IPI00131368, IPI00124945, IPI00127764, IPI003470…	310	774	12504	1.6155	0.94695	0.0827438	11.9764
GOTERM_MF_FAT	GO:0005509~calcium ion binding	31	7.63547	0.00320128	IPI00620432, IPI00120245, IPI00230013, IPI00115976, IPI00649102, IPI00719919, IPI00129304, IPI00785217, IPI00154057, IPI00420835, IPI00331413, IPI00119063, IPI00466371, IPI00620873, IPI00131397, IPI00649043, IPI00129356, IPI00138209, IPI00752080, IPI00323134, IPI00118413, IPI00128022, IPI00318626, IPI00322561, IPI00129613, IPI00346482, IPI00122273, IPI00874921, IPI00467908, IPI00123957, IPI002279…	281	840	13288	1.74516	0.706199	0.141962	4.34513
GOTERM_CC_FAT	GO:0005887~integral to plasma membrane	30	7.38916	5.32215e-05	IPI00620432, IPI00279010, IPI00229516, IPI00120245, IPI00469227, IPI00314681, IPI00115976, IPI00126090, IPI00120066, IPI00120222, IPI00118674, IPI00313479, IPI00154057, IPI00420835, IPI00403763, IPI00331413, IPI00114810, IPI00466371, IPI00620873, IPI00132474, IPI00124830, IPI00221791, IPI00131397, IPI00129915, IPI00331492, IPI00227797, IPI00752080, IPI00130442, IPI00128022, IPI00322561, IPI001296…	310	531	12504	2.27884	0.0163114	0.00136955	0.0714169
GOTERM_MF_FAT	GO:0003723~RNA binding	29	7.14286	0.000450835	IPI00115506, IPI00395067, IPI00169984, IPI00225915, IPI00121676, IPI00849155, IPI00453582, IPI00126804, IPI00380641, IPI00229604, IPI00461536, IPI00110280, IPI00322263, IPI00330146, IPI00108085, IPI00153750, IPI00229571, IPI00323319, IPI00221714, IPI00136169, IPI00406492, IPI00274747, IPI00132462, IPI00605227, IPI00223561, IPI00122227, IPI00126389, IPI00121264, IPI00467932	281	672	13288	2.04071	0.158238	0.0338648	0.622805
GOTERM_BP_FAT	GO:0016337~cell-cell adhesion	28	6.89655	2.53958e-13	IPI00229517, IPI00469123, IPI00406778, IPI00115976, IPI00125861, IPI00154057, IPI00420835, IPI00331413, IPI00230205, IPI00620873, IPI00338880, IPI00322447, IPI00131397, IPI00649043, IPI00138209, IPI00323134, IPI00128022, IPI00318626, IPI00115762, IPI00129613, IPI00177179, IPI00110264, IPI00109375, IPI00346482, IPI00129431, IPI00874921, IPI00227969, IPI00109340, IPI00122971, IPI00122973, IPI006231…	275	236	13588	5.86231	3.82893e-10	1.27631e-10	4.22151e-10
GOTERM_BP_FAT	GO:0042127~regulation of cell proliferation	28	6.89655	1.23266e-05	IPI00230427, IPI00112485, IPI00270376, IPI00626433, IPI00314681, IPI00125861, IPI00316857, IPI00281011, IPI00229604, IPI00132474, IPI00117572, IPI00131476, IPI00108085, IPI00312067, IPI00132287, IPI00320420, IPI00227797, IPI00331492, IPI00121190, IPI00322561, IPI00662196, IPI00467908, IPI00131130, IPI00130549, IPI00755119, IPI00130988, IPI00380722, IPI00415609, IPI00132093	275	538	13588	2.57157	0.0184169	0.00142887	0.0204922
GOTERM_BP_FAT	GO:0006928~cell motion	27	6.65025	2.69518e-08	IPI00121378, IPI00381630, IPI00626433, IPI00406778, IPI00329927, IPI00126090, IPI00313884, IPI00420835, IPI00284246, IPI00331413, IPI00230205, IPI00114810, IPI00466371, IPI00620873, IPI00623506, IPI00463074, IPI00338880, IPI00132474, IPI00221791, IPI00421137, IPI00131397, IPI00132287, IPI00284242, IPI00130442, IPI00323134, IPI00121190, IPI00115762, IPI00177179, IPI00113563, IPI00118149, IPI006248…	275	367	13588	3.63514	4.06426e-05	8.12864e-06	4.48103e-05
GOTERM_MF_FAT	GO:0005198~structural molecule activity	27	6.65025	3.20826e-06	IPI00137938, IPI00625729, IPI00395157, IPI00125861, IPI00120671, IPI00849155, IPI00309481, IPI00131476, IPI00222228, IPI00622240, IPI00221797, IPI00139301, IPI00118413, IPI00113377, IPI00347110, IPI00117269, IPI00117828, IPI00662196, IPI00230262, IPI00403406, IPI00110918, IPI00124800, IPI00346834, IPI00131368, IPI00124945, IPI00118775, IPI00347096, IPI00222188, IPI00227267	281	450	13288	2.8373	0.00122481	0.00122481	0.00444481
GOTERM_CC_FAT	GO:0009897~external side of plasma membrane	26	6.40394	4.47276e-11	IPI00121378, IPI00138061, IPI00420955, IPI00406778, IPI00120245, IPI00469227, IPI00314681, IPI00323571, IPI00115976, IPI00420835, IPI00129253, IPI00322234, IPI00331413, IPI00119063, IPI00466371, IPI00620873, IPI00222709, IPI00117572, IPI00331492, IPI00223769, IPI00227797, IPI00752080, IPI00115762, IPI00662196, IPI00153829, IPI00227969, IPI00122971, IPI00122973, IPI00322712, IPI00137336, IPI005537…	310	206	12504	5.09089	1.38208e-08	4.60694e-09	6.00389e-08
GOTERM_CC_FAT	GO:0042995~cell projection	26	6.40394	0.00434139	IPI00225306, IPI00121378, IPI00406778, IPI00329927, IPI00110438, IPI00120066, IPI00125861, IPI00119517, IPI00123040, IPI00403763, IPI00284246, IPI00230205, IPI00623506, IPI00664442, IPI00338880, IPI00277874, IPI00322447, IPI00421137, IPI00129356, IPI00284242, IPI00229911, IPI00323134, IPI00115762, IPI00113563, IPI00874921, IPI00118149, IPI00624876, IPI00129519, IPI00130664, IPI00122971, IPI006231…	310	575	12504	1.82387	0.739306	0.0453008	5.67297
GOTERM_CC_FAT	GO:0030054~cell junction	25	6.15764	0.000629528	IPI00270376, IPI00125861, IPI00469962, IPI00154057, IPI00420835, IPI00284246, IPI00331413, IPI00620873, IPI00463074, IPI00471243, IPI00322447, IPI00135239, IPI00129356, IPI00138209, IPI00284242, IPI00323134, IPI00318626, IPI00121362, IPI00129613, IPI00117828, IPI00109375, IPI00113563, IPI00874921, IPI00153829, IPI00624876, IPI00227969, IPI00109340, IPI00623114, IPI00125635, IPI00115793	310	470	12504	2.1455	0.176824	0.0113809	0.841734
GOTERM_BP_FAT	GO:0032989~cellular component morphogenesis	24	5.91133	7.05589e-07	IPI00121378, IPI00626433, IPI00406778, IPI00329927, IPI00222589, IPI00284246, IPI00230205, IPI00463074, IPI00623506, IPI00338880, IPI00132474, IPI00131476, IPI00421137, IPI00135239, IPI00131397, IPI00320420, IPI00284242, IPI00130442, IPI00121190, IPI00115762, IPI00408243, IPI00322561, IPI00113563, IPI00874921, IPI00118149, IPI00624876, IPI00130664, IPI00623114	275	351	13588	3.37852	0.00106346	0.000132995	0.00117311
GOTERM_CC_FAT	GO:0000267~cell fraction	24	5.91133	0.0229957	IPI00420955, IPI00406778, IPI00128034, IPI00126090, IPI00115976, IPI00119517, IPI00118674, IPI00122257, IPI00119063, IPI00623506, IPI00132474, IPI00471120, IPI00265107, IPI00130758, IPI00129356, IPI00229911, IPI00121386, IPI00676914, IPI00115762, IPI00319509, IPI00129613, IPI00122273, IPI00118149, IPI00137311, IPI00125635, IPI00349520	310	596	12504	1.62425	0.999245	0.168334	26.8225
GOTERM_CC_FAT	GO:0005615~extracellular space	23	5.66502	0.00825848	IPI00230427, IPI00112485, IPI00229517, IPI00469227, IPI00323571, IPI00120066, IPI00117834, IPI00785217, IPI00403763, IPI00131695, IPI00222709, IPI00776230, IPI00132287, IPI00331492, IPI00153809, IPI00118413, IPI00122273, IPI00662196, IPI00406434, IPI00653515, IPI00129831, IPI00131091, IPI00415609, IPI00322712, IPI00378698, IPI00137336, IPI00312407	310	511	12504	1.81549	0.922886	0.0747122	10.5344
GOTERM_BP_FAT	GO:0000902~cell morphogenesis	22	5.41872	1.20679e-06	IPI00121378, IPI00626433, IPI00406778, IPI00329927, IPI00222589, IPI00284246, IPI00230205, IPI00463074, IPI00623506, IPI00338880, IPI00135239, IPI00421137, IPI00131476, IPI00131397, IPI00320420, IPI00284242, IPI00130442, IPI00121190, IPI00115762, IPI00322561, IPI00113563, IPI00874921, IPI00118149, IPI00624876, IPI00130664, IPI00623114	275	309	13588	3.51793	0.00181819	0.000202184	0.0020064
GOTERM_CC_FAT	GO:0005626~insoluble fraction	22	5.41872	0.0217052	IPI00676914, IPI00420955, IPI00115762, IPI00406778, IPI00129613, IPI00128034, IPI00122273, IPI00115976, IPI00126090, IPI00119517, IPI00118149, IPI00118674, IPI00122257, IPI00119063, IPI00623506, IPI00132474, IPI00137311, IPI00471120, IPI00265107, IPI00130758, IPI00129356, IPI00125635, IPI00349520, IPI00229911	310	528	12504	1.68065	0.998865	0.163427	25.5143
GOTERM_CC_FAT	GO:0005624~membrane fraction	21	5.17241	0.0284329	IPI00676914, IPI00420955, IPI00115762, IPI00406778, IPI00129613, IPI00128034, IPI00115976, IPI00126090, IPI00119517, IPI00118149, IPI00118674, IPI00122257, IPI00119063, IPI00623506, IPI00132474, IPI00137311, IPI00471120, IPI00265107, IPI00130758, IPI00129356, IPI00125635, IPI00349520, IPI00229911	310	510	12504	1.66087	0.999865	0.183371	32.104
GOTERM_BP_FAT	GO:0048729~tissue morphogenesis	20	4.92611	3.53995e-07	IPI00121386, IPI00121190, IPI00322561, IPI00120225, IPI00122273, IPI00125861, IPI00467908, IPI00453582, IPI00624876, IPI00222589, IPI00131368, IPI00284246, IPI00117218, IPI00129220, IPI00120572, IPI00137311, IPI00135239, IPI00284242, IPI00331492, IPI00223769, IPI00553703	275	238	13588	4.15218	0.000533683	7.62578e-05	0.000588553
GOTERM_BP_FAT	GO:0060429~epithelium development	20	4.92611	2.52829e-06	IPI00121386, IPI00121190, IPI00121362, IPI00322561, IPI00120225, IPI00122273, IPI00125861, IPI00467908, IPI00453582, IPI00624876, IPI00222589, IPI00131368, IPI00284246, IPI00120572, IPI00137311, IPI00131476, IPI00135239, IPI00284242, IPI00331492, IPI00223769, IPI00553703	275	271	13588	3.64656	0.0038054	0.000381194	0.00420346
GOTERM_BP_FAT	GO:0043009~chordate embryonic development	20	4.92611	0.000912944	IPI00121386, IPI00121190, IPI00318626, IPI00138061, IPI00322561, IPI00127023, IPI00129431, IPI00125861, IPI00624876, IPI00222589, IPI00130549, IPI00316857, IPI00284246, IPI00117218, IPI00118948, IPI00132474, IPI00129220, IPI00120572, IPI00135239, IPI00284242, IPI00229523	275	421	13588	2.34731	0.747753	0.0397007	1.50709
GOTERM_BP_FAT	GO:0009792~embryonic development ending in birth or egg hatching	20	4.92611	0.00102014	IPI00121386, IPI00121190, IPI00318626, IPI00138061, IPI00322561, IPI00127023, IPI00129431, IPI00125861, IPI00624876, IPI00222589, IPI00130549, IPI00316857, IPI00284246, IPI00117218, IPI00118948, IPI00132474, IPI00129220, IPI00120572, IPI00135239, IPI00284242, IPI00229523	275	425	13588	2.32522	0.785437	0.0418531	1.68263
GOTERM_BP_FAT	GO:0042981~regulation of apoptosis	20	4.92611	0.0168211	IPI00381630, IPI00676914, IPI00112485, IPI00318626, IPI00137938, IPI00120793, IPI00322561, IPI00136169, IPI00323571, IPI00467908, IPI00130549, IPI00556741, IPI00131695, IPI00109089, IPI00137638, IPI00131476, IPI00380722, IPI00130758, IPI00129356, IPI00320420, IPI00457401	275	553	13588	1.78701	1	0.295621	24.5763
GOTERM_BP_FAT	GO:0043067~regulation of programmed cell death	20	4.92611	0.018971	IPI00381630, IPI00676914, IPI00112485, IPI00318626, IPI00137938, IPI00120793, IPI00322561, IPI00136169, IPI00323571, IPI00467908, IPI00130549, IPI00556741, IPI00131695, IPI00109089, IPI00137638, IPI00131476, IPI00380722, IPI00130758, IPI00129356, IPI00320420, IPI00457401	275	560	13588	1.76468	1	0.30947	27.2719
GOTERM_BP_FAT	GO:0010941~regulation of cell death	20	4.92611	0.0199499	IPI00381630, IPI00676914, IPI00112485, IPI00318626, IPI00137938, IPI00120793, IPI00322561, IPI00136169, IPI00323571, IPI00467908, IPI00130549, IPI00556741, IPI00131695, IPI00109089, IPI00137638, IPI00131476, IPI00380722, IPI00130758, IPI00129356, IPI00320420, IPI00457401	275	563	13588	1.75527	1	0.312826	28.4692
GOTERM_BP_FAT	GO:0002009~morphogenesis of an epithelium	18	4.4335	7.6343e-08	IPI00121386, IPI00121190, IPI00322561, IPI00120225, IPI00122273, IPI00125861, IPI00467908, IPI00453582, IPI00624876, IPI00222589, IPI00131368, IPI00284246, IPI00120572, IPI00137311, IPI00135239, IPI00284242, IPI00331492, IPI00223769, IPI00553703	275	173	13588	5.14102	0.000115119	1.91874e-05	0.000126928
GOTERM_BP_FAT	GO:0016044~membrane organization	18	4.4335	3.79393e-05	IPI00420955, IPI00120245, IPI00126090, IPI00125861, IPI00129304, IPI00785217, IPI00129253, IPI00406434, IPI00119063, IPI00338880, IPI00225533, IPI00776230, IPI00653515, IPI00221791, IPI00124830, IPI00129831, IPI00133798, IPI00129356, IPI00349520, IPI00752080, IPI00322712, IPI00378698	275	272	13588	3.26984	0.0556077	0.00285659	0.0630595
GOTERM_BP_FAT	GO:0030030~cell projection organization	18	4.4335	0.000263493	IPI00130442, IPI00121378, IPI00115762, IPI00322561, IPI00406778, IPI00626433, IPI00329927, IPI00113563, IPI00118149, IPI00624876, IPI00130549, IPI00313479, IPI00420835, IPI00284246, IPI00331413, IPI00227969, IPI00130664, IPI00620873, IPI00623506, IPI00338880, IPI00421137, IPI00131397, IPI00320420, IPI00284242	275	319	13588	2.78808	0.327935	0.01361	0.437184
GOTERM_BP_FAT	GO:0030182~neuron differentiation	18	4.4335	0.0030508	IPI00130442, IPI00620432, IPI00121378, IPI00115762, IPI00322561, IPI00406778, IPI00626433, IPI00329927, IPI00113563, IPI00118149, IPI00624876, IPI00130549, IPI00284246, IPI00130664, IPI00623506, IPI00338880, IPI00129220, IPI00421137, IPI00131397, IPI00320420, IPI00284242	275	399	13588	2.22906	0.990025	0.0933827	4.95315
GOTERM_BP_FAT	GO:0008219~cell death	18	4.4335	0.0281285	IPI00229571, IPI00133374, IPI00112948, IPI00676914, IPI00137938, IPI00221714, IPI00136169, IPI00556741, IPI00109089, IPI00111004, IPI00132462, IPI00137638, IPI00322447, IPI00380722, IPI00108085, IPI00130758, IPI00320420, IPI00453851, IPI00457401	275	507	13588	1.75423	1	0.380018	37.7723
GOTERM_BP_FAT	GO:0016265~death	18	4.4335	0.034232	IPI00229571, IPI00133374, IPI00112948, IPI00676914, IPI00137938, IPI00221714, IPI00136169, IPI00556741, IPI00109089, IPI00111004, IPI00132462, IPI00137638, IPI00322447, IPI00380722, IPI00108085, IPI00130758, IPI00320420, IPI00453851, IPI00457401	275	519	13588	1.71367	1	0.418129	43.9605
GOTERM_CC_FAT	GO:0030529~ribonucleoprotein complex	18	4.4335	0.0662631	IPI00153750, IPI00169888, IPI00323319, IPI00113377, IPI00311948, IPI00221714, IPI00662196, IPI00406492, IPI00849155, IPI00110918, IPI00118775, IPI00120572, IPI00130114, IPI00330146, IPI00124979, IPI00265107, IPI00331170, IPI00331172	310	462	12504	1.57151	1	0.356838	60.1603
GOTERM_MF_FAT	GO:0008092~cytoskeletal protein binding	18	4.4335	0.00682182	IPI00135475, IPI00649955, IPI00828338, IPI00395157, IPI00136382, IPI00120249, IPI00624876, IPI00469962, IPI00403406, IPI00284246, IPI00309481, IPI00125143, IPI00463074, IPI00338880, IPI00135239, IPI00320259, IPI00312067, IPI00115450, IPI00622946, IPI00132575, IPI00284242, IPI00227267	281	414	13288	2.05601	0.926822	0.230094	9.04791
GOTERM_BP_FAT	GO:0007156~homophilic cell adhesion	17	4.18719	1.56798e-09	IPI00323134, IPI00128022, IPI00318626, IPI00115762, IPI00406778, IPI00129613, IPI00110264, IPI00109375, IPI00346482, IPI00874921, IPI00154057, IPI00109340, IPI00322447, IPI00623114, IPI00649043, IPI00131397, IPI00138209, IPI00553703, IPI00115793	275	117	13588	7.17936	2.36452e-06	5.9113e-07	2.60694e-06
GOTERM_BP_FAT	GO:0035295~tube development	17	4.18719	9.23966e-05	IPI00667018, IPI00127989, IPI00121386, IPI00318626, IPI00322561, IPI00122273, IPI00125861, IPI00624876, IPI00222589, IPI00130549, IPI00284246, IPI00230205, IPI00120572, IPI00130988, IPI00135239, IPI00284242, IPI00331492, IPI00223769	275	264	13588	3.18176	0.130068	0.00578903	0.153508
GOTERM_BP_FAT	GO:0048598~embryonic morphogenesis	17	4.18719	0.00258493	IPI00121386, IPI00322561, IPI00127023, IPI00129431, IPI00125861, IPI00467908, IPI00453582, IPI00624876, IPI00222589, IPI00130549, IPI00284246, IPI00117218, IPI00129220, IPI00120572, IPI00135239, IPI00132287, IPI00133880, IPI00284242	275	359	13588	2.33979	0.979821	0.0867724	4.212
GOTERM_BP_FAT	GO:0006915~apoptosis	17	4.18719	0.0266041	IPI00229571, IPI00133374, IPI00112948, IPI00676914, IPI00137938, IPI00221714, IPI00136169, IPI00556741, IPI00109089, IPI00111004, IPI00132462, IPI00137638, IPI00322447, IPI00380722, IPI00108085, IPI00130758, IPI00453851, IPI00457401	275	465	13588	1.80642	1	0.376756	36.1294
GOTERM_BP_FAT	GO:0016192~vesicle-mediated transport	17	4.18719	0.027077	IPI00112948, IPI00420955, IPI00120245, IPI00129304, IPI00785217, IPI00129253, IPI00322193, IPI00132397, IPI00119063, IPI00225533, IPI00776230, IPI00653515, IPI00221791, IPI00124830, IPI00129831, IPI00133798, IPI00129356, IPI00349520, IPI00752080, IPI00322712	275	466	13588	1.80254	1	0.378616	36.6434
GOTERM_BP_FAT	GO:0012501~programmed cell death	17	4.18719	0.030473	IPI00229571, IPI00133374, IPI00112948, IPI00676914, IPI00137938, IPI00221714, IPI00136169, IPI00556741, IPI00109089, IPI00111004, IPI00132462, IPI00137638, IPI00322447, IPI00380722, IPI00108085, IPI00130758, IPI00453851, IPI00457401	275	473	13588	1.77587	1	0.394564	40.2216
GOTERM_CC_FAT	GO:0005578~proteinaceous extracellular matrix	17	4.18719	0.00293584	IPI00381630, IPI00229517, IPI00137938, IPI00469227, IPI00113539, IPI00122273, IPI00719919, IPI00652813, IPI00230262, IPI00131695, IPI00406434, IPI00222709, IPI00131476, IPI00352163, IPI00222188, IPI00331492, IPI00378698, IPI00312407, IPI00553703, IPI00137336	310	297	12504	2.30877	0.596875	0.0356879	3.86977
GOTERM_CC_FAT	GO:0031012~extracellular matrix	17	4.18719	0.00431844	IPI00381630, IPI00229517, IPI00137938, IPI00469227, IPI00113539, IPI00122273, IPI00719919, IPI00652813, IPI00230262, IPI00131695, IPI00406434, IPI00222709, IPI00131476, IPI00352163, IPI00222188, IPI00331492, IPI00378698, IPI00312407, IPI00553703, IPI00137336	310	309	12504	2.2191	0.737443	0.0466376	5.64377
GOTERM_BP_FAT	GO:0032990~cell part morphogenesis	16	3.94089	2.62267e-05	IPI00130442, IPI00121378, IPI00408243, IPI00115762, IPI00322561, IPI00406778, IPI00626433, IPI00329927, IPI00113563, IPI00118149, IPI00624876, IPI00284246, IPI00130664, IPI00623506, IPI00338880, IPI00421137, IPI00131397, IPI00320420, IPI00284242	275	212	13588	3.72913	0.0387785	0.00232379	0.0435957
GOTERM_BP_FAT	GO:0031175~neuron projection development	16	3.94089	3.64119e-05	IPI00130442, IPI00121378, IPI00115762, IPI00322561, IPI00406778, IPI00626433, IPI00329927, IPI00113563, IPI00118149, IPI00624876, IPI00130549, IPI00284246, IPI00130664, IPI00623506, IPI00338880, IPI00421137, IPI00131397, IPI00320420, IPI00284242	275	218	13588	3.62649	0.0534298	0.00288584	0.0605214
GOTERM_BP_FAT	GO:0048666~neuron development	16	3.94089	0.000875659	IPI00130442, IPI00121378, IPI00115762, IPI00322561, IPI00406778, IPI00626433, IPI00329927, IPI00113563, IPI00118149, IPI00624876, IPI00130549, IPI00284246, IPI00130664, IPI00623506, IPI00338880, IPI00421137, IPI00131397, IPI00320420, IPI00284242	275	292	13588	2.70745	0.733151	0.0392418	1.44596
GOTERM_CC_FAT	GO:0005911~cell-cell junction	16	3.94089	2.52491e-05	IPI00318626, IPI00121362, IPI00270376, IPI00129613, IPI00117828, IPI00109375, IPI00125861, IPI00154057, IPI00420835, IPI00331413, IPI00227969, IPI00620873, IPI00109340, IPI00463074, IPI00471243, IPI00322447, IPI00135239, IPI00138209, IPI00115793	310	173	12504	3.73045	0.00777171	0.000779902	0.0338871
GOTERM_CC_FAT	GO:0031225~anchored to membrane	16	3.94089	0.000194261	IPI00153809, IPI00134743, IPI00120793, IPI00469227, IPI00129519, IPI00322234, IPI00122257, IPI00321222, IPI00222709, IPI00122971, IPI00316088, IPI00169699, IPI00125635, IPI00331492, IPI00312407, IPI00137336	310	207	12504	3.11772	0.0582659	0.00427885	0.260446
GOTERM_BP_FAT	GO:0048812~neuron projection morphogenesis	15	3.69458	1.31952e-05	IPI00130442, IPI00121378, IPI00115762, IPI00322561, IPI00406778, IPI00626433, IPI00329927, IPI00113563, IPI00118149, IPI00624876, IPI00284246, IPI00130664, IPI00623506, IPI00338880, IPI00421137, IPI00131397, IPI00320420, IPI00284242	275	176	13588	4.21116	0.0197018	0.00142031	0.0219361
GOTERM_BP_FAT	GO:0048858~cell projection morphogenesis	15	3.69458	6.1169e-05	IPI00130442, IPI00121378, IPI00115762, IPI00322561, IPI00406778, IPI00626433, IPI00329927, IPI00113563, IPI00118149, IPI00624876, IPI00284246, IPI00130664, IPI00623506, IPI00338880, IPI00421137, IPI00131397, IPI00320420, IPI00284242	275	202	13588	3.66913	0.0881189	0.00418421	0.101651
GOTERM_BP_FAT	GO:0000904~cell morphogenesis involved in differentiation	15	3.69458	0.00010258	IPI00130442, IPI00121378, IPI00115762, IPI00406778, IPI00626433, IPI00322561, IPI00329927, IPI00113563, IPI00118149, IPI00624876, IPI00284246, IPI00130664, IPI00623506, IPI00338880, IPI00131476, IPI00421137, IPI00131397, IPI00284242	275	212	13588	3.49605	0.143326	0.00616883	0.170413
GOTERM_BP_FAT	GO:0007010~cytoskeleton organization	15	3.69458	0.00642314	IPI00135475, IPI00649955, IPI00828338, IPI00395157, IPI00110438, IPI00113563, IPI00125861, IPI00874921, IPI00624876, IPI00403406, IPI00284246, IPI00131368, IPI00309481, IPI00132474, IPI00320259, IPI00221791, IPI00135239, IPI00623114, IPI00284242, IPI00227267	275	326	13588	2.27351	0.99994	0.149521	10.1596
GOTERM_BP_FAT	GO:0043933~macromolecular complex subunit organization	15	3.69458	0.0170863	IPI00318626, IPI00120793, IPI00221714, IPI00120225, IPI00110438, IPI00113563, IPI00323571, IPI00131130, IPI00128702, IPI00153400, IPI00330385, IPI00112822, IPI00406434, IPI00284246, IPI00132452, IPI00122412, IPI00284242, IPI00378698	275	367	13588	2.01952	1	0.296157	24.9138
GOTERM_BP_FAT	GO:0006955~immune response	15	3.69458	0.0954913	IPI00230427, IPI00109966, IPI00133374, IPI00381630, IPI00138061, IPI00314681, IPI00125861, IPI00129304, IPI00316857, IPI00322234, IPI00322447, IPI00122973, IPI00124830, IPI00312067, IPI00131091, IPI00227797	275	471	13588	1.5736	1	0.693459	81.1498
GOTERM_CC_FAT	GO:0070161~anchoring junction	15	3.69458	2.02072e-06	IPI00323134, IPI00318626, IPI00270376, IPI00109375, IPI00113563, IPI00125861, IPI00624876, IPI00469962, IPI00420835, IPI00284246, IPI00331413, IPI00227969, IPI00620873, IPI00109340, IPI00463074, IPI00135239, IPI00138209, IPI00284242, IPI00115793	310	123	12504	4.91896	0.000624209	0.000124873	0.00271243
GOTERM_CC_FAT	GO:0016323~basolateral plasma membrane	15	3.69458	1.01539e-05	IPI00225306, IPI00318626, IPI00121190, IPI00121550, IPI00126090, IPI00113563, IPI00125861, IPI00119517, IPI00624876, IPI00313479, IPI00420835, IPI00284246, IPI00331413, IPI00227969, IPI00620873, IPI00664442, IPI00115558, IPI00322447, IPI00284242, IPI00223769	310	141	12504	4.29101	0.00313266	0.00039212	0.013629
GOTERM_BP_FAT	GO:0007409~axonogenesis	14	3.44828	2.61335e-05	IPI00130442, IPI00121378, IPI00115762, IPI00406778, IPI00626433, IPI00322561, IPI00329927, IPI00113563, IPI00118149, IPI00624876, IPI00284246, IPI00130664, IPI00623506, IPI00338880, IPI00421137, IPI00131397, IPI00284242	275	163	13588	4.24388	0.0386434	0.00246009	0.0434409
GOTERM_BP_FAT	GO:0035239~tube morphogenesis	14	3.44828	4.32296e-05	IPI00667018, IPI00121386, IPI00318626, IPI00322561, IPI00122273, IPI00125861, IPI00222589, IPI00624876, IPI00284246, IPI00230205, IPI00120572, IPI00135239, IPI00284242, IPI00331492, IPI00223769	275	171	13588	4.04534	0.0631121	0.00309955	0.0718495
GOTERM_BP_FAT	GO:0048667~cell morphogenesis involved in neuron differentiation	14	3.44828	8.24259e-05	IPI00130442, IPI00121378, IPI00115762, IPI00406778, IPI00626433, IPI00322561, IPI00329927, IPI00113563, IPI00118149, IPI00624876, IPI00284246, IPI00130664, IPI00623506, IPI00338880, IPI00421137, IPI00131397, IPI00284242	275	182	13588	3.80084	0.116888	0.00538992	0.136954
GOTERM_BP_FAT	GO:0006897~endocytosis	14	3.44828	0.000115071	IPI00420955, IPI00120245, IPI00129304, IPI00785217, IPI00129253, IPI00119063, IPI00225533, IPI00776230, IPI00653515, IPI00221791, IPI00124830, IPI00129831, IPI00129356, IPI00133798, IPI00752080, IPI00322712, IPI00349520	275	188	13588	3.67954	0.159314	0.00665229	0.191146
GOTERM_BP_FAT	GO:0010324~membrane invagination	14	3.44828	0.000115071	IPI00420955, IPI00120245, IPI00129304, IPI00785217, IPI00129253, IPI00119063, IPI00225533, IPI00776230, IPI00653515, IPI00221791, IPI00124830, IPI00129831, IPI00129356, IPI00133798, IPI00752080, IPI00322712, IPI00349520	275	188	13588	3.67954	0.159314	0.00665229	0.191146
GOTERM_BP_FAT	GO:0007167~enzyme linked receptor protein signaling pathway	14	3.44828	0.00368852	IPI00130442, IPI00121190, IPI00626433, IPI00120225, IPI00113563, IPI00129431, IPI00120222, IPI00222589, IPI00130549, IPI00117983, IPI00406434, IPI00177256, IPI00129220, IPI00130114, IPI00378698	275	273	13588	2.53389	0.996199	0.101622	5.95896
GOTERM_BP_FAT	GO:0007169~transmembrane receptor protein tyrosine kinase signaling pathway	13	3.20197	0.000526731	IPI00130442, IPI00121190, IPI00626433, IPI00120225, IPI00113563, IPI00129431, IPI00120222, IPI00222589, IPI00130549, IPI00117983, IPI00406434, IPI00177256, IPI00129220, IPI00378698	275	192	13588	3.34553	0.548202	0.0245231	0.872152
GOTERM_BP_FAT	GO:0001944~vasculature development	13	3.20197	0.00486401	IPI00323134, IPI00319509, IPI00120245, IPI00322561, IPI00128034, IPI00127023, IPI00113563, IPI00323571, IPI00130549, IPI00230205, IPI00129220, IPI00131476, IPI00130988, IPI00752080	275	250	13588	2.56937	0.999359	0.123046	7.78678
GOTERM_BP_FAT	GO:0008284~positive regulation of cell proliferation	13	3.20197	0.0127346	IPI00121190, IPI00322561, IPI00314681, IPI00662196, IPI00125861, IPI00130549, IPI00281011, IPI00132474, IPI00117572, IPI00131476, IPI00108085, IPI00320420, IPI00415609, IPI00227797	275	284	13588	2.26177	1	0.250586	19.1913
GOTERM_BP_FAT	GO:0048870~cell motility	13	3.20197	0.0127346	IPI00323134, IPI00381630, IPI00121190, IPI00177179, IPI00126090, IPI00113563, IPI00313884, IPI00420835, IPI00114810, IPI00331413, IPI00466371, IPI00227969, IPI00620873, IPI00463074, IPI00132474, IPI00129754, IPI00132287	275	284	13588	2.26177	1	0.250586	19.1913
GOTERM_BP_FAT	GO:0051674~localization of cell	13	3.20197	0.0127346	IPI00323134, IPI00381630, IPI00121190, IPI00177179, IPI00126090, IPI00113563, IPI00313884, IPI00420835, IPI00114810, IPI00331413, IPI00466371, IPI00227969, IPI00620873, IPI00463074, IPI00132474, IPI00129754, IPI00132287	275	284	13588	2.26177	1	0.250586	19.1913
GOTERM_CC_FAT	GO:0005912~adherens junction	13	3.20197	1.15627e-05	IPI00323134, IPI00318626, IPI00270376, IPI00109375, IPI00113563, IPI00125861, IPI00624876, IPI00469962, IPI00420835, IPI00284246, IPI00331413, IPI00227969, IPI00620873, IPI00109340, IPI00463074, IPI00135239, IPI00284242	310	106	12504	4.9468	0.0035665	0.000396908	0.0155197
GOTERM_CC_FAT	GO:0045177~apical part of cell	13	3.20197	0.000137791	IPI00225306, IPI00318626, IPI00626433, IPI00110438, IPI00120066, IPI00113563, IPI00113539, IPI00652813, IPI00403763, IPI00664442, IPI00463074, IPI00115558, IPI00471243, IPI00135239, IPI00352163, IPI00119029, IPI00349520	310	136	12504	3.8556	0.0416864	0.00327004	0.184801
GOTERM_CC_FAT	GO:0043005~neuron projection	13	3.20197	0.0185248	IPI00121378, IPI00115762, IPI00406778, IPI00329927, IPI00119517, IPI00118149, IPI00123040, IPI00129519, IPI00130664, IPI00623506, IPI00122971, IPI00338880, IPI00322447, IPI00277874, IPI00421137	310	245	12504	2.14025	0.996905	0.144576	22.1974
GOTERM_BP_FAT	GO:0007411~axon guidance	12	2.95567	4.34971e-06	IPI00130442, IPI00121378, IPI00115762, IPI00626433, IPI00406778, IPI00329927, IPI00118149, IPI00624876, IPI00284246, IPI00130664, IPI00623506, IPI00338880, IPI00421137, IPI00131397, IPI00284242	275	98	13588	6.05032	0.00653791	0.000546466	0.00723161
GOTERM_BP_FAT	GO:0008285~negative regulation of cell proliferation	12	2.95567	0.00584764	IPI00755119, IPI00112485, IPI00229604, IPI00626433, IPI00270376, IPI00125861, IPI00380722, IPI00467908, IPI00312067, IPI00132287, IPI00131130, IPI00331492	275	224	13588	2.64701	0.999856	0.141428	9.29054
GOTERM_BP_FAT	GO:0016477~cell migration	12	2.95567	0.00960161	IPI00323134, IPI00121190, IPI00177179, IPI00126090, IPI00113563, IPI00313884, IPI00420835, IPI00466371, IPI00114810, IPI00227969, IPI00331413, IPI00463074, IPI00620873, IPI00132474, IPI00129754, IPI00132287	275	240	13588	2.47055	1	0.206212	14.8204
GOTERM_BP_FAT	GO:0001568~blood vessel development	12	2.95567	0.0107824	IPI00323134, IPI00319509, IPI00322561, IPI00120245, IPI00128034, IPI00127023, IPI00323571, IPI00113563, IPI00130549, IPI00129220, IPI00130988, IPI00131476, IPI00752080	275	244	13588	2.43004	1	0.219405	16.4932
GOTERM_BP_FAT	GO:0065003~macromolecular complex assembly	12	2.95567	0.0815293	IPI00318626, IPI00221714, IPI00120793, IPI00120225, IPI00113563, IPI00131130, IPI00128702, IPI00153400, IPI00330385, IPI00406434, IPI00112822, IPI00132452, IPI00122412, IPI00378698	275	338	13588	1.75423	1	0.659628	75.6823
GOTERM_CC_FAT	GO:0005882~intermediate filament	12	2.95567	0.00058594	IPI00346834, IPI00124800, IPI00131368, IPI00139301, IPI00124945, IPI00347110, IPI00625729, IPI00117269, IPI00347096, IPI00222228, IPI00221797, IPI00622240	310	137	12504	3.53304	0.165655	0.0112555	0.783665
GOTERM_CC_FAT	GO:0045111~intermediate filament cytoskeleton	12	2.95567	0.000702931	IPI00346834, IPI00124800, IPI00131368, IPI00139301, IPI00124945, IPI00347110, IPI00625729, IPI00117269, IPI00347096, IPI00222228, IPI00221797, IPI00622240	310	140	12504	3.45733	0.195297	0.0119987	0.939453
GOTERM_MF_FAT	GO:0019904~protein domain specific binding	12	2.95567	0.00251616	IPI00133374, IPI00381630, IPI00119227, IPI00119517, IPI00624876, IPI00403406, IPI00284246, IPI00309481, IPI00463074, IPI00322447, IPI00221791, IPI00312067, IPI00284242, IPI00227267, IPI00349520	281	192	13288	2.95552	0.618018	0.128451	3.43021
GOTERM_MF_FAT	GO:0003779~actin binding	12	2.95567	0.0419165	IPI00135475, IPI00649955, IPI00828338, IPI00395157, IPI00624876, IPI00403406, IPI00284246, IPI00309481, IPI00125143, IPI00463074, IPI00135239, IPI00312067, IPI00622946, IPI00132575, IPI00284242, IPI00227267	281	288	13288	1.97034	1	0.558629	44.7476
GOTERM_MF_FAT	GO:0030246~carbohydrate binding	12	2.95567	0.0730576	IPI00118413, IPI00115762, IPI00229517, IPI00406778, IPI00323571, IPI00113539, IPI00129304, IPI00652813, IPI00130549, IPI00129253, IPI00876558, IPI00122971, IPI00113869, IPI00352163, IPI00223769	281	317	13288	1.79009	1	0.671959	65.0434
GOTERM_BP_FAT	GO:0051130~positive regulation of cellular component organization	11	2.70936	0.000178617	IPI00405742, IPI00229992, IPI00221791, IPI00320259, IPI00124830, IPI00125861, IPI00380722, IPI00131397, IPI00454115, IPI00322712, IPI00331492	275	122	13588	4.45508	0.236146	0.00957452	0.296555
GOTERM_BP_FAT	GO:0030036~actin cytoskeleton organization	11	2.70936	0.00190109	IPI00135475, IPI00649955, IPI00828338, IPI00395157, IPI00874921, IPI00125861, IPI00624876, IPI00403406, IPI00284246, IPI00309481, IPI00132474, IPI00135239, IPI00221791, IPI00623114, IPI00284242, IPI00227267	275	165	13588	3.29406	0.943276	0.0675963	3.11424
GOTERM_BP_FAT	GO:0009967~positive regulation of signal transduction	11	2.70936	0.00258622	IPI00118413, IPI00381630, IPI00115762, IPI00122971, IPI00406778, IPI00120225, IPI00380722, IPI00467908, IPI00129356, IPI00130549, IPI00415609, IPI00331492	275	172	13588	3.16	0.97986	0.0849272	4.21407
GOTERM_BP_FAT	GO:0030029~actin filament-based process	11	2.70936	0.00304744	IPI00135475, IPI00649955, IPI00828338, IPI00395157, IPI00874921, IPI00125861, IPI00624876, IPI00403406, IPI00284246, IPI00309481, IPI00132474, IPI00135239, IPI00221791, IPI00623114, IPI00284242, IPI00227267	275	176	13588	3.08818	0.989974	0.0952129	4.94783
GOTERM_BP_FAT	GO:0010647~positive regulation of cell communication	11	2.70936	0.00505758	IPI00118413, IPI00381630, IPI00115762, IPI00122971, IPI00406778, IPI00120225, IPI00380722, IPI00467908, IPI00129356, IPI00130549, IPI00415609, IPI00331492	275	189	13588	2.87577	0.999522	0.125535	8.08454
GOTERM_BP_FAT	GO:0008283~cell proliferation	11	2.70936	0.0285517	IPI00667018, IPI00127989, IPI00153750, IPI00230205, IPI00137938, IPI00136169, IPI00130200, IPI00649102, IPI00125861, IPI00349520, IPI00316857	275	247	13588	2.20049	1	0.381234	38.2212
GOTERM_BP_FAT	GO:0001701~in utero embryonic development	11	2.70936	0.0445529	IPI00318626, IPI00121190, IPI00117218, IPI00138061, IPI00322561, IPI00132474, IPI00118948, IPI00127023, IPI00130549, IPI00229523, IPI00316857	275	267	13588	2.03566	1	0.493626	53.1279
GOTERM_BP_FAT	GO:0016071~mRNA metabolic process	11	2.70936	0.0858006	IPI00153750, IPI00311948, IPI00221714, IPI00136169, IPI00122227, IPI00169984, IPI00130114, IPI00331170, IPI00467932, IPI00126804, IPI00331172	275	302	13588	1.79974	1	0.670056	77.4958
GOTERM_CC_FAT	GO:0045095~keratin filament	11	2.70936	3.41154e-06	IPI00346834, IPI00124800, IPI00131368, IPI00139301, IPI00347110, IPI00625729, IPI00117269, IPI00347096, IPI00222228, IPI00221797, IPI00622240	310	64	12504	6.93266	0.00105361	0.000175679	0.00457929
GOTERM_BP_FAT	GO:0007229~integrin-mediated signaling pathway	10	2.46305	2.11403e-05	IPI00381630, IPI00229516, IPI00120245, IPI00115976, IPI00126090, IPI00113563, IPI00313479, IPI00420835, IPI00377953, IPI00466371, IPI00227969, IPI00331413, IPI00620873, IPI00132474, IPI00752080	275	76	13588	6.50144	0.0313772	0.00212307	0.0351422
GOTERM_BP_FAT	GO:0022604~regulation of cell morphogenesis	10	2.46305	0.000146749	IPI00395157, IPI00113563, IPI00113539, IPI00652813, IPI00403406, IPI00454115, IPI00230205, IPI00309481, IPI00405742, IPI00229992, IPI00135239, IPI00352163, IPI00131397, IPI00227267	275	97	13588	5.09391	0.198534	0.00816328	0.243706
GOTERM_BP_FAT	GO:0060562~epithelial tube morphogenesis	10	2.46305	0.000406224	IPI00284246, IPI00121386, IPI00120572, IPI00122273, IPI00135239, IPI00125861, IPI00624876, IPI00222589, IPI00284242, IPI00331492, IPI00223769	275	111	13588	4.45143	0.45812	0.0202165	0.673251
GOTERM_BP_FAT	GO:0043062~extracellular structure organization	10	2.46305	0.00323645	IPI00323134, IPI00121338, IPI00623506, IPI00626433, IPI00322447, IPI00329927, IPI00131476, IPI00113563, IPI00127023, IPI00118149, IPI00378698, IPI00406434	275	149	13588	3.31617	0.992467	0.0949497	5.24699
GOTERM_BP_FAT	GO:0048514~blood vessel morphogenesis	10	2.46305	0.0192002	IPI00323134, IPI00319509, IPI00120245, IPI00322561, IPI00129220, IPI00128034, IPI00131476, IPI00113563, IPI00323571, IPI00130549, IPI00752080	275	198	13588	2.4955	1	0.309313	27.5539
GOTERM_BP_FAT	GO:0040008~regulation of growth	10	2.46305	0.0755806	IPI00112485, IPI00270376, IPI00113563, IPI00323571, IPI00320259, IPI00125861, IPI00131397, IPI00130549, IPI00331492, IPI00378698, IPI00406434	275	256	13588	1.93011	1	0.643188	72.927
GOTERM_BP_FAT	GO:0006397~mRNA processing	10	2.46305	0.0837355	IPI00153750, IPI00311948, IPI00221714, IPI00136169, IPI00122227, IPI00169984, IPI00331170, IPI00467932, IPI00126804, IPI00331172	275	262	13588	1.88591	1	0.663742	76.6355
GOTERM_CC_FAT	GO:0016324~apical plasma membrane	10	2.46305	0.000754373	IPI00225306, IPI00626433, IPI00113563, IPI00120066, IPI00113539, IPI00652813, IPI00403763, IPI00115558, IPI00664442, IPI00463074, IPI00135239, IPI00352163, IPI00119029, IPI00349520	310	99	12504	4.07429	0.207996	0.0121981	1.00788
GOTERM_CC_FAT	GO:0030424~axon	10	2.46305	0.00131616	IPI00121378, IPI00130664, IPI00623506, IPI00115762, IPI00122971, IPI00406778, IPI00338880, IPI00322447, IPI00329927, IPI00277874, IPI00118149, IPI00123040	310	107	12504	3.76967	0.334331	0.0183282	1.75235
GOTERM_MF_FAT	GO:0004713~protein tyrosine kinase activity	10	2.46305	0.00797952	IPI00130442, IPI00121190, IPI00626433, IPI00129220, IPI00120225, IPI00129431, IPI00113563, IPI00120222, IPI00130549, IPI00222589	281	164	13288	2.88343	0.953131	0.242869	10.5058
GOTERM_MF_FAT	GO:0016791~phosphatase activity	10	2.46305	0.0654068	IPI00134743, IPI00122257, IPI00608063, IPI00135015, IPI00110264, IPI00653664, IPI00118757, IPI00312067, IPI00114671, IPI00123040	281	238	13288	1.9869	1	0.65927	60.8268
GOTERM_BP_FAT	GO:0060284~regulation of cell development	9	2.21675	0.015343	IPI00620432, IPI00112485, IPI00405742, IPI00322561, IPI00229992, IPI00113563, IPI00131397, IPI00454115, IPI00378698, IPI00406434	275	159	13588	2.79684	1	0.279927	22.6687
GOTERM_BP_FAT	GO:0051094~positive regulation of developmental process	9	2.21675	0.0689014	IPI00112485, IPI00405742, IPI00322561, IPI00229992, IPI00125861, IPI00131397, IPI00320420, IPI00130549, IPI00454115	275	214	13588	2.07803	1	0.617573	69.4845
GOTERM_BP_FAT	GO:0006461~protein complex assembly	9	2.21675	0.0896657	IPI00318626, IPI00120793, IPI00122412, IPI00120225, IPI00113563, IPI00131130, IPI00128702, IPI00330385, IPI00378698, IPI00112822, IPI00406434	275	227	13588	1.95902	1	0.678042	79.0264
GOTERM_BP_FAT	GO:0070271~protein complex biogenesis	9	2.21675	0.0896657	IPI00318626, IPI00120793, IPI00122412, IPI00120225, IPI00113563, IPI00131130, IPI00128702, IPI00330385, IPI00378698, IPI00112822, IPI00406434	275	227	13588	1.95902	1	0.678042	79.0264
GOTERM_CC_FAT	GO:0044420~extracellular matrix part	9	2.21675	0.00195687	IPI00137938, IPI00131476, IPI00113539, IPI00122273, IPI00352163, IPI00222188, IPI00652813, IPI00719919, IPI00378698, IPI00553703, IPI00131695, IPI00406434	310	92	12504	3.94586	0.454071	0.0259727	2.59506
GOTERM_CC_FAT	GO:0043296~apical junction complex	9	2.21675	0.00351209	IPI00121362, IPI00463074, IPI00270376, IPI00117828, IPI00471243, IPI00109375, IPI00135239, IPI00138209, IPI00115793	310	101	12504	3.59425	0.662822	0.0409511	4.61287
GOTERM_CC_FAT	GO:0016327~apicolateral plasma membrane	9	2.21675	0.00396102	IPI00121362, IPI00463074, IPI00270376, IPI00117828, IPI00471243, IPI00109375, IPI00135239, IPI00138209, IPI00115793	310	103	12504	3.52446	0.706649	0.0444056	5.18811
GOTERM_CC_FAT	GO:0031252~cell leading edge	9	2.21675	0.00655261	IPI00323134, IPI00284246, IPI00230205, IPI00130664, IPI00113563, IPI00874921, IPI00623114, IPI00129356, IPI00624876, IPI00284242, IPI00229911	310	112	12504	3.24124	0.868851	0.0615089	8.44651
GOTERM_CC_FAT	GO:0016604~nuclear body	9	2.21675	0.0246693	IPI00153750, IPI00755119, IPI00221714, IPI00122227, IPI00331170, IPI00121264, IPI00621973, IPI00331172, IPI00133880, IPI00269660	310	142	12504	2.55647	0.999555	0.167874	28.4873
GOTERM_MF_FAT	GO:0004714~transmembrane receptor protein tyrosine kinase activity	9	2.21675	2.07824e-05	IPI00130442, IPI00121190, IPI00626433, IPI00129220, IPI00120225, IPI00129431, IPI00120222, IPI00130549, IPI00222589	281	56	13288	7.5999	0.00790753	0.00264282	0.0287893
GOTERM_BP_FAT	GO:0021915~neural tube development	8	1.97044	0.00141233	IPI00284246, IPI00121386, IPI00322561, IPI00129220, IPI00120572, IPI00135239, IPI00624876, IPI00222589, IPI00284242	275	83	13588	4.7625	0.881316	0.0531821	2.32241
GOTERM_BP_FAT	GO:0002250~adaptive immune response	8	1.97044	0.00151472	IPI00381630, IPI00138061, IPI00314681, IPI00122973, IPI00125861, IPI00131091, IPI00227797, IPI00316857, IPI00322234	275	84	13588	4.7058	0.89832	0.0555459	2.4888
GOTERM_BP_FAT	GO:0002460~adaptive immune response based on somatic recombination of immune receptors built from immunoglobulin superfamily domains	8	1.97044	0.00151472	IPI00381630, IPI00138061, IPI00314681, IPI00122973, IPI00125861, IPI00131091, IPI00227797, IPI00316857, IPI00322234	275	84	13588	4.7058	0.89832	0.0555459	2.4888
GOTERM_BP_FAT	GO:0022612~gland morphogenesis	8	1.97044	0.00151472	IPI00318626, IPI00121190, IPI00322561, IPI00120225, IPI00137311, IPI00122273, IPI00130549, IPI00223769	275	84	13588	4.7058	0.89832	0.0555459	2.4888
GOTERM_BP_FAT	GO:0001763~morphogenesis of a branching structure	8	1.97044	0.0133335	IPI00322561, IPI00137311, IPI00122273, IPI00127023, IPI00125861, IPI00130549, IPI00331492, IPI00223769	275	125	13588	3.1623	1	0.257461	20.0025
GOTERM_BP_FAT	GO:0002252~immune effector process	8	1.97044	0.0138829	IPI00138061, IPI00314681, IPI00122973, IPI00124830, IPI00125861, IPI00131091, IPI00227797, IPI00316857, IPI00322234	275	126	13588	3.1372	1	0.263272	20.7398
GOTERM_BP_FAT	GO:0051960~regulation of nervous system development	8	1.97044	0.030418	IPI00620432, IPI00405742, IPI00322561, IPI00229992, IPI00113563, IPI00131397, IPI00454115, IPI00378698, IPI00406434	275	148	13588	2.67086	1	0.397298	40.1652
GOTERM_BP_FAT	GO:0048584~positive regulation of response to stimulus	8	1.97044	0.0832345	IPI00109966, IPI00118413, IPI00138061, IPI00322447, IPI00124830, IPI00131091, IPI00131695, IPI00322234	275	186	13588	2.1252	1	0.664485	76.4222
GOTERM_CC_FAT	GO:0008305~integrin complex	8	1.97044	3.98453e-06	IPI00229516, IPI00120245, IPI00115976, IPI00126090, IPI00313479, IPI00377953, IPI00420835, IPI00466371, IPI00227969, IPI00331413, IPI00620873, IPI00132474, IPI00752080	310	28	12504	11.5244	0.00123046	0.000175873	0.00534839
GOTERM_CC_FAT	GO:0030027~lamellipodium	8	1.97044	0.000888887	IPI00323134, IPI00284246, IPI00230205, IPI00113563, IPI00874921, IPI00623114, IPI00129356, IPI00624876, IPI00284242, IPI00229911	310	63	12504	5.12197	0.240267	0.0136455	1.18661
GOTERM_CC_FAT	GO:0005604~basement membrane	8	1.97044	0.00212278	IPI00137938, IPI00131476, IPI00113539, IPI00122273, IPI00352163, IPI00652813, IPI00719919, IPI00378698, IPI00553703, IPI00131695, IPI00406434	310	73	12504	4.42033	0.481407	0.0269889	2.81219
GOTERM_CC_FAT	GO:0043235~receptor complex	8	1.97044	0.00439008	IPI00229516, IPI00120245, IPI00115976, IPI00126090, IPI00313479, IPI00377953, IPI00420835, IPI00466371, IPI00227969, IPI00331413, IPI00620873, IPI00132474, IPI00752080	310	83	12504	3.88776	0.743217	0.0443059	5.73487
GOTERM_MF_FAT	GO:0019787~small conjugating protein ligase activity	8	1.97044	0.0165947	IPI00310850, IPI00119227, IPI00551082, IPI00420771, IPI00169448, IPI00229310, IPI00109529, IPI00133880	281	125	13288	3.02645	0.998326	0.366564	20.6928
GOTERM_MF_FAT	GO:0016881~acid-amino acid ligase activity	8	1.97044	0.0618758	IPI00310850, IPI00119227, IPI00551082, IPI00420771, IPI00169448, IPI00229310, IPI00109529, IPI00133880	281	166	13288	2.27895	1	0.670133	58.7258
GOTERM_BP_FAT	GO:0007157~heterophilic cell adhesion	7	1.72414	3.61966e-06	IPI00323134, IPI00229517, IPI00115762, IPI00406778, IPI00469123, IPI00322447, IPI00115976, IPI00131397	275	22	13588	15.7217	0.00544358	0.0004961	0.00601789
GOTERM_BP_FAT	GO:0007160~cell-matrix adhesion	7	1.72414	0.000480294	IPI00229516, IPI00113539, IPI00719919, IPI00652813, IPI00313479, IPI00377953, IPI00420835, IPI00227969, IPI00331413, IPI00620873, IPI00132474, IPI00221791, IPI00352163	275	50	13588	6.91753	0.515413	0.0230987	0.79555
GOTERM_BP_FAT	GO:0031589~cell-substrate adhesion	7	1.72414	0.00097515	IPI00229516, IPI00113539, IPI00719919, IPI00652813, IPI00313479, IPI00377953, IPI00420835, IPI00227969, IPI00331413, IPI00620873, IPI00132474, IPI00221791, IPI00352163	275	57	13588	6.06801	0.77036	0.0411643	1.609
GOTERM_BP_FAT	GO:0035148~tube lumen formation	7	1.72414	0.00117087	IPI00284246, IPI00121386, IPI00318626, IPI00120572, IPI00135239, IPI00624876, IPI00222589, IPI00284242	275	59	13588	5.86231	0.829105	0.0466267	1.92898
GOTERM_BP_FAT	GO:0002449~lymphocyte mediated immunity	7	1.72414	0.00427645	IPI00138061, IPI00314681, IPI00122973, IPI00125861, IPI00131091, IPI00227797, IPI00316857, IPI00322234	275	76	13588	4.551	0.998439	0.114797	6.87737
GOTERM_BP_FAT	GO:0016331~morphogenesis of embryonic epithelium	7	1.72414	0.00485983	IPI00284246, IPI00121386, IPI00120572, IPI00135239, IPI00453582, IPI00624876, IPI00222589, IPI00284242	275	78	13588	4.43431	0.999355	0.125036	7.78033
GOTERM_BP_FAT	GO:0002443~leukocyte mediated immunity	7	1.72414	0.00915999	IPI00138061, IPI00314681, IPI00122973, IPI00125861, IPI00131091, IPI00227797, IPI00316857, IPI00322234	275	89	13588	3.88625	0.999999	0.200542	14.1867
GOTERM_BP_FAT	GO:0045664~regulation of neuron differentiation	7	1.72414	0.0171247	IPI00620432, IPI00405742, IPI00322561, IPI00229992, IPI00113563, IPI00131397, IPI00454115	275	102	13588	3.39094	1	0.293409	24.9625
GOTERM_BP_FAT	GO:0070647~protein modification by small protein conjugation or removal	7	1.72414	0.0186724	IPI00409904, IPI00172190, IPI00551082, IPI00169448, IPI00109529, IPI00133880, IPI00127021	275	104	13588	3.32573	1	0.308675	26.903
GOTERM_BP_FAT	GO:0042692~muscle cell differentiation	7	1.72414	0.0310964	IPI00229517, IPI00420955, IPI00626433, IPI00270376, IPI00132474, IPI00115450, IPI00378698, IPI00406434	275	117	13588	2.95621	1	0.39435	40.8575
GOTERM_BP_FAT	GO:0050767~regulation of neurogenesis	7	1.72414	0.0509832	IPI00620432, IPI00405742, IPI00322561, IPI00229992, IPI00113563, IPI00131397, IPI00454115	275	132	13588	2.62028	1	0.528361	58.1057
GOTERM_BP_FAT	GO:0001525~angiogenesis	7	1.72414	0.0525325	IPI00319509, IPI00120245, IPI00322561, IPI00128034, IPI00131476, IPI00113563, IPI00130549, IPI00752080	275	133	13588	2.60057	1	0.532577	59.2284
GOTERM_BP_FAT	GO:0060537~muscle tissue development	7	1.72414	0.0573512	IPI00338793, IPI00626433, IPI00270376, IPI00132474, IPI00125861, IPI00378698, IPI00129112, IPI00406434	275	136	13588	2.54321	1	0.558293	62.5424
GOTERM_BP_FAT	GO:0055066~di-, tri-valent inorganic cation homeostasis	7	1.72414	0.0752728	IPI00121338, IPI00229604, IPI00228379, IPI00120793, IPI00323571, IPI00131130, IPI00119029	275	146	13588	2.36902	1	0.644838	72.7767
GOTERM_CC_FAT	GO:0016607~nuclear speck	7	1.72414	0.023915	IPI00153750, IPI00221714, IPI00122227, IPI00331170, IPI00121264, IPI00621973, IPI00331172, IPI00269660	310	90	12504	3.1372	0.999435	0.166755	27.7413
GOTERM_MF_FAT	GO:0005178~integrin binding	7	1.72414	1.0488e-05	IPI00331413, IPI00227969, IPI00229516, IPI00620873, IPI00137938, IPI00115762, IPI00406778, IPI00132474, IPI00115976, IPI00322712, IPI00420835, IPI00377953	281	25	13288	13.2407	0.0039984	0.0020012	0.0145296
GOTERM_MF_FAT	GO:0032403~protein complex binding	7	1.72414	0.0059971	IPI00331413, IPI00227969, IPI00229516, IPI00620873, IPI00137938, IPI00115762, IPI00406778, IPI00132474, IPI00115976, IPI00322712, IPI00420835, IPI00377953	281	78	13288	4.24382	0.899519	0.225324	7.99593
GOTERM_MF_FAT	GO:0004842~ubiquitin-protein ligase activity	7	1.72414	0.0226102	IPI00310850, IPI00551082, IPI00420771, IPI00169448, IPI00229310, IPI00109529, IPI00133880	281	104	13288	3.18286	0.999839	0.420746	27.156
GOTERM_BP_FAT	GO:0035272~exocrine system development	6	1.47783	0.00133014	IPI00318626, IPI00121190, IPI00120225, IPI00137311, IPI00122273, IPI00130549	275	41	13588	7.23086	0.865634	0.0514499	2.18866
GOTERM_BP_FAT	GO:0006909~phagocytosis	6	1.47783	0.00296983	IPI00119063, IPI00120245, IPI00221791, IPI00124830, IPI00129304, IPI00322712, IPI00752080	275	49	13588	6.05032	0.988725	0.0948644	4.82473
GOTERM_BP_FAT	GO:0050808~synapse organization	6	1.47783	0.00296983	IPI00323134, IPI00623506, IPI00626433, IPI00322447, IPI00329927, IPI00118149, IPI00378698, IPI00406434	275	49	13588	6.05032	0.988725	0.0948644	4.82473
GOTERM_BP_FAT	GO:0001841~neural tube formation	6	1.47783	0.00354114	IPI00284246, IPI00121386, IPI00120572, IPI00135239, IPI00624876, IPI00222589, IPI00284242	275	51	13588	5.81305	0.99525	0.0995787	5.72741
GOTERM_BP_FAT	GO:0001838~embryonic epithelial tube formation	6	1.47783	0.00454016	IPI00284246, IPI00121386, IPI00120572, IPI00135239, IPI00624876, IPI00222589, IPI00284242	275	54	13588	5.4901	0.998953	0.119334	7.28656
GOTERM_BP_FAT	GO:0032446~protein modification by small protein conjugation	6	1.47783	0.0216035	IPI00409904, IPI00551082, IPI00169448, IPI00109529, IPI00133880, IPI00127021	275	79	13588	3.75273	1	0.330783	30.4495
GOTERM_BP_FAT	GO:0030324~lung development	6	1.47783	0.0738906	IPI00127989, IPI00230205, IPI00322561, IPI00130988, IPI00122273, IPI00130549	275	111	13588	2.67086	1	0.640992	72.0922
GOTERM_BP_FAT	GO:0030323~respiratory tube development	6	1.47783	0.0784203	IPI00127989, IPI00230205, IPI00322561, IPI00130988, IPI00122273, IPI00130549	275	113	13588	2.62359	1	0.647838	74.277
GOTERM_CC_FAT	GO:0005913~cell-cell adherens junction	6	1.47783	0.000894064	IPI00331413, IPI00227969, IPI00318626, IPI00620873, IPI00463074, IPI00109340, IPI00109375, IPI00125861, IPI00420835	310	31	12504	7.80687	0.241482	0.0130752	1.19348
GOTERM_CC_FAT	GO:0019717~synaptosome	6	1.47783	0.0233877	IPI00132474, IPI00126090, IPI00115976, IPI00119517, IPI00129356, IPI00125635	310	66	12504	3.66686	0.999333	0.167079	27.2156
GOTERM_MF_FAT	GO:0017124~SH3 domain binding	6	1.47783	0.0255172	IPI00284246, IPI00381630, IPI00221791, IPI00312067, IPI00624876, IPI00284242, IPI00349520	281	79	13288	3.59151	0.999949	0.440566	30.101
GOTERM_MF_FAT	GO:0005539~glycosaminoglycan binding	6	1.47783	0.0931239	IPI00118413, IPI00122971, IPI00113539, IPI00323571, IPI00352163, IPI00652813, IPI00130549, IPI00223769	281	114	13288	2.48886	1	0.724067	74.1866
GOTERM_BP_FAT	GO:0007435~salivary gland morphogenesis	5	1.23153	0.00196928	IPI00318626, IPI00121190, IPI00137311, IPI00122273, IPI00130549	275	27	13588	9.15017	0.94883	0.0683298	3.22425
GOTERM_BP_FAT	GO:0007431~salivary gland development	5	1.23153	0.00331479	IPI00318626, IPI00121190, IPI00137311, IPI00122273, IPI00130549	275	31	13588	7.9695	0.993309	0.0952893	5.37073
GOTERM_BP_FAT	GO:0048638~regulation of developmental growth	5	1.23153	0.0063315	IPI00270376, IPI00125861, IPI00131397, IPI00130549, IPI00378698, IPI00406434	275	37	13588	6.67715	0.999931	0.149851	10.0218
GOTERM_BP_FAT	GO:0060606~tube closure	5	1.23153	0.00764175	IPI00284246, IPI00121386, IPI00135239, IPI00624876, IPI00222589, IPI00284242	275	39	13588	6.33473	0.999991	0.172743	11.9742
GOTERM_BP_FAT	GO:0050770~regulation of axonogenesis	5	1.23153	0.00764175	IPI00405742, IPI00229992, IPI00113563, IPI00131397, IPI00454115	275	39	13588	6.33473	0.999991	0.172743	11.9742
GOTERM_BP_FAT	GO:0001843~neural tube closure	5	1.23153	0.00764175	IPI00284246, IPI00121386, IPI00135239, IPI00624876, IPI00222589, IPI00284242	275	39	13588	6.33473	0.999991	0.172743	11.9742
GOTERM_BP_FAT	GO:0014020~primary neural tube formation	5	1.23153	0.0099223	IPI00284246, IPI00121386, IPI00135239, IPI00624876, IPI00222589, IPI00284242	275	42	13588	5.88225	1	0.209399	15.2778
GOTERM_BP_FAT	GO:0010975~regulation of neuron projection development	5	1.23153	0.0146251	IPI00405742, IPI00229992, IPI00113563, IPI00131397, IPI00454115	275	47	13588	5.25648	1	0.271956	21.7259
GOTERM_BP_FAT	GO:0008360~regulation of cell shape	5	1.23153	0.0146251	IPI00309481, IPI00230205, IPI00395157, IPI00113539, IPI00135239, IPI00352163, IPI00652813, IPI00403406, IPI00227267	275	47	13588	5.25648	1	0.271956	21.7259
GOTERM_BP_FAT	GO:0008037~cell recognition	5	1.23153	0.0146251	IPI00322447, IPI00221791, IPI00125861, IPI00129304, IPI00322712	275	47	13588	5.25648	1	0.271956	21.7259
GOTERM_BP_FAT	GO:0010769~regulation of cell morphogenesis involved in differentiation	5	1.23153	0.0180227	IPI00405742, IPI00229992, IPI00113563, IPI00131397, IPI00454115	275	50	13588	4.94109	1	0.30293	26.0942
GOTERM_BP_FAT	GO:0007219~Notch signaling pathway	5	1.23153	0.0232599	IPI00620432, IPI00381630, IPI00322561, IPI00467908, IPI00118674	275	54	13588	4.57508	1	0.347924	32.3816
GOTERM_BP_FAT	GO:0007015~actin filament organization	5	1.23153	0.0261904	IPI00135475, IPI00284246, IPI00221791, IPI00125861, IPI00874921, IPI00623114, IPI00284242	275	56	13588	4.41169	1	0.375524	35.6767
GOTERM_BP_FAT	GO:0031344~regulation of cell projection organization	5	1.23153	0.027735	IPI00405742, IPI00229992, IPI00113563, IPI00131397, IPI00454115	275	57	13588	4.33429	1	0.379095	37.352
GOTERM_BP_FAT	GO:0016064~immunoglobulin mediated immune response	5	1.23153	0.0381287	IPI00138061, IPI00314681, IPI00131091, IPI00227797, IPI00316857, IPI00322234	275	63	13588	3.9215	1	0.450196	47.6035
GOTERM_BP_FAT	GO:0019724~B cell mediated immunity	5	1.23153	0.0420259	IPI00138061, IPI00314681, IPI00131091, IPI00227797, IPI00316857, IPI00322234	275	65	13588	3.80084	1	0.476623	51.0236
GOTERM_BP_FAT	GO:0060627~regulation of vesicle-mediated transport	5	1.23153	0.0867015	IPI00117218, IPI00221791, IPI00124830, IPI00322712, IPI00331492	275	83	13588	2.97656	1	0.671068	77.8616
GOTERM_MF_FAT	GO:0043395~heparan sulfate proteoglycan binding	5	1.23153	3.66656e-05	IPI00222709, IPI00469227, IPI00331492, IPI00137336, IPI00312407	281	10	13288	23.6441	0.0139089	0.00349551	0.0507867
GOTERM_MF_FAT	GO:0043394~proteoglycan binding	5	1.23153	3.66656e-05	IPI00222709, IPI00469227, IPI00331492, IPI00137336, IPI00312407	281	10	13288	23.6441	0.0139089	0.00349551	0.0507867
GOTERM_MF_FAT	GO:0001948~glycoprotein binding	5	1.23153	0.00071622	IPI00222709, IPI00469227, IPI00331492, IPI00137336, IPI00312407	281	20	13288	11.8221	0.239435	0.0445909	0.987737
GOTERM_MF_FAT	GO:0051540~metal cluster binding	5	1.23153	0.0208104	IPI00170093, IPI00278230, IPI00120671, IPI00128346, IPI00132350	281	50	13288	4.72883	0.999676	0.414661	25.2755
GOTERM_MF_FAT	GO:0051536~iron-sulfur cluster binding	5	1.23153	0.0208104	IPI00170093, IPI00278230, IPI00120671, IPI00128346, IPI00132350	281	50	13288	4.72883	0.999676	0.414661	25.2755
GOTERM_MF_FAT	GO:0005275~amine transmembrane transporter activity	5	1.23153	0.0436421	IPI00129395, IPI00230205, IPI00421237, IPI00229548, IPI00331577, IPI00221632, IPI00620578, IPI00875340	281	63	13288	3.75304	1	0.555904	46.1105
GOTERM_MF_FAT	GO:0019838~growth factor binding	5	1.23153	0.0652768	IPI00112485, IPI00120225, IPI00222188, IPI00130549, IPI00415609	281	72	13288	3.28391	1	0.674101	60.7513
GOTERM_MF_FAT	GO:0008201~heparin binding	5	1.23153	0.0979518	IPI00118413, IPI00122971, IPI00113539, IPI00323571, IPI00352163, IPI00652813, IPI00130549	281	83	13288	2.84869	1	0.719253	76.0267
GOTERM_BP_FAT	GO:0033627~cell adhesion mediated by integrin	4	0.985222	3.19613e-05	IPI00331413, IPI00227969, IPI00620873, IPI00115762, IPI00406778, IPI00122973, IPI00115976, IPI00420835	275	4	13588	49.4109	0.0470553	0.00267411	0.0531258
GOTERM_BP_FAT	GO:0050772~positive regulation of axonogenesis	4	0.985222	0.00308306	IPI00405742, IPI00229992, IPI00131397, IPI00454115	275	15	13588	13.1762	0.9905	0.0924524	5.00428
GOTERM_BP_FAT	GO:0031346~positive regulation of cell projection organization	4	0.985222	0.0106566	IPI00405742, IPI00229992, IPI00131397, IPI00454115	275	23	13588	8.5932	1	0.220077	16.3165
GOTERM_BP_FAT	GO:0034330~cell junction organization	4	0.985222	0.0261446	IPI00463074, IPI00270376, IPI00113539, IPI00115976, IPI00352163, IPI00652813	275	32	13588	6.17636	1	0.378489	35.6262
GOTERM_BP_FAT	GO:0045807~positive regulation of endocytosis	4	0.985222	0.030633	IPI00221791, IPI00124830, IPI00322712, IPI00331492	275	34	13588	5.81305	1	0.392933	40.3854
GOTERM_BP_FAT	GO:0050769~positive regulation of neurogenesis	4	0.985222	0.0492857	IPI00405742, IPI00229992, IPI00131397, IPI00454115	275	41	13588	4.82058	1	0.522872	56.8423
GOTERM_BP_FAT	GO:0051272~positive regulation of cell motion	4	0.985222	0.0492857	IPI00230205, IPI00118413, IPI00381630, IPI00131476	275	41	13588	4.82058	1	0.522872	56.8423
GOTERM_BP_FAT	GO:0016202~regulation of striated muscle tissue development	4	0.985222	0.0523137	IPI00112485, IPI00270376, IPI00130549, IPI00378698, IPI00406434	275	42	13588	4.7058	1	0.534391	59.0716
GOTERM_BP_FAT	GO:0001657~ureteric bud development	4	0.985222	0.0523137	IPI00125861, IPI00130549, IPI00331492, IPI00223769	275	42	13588	4.7058	1	0.534391	59.0716
GOTERM_BP_FAT	GO:0048634~regulation of muscle development	4	0.985222	0.0554294	IPI00112485, IPI00270376, IPI00130549, IPI00378698, IPI00406434	275	43	13588	4.59636	1	0.548977	61.2523
GOTERM_BP_FAT	GO:0010720~positive regulation of cell development	4	0.985222	0.0687458	IPI00405742, IPI00229992, IPI00131397, IPI00454115	275	47	13588	4.20518	1	0.620009	69.3996
GOTERM_BP_FAT	GO:0030100~regulation of endocytosis	4	0.985222	0.0872089	IPI00221791, IPI00124830, IPI00322712, IPI00331492	275	52	13588	3.80084	1	0.670341	78.0653
GOTERM_BP_FAT	GO:0055002~striated muscle cell development	4	0.985222	0.0951214	IPI00626433, IPI00270376, IPI00132474, IPI00378698, IPI00406434	275	54	13588	3.66007	1	0.694822	81.0212
GOTERM_CC_FAT	GO:0034362~low-density lipoprotein particle	4	0.985222	0.000485895	IPI00776230, IPI00653515, IPI00323571, IPI00117834, IPI00129831, IPI00785217	310	7	12504	23.0488	0.139445	0.00996192	0.650264
GOTERM_CC_FAT	GO:0030175~filopodium	4	0.985222	0.0162524	IPI00284246, IPI00230205, IPI00874921, IPI00623114, IPI00624876, IPI00284242	310	22	12504	7.33372	0.993675	0.131203	19.7443
GOTERM_CC_FAT	GO:0034358~plasma lipoprotein particle	4	0.985222	0.0282061	IPI00776230, IPI00653515, IPI00323571, IPI00117834, IPI00129831, IPI00785217	310	27	12504	5.97563	0.999855	0.185844	31.8909
GOTERM_CC_FAT	GO:0032994~protein-lipid complex	4	0.985222	0.0282061	IPI00776230, IPI00653515, IPI00323571, IPI00117834, IPI00129831, IPI00785217	310	27	12504	5.97563	0.999855	0.185844	31.8909
GOTERM_CC_FAT	GO:0005905~coated pit	4	0.985222	0.0437306	IPI00119063, IPI00225533, IPI00653515, IPI00785217, IPI00349520	310	32	12504	5.04194	0.999999	0.259458	45.1314
GOTERM_MF_FAT	GO:0008034~lipoprotein binding	4	0.985222	0.00929486	IPI00653515, IPI00323571, IPI00117834, IPI00129304, IPI00785217	281	21	13288	9.00729	0.971766	0.257157	12.1359
GOTERM_MF_FAT	GO:0015171~amino acid transmembrane transporter activity	4	0.985222	0.0880972	IPI00129395, IPI00230205, IPI00229548, IPI00331577, IPI00221632, IPI00875340	281	50	13288	3.78306	1	0.715826	72.1321
GOTERM_BP_FAT	GO:0030866~cortical actin cytoskeleton organization	3	0.738916	0.0163845	IPI00309481, IPI00395157, IPI00125861, IPI00403406, IPI00227267	275	10	13588	14.8233	1	0.292492	24.0174
GOTERM_BP_FAT	GO:0016339~calcium-dependent cell-cell adhesion	3	0.738916	0.0197617	IPI00323134, IPI00129613, IPI00154057	275	11	13588	13.4757	1	0.313561	28.2405
GOTERM_BP_FAT	GO:0030865~cortical cytoskeleton organization	3	0.738916	0.0272942	IPI00309481, IPI00395157, IPI00125861, IPI00403406, IPI00227267	275	13	13588	11.4025	1	0.377633	36.8781
GOTERM_BP_FAT	GO:0006910~phagocytosis, recognition	3	0.738916	0.0272942	IPI00221791, IPI00129304, IPI00322712	275	13	13588	11.4025	1	0.377633	36.8781
GOTERM_BP_FAT	GO:0007159~leukocyte adhesion	3	0.738916	0.031426	IPI00115762, IPI00406778, IPI00122973, IPI00115976	275	14	13588	10.5881	1	0.394423	41.1911
GOTERM_BP_FAT	GO:0008045~motor axon guidance	3	0.738916	0.031426	IPI00121378, IPI00626433, IPI00421137	275	14	13588	10.5881	1	0.394423	41.1911
GOTERM_BP_FAT	GO:0009948~anterior/posterior axis specification	3	0.738916	0.0451504	IPI00850413, IPI00132287, IPI00133880	275	17	13588	8.71957	1	0.494929	53.6128
GOTERM_BP_FAT	GO:0060445~branching involved in salivary gland morphogenesis	3	0.738916	0.0501332	IPI00137311, IPI00122273, IPI00130549	275	18	13588	8.23515	1	0.525639	57.4775
GOTERM_BP_FAT	GO:0050766~positive regulation of phagocytosis	3	0.738916	0.0776718	IPI00221791, IPI00124830, IPI00322712	275	23	13588	6.4449	1	0.650448	73.9274
GOTERM_BP_FAT	GO:0051651~maintenance of location in cell	3	0.738916	0.0897467	IPI00755119, IPI00323571, IPI00131695	275	25	13588	5.92931	1	0.675478	79.0574
GOTERM_BP_FAT	GO:0050764~regulation of phagocytosis	3	0.738916	0.0897467	IPI00221791, IPI00124830, IPI00322712	275	25	13588	5.92931	1	0.675478	79.0574
GOTERM_BP_FAT	GO:0060740~prostate gland epithelium morphogenesis	3	0.738916	0.0959783	IPI00322561, IPI00120225, IPI00223769	275	26	13588	5.70126	1	0.692578	81.3178
GOTERM_CC_FAT	GO:0005844~polysome	3	0.738916	0.045545	IPI00330146, IPI00265107, IPI00406492	310	14	12504	8.64332	0.999999	0.263957	46.5124
GOTERM_MF_FAT	GO:0030169~low-density lipoprotein binding	3	0.738916	0.0296104	IPI00653515, IPI00117834, IPI00129304, IPI00785217	281	13	13288	10.9127	0.99999	0.471594	34.0608
GOTERM_MF_FAT	GO:0005003~ephrin receptor activity	3	0.738916	0.0340728	IPI00130442, IPI00129220, IPI00120222	281	14	13288	10.1332	0.999998	0.501916	38.1399
GOTERM_MF_FAT	GO:0019902~phosphatase binding	3	0.738916	0.0655315	IPI00323134, IPI00318626, IPI00125861	281	20	13288	7.09324	1	0.645	60.8991
GOTERM_MF_FAT	GO:0050840~extracellular matrix binding	3	0.738916	0.0966931	IPI00331413, IPI00227969, IPI00118413, IPI00620873, IPI00378698, IPI00420835, IPI00406434	281	25	13288	5.67459	1	0.726072	75.5591
GOTERM_BP_FAT	GO:0033631~cell-cell adhesion mediated by integrin	2	0.492611	0.0399245	IPI00115762, IPI00406778, IPI00115976	275	2	13588	49.4109	1	0.462387	49.2065
GOTERM_BP_FAT	GO:0043482~cellular pigment accumulation	2	0.492611	0.0399245	IPI00463074, IPI00135239	275	2	13588	49.4109	1	0.462387	49.2065
GOTERM_BP_FAT	GO:0043476~pigment accumulation	2	0.492611	0.0592872	IPI00463074, IPI00135239	275	3	13588	32.9406	1	0.567366	63.8011
GOTERM_BP_FAT	GO:0051897~positive regulation of protein kinase B signaling cascade	2	0.492611	0.0782607	IPI00120225, IPI00129356	275	4	13588	24.7055	1	0.650185	74.2028
GOTERM_BP_FAT	GO:0043277~apoptotic cell clearance	2	0.492611	0.0968529	IPI00119063, IPI00120245, IPI00752080	275	5	13588	19.7644	1	0.69324	81.6161
GOTERM_BP_FAT	GO:0048318~axial mesoderm development	2	0.492611	0.0968529	IPI00129220, IPI00469962	275	5	13588	19.7644	1	0.69324	81.6161
GOTERM_CC_FAT	GO:0042788~polysomal ribosome	2	0.492611	0.0952552	IPI00330146, IPI00265107	310	4	12504	20.1677	1	0.468078	73.9121
GOTERM_MF_FAT	GO:0015355~secondary active monocarboxylate transmembrane transporter activity	2	0.492611	0.0816686	IPI00118910, IPI00137194	281	4	13288	23.6441	1	0.700422	69.2834

## Sheet: All cells (whole cell)
Category	Term	Count	%	PValue	Genes	List Total	Pop Hits	Pop Total	Fold Enrichment	Bonferroni	Benjamini	FDR
GOTERM_MF_FAT	GO:0000166~nucleotide binding	722	24.2771	4.63595e-91	IPI00225912, IPI00116283, IPI00120529, IPI00123651, IPI00111113, IPI00114209, IPI00225915, IPI00116281, IPI00137730, IPI00118101, IPI00309089, IPI00123186, IPI00874456, IPI00117657, IPI00134961, IPI00123181, IPI00116279, IPI00128296, IPI00229287, IPI00320690, IPI00130218, IPI00124695, IPI00109420, IPI00409462, IPI00117642, IPI00127174, IPI00127172, IPI00109419, IPI00462075, IPI00117232, IPI001162…	2269	2183	13288	1.93691	6.44861e-88	6.44861e-88	7.6325e-88
GOTERM_CC_FAT	GO:0043228~non-membrane-bounded organelle	620	20.8473	5.26445e-74	IPI00137331, IPI00460453, IPI00323422, IPI00225912, IPI00400215, IPI00120529, IPI00137736, IPI00225915, IPI00111117, IPI00111211, IPI00120691, IPI00121558, IPI00462291, IPI00108194, IPI00309089, IPI00121136, IPI00131459, IPI00123181, IPI00312128, IPI00162940, IPI00124520, IPI00131357, IPI00162942, IPI00114332, IPI00461309, IPI00380510, IPI00111207, IPI00406377, IPI00117352, IPI00225318, IPI001173…	2115	1919	12504	1.9101	3.37451e-71	6.74902e-72	7.8455e-71
GOTERM_CC_FAT	GO:0043232~intracellular non-membrane-bounded organelle	620	20.8473	5.26445e-74	IPI00137331, IPI00460453, IPI00323422, IPI00225912, IPI00400215, IPI00120529, IPI00137736, IPI00225915, IPI00111117, IPI00111211, IPI00120691, IPI00121558, IPI00462291, IPI00108194, IPI00309089, IPI00121136, IPI00131459, IPI00123181, IPI00312128, IPI00162940, IPI00124520, IPI00131357, IPI00162942, IPI00114332, IPI00461309, IPI00380510, IPI00111207, IPI00406377, IPI00117352, IPI00225318, IPI001173…	2115	1919	12504	1.9101	3.37451e-71	6.74902e-72	7.8455e-71
GOTERM_MF_FAT	GO:0017076~purine nucleotide binding	567	19.0652	2.10388e-53	IPI00116283, IPI00120529, IPI00123651, IPI00387377, IPI00114209, IPI00111113, IPI00116281, IPI00120691, IPI00121558, IPI00274407, IPI00137730, IPI00118101, IPI00137227, IPI00309089, IPI00222801, IPI00874456, IPI00665580, IPI00123186, IPI00131459, IPI00117657, IPI00116138, IPI00130328, IPI00123181, IPI00134961, IPI00656325, IPI00116279, IPI00114332, IPI00114333, IPI00461304, IPI00113992, IPI001282…	2269	1871	13288	1.77474	2.92649e-50	9.75498e-51	3.46376e-50
GOTERM_MF_FAT	GO:0032555~purine ribonucleotide binding	544	18.2919	7.7053e-51	IPI00116283, IPI00120529, IPI00123651, IPI00387377, IPI00114209, IPI00111113, IPI00116281, IPI00120691, IPI00121558, IPI00274407, IPI00137730, IPI00118101, IPI00137227, IPI00309089, IPI00665580, IPI00123186, IPI00222801, IPI00131459, IPI00117657, IPI00116138, IPI00130328, IPI00123181, IPI00656325, IPI00116279, IPI00114332, IPI00114333, IPI00461304, IPI00113992, IPI00128296, IPI00187271, IPI001173…	2269	1796	13288	1.77385	1.07181e-47	2.67952e-48	1.26858e-47
GOTERM_MF_FAT	GO:0032553~ribonucleotide binding	544	18.2919	7.7053e-51	IPI00116283, IPI00120529, IPI00123651, IPI00387377, IPI00114209, IPI00111113, IPI00116281, IPI00120691, IPI00121558, IPI00274407, IPI00137730, IPI00118101, IPI00137227, IPI00309089, IPI00665580, IPI00123186, IPI00222801, IPI00131459, IPI00117657, IPI00116138, IPI00130328, IPI00123181, IPI00656325, IPI00116279, IPI00114332, IPI00114333, IPI00461304, IPI00113992, IPI00128296, IPI00187271, IPI001173…	2269	1796	13288	1.77385	1.07181e-47	2.67952e-48	1.26858e-47
GOTERM_CC_FAT	GO:0031974~membrane-enclosed lumen	470	15.8036	2.11616e-88	IPI00137831, IPI00225912, IPI00317891, IPI00111218, IPI00114209, IPI00387377, IPI00225915, IPI00120691, IPI00874456, IPI00121136, IPI00121135, IPI00117657, IPI00116138, IPI00134961, IPI00312128, IPI00162940, IPI00124520, IPI00162942, IPI00120414, IPI00225062, IPI00353579, IPI00381244, IPI00284213, IPI00461832, IPI00121264, IPI00135099, IPI00284934, IPI00117642, IPI00468437, IPI00123639, IPI003235…	2115	1174	12504	2.36684	1.35646e-85	6.7823e-86	3.15368e-85
GOTERM_CC_FAT	GO:0043233~organelle lumen	455	15.2993	2.41863e-85	IPI00137831, IPI00225912, IPI00317891, IPI00111218, IPI00114209, IPI00387377, IPI00225915, IPI00120691, IPI00874456, IPI00121136, IPI00121135, IPI00116138, IPI00134961, IPI00312128, IPI00162940, IPI00124520, IPI00162942, IPI00120414, IPI00225062, IPI00353579, IPI00381244, IPI00284213, IPI00461832, IPI00121264, IPI00135099, IPI00284934, IPI00117642, IPI00468437, IPI00123639, IPI00323592, IPI004534…	2115	1136	12504	2.36795	1.55034e-82	5.16782e-83	3.60444e-82
GOTERM_CC_FAT	GO:0070013~intracellular organelle lumen	454	15.2656	3.27407e-85	IPI00137831, IPI00225912, IPI00317891, IPI00111218, IPI00114209, IPI00387377, IPI00225915, IPI00120691, IPI00874456, IPI00121136, IPI00121135, IPI00116138, IPI00134961, IPI00312128, IPI00162940, IPI00124520, IPI00162942, IPI00120414, IPI00225062, IPI00353579, IPI00381244, IPI00284213, IPI00461832, IPI00121264, IPI00135099, IPI00284934, IPI00117642, IPI00468437, IPI00123639, IPI00323592, IPI004534…	2115	1133	12504	2.369	2.09868e-82	5.2467e-83	4.87929e-82
GOTERM_MF_FAT	GO:0001882~nucleoside binding	449	15.0975	4.84864e-35	IPI00116283, IPI00120529, IPI00123651, IPI00114209, IPI00111113, IPI00116281, IPI00120691, IPI00137730, IPI00118101, IPI00665580, IPI00874456, IPI00222801, IPI00131459, IPI00116138, IPI00130328, IPI00123181, IPI00134961, IPI00656325, IPI00116279, IPI00114332, IPI00114333, IPI00461304, IPI00128296, IPI00229287, IPI00137433, IPI00623382, IPI00320690, IPI00130218, IPI00169840, IPI00115494, IPI001143…	2269	1558	13288	1.68773	6.74446e-32	9.63494e-33	7.98267e-32
GOTERM_MF_FAT	GO:0030554~adenyl nucleotide binding	445	14.963	2.22971e-35	IPI00116283, IPI00120529, IPI00123651, IPI00114209, IPI00111113, IPI00116281, IPI00120691, IPI00137730, IPI00118101, IPI00665580, IPI00874456, IPI00222801, IPI00131459, IPI00116138, IPI00130328, IPI00123181, IPI00134961, IPI00656325, IPI00116279, IPI00114332, IPI00114333, IPI00461304, IPI00128296, IPI00229287, IPI00137433, IPI00623382, IPI00320690, IPI00130218, IPI00169840, IPI00115494, IPI001143…	2269	1535	13288	1.69776	3.10152e-32	5.16921e-33	3.67093e-32
GOTERM_MF_FAT	GO:0001883~purine nucleoside binding	445	14.963	2.05513e-34	IPI00116283, IPI00120529, IPI00123651, IPI00114209, IPI00111113, IPI00116281, IPI00120691, IPI00137730, IPI00118101, IPI00665580, IPI00874456, IPI00222801, IPI00131459, IPI00116138, IPI00130328, IPI00123181, IPI00134961, IPI00656325, IPI00116279, IPI00114332, IPI00114333, IPI00461304, IPI00128296, IPI00229287, IPI00137433, IPI00623382, IPI00320690, IPI00130218, IPI00169840, IPI00115494, IPI001143…	2269	1548	13288	1.6835	2.85868e-31	3.57335e-32	3.3835e-31
GOTERM_CC_FAT	GO:0005739~mitochondrion	443	14.8958	2.90612e-55	IPI00387379, IPI00123276, IPI00117264, IPI00111218, IPI00124015, IPI00114209, IPI00111113, IPI00344004, IPI00123510, IPI00111211, IPI00274407, IPI00108194, IPI00123186, IPI00874456, IPI00131459, IPI00117657, IPI00116138, IPI00228150, IPI00134961, IPI00111013, IPI00162942, IPI00118384, IPI00113992, IPI00128296, IPI00154047, IPI00153702, IPI00117910, IPI00120414, IPI00187272, IPI00116154, IPI002253…	2115	1322	12504	1.98112	1.86282e-52	3.1047e-53	4.33093e-52
GOTERM_MF_FAT	GO:0032559~adenyl ribonucleotide binding	422	14.1896	4.51684e-33	IPI00116283, IPI00120529, IPI00123651, IPI00114209, IPI00111113, IPI00116281, IPI00120691, IPI00137730, IPI00118101, IPI00665580, IPI00222801, IPI00131459, IPI00116138, IPI00130328, IPI00123181, IPI00656325, IPI00116279, IPI00114332, IPI00114333, IPI00461304, IPI00128296, IPI00229287, IPI00137433, IPI00623382, IPI00320690, IPI00130218, IPI00169840, IPI00115494, IPI00114342, IPI00124695, IPI007580…	2269	1460	13288	1.69272	6.28292e-30	6.28292e-31	7.43639e-30
GOTERM_MF_FAT	GO:0005524~ATP binding	419	14.0888	2.61154e-33	IPI00116283, IPI00120529, IPI00123651, IPI00114209, IPI00111113, IPI00116281, IPI00120691, IPI00137730, IPI00118101, IPI00665580, IPI00222801, IPI00131459, IPI00116138, IPI00130328, IPI00123181, IPI00656325, IPI00116279, IPI00114332, IPI00114333, IPI00461304, IPI00128296, IPI00229287, IPI00137433, IPI00623382, IPI00320690, IPI00130218, IPI00169840, IPI00115494, IPI00114342, IPI00124695, IPI007580…	2269	1443	13288	1.70049	3.63266e-30	4.03629e-31	4.29957e-30
GOTERM_CC_FAT	GO:0031981~nuclear lumen	333	11.197	1.60873e-53	IPI00396676, IPI00652987, IPI00225912, IPI00318725, IPI00317891, IPI00387377, IPI00225915, IPI00230715, IPI00331424, IPI00621973, IPI00120691, IPI00410883, IPI00719871, IPI00395038, IPI00132578, IPI00121136, IPI00121135, IPI00128918, IPI00312128, IPI00318048, IPI00132473, IPI00162940, IPI00308706, IPI00124520, IPI00471226, IPI00653717, IPI00113870, IPI00314736, IPI00122120, IPI00119760, IPI003966…	2115	883	12504	2.22958	1.0312e-50	1.47314e-51	2.39746e-50
GOTERM_MF_FAT	GO:0003723~RNA binding	316	10.6254	2.26752e-76	IPI00118718, IPI00830478, IPI00652987, IPI00117264, IPI00225912, IPI00222546, IPI00116284, IPI00123651, IPI00387377, IPI00113576, IPI00173116, IPI00131056, IPI00331422, IPI00225915, IPI00170008, IPI00130095, IPI00331424, IPI00117662, IPI00120691, IPI00134300, IPI00395038, IPI00121135, IPI00858249, IPI00130328, IPI00132473, IPI00187402, IPI00162940, IPI00172364, IPI00308706, IPI00856763, IPI004712…	2269	672	13288	2.75387	3.15412e-73	1.57706e-73	3.73318e-73
GOTERM_CC_FAT	GO:0030529~ribonucleoprotein complex	268	9.01143	5.45974e-92	IPI00453768, IPI00118718, IPI00222546, IPI00317891, IPI00116284, IPI00387377, IPI00137736, IPI00222549, IPI00170008, IPI00222547, IPI00331424, IPI00222548, IPI00379480, IPI00111211, IPI00466069, IPI00134300, IPI00403414, IPI00719871, IPI00108194, IPI00395038, IPI00132578, IPI00121135, IPI00130328, IPI00128818, IPI00162940, IPI00119220, IPI00308706, IPI00119224, IPI00754418, IPI00162942, IPI001383…	2115	462	12504	3.4295	3.49969e-89	3.49969e-89	8.13655e-89
GOTERM_BP_FAT	GO:0008104~protein localization	264	8.87693	2.11182e-35	IPI00874364, IPI00331063, IPI00224151, IPI00123651, IPI00129959, IPI00387377, IPI00115097, IPI00323571, IPI00313275, IPI00464114, IPI00466570, IPI00623090, IPI00137227, IPI00395038, IPI00132475, IPI00132604, IPI00133317, IPI00169485, IPI00123181, IPI00111320, IPI00346965, IPI00656325, IPI00129535, IPI00480432, IPI00130225, IPI00222037, IPI00113870, IPI00138302, IPI00467384, IPI00118384, IPI002788…	2296	753	13588	2.07488	7.81162e-32	7.81162e-33	3.89138e-32
GOTERM_CC_FAT	GO:0005856~cytoskeleton	257	8.64156	5.81039e-08	IPI00137331, IPI00460453, IPI00458204, IPI00314748, IPI00323422, IPI00400215, IPI00663627, IPI00111117, IPI00121558, IPI00315225, IPI00135965, IPI00309089, IPI00131459, IPI00123181, IPI00338039, IPI00132575, IPI00317289, IPI00114332, IPI00753793, IPI00461309, IPI00380510, IPI00111207, IPI00113563, IPI00653921, IPI00221934, IPI00406377, IPI00117352, IPI00117350, IPI00131445, IPI00876343, IPI001302…	2115	1122	12504	1.35419	3.72439e-05	7.60093e-07	8.65911e-05
GOTERM_CC_FAT	GO:0031090~organelle membrane	256	8.60794	1.51248e-26	IPI00318614, IPI00123276, IPI00124015, IPI00114209, IPI00115097, IPI00230715, IPI00762919, IPI00344004, IPI00466570, IPI00226430, IPI00274407, IPI00123186, IPI00114710, IPI00132604, IPI00117657, IPI00228150, IPI00169485, IPI00480432, IPI00122399, IPI00222037, IPI00113870, IPI00117705, IPI00331332, IPI00278804, IPI00128296, IPI00229287, IPI00116154, IPI00317074, IPI00672663, IPI00122267, IPI001334…	2115	809	12504	1.87081	9.69501e-24	5.70295e-25	2.25402e-23
GOTERM_BP_FAT	GO:0045184~establishment of protein localization	241	8.10356	6.3615e-36	IPI00874364, IPI00331063, IPI00224151, IPI00123651, IPI00129959, IPI00387377, IPI00115097, IPI00313275, IPI00464114, IPI00466570, IPI00623090, IPI00137227, IPI00395038, IPI00132475, IPI00132604, IPI00133317, IPI00169485, IPI00123181, IPI00111320, IPI00346965, IPI00656325, IPI00129535, IPI00480432, IPI00130225, IPI00222037, IPI00113870, IPI00138302, IPI00467384, IPI00118384, IPI00278804, IPI003101…	2296	656	13588	2.17419	2.35312e-32	2.9414e-33	1.17221e-32
GOTERM_BP_FAT	GO:0015031~protein transport	239	8.03631	1.44956e-35	IPI00874364, IPI00331063, IPI00224151, IPI00123651, IPI00129959, IPI00387377, IPI00115097, IPI00313275, IPI00464114, IPI00466570, IPI00623090, IPI00137227, IPI00395038, IPI00132475, IPI00132604, IPI00133317, IPI00169485, IPI00123181, IPI00111320, IPI00346965, IPI00656325, IPI00129535, IPI00480432, IPI00130225, IPI00222037, IPI00113870, IPI00138302, IPI00467384, IPI00118384, IPI00278804, IPI003101…	2296	651	13588	2.1727	5.36191e-32	5.95767e-33	2.67105e-32
GOTERM_CC_FAT	GO:0031967~organelle envelope	230	7.73369	1.31376e-46	IPI00318614, IPI00123276, IPI00124015, IPI00123651, IPI00114209, IPI00230715, IPI00344004, IPI00226430, IPI00274407, IPI00123186, IPI00395038, IPI00114710, IPI00117657, IPI00660374, IPI00228150, IPI00129535, IPI00480432, IPI00113870, IPI00138302, IPI00331332, IPI00128296, IPI00311509, IPI00116154, IPI00317074, IPI00672663, IPI00122267, IPI00320399, IPI00133440, IPI00135579, IPI00323881, IPI008495…	2115	540	12504	2.5181	8.4212e-44	9.35689e-45	1.95787e-43
GOTERM_CC_FAT	GO:0031975~envelope	230	7.73369	2.79955e-46	IPI00318614, IPI00123276, IPI00124015, IPI00123651, IPI00114209, IPI00230715, IPI00344004, IPI00226430, IPI00274407, IPI00123186, IPI00395038, IPI00114710, IPI00117657, IPI00660374, IPI00228150, IPI00129535, IPI00480432, IPI00113870, IPI00138302, IPI00331332, IPI00128296, IPI00311509, IPI00116154, IPI00317074, IPI00672663, IPI00122267, IPI00320399, IPI00133440, IPI00135579, IPI00323881, IPI008495…	2115	542	12504	2.50881	1.79451e-43	1.79451e-44	4.17212e-43
GOTERM_BP_FAT	GO:0006396~RNA processing	229	7.70007	1.69315e-66	IPI00317891, IPI00116284, IPI00170008, IPI00331424, IPI00379480, IPI00134300, IPI00121135, IPI00130328, IPI00187402, IPI00132473, IPI00128818, IPI00119220, IPI00228292, IPI00119224, IPI00132576, IPI00125574, IPI00377935, IPI00461304, IPI00754017, IPI00129430, IPI00187270, IPI00380281, IPI00225062, IPI00353579, IPI00320690, IPI00461832, IPI00284213, IPI00269661, IPI00467932, IPI00623284, IPI001350…	2296	437	13588	3.10126	6.26297e-63	6.26297e-63	3.11991e-63
GOTERM_CC_FAT	GO:0044429~mitochondrial part	217	7.29657	1.37846e-41	IPI00318614, IPI00123276, IPI00111218, IPI00124015, IPI00114209, IPI00230715, IPI00344004, IPI00226430, IPI00274407, IPI00123186, IPI00874456, IPI00114710, IPI00117657, IPI00116138, IPI00228150, IPI00134961, IPI00480432, IPI00162942, IPI00222419, IPI00331332, IPI00128296, IPI00120414, IPI00116154, IPI00317074, IPI00672663, IPI00122267, IPI00133440, IPI00135579, IPI00284934, IPI00125929, IPI001317…	2115	524	12504	2.44831	8.83592e-39	8.03266e-40	2.05429e-38
GOTERM_CC_FAT	GO:0005783~endoplasmic reticulum	210	7.0612	6.07466e-10	IPI00137831, IPI00458949, IPI00119219, IPI00407222, IPI00410883, IPI00137227, IPI00132475, IPI00123281, IPI00222037, IPI00273052, IPI00117705, IPI00309073, IPI00222412, IPI00122267, IPI00119618, IPI00124411, IPI00129526, IPI00309322, IPI00136098, IPI00131701, IPI00123639, IPI00111235, IPI00338964, IPI00114733, IPI00330599, IPI00135686, IPI00222225, IPI00420841, IPI00134058, IPI00132727, IPI002257…	2115	838	12504	1.48154	3.89385e-07	1.05239e-08	9.05294e-07
GOTERM_CC_FAT	GO:0005829~cytosol	206	6.9267	3.43647e-32	IPI00129395, IPI00137331, IPI00323422, IPI00116283, IPI00277001, IPI00124225, IPI00130095, IPI00653423, IPI00116281, IPI00410883, IPI00118101, IPI00124223, IPI00283862, IPI00123181, IPI00380273, IPI00111320, IPI00116279, IPI00222419, IPI00396680, IPI00331334, IPI00113563, IPI00117352, IPI00120414, IPI00380280, IPI00111004, IPI00134188, IPI00122267, IPI00555059, IPI00114925, IPI00132485, IPI003311…	2115	549	12504	2.21837	2.20278e-29	1.57341e-30	5.1213e-29
GOTERM_BP_FAT	GO:0055114~oxidation reduction	192	6.45595	1.39681e-14	IPI00123278, IPI00387379, IPI00330824, IPI00318614, IPI00123276, IPI00119219, IPI00111218, IPI00114209, IPI00230715, IPI00315127, IPI00344004, IPI00123510, IPI00874456, IPI00266281, IPI00134961, IPI00128692, IPI00222419, IPI00331332, IPI00273164, IPI00117910, IPI00113996, IPI00230084, IPI00555059, IPI00134704, IPI00876165, IPI00309322, IPI00109824, IPI00136098, IPI00125929, IPI00331442, IPI006060…	2296	672	13588	1.69089	5.17446e-11	1.99019e-12	2.57794e-11
GOTERM_BP_FAT	GO:0006412~translation	186	6.2542	1.69636e-63	IPI00453768, IPI00222546, IPI00137736, IPI00222549, IPI00331422, IPI00222547, IPI00222548, IPI00466069, IPI00274407, IPI00116138, IPI00858249, IPI00308706, IPI00856763, IPI00131357, IPI00138302, IPI00466820, IPI00153702, IPI00225318, IPI00225066, IPI00153608, IPI00849505, IPI00129276, IPI00331443, IPI00269240, IPI00453499, IPI00123164, IPI00323177, IPI00756424, IPI00131988, IPI00474637, IPI001182…	2296	319	13588	3.45069	6.27485e-60	3.13743e-60	3.12583e-60
GOTERM_CC_FAT	GO:0044430~cytoskeletal part	186	6.2542	1.76954e-07	IPI00137331, IPI00458204, IPI00460453, IPI00323422, IPI00663627, IPI00121558, IPI00315225, IPI00135965, IPI00309089, IPI00131459, IPI00123181, IPI00338039, IPI00317289, IPI00114332, IPI00753793, IPI00461309, IPI00380510, IPI00111207, IPI00221934, IPI00406377, IPI00117352, IPI00117350, IPI00131445, IPI00130218, IPI00622946, IPI00127942, IPI00131881, IPI00625729, IPI00354819, IPI00137852, IPI001306…	2115	774	12504	1.42073	0.000113421	2.1813e-06	0.000263711
GOTERM_CC_FAT	GO:0005654~nucleoplasm	179	6.01883	1.20047e-15	IPI00396676, IPI00317891, IPI00387377, IPI00230715, IPI00621973, IPI00331424, IPI00410883, IPI00719871, IPI00395038, IPI00121135, IPI00128918, IPI00312128, IPI00132473, IPI00124520, IPI00471226, IPI00396680, IPI00556768, IPI00330304, IPI00225062, IPI00224682, IPI00381244, IPI00284213, IPI00121264, IPI00269660, IPI00135099, IPI00460706, IPI00139364, IPI00114232, IPI00653643, IPI00380394, IPI001209…	2115	599	12504	1.76671	7.82818e-13	2.79776e-14	1.82077e-12
GOTERM_CC_FAT	GO:0012505~endomembrane system	178	5.98521	4.58164e-21	IPI00123651, IPI00115097, IPI00762919, IPI00466570, IPI00785217, IPI00395038, IPI00132604, IPI00660374, IPI00420185, IPI00169485, IPI00129535, IPI00122399, IPI00222037, IPI00138302, IPI00113870, IPI00117705, IPI00278804, IPI00310131, IPI00311509, IPI00320399, IPI00653515, IPI00876343, IPI00329942, IPI00323881, IPI00849505, IPI00116356, IPI00331444, IPI00225192, IPI00222828, IPI00222225, IPI001261…	2115	535	12504	1.967	2.93683e-18	1.22368e-19	6.82793e-18
GOTERM_BP_FAT	GO:0007049~cell cycle	173	5.81708	7.94127e-13	IPI00553633, IPI00470962, IPI00457611, IPI00317401, IPI00323422, IPI00116284, IPI00108388, IPI00124610, IPI00112251, IPI00137228, IPI00309089, IPI00227773, IPI00123181, IPI00132474, IPI00124520, IPI00133193, IPI00132122, IPI00756198, IPI00122594, IPI00461309, IPI00268655, IPI00132770, IPI00128209, IPI00126396, IPI00111207, IPI00230264, IPI00221934, IPI00406377, IPI00117352, IPI00467841, IPI004587…	2296	611	13588	1.67567	2.93753e-09	7.73035e-11	1.46334e-09
GOTERM_BP_FAT	GO:0046907~intracellular transport	170	5.71621	1.8997e-29	IPI00119689, IPI00229483, IPI00123709, IPI00224151, IPI00622235, IPI00649329, IPI00387377, IPI00115097, IPI00380814, IPI00313275, IPI00466570, IPI00137227, IPI00271166, IPI00395038, IPI00123186, IPI00129107, IPI00132475, IPI00132604, IPI00123181, IPI00128071, IPI00229722, IPI00119695, IPI00346965, IPI00129535, IPI00120715, IPI00113870, IPI00138302, IPI00467384, IPI00118384, IPI00850413, IPI003101…	2296	431	13588	2.33429	7.02699e-26	6.38817e-27	3.50051e-26
GOTERM_CC_FAT	GO:0005730~nucleolus	168	5.64896	3.03151e-51	IPI00652987, IPI00311453, IPI00225912, IPI00318725, IPI00225915, IPI00120691, IPI00719871, IPI00130436, IPI00395038, IPI00121136, IPI00132578, IPI00223570, IPI00312128, IPI00128918, IPI00849793, IPI00318048, IPI00420344, IPI00162940, IPI00109639, IPI00308706, IPI00471226, IPI00653717, IPI00402911, IPI00122120, IPI00133532, IPI00119760, IPI00380313, IPI00221934, IPI00170180, IPI00387439, IPI003535…	2115	310	12504	3.20395	1.9432e-48	2.429e-49	4.5178e-48
GOTERM_MF_FAT	GO:0005198~structural molecule activity	163	5.48083	4.32066e-23	IPI00453768, IPI00458204, IPI00123709, IPI00222546, IPI00115097, IPI00222549, IPI00137736, IPI00222547, IPI00222548, IPI00121558, IPI00138069, IPI00112251, IPI00135965, IPI00133104, IPI00849793, IPI00338039, IPI00400016, IPI00136000, IPI00261455, IPI00308706, IPI00314950, IPI00319231, IPI00162790, IPI00338452, IPI00138302, IPI00131357, IPI00622240, IPI00330688, IPI00453692, IPI00124499, IPI004668…	2269	450	13288	2.12129	6.01003e-20	5.46367e-21	7.11341e-20
GOTERM_BP_FAT	GO:0016071~mRNA metabolic process	159	5.34633	3.09438e-46	IPI00121758, IPI00221840, IPI00317891, IPI00116284, IPI00377298, IPI00311968, IPI00170008, IPI00331424, IPI00379480, IPI00750546, IPI00121135, IPI00130328, IPI00132473, IPI00128818, IPI00119220, IPI00119224, IPI00132576, IPI00457815, IPI00461304, IPI00377935, IPI00754017, IPI00330958, IPI00116929, IPI00129430, IPI00187270, IPI00132376, IPI00222687, IPI00387234, IPI00380281, IPI00225062, IPI007852…	2296	302	13588	3.11583	1.14461e-42	2.86153e-43	5.7019e-43
GOTERM_CC_FAT	GO:0005740~mitochondrial envelope	154	5.17821	1.15688e-26	IPI00120719, IPI00318614, IPI00123276, IPI00124015, IPI00114209, IPI00133528, IPI00132390, IPI00230715, IPI00344004, IPI00153381, IPI00112549, IPI00226430, IPI00274407, IPI00119138, IPI00123186, IPI00114710, IPI00117657, IPI00227773, IPI00228150, IPI00118986, IPI00480432, IPI00120715, IPI00331332, IPI00121079, IPI00115949, IPI00128296, IPI00133399, IPI00120212, IPI00125776, IPI00116154, IPI003170…	2115	391	12504	2.32853	7.41563e-24	4.63477e-25	1.72408e-23
GOTERM_BP_FAT	GO:0009057~macromolecule catabolic process	153	5.14459	1.20703e-05	IPI00553633, IPI00165706, IPI00622235, IPI00277001, IPI00395040, IPI00323571, IPI00108388, IPI00420143, IPI00785217, IPI00137228, IPI00116718, IPI00283862, IPI00129105, IPI00623570, IPI00123181, IPI00135366, IPI00467383, IPI00108774, IPI00130589, IPI00457815, IPI00123313, IPI00402913, IPI00222412, IPI00337053, IPI00420601, IPI00170180, IPI00420745, IPI00459652, IPI00331192, IPI00653515, IPI001301…	2296	654	13588	1.38451	0.0436664	0.000441967	0.0222393
GOTERM_CC_FAT	GO:0005794~Golgi apparatus	148	4.97646	0.000716732	IPI00221745, IPI00229483, IPI00224151, IPI00323571, IPI00133528, IPI00115097, IPI00608021, IPI00762919, IPI00466570, IPI00623090, IPI00137227, IPI00133249, IPI00221616, IPI00132604, IPI00132475, IPI00221613, IPI00387227, IPI00128071, IPI00221615, IPI00346965, IPI00467383, IPI00121071, IPI00122399, IPI00467384, IPI00273052, IPI00165716, IPI00278804, IPI00454119, IPI00116923, IPI00228719, IPI002224…	2115	682	12504	1.28297	0.368457	0.00424642	1.06283
GOTERM_BP_FAT	GO:0006397~mRNA processing	147	4.94284	3.36236e-47	IPI00121758, IPI00221840, IPI00317891, IPI00116284, IPI00377298, IPI00311968, IPI00170008, IPI00331424, IPI00379480, IPI00750546, IPI00121135, IPI00130328, IPI00132473, IPI00128818, IPI00119220, IPI00119224, IPI00132576, IPI00457815, IPI00377935, IPI00461304, IPI00754017, IPI00116929, IPI00129430, IPI00187270, IPI00132376, IPI00222687, IPI00387234, IPI00380281, IPI00225062, IPI00785240, IPI008539…	2296	262	13588	3.32047	1.24374e-43	4.14579e-44	6.19571e-44
GOTERM_CC_FAT	GO:0031966~mitochondrial membrane	147	4.94284	3.34199e-26	IPI00120719, IPI00318614, IPI00123276, IPI00124015, IPI00114209, IPI00132390, IPI00230715, IPI00344004, IPI00153381, IPI00112549, IPI00226430, IPI00274407, IPI00119138, IPI00123186, IPI00114710, IPI00117657, IPI00227773, IPI00228150, IPI00118986, IPI00480432, IPI00120715, IPI00331332, IPI00121079, IPI00115949, IPI00128296, IPI00133399, IPI00120212, IPI00125776, IPI00116154, IPI00317074, IPI006726…	2115	368	12504	2.36161	2.14221e-23	1.19012e-24	4.9805e-23
GOTERM_BP_FAT	GO:0044265~cellular macromolecule catabolic process	142	4.77471	3.057e-05	IPI00553633, IPI00165706, IPI00622235, IPI00277001, IPI00395040, IPI00323571, IPI00108388, IPI00420143, IPI00785217, IPI00137228, IPI00116718, IPI00283862, IPI00129105, IPI00623570, IPI00123181, IPI00135366, IPI00467383, IPI00108774, IPI00130589, IPI00457815, IPI00123313, IPI00402913, IPI00222412, IPI00337053, IPI00420601, IPI00170180, IPI00420745, IPI00459652, IPI00331192, IPI00653515, IPI001301…	2296	609	13588	1.37992	0.106921	0.00102747	0.0563153
GOTERM_CC_FAT	GO:0031982~vesicle	140	4.70746	5.0943e-09	IPI00221745, IPI00134585, IPI00229483, IPI00224151, IPI00115097, IPI00762919, IPI00466570, IPI00137227, IPI00874456, IPI00271166, IPI00129107, IPI00169485, IPI00111013, IPI00132474, IPI00346965, IPI00109142, IPI00229080, IPI00648186, IPI00130589, IPI00118384, IPI00278804, IPI00454119, IPI00135977, IPI00229548, IPI00310131, IPI00229147, IPI00467843, IPI00130444, IPI00229287, IPI00230689, IPI001196…	2115	519	12504	1.59477	3.26544e-06	7.9645e-08	7.59194e-06
GOTERM_CC_FAT	GO:0044451~nucleoplasm part	139	4.67384	4.26e-09	IPI00117168, IPI00396676, IPI00317891, IPI00311968, IPI00387377, IPI00136207, IPI00621973, IPI00331424, IPI00719871, IPI00395038, IPI00121135, IPI00128918, IPI00132473, IPI00124520, IPI00471226, IPI00108204, IPI00229728, IPI00331112, IPI00316343, IPI00153874, IPI00396680, IPI00278600, IPI00556768, IPI00132376, IPI00330304, IPI00225062, IPI00224682, IPI00785240, IPI00321266, IPI00130114, IPI003812…	2115	513	12504	1.6019	2.73066e-06	6.82665e-08	6.3486e-06
GOTERM_CC_FAT	GO:0005694~chromosome	136	4.57297	1.70064e-19	IPI00553538, IPI00396676, IPI00323422, IPI00120529, IPI00108389, IPI00132481, IPI00187543, IPI00462291, IPI00272033, IPI00230133, IPI00607069, IPI00395038, IPI00660374, IPI00312128, IPI00126338, IPI00162940, IPI00229542, IPI00129535, IPI00124520, IPI00113870, IPI00132122, IPI00756198, IPI00122594, IPI00268655, IPI00228879, IPI00278600, IPI00228616, IPI00454114, IPI00230264, IPI00221934, IPI003309…	2115	378	12504	2.12709	1.09011e-16	4.03744e-18	2.53443e-16
GOTERM_CC_FAT	GO:0031410~cytoplasmic vesicle	135	4.53934	2.65953e-08	IPI00221745, IPI00134585, IPI00229483, IPI00224151, IPI00115097, IPI00762919, IPI00466570, IPI00137227, IPI00874456, IPI00271166, IPI00129107, IPI00169485, IPI00111013, IPI00132474, IPI00346965, IPI00109142, IPI00229080, IPI00648186, IPI00130589, IPI00118384, IPI00278804, IPI00454119, IPI00135977, IPI00229548, IPI00310131, IPI00229147, IPI00467843, IPI00130444, IPI00229287, IPI00230689, IPI001196…	2115	508	12504	1.57112	1.70474e-05	3.87445e-07	3.96345e-05
GOTERM_CC_FAT	GO:0000267~cell fraction	135	4.53934	0.000195609	IPI00221745, IPI00622235, IPI00400215, IPI00608021, IPI00313275, IPI00222548, IPI00466570, IPI00112549, IPI00128522, IPI00271166, IPI00114710, IPI00320608, IPI00131459, IPI00128071, IPI00320905, IPI00132474, IPI00135366, IPI00123281, IPI00121071, IPI00115668, IPI00330476, IPI00222419, IPI00135977, IPI00228617, IPI00380195, IPI00228618, IPI00121079, IPI00111207, IPI00222412, IPI00467843, IPI001224…	2115	596	12504	1.33914	0.117854	0.00133313	0.291116
GOTERM_BP_FAT	GO:0016192~vesicle-mediated transport	134	4.50572	1.26605e-10	IPI00749677, IPI00137331, IPI00117167, IPI00119689, IPI00229483, IPI00224151, IPI00129959, IPI00377299, IPI00115097, IPI00762919, IPI00466570, IPI00785217, IPI00137227, IPI00222801, IPI00271166, IPI00221616, IPI00131459, IPI00132475, IPI00133317, IPI00420185, IPI00221613, IPI00128071, IPI00387227, IPI00221615, IPI00320905, IPI00346965, IPI00342749, IPI00121071, IPI00222037, IPI00114352, IPI006481…	2296	466	13588	1.70178	4.68313e-07	9.36626e-09	2.33291e-07
GOTERM_MF_FAT	GO:0005525~GTP binding	133	4.47209	1.53359e-20	IPI00230139, IPI00749677, IPI00457611, IPI00458204, IPI00135969, IPI00387377, IPI00114209, IPI00121558, IPI00124610, IPI00466069, IPI00112251, IPI00274407, IPI00137227, IPI00309089, IPI00123186, IPI00221616, IPI00117657, IPI00221613, IPI00221615, IPI00338039, IPI00119695, IPI00227871, IPI00121071, IPI00458393, IPI00122054, IPI00228617, IPI00228618, IPI00761677, IPI00323251, IPI00113992, IPI001872…	2269	354	13288	2.20026	2.13322e-17	1.77768e-18	2.52486e-17
GOTERM_MF_FAT	GO:0019001~guanyl nucleotide binding	133	4.47209	1.86953e-19	IPI00230139, IPI00749677, IPI00457611, IPI00458204, IPI00135969, IPI00387377, IPI00114209, IPI00121558, IPI00124610, IPI00466069, IPI00112251, IPI00274407, IPI00137227, IPI00309089, IPI00123186, IPI00221616, IPI00117657, IPI00221613, IPI00221615, IPI00338039, IPI00119695, IPI00227871, IPI00121071, IPI00458393, IPI00122054, IPI00228617, IPI00228618, IPI00761677, IPI00323251, IPI00113992, IPI001872…	2269	363	13288	2.14571	2.60052e-16	1.85751e-17	3.07794e-16
GOTERM_MF_FAT	GO:0032561~guanyl ribonucleotide binding	133	4.47209	1.86953e-19	IPI00230139, IPI00749677, IPI00457611, IPI00458204, IPI00135969, IPI00387377, IPI00114209, IPI00121558, IPI00124610, IPI00466069, IPI00112251, IPI00274407, IPI00137227, IPI00309089, IPI00123186, IPI00221616, IPI00117657, IPI00221613, IPI00221615, IPI00338039, IPI00119695, IPI00227871, IPI00121071, IPI00458393, IPI00122054, IPI00228617, IPI00228618, IPI00761677, IPI00323251, IPI00113992, IPI001872…	2269	363	13288	2.14571	2.60052e-16	1.85751e-17	3.07794e-16
GOTERM_CC_FAT	GO:0019866~organelle inner membrane	131	4.40484	8.8607e-26	IPI00120719, IPI00318614, IPI00123276, IPI00124015, IPI00114209, IPI00230715, IPI00132390, IPI00344004, IPI00153381, IPI00226430, IPI00274407, IPI00119138, IPI00114710, IPI00117657, IPI00228150, IPI00118986, IPI00113870, IPI00331332, IPI00121079, IPI00115949, IPI00128296, IPI00133399, IPI00120212, IPI00125776, IPI00317074, IPI00116154, IPI00672663, IPI00133440, IPI00123712, IPI00387430, IPI006202…	2115	312	12504	2.48231	5.67971e-23	2.83985e-24	1.32049e-22
GOTERM_BP_FAT	GO:0030163~protein catabolic process	129	4.33759	9.17566e-05	IPI00553633, IPI00165706, IPI00622235, IPI00277001, IPI00395040, IPI00108388, IPI00420143, IPI00137228, IPI00283862, IPI00116718, IPI00129105, IPI00623570, IPI00123181, IPI00467383, IPI00108774, IPI00457815, IPI00123313, IPI00402913, IPI00222412, IPI00337053, IPI00420601, IPI00420745, IPI00459652, IPI00331192, IPI00221621, IPI00136483, IPI00129526, IPI00115650, IPI00131881, IPI00758064, IPI001192…	2296	556	13588	1.37309	0.287819	0.00266905	0.168942
GOTERM_MF_FAT	GO:0008092~cytoskeletal protein binding	125	4.20309	3.51328e-11	IPI00137331, IPI00314748, IPI00117167, IPI00400215, IPI00663627, IPI00762919, IPI00111117, IPI00467225, IPI00129107, IPI00131459, IPI00123181, IPI00136000, IPI00480432, IPI00132575, IPI00124819, IPI00115528, IPI00353563, IPI00330476, IPI00230476, IPI00753793, IPI00653921, IPI00407517, IPI00122450, IPI00356904, IPI00123316, IPI00230689, IPI00135379, IPI00230707, IPI00112339, IPI00124820, IPI002296…	2269	414	13288	1.76821	4.88697e-08	1.8796e-09	5.78416e-08
GOTERM_CC_FAT	GO:0031988~membrane-bounded vesicle	123	4.13584	2.25715e-10	IPI00221745, IPI00229483, IPI00224151, IPI00115097, IPI00762919, IPI00466570, IPI00137227, IPI00874456, IPI00271166, IPI00129107, IPI00169485, IPI00111013, IPI00132474, IPI00109142, IPI00229080, IPI00648186, IPI00118384, IPI00278804, IPI00454119, IPI00229548, IPI00310131, IPI00467843, IPI00229287, IPI00230689, IPI00119618, IPI00130016, IPI00113869, IPI00118832, IPI00230682, IPI00116498, IPI003149…	2115	420	12504	1.73139	1.44683e-07	4.13381e-09	3.36379e-07
GOTERM_CC_FAT	GO:0005743~mitochondrial inner membrane	122	4.10222	3.26377e-23	IPI00120719, IPI00318614, IPI00123276, IPI00124015, IPI00114209, IPI00230715, IPI00132390, IPI00344004, IPI00153381, IPI00226430, IPI00274407, IPI00119138, IPI00114710, IPI00117657, IPI00228150, IPI00118986, IPI00331332, IPI00121079, IPI00115949, IPI00128296, IPI00133399, IPI00120212, IPI00125776, IPI00317074, IPI00116154, IPI00672663, IPI00133440, IPI00123712, IPI00387430, IPI00169925, IPI001259…	2115	296	12504	2.43673	2.09208e-20	9.96227e-22	4.86393e-20
GOTERM_BP_FAT	GO:0008380~RNA splicing	121	4.06859	3.66596e-43	IPI00121758, IPI00317891, IPI00116284, IPI00377298, IPI00311968, IPI00170008, IPI00331424, IPI00379480, IPI00750546, IPI00121135, IPI00128818, IPI00119220, IPI00119224, IPI00132576, IPI00457815, IPI00377935, IPI00461304, IPI00754017, IPI00129430, IPI00187270, IPI00132376, IPI00222687, IPI00387234, IPI00380281, IPI00225062, IPI00853914, IPI00785240, IPI00320690, IPI00129323, IPI00226397, IPI002842…	2296	201	13588	3.56265	1.35604e-39	2.71208e-40	6.75514e-40
GOTERM_BP_FAT	GO:0022402~cell cycle process	121	4.06859	9.26595e-12	IPI00470962, IPI00317401, IPI00323422, IPI00116284, IPI00108388, IPI00124610, IPI00112251, IPI00137228, IPI00123181, IPI00132474, IPI00124520, IPI00132122, IPI00756198, IPI00122594, IPI00461309, IPI00268655, IPI00128209, IPI00111207, IPI00230264, IPI00221934, IPI00406377, IPI00117352, IPI00230689, IPI00459652, IPI00229613, IPI00672213, IPI00172197, IPI00221621, IPI00130218, IPI00124695, IPI001318…	2296	393	13588	1.82212	3.42746e-08	7.61659e-10	1.7074e-08
GOTERM_CC_FAT	GO:0016023~cytoplasmic membrane-bounded vesicle	121	4.06859	3.68777e-10	IPI00221745, IPI00229483, IPI00224151, IPI00115097, IPI00762919, IPI00466570, IPI00137227, IPI00874456, IPI00271166, IPI00129107, IPI00169485, IPI00111013, IPI00132474, IPI00109142, IPI00229080, IPI00648186, IPI00118384, IPI00278804, IPI00454119, IPI00229548, IPI00310131, IPI00467843, IPI00229287, IPI00230689, IPI00119618, IPI00130016, IPI00113869, IPI00118832, IPI00116498, IPI00230682, IPI003149…	2115	414	12504	1.72792	2.36386e-07	6.56628e-09	5.49581e-07
GOTERM_BP_FAT	GO:0070727~cellular macromolecule localization	120	4.03497	2.12295e-21	IPI00119689, IPI00229483, IPI00123709, IPI00224151, IPI00622235, IPI00649329, IPI00387377, IPI00115097, IPI00313275, IPI00380814, IPI00466570, IPI00137227, IPI00395038, IPI00271166, IPI00129107, IPI00132604, IPI00128071, IPI00229722, IPI00119695, IPI00346965, IPI00120715, IPI00467384, IPI00138302, IPI00113870, IPI00118384, IPI00850413, IPI00310131, IPI00229147, IPI00121842, IPI00125776, IPI001304…	2296	301	13588	2.35938	7.85278e-18	4.61928e-19	3.91188e-18
GOTERM_BP_FAT	GO:0044257~cellular protein catabolic process	120	4.03497	0.000777878	IPI00553633, IPI00165706, IPI00622235, IPI00277001, IPI00395040, IPI00108388, IPI00420143, IPI00137228, IPI00283862, IPI00116718, IPI00129105, IPI00623570, IPI00123181, IPI00467383, IPI00108774, IPI00457815, IPI00123313, IPI00402913, IPI00222412, IPI00337053, IPI00420601, IPI00420745, IPI00459652, IPI00331192, IPI00221621, IPI00129526, IPI00136483, IPI00115650, IPI00131881, IPI00119239, IPI003185…	2296	537	13588	1.32248	0.94378	0.0171908	1.42369
GOTERM_BP_FAT	GO:0034613~cellular protein localization	119	4.00134	3.71681e-21	IPI00119689, IPI00229483, IPI00123709, IPI00224151, IPI00622235, IPI00649329, IPI00387377, IPI00115097, IPI00313275, IPI00380814, IPI00466570, IPI00137227, IPI00395038, IPI00271166, IPI00129107, IPI00132604, IPI00128071, IPI00229722, IPI00119695, IPI00346965, IPI00120715, IPI00467384, IPI00138302, IPI00113870, IPI00118384, IPI00850413, IPI00310131, IPI00229147, IPI00121842, IPI00125776, IPI001304…	2296	299	13588	2.35537	1.37485e-17	6.87425e-19	6.84884e-18
GOTERM_BP_FAT	GO:0043933~macromolecular complex subunit organization	119	4.00134	2.94073e-13	IPI00230139, IPI00553538, IPI00221745, IPI00458204, IPI00117167, IPI00458949, IPI00323571, IPI00315127, IPI00762919, IPI00331424, IPI00121558, IPI00187543, IPI00112251, IPI00410883, IPI00272033, IPI00230133, IPI00607069, IPI00395038, IPI00338039, IPI00400016, IPI00229542, IPI00458393, IPI00331112, IPI00122594, IPI00318626, IPI00125574, IPI00153874, IPI00228616, IPI00113563, IPI00230264, IPI001173…	2296	367	13588	1.91895	1.08787e-09	3.10819e-11	5.41922e-10
GOTERM_BP_FAT	GO:0051603~proteolysis involved in cellular protein catabolic process	119	4.00134	0.000907878	IPI00553633, IPI00165706, IPI00622235, IPI00277001, IPI00395040, IPI00108388, IPI00420143, IPI00137228, IPI00283862, IPI00116718, IPI00129105, IPI00623570, IPI00123181, IPI00467383, IPI00108774, IPI00457815, IPI00123313, IPI00402913, IPI00222412, IPI00337053, IPI00420601, IPI00420745, IPI00459652, IPI00331192, IPI00221621, IPI00129526, IPI00136483, IPI00115650, IPI00131881, IPI00119239, IPI003185…	2296	534	13588	1.31883	0.965257	0.0195693	1.65975
GOTERM_BP_FAT	GO:0006259~DNA metabolic process	116	3.90047	3.48825e-08	IPI00224152, IPI00120529, IPI00315127, IPI00108389, IPI00132481, IPI00309398, IPI00462291, IPI00132128, IPI00135366, IPI00124520, IPI00108774, IPI00113870, IPI00400017, IPI00132122, IPI00130589, IPI00132770, IPI00133928, IPI00278600, IPI00126396, IPI00454114, IPI00230264, IPI00406377, IPI00120414, IPI00129430, IPI00459652, IPI00133440, IPI00120344, IPI00109764, IPI00110298, IPI00165854, IPI008309…	2296	421	13588	1.63065	0.000129022	2.0161e-06	6.42767e-05
GOTERM_BP_FAT	GO:0016265~death	116	3.90047	0.000947452	IPI00553633, IPI00622235, IPI00319652, IPI00270823, IPI00230715, IPI00762919, IPI00118101, IPI00123186, IPI00271166, IPI00121136, IPI00221616, IPI00117657, IPI00135366, IPI00267299, IPI00108085, IPI00453815, IPI00754418, IPI00222419, IPI00130589, IPI00331334, IPI00355042, IPI00120414, IPI00399961, IPI00111004, IPI00122267, IPI00380722, IPI00115494, IPI00321499, IPI00121736, IPI00652304, IPI001353…	2296	519	13588	1.32274	0.969992	0.0202958	1.7315
GOTERM_BP_FAT	GO:0006091~generation of precursor metabolites and energy	115	3.86685	8.57387e-25	IPI00318614, IPI00467833, IPI00230715, IPI00132390, IPI00344004, IPI00153381, IPI00136201, IPI00119138, IPI00874456, IPI00342603, IPI00266281, IPI00227773, IPI00153660, IPI00118986, IPI00311461, IPI00222419, IPI00331332, IPI00331528, IPI00226993, IPI00133399, IPI00273164, IPI00120212, IPI00407130, IPI00230706, IPI00311873, IPI00457898, IPI00622780, IPI00114342, IPI00387430, IPI00169925, IPI003120…	2296	261	13588	2.6076	3.17147e-21	2.4396e-22	1.57988e-21
GOTERM_BP_FAT	GO:0042592~homeostatic process	115	3.86685	0.0488741	IPI00224152, IPI00117264, IPI00228385, IPI00319652, IPI00323571, IPI00608020, IPI00127358, IPI00138069, IPI00136201, IPI00785217, IPI00123186, IPI00874456, IPI00271166, IPI00121136, IPI00266281, IPI00136000, IPI00124520, IPI00120716, IPI00130589, IPI00454119, IPI00331528, IPI00228618, IPI00380510, IPI00309073, IPI00226993, IPI00117910, IPI00120414, IPI00672663, IPI00555059, IPI00133110, IPI006535…	2296	584	13588	1.16538	1	0.479336	60.2809
GOTERM_CC_FAT	GO:0015630~microtubule cytoskeleton	115	3.86685	2.58191e-06	IPI00749677, IPI00458204, IPI00323422, IPI00121558, IPI00315225, IPI00112251, IPI00131459, IPI00123181, IPI00338039, IPI00115663, IPI00408543, IPI00420551, IPI00317289, IPI00132122, IPI00756198, IPI00114332, IPI00461309, IPI00268655, IPI00380510, IPI00116923, IPI00111207, IPI00221934, IPI00469933, IPI00117352, IPI00467841, IPI00117350, IPI00131445, IPI00230689, IPI00466390, IPI00229613, IPI006722…	2115	450	12504	1.51086	0.00165364	2.54613e-05	0.00384771
GOTERM_BP_FAT	GO:0008219~cell death	114	3.83322	0.000838073	IPI00553633, IPI00622235, IPI00319652, IPI00270823, IPI00230715, IPI00762919, IPI00118101, IPI00123186, IPI00271166, IPI00121136, IPI00221616, IPI00117657, IPI00135366, IPI00267299, IPI00108085, IPI00453815, IPI00754418, IPI00222419, IPI00130589, IPI00331334, IPI00355042, IPI00120414, IPI00399961, IPI00111004, IPI00122267, IPI00380722, IPI00115494, IPI00321499, IPI00121736, IPI00652304, IPI001353…	2296	507	13588	1.3307	0.955011	0.018291	1.53306
GOTERM_BP_FAT	GO:0006886~intracellular protein transport	113	3.7996	2.87992e-21	IPI00119689, IPI00123709, IPI00229483, IPI00224151, IPI00622235, IPI00649329, IPI00387377, IPI00115097, IPI00313275, IPI00380814, IPI00466570, IPI00137227, IPI00395038, IPI00271166, IPI00129107, IPI00132604, IPI00128071, IPI00229722, IPI00119695, IPI00346965, IPI00120715, IPI00467384, IPI00138302, IPI00113870, IPI00118384, IPI00850413, IPI00310131, IPI00229147, IPI00121842, IPI00125776, IPI001304…	2296	276	13588	2.423	1.06528e-17	5.60674e-19	5.30672e-18
GOTERM_CC_FAT	GO:0042995~cell projection	113	3.7996	0.0539334	IPI00221745, IPI00134585, IPI00117167, IPI00270823, IPI00377299, IPI00608021, IPI00112251, IPI00228583, IPI00874456, IPI00271166, IPI00129107, IPI00117657, IPI00123181, IPI00120716, IPI00353563, IPI00330476, IPI00130589, IPI00135977, IPI00470167, IPI00113563, IPI00653921, IPI00467843, IPI00407130, IPI00466390, IPI00623114, IPI00316623, IPI00115492, IPI00339428, IPI00661414, IPI00124829, IPI002303…	2115	575	12504	1.16185	1	0.191687	56.2311
GOTERM_BP_FAT	GO:0065003~macromolecular complex assembly	111	3.73235	7.95804e-13	IPI00230139, IPI00553538, IPI00221745, IPI00458204, IPI00458949, IPI00117167, IPI00315127, IPI00762919, IPI00331424, IPI00121558, IPI00187543, IPI00112251, IPI00410883, IPI00272033, IPI00230133, IPI00607069, IPI00395038, IPI00338039, IPI00400016, IPI00229542, IPI00458393, IPI00331112, IPI00122594, IPI00318626, IPI00125574, IPI00153874, IPI00228616, IPI00113563, IPI00230264, IPI00117352, IPI001173…	2296	338	13588	1.94352	2.94369e-09	7.54793e-11	1.4664e-09
GOTERM_CC_FAT	GO:0005840~ribosome	111	3.73235	2.5729e-37	IPI00453768, IPI00112448, IPI00222546, IPI00222549, IPI00137736, IPI00222547, IPI00222548, IPI00111211, IPI00108194, IPI00132578, IPI00133104, IPI00849793, IPI00314950, IPI00308706, IPI00319231, IPI00261455, IPI00162790, IPI00131357, IPI00138302, IPI00162942, IPI00110672, IPI00330688, IPI00114332, IPI00466820, IPI00555113, IPI00321170, IPI00225318, IPI00110918, IPI00225066, IPI00124828, IPI002849…	2115	192	12504	3.41791	1.64923e-34	1.37436e-35	3.83434e-34
GOTERM_CC_FAT	GO:0044427~chromosomal part	110	3.69872	2.10373e-14	IPI00553538, IPI00396676, IPI00323422, IPI00120529, IPI00108389, IPI00132481, IPI00187543, IPI00272033, IPI00230133, IPI00607069, IPI00395038, IPI00660374, IPI00312128, IPI00126338, IPI00229542, IPI00124520, IPI00129535, IPI00113870, IPI00132122, IPI00756198, IPI00122594, IPI00268655, IPI00278600, IPI00228616, IPI00230264, IPI00221934, IPI00137433, IPI00320399, IPI00672213, IPI00551435, IPI003317…	2115	318	12504	2.04505	1.34502e-11	4.63851e-13	3.1275e-11
GOTERM_CC_FAT	GO:0005626~insoluble fraction	109	3.6651	0.016846	IPI00221745, IPI00622235, IPI00400215, IPI00608021, IPI00313275, IPI00222548, IPI00466570, IPI00112549, IPI00128522, IPI00131459, IPI00320608, IPI00128071, IPI00132474, IPI00320905, IPI00123281, IPI00121071, IPI00115668, IPI00330476, IPI00228617, IPI00380195, IPI00228618, IPI00111207, IPI00222412, IPI00467843, IPI00122450, IPI00226205, IPI00122267, IPI00321581, IPI00316623, IPI00132276, IPI001256…	2115	528	12504	1.22048	0.999981	0.0682735	22.368
GOTERM_BP_FAT	GO:0051276~chromosome organization	108	3.63147	5.51971e-07	IPI00553538, IPI00317401, IPI00330824, IPI00396676, IPI00323422, IPI00187543, IPI00410883, IPI00272033, IPI00230133, IPI00607069, IPI00121136, IPI00119892, IPI00660374, IPI00396739, IPI00229542, IPI00124520, IPI00132122, IPI00125950, IPI00121270, IPI00278600, IPI00228616, IPI00230264, IPI00459652, IPI00137433, IPI00551435, IPI00331734, IPI00230730, IPI00137852, IPI00665557, IPI00165854, IPI008309…	2296	404	13588	1.58207	0.00203966	2.40202e-05	0.00101709
GOTERM_BP_FAT	GO:0043632~modification-dependent macromolecule catabolic process	108	3.63147	0.00735216	IPI00553633, IPI00165706, IPI00622235, IPI00277001, IPI00395040, IPI00108388, IPI00420143, IPI00137228, IPI00283862, IPI00116718, IPI00129105, IPI00623570, IPI00467383, IPI00108774, IPI00457815, IPI00123313, IPI00402913, IPI00222412, IPI00337053, IPI00420601, IPI00420745, IPI00459652, IPI00331192, IPI00221621, IPI00129526, IPI00115650, IPI00224689, IPI00323590, IPI00165854, IPI00647978, IPI004536…	2296	508	13588	1.25818	1	0.118199	12.7137
GOTERM_BP_FAT	GO:0019941~modification-dependent protein catabolic process	108	3.63147	0.00735216	IPI00553633, IPI00165706, IPI00622235, IPI00277001, IPI00395040, IPI00108388, IPI00420143, IPI00137228, IPI00283862, IPI00116718, IPI00129105, IPI00623570, IPI00467383, IPI00108774, IPI00457815, IPI00123313, IPI00402913, IPI00222412, IPI00337053, IPI00420601, IPI00420745, IPI00459652, IPI00331192, IPI00221621, IPI00129526, IPI00115650, IPI00224689, IPI00323590, IPI00165854, IPI00647978, IPI004536…	2296	508	13588	1.25818	1	0.118199	12.7137
GOTERM_BP_FAT	GO:0022403~cell cycle phase	107	3.59785	3.414e-12	IPI00470962, IPI00317401, IPI00323422, IPI00108388, IPI00124610, IPI00112251, IPI00137228, IPI00123181, IPI00132474, IPI00124520, IPI00132122, IPI00756198, IPI00122594, IPI00461309, IPI00268655, IPI00111207, IPI00230264, IPI00221934, IPI00406377, IPI00117352, IPI00459652, IPI00672213, IPI00172197, IPI00221621, IPI00130218, IPI00124695, IPI00131889, IPI00669709, IPI00228728, IPI00128741, IPI004203…	2296	328	13588	1.93061	1.26286e-08	2.93687e-10	6.29095e-09
GOTERM_BP_FAT	GO:0012501~programmed cell death	107	3.59785	0.000983794	IPI00553633, IPI00622235, IPI00319652, IPI00270823, IPI00230715, IPI00762919, IPI00118101, IPI00123186, IPI00271166, IPI00221616, IPI00121136, IPI00117657, IPI00135366, IPI00267299, IPI00108085, IPI00453815, IPI00754418, IPI00222419, IPI00130589, IPI00331334, IPI00355042, IPI00120414, IPI00399961, IPI00111004, IPI00122267, IPI00380722, IPI00115494, IPI00321499, IPI00121736, IPI00652304, IPI001353…	2296	473	13588	1.33877	0.97377	0.0209452	1.79735
GOTERM_MF_FAT	GO:0016887~ATPase activity	106	3.56422	1.09641e-16	IPI00652987, IPI00121550, IPI00120529, IPI00123651, IPI00396671, IPI00113576, IPI00109891, IPI00132481, IPI00120691, IPI00665580, IPI00223484, IPI00396739, IPI00123181, IPI00128818, IPI00118986, IPI00656325, IPI00311461, IPI00461304, IPI00118723, IPI00121842, IPI00672663, IPI00135379, IPI00556827, IPI00169840, IPI00135252, IPI00339468, IPI00133700, IPI00354819, IPI00409462, IPI00396797, IPI004580…	2269	281	13288	2.20915	1.54432e-13	9.65894e-15	1.77636e-13
GOTERM_BP_FAT	GO:0006915~apoptosis	105	3.5306	0.00117392	IPI00553633, IPI00622235, IPI00319652, IPI00270823, IPI00230715, IPI00762919, IPI00118101, IPI00123186, IPI00271166, IPI00221616, IPI00121136, IPI00117657, IPI00135366, IPI00267299, IPI00108085, IPI00453815, IPI00754418, IPI00222419, IPI00130589, IPI00331334, IPI00355042, IPI00120414, IPI00399961, IPI00111004, IPI00122267, IPI00380722, IPI00115494, IPI00321499, IPI00121736, IPI00652304, IPI001353…	2296	465	13588	1.33635	0.987027	0.0243845	2.14115
GOTERM_BP_FAT	GO:0051301~cell division	103	3.46335	2.0447e-15	IPI00317401, IPI00457611, IPI00323422, IPI00108388, IPI00124610, IPI00309398, IPI00137228, IPI00309089, IPI00227773, IPI00123181, IPI00108085, IPI00132122, IPI00756198, IPI00122594, IPI00461309, IPI00268655, IPI00111207, IPI00221934, IPI00459652, IPI00311873, IPI00672213, IPI00172197, IPI00221621, IPI00130218, IPI00127942, IPI00133700, IPI00131889, IPI00109764, IPI00652304, IPI00648930, IPI006697…	2296	281	13588	2.16927	7.39209e-12	2.95652e-13	3.68594e-12
GOTERM_BP_FAT	GO:0033554~cellular response to stress	101	3.3961	2.90844e-05	IPI00224152, IPI00319652, IPI00108389, IPI00123510, IPI00462291, IPI00111013, IPI00461384, IPI00124520, IPI00108774, IPI00113870, IPI00132122, IPI00130589, IPI00132770, IPI00133928, IPI00278600, IPI00230264, IPI00117910, IPI00129430, IPI00459652, IPI00120344, IPI00339468, IPI00312058, IPI00165854, IPI00321154, IPI00125604, IPI00130200, IPI00469251, IPI00754386, IPI00380394, IPI00261239, IPI001096…	2296	404	13588	1.47953	0.102	0.00099566	0.0535793
GOTERM_BP_FAT	GO:0034660~ncRNA metabolic process	100	3.36247	2.07564e-26	IPI00453819, IPI00311453, IPI00311968, IPI00331422, IPI00223570, IPI00116138, IPI00322828, IPI00187402, IPI00109639, IPI00228292, IPI00229728, IPI00402911, IPI00133532, IPI00380313, IPI00170180, IPI00225201, IPI00353579, IPI00461832, IPI00462762, IPI00122383, IPI00849505, IPI00468437, IPI00119632, IPI00331443, IPI00129873, IPI00468688, IPI00626132, IPI00453499, IPI00323177, IPI00119442, IPI003803…	2296	202	13588	2.92976	7.6778e-23	6.39817e-24	3.82471e-23
GOTERM_CC_FAT	GO:0009898~internal side of plasma membrane	100	3.36247	2.17329e-13	IPI00874522, IPI00874364, IPI00830478, IPI00119689, IPI00224151, IPI00123651, IPI00115097, IPI00136000, IPI00346965, IPI00121071, IPI00323251, IPI00310131, IPI00121079, IPI00113563, IPI00653921, IPI00135971, IPI00229147, IPI00111931, IPI00130444, IPI00453821, IPI00130118, IPI00127237, IPI00133706, IPI00230113, IPI00118022, IPI00116356, IPI00278498, IPI00111235, IPI00225192, IPI00336504, IPI003198…	2115	287	12504	2.05995	1.39342e-10	4.64473e-12	3.23963e-10
GOTERM_CC_FAT	GO:0005624~membrane fraction	100	3.36247	0.0712547	IPI00221745, IPI00622235, IPI00608021, IPI00313275, IPI00222548, IPI00466570, IPI00112549, IPI00131459, IPI00128071, IPI00132474, IPI00123281, IPI00121071, IPI00115668, IPI00330476, IPI00228617, IPI00380195, IPI00228618, IPI00111207, IPI00222412, IPI00467843, IPI00122450, IPI00122267, IPI00226205, IPI00321581, IPI00316623, IPI00132276, IPI00125635, IPI00309322, IPI00121736, IPI00230113, IPI001317…	2115	510	12504	1.15923	1	0.243252	66.767
GOTERM_BP_FAT	GO:0000279~M phase	97	3.2616	1.55882e-12	IPI00317401, IPI00323422, IPI00108388, IPI00124610, IPI00112251, IPI00137228, IPI00123181, IPI00124520, IPI00132122, IPI00756198, IPI00122594, IPI00461309, IPI00268655, IPI00111207, IPI00230264, IPI00221934, IPI00117352, IPI00459652, IPI00672213, IPI00221621, IPI00172197, IPI00130218, IPI00131889, IPI00669709, IPI00228728, IPI00128741, IPI00420324, IPI00126048, IPI00310764, IPI00221793, IPI001096…	2296	283	13588	2.02847	5.76624e-09	1.44156e-10	2.87247e-09
GOTERM_MF_FAT	GO:0003779~actin binding	97	3.2616	9.11263e-12	IPI00137331, IPI00314748, IPI00117167, IPI00400215, IPI00663627, IPI00762919, IPI00111117, IPI00467225, IPI00129107, IPI00123181, IPI00136000, IPI00132575, IPI00124819, IPI00115528, IPI00353563, IPI00330476, IPI00230476, IPI00753793, IPI00653921, IPI00122450, IPI00123316, IPI00230689, IPI00135379, IPI00230707, IPI00112339, IPI00124820, IPI00229613, IPI00172197, IPI00844691, IPI00876343, IPI001154…	2269	288	13288	1.97244	1.26756e-08	5.07025e-10	1.50027e-08
GOTERM_MF_FAT	GO:0000287~magnesium ion binding	96	3.22798	0.0007413	IPI00224152, IPI00135969, IPI00318614, IPI00136207, IPI00109891, IPI00123445, IPI00112549, IPI00665580, IPI00112138, IPI00131459, IPI00322828, IPI00115850, IPI00187402, IPI00656325, IPI00453673, IPI00114613, IPI00273052, IPI00114332, IPI00114333, IPI00268655, IPI00554855, IPI00331436, IPI00228719, IPI00126255, IPI00407130, IPI00126248, IPI00387234, IPI00338302, IPI00110684, IPI00556823, IPI001154…	2269	409	13288	1.37459	0.643539	0.0176278	1.21348
GOTERM_MF_FAT	GO:0003735~structural constituent of ribosome	95	3.19435	8.78911e-36	IPI00453768, IPI00222546, IPI00222549, IPI00137736, IPI00222547, IPI00222548, IPI00133104, IPI00849793, IPI00261455, IPI00308706, IPI00314950, IPI00319231, IPI00162790, IPI00138302, IPI00131357, IPI00330688, IPI00466820, IPI00555113, IPI00321170, IPI00225318, IPI00110918, IPI00225066, IPI00284934, IPI00315548, IPI00273803, IPI00399483, IPI00273514, IPI00123164, IPI00118963, IPI00131988, IPI004746…	2269	151	13288	3.68444	1.22256e-32	2.44513e-33	1.44701e-32
GOTERM_BP_FAT	GO:0044271~nitrogen compound biosynthetic process	94	3.16073	1.27825e-09	IPI00123278, IPI00230612, IPI00135969, IPI00121552, IPI00314788, IPI00228385, IPI00121550, IPI00315127, IPI00109891, IPI00653423, IPI00123510, IPI00351252, IPI00625950, IPI00665580, IPI00271166, IPI00131459, IPI00118986, IPI00311461, IPI00128491, IPI00380280, IPI00330303, IPI00112719, IPI00265471, IPI00556827, IPI00261467, IPI00876165, IPI00875833, IPI00407692, IPI00230507, IPI00230204, IPI003389…	2296	302	13588	1.84206	4.72824e-06	8.75601e-08	2.35539e-06
GOTERM_MF_FAT	GO:0042623~ATPase activity, coupled	94	3.16073	1.59202e-18	IPI00119846, IPI00652987, IPI00121550, IPI00123651, IPI00120529, IPI00113576, IPI00109891, IPI00132481, IPI00858099, IPI00120691, IPI00665580, IPI00223484, IPI00319607, IPI00396739, IPI00123181, IPI00128818, IPI00457724, IPI00118986, IPI00656325, IPI00311461, IPI00129915, IPI00329839, IPI00409819, IPI00468481, IPI00461304, IPI00126716, IPI00648763, IPI00421196, IPI00121842, IPI00459381, IPI001131…	2269	223	13288	2.46859	2.2145e-15	1.47633e-16	2.62106e-15
GOTERM_CC_FAT	GO:0019898~extrinsic to membrane	93	3.1271	0.0736053	IPI00221745, IPI00137331, IPI00123276, IPI00133528, IPI00323571, IPI00380814, IPI00623090, IPI00129107, IPI00420185, IPI00128071, IPI00320905, IPI00119695, IPI00480432, IPI00120716, IPI00406596, IPI00648186, IPI00467384, IPI00228618, IPI00554855, IPI00153773, IPI00653921, IPI00356904, IPI00122267, IPI00321581, IPI00329942, IPI00223759, IPI00117731, IPI00124291, IPI00133700, IPI00121736, IPI003363…	2115	472	12504	1.16488	1	0.245465	67.9987
GOTERM_BP_FAT	GO:0034621~cellular macromolecular complex subunit organization	92	3.09348	1.41666e-14	IPI00230139, IPI00553538, IPI00458204, IPI00117167, IPI00458949, IPI00762919, IPI00331424, IPI00187543, IPI00121558, IPI00112251, IPI00410883, IPI00230133, IPI00272033, IPI00607069, IPI00395038, IPI00338039, IPI00229542, IPI00122594, IPI00125574, IPI00228616, IPI00113563, IPI00230264, IPI00117352, IPI00117350, IPI00132376, IPI00466390, IPI00420546, IPI00331734, IPI00323881, IPI00230730, IPI001378…	2296	245	13588	2.22231	5.2566e-11	1.94689e-12	2.61902e-11
GOTERM_BP_FAT	GO:0007010~cytoskeleton organization	91	3.05985	6.48933e-07	IPI00137331, IPI00117167, IPI00467225, IPI00135965, IPI00118101, IPI00123181, IPI00132474, IPI00320905, IPI00110827, IPI00115528, IPI00132122, IPI00114613, IPI00130589, IPI00230476, IPI00380510, IPI00113563, IPI00117352, IPI00230689, IPI00112339, IPI00124820, IPI00844691, IPI00623114, IPI00130218, IPI00121084, IPI00467104, IPI00221723, IPI00130607, IPI00131889, IPI00123639, IPI00848816, IPI001094…	2296	326	13588	1.65199	0.00239753	2.79113e-05	0.00119576
GOTERM_BP_FAT	GO:0009792~embryonic development ending in birth or egg hatching	91	3.05985	0.0114654	IPI00874522, IPI00136201, IPI00271166, IPI00123181, IPI00380273, IPI00132474, IPI00135366, IPI00136000, IPI00467383, IPI00124520, IPI00128692, IPI00318626, IPI00111207, IPI00135971, IPI00330591, IPI00123316, IPI00120495, IPI00381244, IPI00261467, IPI00224128, IPI00274739, IPI00131881, IPI00758064, IPI00131701, IPI00830976, IPI00848816, IPI00222828, IPI00108895, IPI00118569, IPI00462072, IPI004606…	2296	425	13588	1.26717	1	0.16995	19.1432
GOTERM_BP_FAT	GO:0022613~ribonucleoprotein complex biogenesis	90	3.02623	1.97352e-36	IPI00311453, IPI00318725, IPI00876121, IPI00311968, IPI00280255, IPI00113635, IPI00876050, IPI00331424, IPI00111829, IPI00124057, IPI00130436, IPI00132578, IPI00129701, IPI00223570, IPI00116898, IPI00118762, IPI00318048, IPI00112763, IPI00314950, IPI00109639, IPI00322562, IPI00228292, IPI00402911, IPI00353010, IPI00395166, IPI00133532, IPI00125574, IPI00407764, IPI00126716, IPI00380313, IPI001162…	2296	137	13588	3.88782	7.30007e-33	1.21668e-33	3.63655e-33
GOTERM_BP_FAT	GO:0000278~mitotic cell cycle	90	3.02623	9.46064e-14	IPI00117896, IPI00470962, IPI00317401, IPI00323422, IPI00113536, IPI00221889, IPI00135921, IPI00132942, IPI00268688, IPI00108388, IPI00321739, IPI00124610, IPI00112251, IPI00133218, IPI00137228, IPI00112584, IPI00606586, IPI00132474, IPI00224626, IPI00224053, IPI00132122, IPI00466867, IPI00756198, IPI00122594, IPI00421190, IPI00461309, IPI00268655, IPI00317134, IPI00380355, IPI00111207, IPI002219…	2296	244	13588	2.18291	3.49892e-10	1.06027e-11	1.74305e-10
GOTERM_BP_FAT	GO:0043009~chordate embryonic development	89	2.9926	0.0170443	IPI00874522, IPI00271166, IPI00123181, IPI00380273, IPI00132474, IPI00135366, IPI00136000, IPI00467383, IPI00124520, IPI00128692, IPI00318626, IPI00111207, IPI00135971, IPI00330591, IPI00123316, IPI00120495, IPI00381244, IPI00261467, IPI00224128, IPI00274739, IPI00131881, IPI00758064, IPI00830976, IPI00848816, IPI00222828, IPI00108895, IPI00118569, IPI00462072, IPI00460668, IPI00230497, IPI001179…	2296	421	13588	1.2511	1	0.232763	27.1506
GOTERM_BP_FAT	GO:0034622~cellular macromolecular complex assembly	84	2.82448	3.08229e-14	IPI00553538, IPI00230139, IPI00458204, IPI00223713, IPI00458949, IPI00117167, IPI00223714, IPI00876050, IPI00280252, IPI00762919, IPI00111560, IPI00331424, IPI00121558, IPI00187543, IPI00112251, IPI00410883, IPI00272033, IPI00230133, IPI00607069, IPI00395038, IPI00133977, IPI00338039, IPI00229542, IPI00322562, IPI00221463, IPI00409819, IPI00122594, IPI00126256, IPI00125574, IPI00228616, IPI001135…	2296	217	13588	2.29088	1.14167e-10	3.93674e-12	5.68767e-11
GOTERM_BP_FAT	GO:0006325~chromatin organization	84	2.82448	1.24157e-05	IPI00553538, IPI00330824, IPI00396676, IPI00223713, IPI00223714, IPI00757477, IPI00111560, IPI00858099, IPI00187543, IPI00410883, IPI00272033, IPI00230133, IPI00131694, IPI00607069, IPI00757806, IPI00125662, IPI00119892, IPI00660374, IPI00396739, IPI00133977, IPI00312600, IPI00229542, IPI00457724, IPI00461676, IPI00221463, IPI00125950, IPI00317722, IPI00664808, IPI00131111, IPI00121270, IPI004537…	2296	315	13588	1.57816	0.0448872	0.000450152	0.0228754
GOTERM_CC_FAT	GO:0031980~mitochondrial lumen	82	2.75723	2.43167e-22	IPI00116753, IPI00116591, IPI00111218, IPI00114209, IPI00130535, IPI00120045, IPI00396833, IPI00874456, IPI00114710, IPI00322760, IPI00110380, IPI00116138, IPI00331564, IPI00134961, IPI00153660, IPI00323669, IPI00274656, IPI00468653, IPI00162942, IPI00119842, IPI00330688, IPI00117312, IPI00222419, IPI00346073, IPI00308885, IPI00120212, IPI00775783, IPI00120414, IPI00113141, IPI00133208, IPI001109…	2115	163	12504	2.97416	1.5587e-19	7.085e-21	3.62387e-19
GOTERM_CC_FAT	GO:0005759~mitochondrial matrix	82	2.75723	2.43167e-22	IPI00116753, IPI00116591, IPI00111218, IPI00114209, IPI00130535, IPI00120045, IPI00396833, IPI00874456, IPI00114710, IPI00322760, IPI00110380, IPI00116138, IPI00331564, IPI00134961, IPI00153660, IPI00323669, IPI00274656, IPI00468653, IPI00162942, IPI00119842, IPI00330688, IPI00117312, IPI00222419, IPI00346073, IPI00308885, IPI00120212, IPI00775783, IPI00120414, IPI00113141, IPI00133208, IPI001109…	2115	163	12504	2.97416	1.5587e-19	7.085e-21	3.62387e-19
GOTERM_MF_FAT	GO:0048037~cofactor binding	82	2.75723	6.16389e-12	IPI00115620, IPI00318614, IPI00116753, IPI00123276, IPI00116591, IPI00881197, IPI00130530, IPI00223818, IPI00454008, IPI00130535, IPI00874456, IPI00342603, IPI00111821, IPI00136655, IPI00331564, IPI00134961, IPI00153660, IPI00459725, IPI00127267, IPI00331660, IPI00113223, IPI00330747, IPI00119842, IPI00117312, IPI00112473, IPI00118059, IPI00114237, IPI00128023, IPI00225961, IPI00273646, IPI001202…	2269	226	13288	2.12486	8.57391e-09	3.57246e-10	1.0148e-08
GOTERM_CC_FAT	GO:0005681~spliceosome	81	2.7236	1.48807e-32	IPI00317891, IPI00122011, IPI00116284, IPI00311968, IPI00876050, IPI00170008, IPI00331424, IPI00121596, IPI00379480, IPI00750546, IPI00316184, IPI00121135, IPI00133491, IPI00130670, IPI00128818, IPI00119220, IPI00116381, IPI00154082, IPI00119224, IPI00458908, IPI00754418, IPI00132576, IPI00553777, IPI00223253, IPI00461304, IPI00126716, IPI00226155, IPI00648763, IPI00469260, IPI00754017, IPI004540…	2115	124	12504	3.86191	9.5385e-30	7.33731e-31	2.21764e-29
GOTERM_BP_FAT	GO:0042254~ribosome biogenesis	80	2.68998	2.11521e-36	IPI00311453, IPI00318725, IPI00876121, IPI00311968, IPI00280255, IPI00113635, IPI00111829, IPI00124057, IPI00130436, IPI00132578, IPI00129701, IPI00223570, IPI00116898, IPI00118762, IPI00318048, IPI00112763, IPI00314950, IPI00109639, IPI00322562, IPI00228292, IPI00402911, IPI00353010, IPI00395166, IPI00133532, IPI00407764, IPI00126716, IPI00380313, IPI00116252, IPI00130158, IPI00110856, IPI003874…	2296	112	13588	4.22723	7.82415e-33	1.11774e-33	3.89762e-33
GOTERM_BP_FAT	GO:0000087~M phase of mitotic cell cycle	78	2.62273	2.63518e-14	IPI00117896, IPI00317401, IPI00323422, IPI00135921, IPI00221889, IPI00268688, IPI00132942, IPI00108388, IPI00321739, IPI00124610, IPI00112251, IPI00133218, IPI00137228, IPI00606586, IPI00224626, IPI00224053, IPI00132122, IPI00756198, IPI00466867, IPI00122594, IPI00421190, IPI00461309, IPI00268655, IPI00317134, IPI00380355, IPI00111207, IPI00221934, IPI00627045, IPI00133298, IPI00459652, IPI001335…	2296	194	13588	2.37945	9.73291e-11	3.476e-12	4.84834e-11
GOTERM_BP_FAT	GO:0048285~organelle fission	77	2.58911	2.23702e-13	IPI00117896, IPI00317401, IPI00323422, IPI00135921, IPI00221889, IPI00268688, IPI00132942, IPI00108388, IPI00321739, IPI00124610, IPI00112251, IPI00133218, IPI00137228, IPI00606586, IPI00224626, IPI00224053, IPI00132122, IPI00756198, IPI00466867, IPI00122594, IPI00421190, IPI00461309, IPI00268655, IPI00317134, IPI00380355, IPI00111207, IPI00221934, IPI00627045, IPI00133298, IPI00459652, IPI001335…	2296	197	13588	2.31317	8.27503e-10	2.43383e-11	4.12226e-10
GOTERM_BP_FAT	GO:0006974~response to DNA damage stimulus	77	2.58911	2.36406e-05	IPI00122615, IPI00224152, IPI00116757, IPI00169984, IPI00320016, IPI00118139, IPI00120046, IPI00108389, IPI00124272, IPI00462291, IPI00316857, IPI00319607, IPI00308498, IPI00407571, IPI00831567, IPI00124520, IPI00124762, IPI00318000, IPI00108774, IPI00113870, IPI00132122, IPI00130589, IPI00112473, IPI00408125, IPI00346073, IPI00132770, IPI00133928, IPI00278600, IPI00119663, IPI00230264, IPI004733…	2296	287	13588	1.58779	0.0837332	0.000816935	0.0435528
GOTERM_BP_FAT	GO:0019725~cellular homeostasis	77	2.58911	0.00638565	IPI00224152, IPI00117264, IPI00323571, IPI00608020, IPI00127358, IPI00136201, IPI00123186, IPI00271166, IPI00874456, IPI00117947, IPI00262743, IPI00266281, IPI00331564, IPI00622912, IPI00136000, IPI00111960, IPI00163011, IPI00120716, IPI00227730, IPI00130589, IPI00308882, IPI00331528, IPI00754071, IPI00126660, IPI00453798, IPI00228618, IPI00226993, IPI00116254, IPI00117910, IPI00129517, IPI001295…	2296	343	13588	1.32856	1	0.10482	11.1343
GOTERM_CC_FAT	GO:0005635~nuclear envelope	77	2.58911	4.94617e-21	IPI00230429, IPI00123651, IPI00649329, IPI00280252, IPI00395038, IPI00828461, IPI00660374, IPI00420706, IPI00126338, IPI00222307, IPI00461532, IPI00229722, IPI00122215, IPI00129535, IPI00762273, IPI00270767, IPI00469331, IPI00138302, IPI00113870, IPI00409819, IPI00122594, IPI00126256, IPI00470167, IPI00420602, IPI00311509, IPI00337844, IPI00135207, IPI00130158, IPI00308971, IPI00453821, IPI003203…	2115	153	12504	2.97535	3.1705e-18	1.2682e-19	7.37119e-18
GOTERM_BP_FAT	GO:0000280~nuclear division	76	2.55548	8.01133e-14	IPI00117896, IPI00317401, IPI00323422, IPI00135921, IPI00221889, IPI00268688, IPI00132942, IPI00108388, IPI00321739, IPI00124610, IPI00112251, IPI00133218, IPI00137228, IPI00606586, IPI00224626, IPI00224053, IPI00132122, IPI00756198, IPI00466867, IPI00122594, IPI00421190, IPI00461309, IPI00268655, IPI00317134, IPI00380355, IPI00111207, IPI00221934, IPI00627045, IPI00133298, IPI00459652, IPI001335…	2296	190	13588	2.36725	2.96505e-10	9.26581e-12	1.47704e-10
GOTERM_BP_FAT	GO:0007067~mitosis	76	2.55548	8.01133e-14	IPI00117896, IPI00317401, IPI00323422, IPI00135921, IPI00221889, IPI00268688, IPI00132942, IPI00108388, IPI00321739, IPI00124610, IPI00112251, IPI00133218, IPI00137228, IPI00606586, IPI00224626, IPI00224053, IPI00132122, IPI00756198, IPI00466867, IPI00122594, IPI00421190, IPI00461309, IPI00268655, IPI00317134, IPI00380355, IPI00111207, IPI00221934, IPI00627045, IPI00133298, IPI00459652, IPI001335…	2296	190	13588	2.36725	2.96505e-10	9.26581e-12	1.47704e-10
GOTERM_CC_FAT	GO:0044432~endoplasmic reticulum part	75	2.52186	9.89743e-09	IPI00137831, IPI00762897, IPI00137471, IPI00128034, IPI00404128, IPI00123342, IPI00319400, IPI00108041, IPI00475154, IPI00466733, IPI00622912, IPI00119695, IPI00474959, IPI00319992, IPI00163011, IPI00270767, IPI00222037, IPI00115668, IPI00117705, IPI00850413, IPI00470167, IPI00115680, IPI00121079, IPI00331524, IPI00136712, IPI00121842, IPI00120100, IPI00474904, IPI00122362, IPI00845556, IPI001331…	2115	231	12504	1.9195	6.34423e-06	1.51054e-07	1.475e-05
GOTERM_BP_FAT	GO:0034470~ncRNA processing	74	2.48823	5.16258e-18	IPI00311453, IPI00471368, IPI00876121, IPI00311968, IPI00280255, IPI00113635, IPI00111829, IPI00124057, IPI00129701, IPI00223570, IPI00467084, IPI00112763, IPI00187402, IPI00109639, IPI00322562, IPI00228292, IPI00229728, IPI00402911, IPI00353010, IPI00395166, IPI00133532, IPI00125574, IPI00407764, IPI00830581, IPI00331091, IPI00126716, IPI00380313, IPI00169797, IPI00400401, IPI00170180, IPI001108…	2296	158	13588	2.77178	1.90964e-14	8.30277e-16	9.5129e-15
GOTERM_BP_FAT	GO:0001701~in utero embryonic development	74	2.48823	1.04705e-05	IPI00874522, IPI00625995, IPI00475164, IPI00858099, IPI00316857, IPI00119514, IPI00604969, IPI00330649, IPI00117218, IPI00405114, IPI00123181, IPI00831423, IPI00380273, IPI00132474, IPI00136000, IPI00467383, IPI00831626, IPI00128692, IPI00124520, IPI00109082, IPI00756257, IPI00318626, IPI00110050, IPI00378206, IPI00119663, IPI00111207, IPI00411001, IPI00135971, IPI00330591, IPI00134095, IPI003222…	2296	267	13588	1.64023	0.0379903	0.000395133	0.0192919
GOTERM_BP_FAT	GO:0005996~monosaccharide metabolic process	73	2.45461	3.57024e-12	IPI00114162, IPI00379245, IPI00110435, IPI00228385, IPI00467833, IPI00132682, IPI00331262, IPI00119458, IPI00228633, IPI00342603, IPI00114710, IPI00111821, IPI00227773, IPI00153660, IPI00319994, IPI00111960, IPI00128336, IPI00127989, IPI00283611, IPI00273646, IPI00127495, IPI00273164, IPI00153129, IPI00407130, IPI00229510, IPI00230706, IPI00338302, IPI00124826, IPI00311873, IPI00457898, IPI005568…	2296	191	13588	2.2619	1.32064e-08	3.00145e-10	6.57878e-09
GOTERM_BP_FAT	GO:0007264~small GTPase mediated signal transduction	73	2.45461	5.519e-06	IPI00121183, IPI00407954, IPI00331321, IPI00110435, IPI00315334, IPI00138716, IPI00114560, IPI00124610, IPI00133218, IPI00137227, IPI00123186, IPI00221616, IPI00221613, IPI00113127, IPI00221615, IPI00331663, IPI00108147, IPI00133412, IPI00121071, IPI00119696, IPI00135869, IPI00116563, IPI00467843, IPI00315100, IPI00120414, IPI00108150, IPI00124412, IPI00130489, IPI00135730, IPI00122565, IPI001696…	2296	258	13588	1.67451	0.0202079	0.000217156	0.0101692
GOTERM_BP_FAT	GO:0070271~protein complex biogenesis	72	2.42098	5.7317e-08	IPI00230139, IPI00221745, IPI00122615, IPI00458204, IPI00117167, IPI00458949, IPI00284806, IPI00315127, IPI00280252, IPI00762919, IPI00121558, IPI00112251, IPI00227199, IPI00395038, IPI00128435, IPI00122412, IPI00338039, IPI00400016, IPI00110639, IPI00458393, IPI00331112, IPI00409819, IPI00122594, IPI00126256, IPI00318626, IPI00153874, IPI00113563, IPI00136712, IPI00117352, IPI00117350, IPI004064…	2296	227	13588	1.87711	0.000211993	3.11787e-06	0.000105616
GOTERM_BP_FAT	GO:0006461~protein complex assembly	72	2.42098	5.7317e-08	IPI00230139, IPI00221745, IPI00122615, IPI00458204, IPI00117167, IPI00458949, IPI00284806, IPI00315127, IPI00280252, IPI00762919, IPI00121558, IPI00112251, IPI00227199, IPI00395038, IPI00128435, IPI00122412, IPI00338039, IPI00400016, IPI00110639, IPI00458393, IPI00331112, IPI00409819, IPI00122594, IPI00126256, IPI00318626, IPI00153874, IPI00113563, IPI00136712, IPI00117352, IPI00117350, IPI004064…	2296	227	13588	1.87711	0.000211993	3.11787e-06	0.000105616
GOTERM_MF_FAT	GO:0008134~transcription factor binding	72	2.42098	0.000606498	IPI00122615, IPI00224152, IPI00126762, IPI00108389, IPI00138069, IPI00316857, IPI00117944, IPI00117218, IPI00312128, IPI00331664, IPI00125950, IPI00317722, IPI00120513, IPI00114237, IPI00131111, IPI00130353, IPI00137668, IPI00223056, IPI00227814, IPI00648763, IPI00128867, IPI00556768, IPI00828490, IPI00404707, IPI00130114, IPI00128155, IPI00116770, IPI00469323, IPI00454162, IPI00130409, IPI001118…	2269	288	13288	1.46408	0.569967	0.0152264	0.993852
GOTERM_BP_FAT	GO:0019318~hexose metabolic process	69	2.32011	3.96751e-13	IPI00114162, IPI00379245, IPI00110435, IPI00228385, IPI00467833, IPI00132682, IPI00119458, IPI00228633, IPI00342603, IPI00114710, IPI00111821, IPI00227773, IPI00153660, IPI00319994, IPI00111960, IPI00128336, IPI00127989, IPI00283611, IPI00273646, IPI00127495, IPI00273164, IPI00153129, IPI00407130, IPI00229510, IPI00230706, IPI00338302, IPI00124826, IPI00311873, IPI00457898, IPI00556823, IPI002230…	2296	169	13588	2.41627	1.46774e-09	4.07705e-11	7.3116e-10
GOTERM_CC_FAT	GO:0005874~microtubule	68	2.28648	1.15814e-05	IPI00117896, IPI00749677, IPI00458204, IPI00399453, IPI00408119, IPI00116757, IPI00132942, IPI00127431, IPI00315225, IPI00121558, IPI00112251, IPI00123947, IPI00223621, IPI00338039, IPI00115663, IPI00408543, IPI00225761, IPI00153421, IPI00461309, IPI00125267, IPI00116112, IPI00116923, IPI00380510, IPI00131086, IPI00117352, IPI00263048, IPI00117350, IPI00131445, IPI00466390, IPI00130920, IPI002225…	2115	240	12504	1.67508	0.00739625	0.000103102	0.0172582
GOTERM_CC_FAT	GO:0015629~actin cytoskeleton	67	2.25286	4.97837e-08	IPI00137331, IPI00460453, IPI00314748, IPI00421223, IPI00118899, IPI00663627, IPI00112963, IPI00125091, IPI00330862, IPI00284246, IPI00604969, IPI00309481, IPI00330649, IPI00123181, IPI00831423, IPI00831626, IPI00331664, IPI00121892, IPI00110639, IPI00664670, IPI00284242, IPI00110827, IPI00135475, IPI00756257, IPI00753793, IPI00649955, IPI00116112, IPI00276222, IPI00122450, IPI00123316, IPI002306…	2115	205	12504	1.93223	3.19109e-05	6.6482e-07	7.41917e-05
GOTERM_BP_FAT	GO:0051186~cofactor metabolic process	66	2.21923	5.71567e-10	IPI00318614, IPI00228385, IPI00126924, IPI00467833, IPI00130535, IPI00406442, IPI00136201, IPI00116074, IPI00223767, IPI00459487, IPI00111821, IPI00153660, IPI00228113, IPI00459725, IPI00127260, IPI00130589, IPI00278230, IPI00273164, IPI00113141, IPI00126248, IPI00322610, IPI00329986, IPI00555023, IPI00112719, IPI00622780, IPI00338536, IPI00309322, IPI00135085, IPI00109824, IPI00124692, IPI001315…	2296	182	13588	2.14613	2.11423e-06	4.14555e-08	1.05321e-06
GOTERM_BP_FAT	GO:0016044~membrane organization	66	2.21923	0.00177927	IPI00749677, IPI00137331, IPI00315334, IPI00224151, IPI00134484, IPI00762919, IPI00124058, IPI00785217, IPI00271166, IPI00131459, IPI00118143, IPI00117657, IPI00420185, IPI00128071, IPI00776230, IPI00346965, IPI00121071, IPI00114352, IPI00648186, IPI00406596, IPI00752080, IPI00130589, IPI00454119, IPI00126660, IPI00116923, IPI00310131, IPI00222412, IPI00125776, IPI00467843, IPI00111045, IPI001304…	2296	272	13588	1.43601	0.998622	0.0351678	3.22827
GOTERM_MF_FAT	GO:0019899~enzyme binding	66	2.21923	1.20214e-05	IPI00129299, IPI00553633, IPI00377299, IPI00116285, IPI00876050, IPI00321739, IPI00467225, IPI00128435, IPI00223055, IPI00467383, IPI00262114, IPI00132575, IPI00467384, IPI00330476, IPI00317740, IPI00130589, IPI00230476, IPI00318626, IPI00118723, IPI00227814, IPI00134191, IPI00136054, IPI00130158, IPI00453867, IPI00230707, IPI00316623, IPI00339428, IPI00110049, IPI00131881, IPI00117731, IPI002224…	2269	229	13288	1.68785	0.0165829	0.000506596	0.0197899
GOTERM_CC_FAT	GO:0005768~endosome	65	2.18561	0.000364756	IPI00312172, IPI00110435, IPI00319270, IPI00133528, IPI00380814, IPI00124610, IPI00117754, IPI00124058, IPI00785217, IPI00133218, IPI00221616, IPI00117944, IPI00130627, IPI00169485, IPI00113127, IPI00129014, IPI00111320, IPI00129685, IPI00480432, IPI00406596, IPI00467384, IPI00278804, IPI00454119, IPI00115787, IPI00116563, IPI00132167, IPI00229287, IPI00318671, IPI00308971, IPI00653515, IPI003298…	2115	252	12504	1.52494	0.208521	0.00226783	0.542213
GOTERM_BP_FAT	GO:0006457~protein folding	64	2.15198	1.20926e-17	IPI00230139, IPI00116283, IPI00121851, IPI00136251, IPI00471361, IPI00136253, IPI00120045, IPI00116281, IPI00123802, IPI00110280, IPI00116279, IPI00126000, IPI00133931, IPI00229080, IPI00132208, IPI00469268, IPI00308885, IPI00320217, IPI00120414, IPI00337844, IPI00122267, IPI00132485, IPI00119618, IPI00459493, IPI00330857, IPI00263863, IPI00129526, IPI00130486, IPI00331204, IPI00153740, IPI005549…	2296	127	13588	2.98236	4.47305e-14	1.86377e-15	2.22826e-14
GOTERM_BP_FAT	GO:0006281~DNA repair	64	2.15198	1.17266e-05	IPI00224152, IPI00116757, IPI00169984, IPI00320016, IPI00118139, IPI00120046, IPI00108389, IPI00124272, IPI00462291, IPI00316857, IPI00319607, IPI00407571, IPI00124520, IPI00124762, IPI00318000, IPI00108774, IPI00113870, IPI00132122, IPI00112473, IPI00130589, IPI00346073, IPI00132770, IPI00133928, IPI00278600, IPI00230264, IPI00473314, IPI00310173, IPI00133208, IPI00225412, IPI00129430, IPI001235…	2296	222	13588	1.70612	0.0424497	0.000433676	0.021606
GOTERM_MF_FAT	GO:0050662~coenzyme binding	63	2.11836	4.53871e-11	IPI00116753, IPI00318614, IPI00116591, IPI00881197, IPI00130530, IPI00223818, IPI00130535, IPI00874456, IPI00342603, IPI00111821, IPI00331564, IPI00134961, IPI00153660, IPI00459725, IPI00331660, IPI00330747, IPI00119842, IPI00112473, IPI00114237, IPI00128023, IPI00273646, IPI00225961, IPI00120212, IPI00153129, IPI00113996, IPI00129577, IPI00453867, IPI00134704, IPI00128155, IPI00621548, IPI001183…	2269	160	13288	2.30593	6.31335e-08	2.33828e-09	7.47241e-08
GOTERM_BP_FAT	GO:0030029~actin filament-based process	62	2.08473	7.24202e-09	IPI00137331, IPI00117167, IPI00110435, IPI00315334, IPI00118899, IPI00467225, IPI00126176, IPI00330862, IPI00284246, IPI00604969, IPI00309481, IPI00123181, IPI00320905, IPI00132474, IPI00108147, IPI00110639, IPI00664670, IPI00110827, IPI00284242, IPI00115528, IPI00114613, IPI00135475, IPI00230476, IPI00756257, IPI00649955, IPI00315100, IPI00624876, IPI00108150, IPI00135379, IPI00123891, IPI001123…	2296	176	13588	2.08479	2.67879e-05	4.54038e-07	1.33446e-05
GOTERM_BP_FAT	GO:0008283~cell proliferation	62	2.08473	0.00104104	IPI00134585, IPI00407954, IPI00117264, IPI00315334, IPI00319652, IPI00284806, IPI00222548, IPI00316857, IPI00222801, IPI00126176, IPI00118286, IPI00124959, IPI00121071, IPI00120716, IPI00127989, IPI00120513, IPI00228617, IPI00380510, IPI00278600, IPI00126396, IPI00117910, IPI00128867, IPI00120968, IPI00469835, IPI00874774, IPI00121431, IPI00136151, IPI00876165, IPI00121788, IPI00349520, IPI003239…	2296	247	13588	1.48552	0.97878	0.0220245	1.90099
GOTERM_MF_FAT	GO:0004386~helicase activity	62	2.08473	1.48185e-15	IPI00652987, IPI00123651, IPI00221889, IPI00113576, IPI00117016, IPI00130095, IPI00858099, IPI00120691, IPI00223484, IPI00319607, IPI00130328, IPI00396739, IPI00123881, IPI00128818, IPI00457724, IPI00329839, IPI00408781, IPI00126396, IPI00461304, IPI00126716, IPI00648763, IPI00421196, IPI00459381, IPI00113134, IPI00123557, IPI00127902, IPI00121431, IPI00230035, IPI00265358, IPI00339468, IPI001220…	2269	129	13288	2.81467	2.00762e-12	1.05693e-13	2.37588e-12
GOTERM_BP_FAT	GO:0034654~nucleobase, nucleoside, nucleotide and nucleic acid biosynthetic process	61	2.05111	3.89934e-08	IPI00230612, IPI00121552, IPI00135969, IPI00121550, IPI00228385, IPI00284806, IPI00315127, IPI00109891, IPI00351252, IPI00665580, IPI00625950, IPI00131459, IPI00153950, IPI00116896, IPI00118986, IPI00311461, IPI00331146, IPI00468481, IPI00111770, IPI00128491, IPI00380280, IPI00469835, IPI00318204, IPI00330303, IPI00556827, IPI00265471, IPI00378485, IPI00261467, IPI00876165, IPI00119113, IPI003159…	2296	179	13588	2.01679	0.000144226	2.21902e-06	7.18518e-05
GOTERM_BP_FAT	GO:0034404~nucleobase, nucleoside and nucleotide biosynthetic process	61	2.05111	3.89934e-08	IPI00230612, IPI00121552, IPI00135969, IPI00121550, IPI00228385, IPI00284806, IPI00315127, IPI00109891, IPI00351252, IPI00665580, IPI00625950, IPI00131459, IPI00153950, IPI00116896, IPI00118986, IPI00311461, IPI00331146, IPI00468481, IPI00111770, IPI00128491, IPI00380280, IPI00469835, IPI00318204, IPI00330303, IPI00556827, IPI00265471, IPI00378485, IPI00261467, IPI00876165, IPI00119113, IPI003159…	2296	179	13588	2.01679	0.000144226	2.21902e-06	7.18518e-05
GOTERM_CC_FAT	GO:0016604~nuclear body	60	2.01748	2.89614e-12	IPI00122615, IPI00317891, IPI00311968, IPI00387377, IPI00625995, IPI00320016, IPI00113635, IPI00621973, IPI00331424, IPI00121596, IPI00719871, IPI00395038, IPI00121135, IPI00515687, IPI00128918, IPI00132473, IPI00124520, IPI00458908, IPI00122418, IPI00329839, IPI00316343, IPI00396680, IPI00421119, IPI00126716, IPI00118438, IPI00134747, IPI00458854, IPI00109860, IPI00132376, IPI00225062, IPI007852…	2115	142	12504	2.49805	1.85642e-09	5.8013e-11	4.31605e-09
GOTERM_BP_FAT	GO:0030036~actin cytoskeleton organization	59	1.98386	9.37357e-09	IPI00137331, IPI00117167, IPI00110435, IPI00315334, IPI00118899, IPI00467225, IPI00126176, IPI00330862, IPI00284246, IPI00604969, IPI00309481, IPI00123181, IPI00320905, IPI00132474, IPI00108147, IPI00110639, IPI00110827, IPI00284242, IPI00115528, IPI00114613, IPI00135475, IPI00230476, IPI00756257, IPI00649955, IPI00315100, IPI00624876, IPI00108150, IPI00123891, IPI00112339, IPI00124820, IPI006231…	2296	165	13588	2.11618	3.46722e-05	5.77881e-07	1.72724e-05
GOTERM_BP_FAT	GO:0016568~chromatin modification	59	1.98386	0.00154032	IPI00330824, IPI00396676, IPI00757477, IPI00858099, IPI00131694, IPI00125662, IPI00757806, IPI00119892, IPI00660374, IPI00396739, IPI00312600, IPI00461676, IPI00125950, IPI00317722, IPI00664808, IPI00131111, IPI00453799, IPI00121270, IPI00137668, IPI00278600, IPI00381019, IPI00123557, IPI00459652, IPI00380766, IPI00323705, IPI00404707, IPI00122696, IPI00121431, IPI00122698, IPI00129468, IPI004693…	2296	236	13588	1.47953	0.996661	0.0308441	2.80052
GOTERM_BP_FAT	GO:0009165~nucleotide biosynthetic process	58	1.95024	2.05237e-07	IPI00230612, IPI00121552, IPI00135969, IPI00121550, IPI00228385, IPI00284806, IPI00315127, IPI00109891, IPI00351252, IPI00665580, IPI00131459, IPI00153950, IPI00116896, IPI00118986, IPI00311461, IPI00331146, IPI00468481, IPI00111770, IPI00469835, IPI00318204, IPI00330303, IPI00556827, IPI00265471, IPI00378485, IPI00261467, IPI00876165, IPI00119113, IPI00315999, IPI00323971, IPI00119115, IPI003138…	2296	174	13588	1.97271	0.000758883	9.98904e-06	0.000378182
GOTERM_BP_FAT	GO:0007017~microtubule-based process	58	1.95024	0.000133072	IPI00458204, IPI00116757, IPI00120046, IPI00127431, IPI00315225, IPI00121558, IPI00112251, IPI00123947, IPI00223621, IPI00271166, IPI00123186, IPI00123181, IPI00122559, IPI00338039, IPI00719861, IPI00132122, IPI00153421, IPI00116112, IPI00380510, IPI00317134, IPI00113563, IPI00407517, IPI00117352, IPI00117350, IPI00120968, IPI00230689, IPI00466390, IPI00130920, IPI00323800, IPI00122425, IPI001302…	2296	211	13588	1.62678	0.38876	0.00372234	0.244923
GOTERM_BP_FAT	GO:0008610~lipid biosynthetic process	58	1.95024	0.0926429	IPI00114162, IPI00137471, IPI00119219, IPI00467833, IPI00223818, IPI00123445, IPI00133526, IPI00331262, IPI00308294, IPI00114710, IPI00319950, IPI00262743, IPI00115850, IPI00128692, IPI00136928, IPI00113223, IPI00115668, IPI00119852, IPI00127989, IPI00119930, IPI00126660, IPI00311445, IPI00169958, IPI00121079, IPI00230124, IPI00125681, IPI00126248, IPI00122267, IPI00453867, IPI00474783, IPI001204…	2296	285	13588	1.20439	1	0.68888	83.3277
GOTERM_MF_FAT	GO:0008135~translation factor activity, nucleic acid binding	58	1.95024	3.62608e-20	IPI00120322, IPI00466069, IPI00274407, IPI00187443, IPI00858249, IPI00421179, IPI00453532, IPI00126069, IPI00856763, IPI00128202, IPI00116761, IPI00126006, IPI00229859, IPI00463573, IPI00153874, IPI00115580, IPI00153773, IPI00622371, IPI00469260, IPI00269613, IPI00121887, IPI00137142, IPI00132250, IPI00307837, IPI00153608, IPI00113052, IPI00320208, IPI00118875, IPI00129276, IPI00137930, IPI001163…	2269	98	13288	3.46599	5.04387e-17	3.8799e-18	5.96987e-17
GOTERM_BP_FAT	GO:0006006~glucose metabolic process	57	1.91661	6.13825e-11	IPI00114162, IPI00110435, IPI00228385, IPI00467833, IPI00119458, IPI00228633, IPI00114710, IPI00342603, IPI00111821, IPI00227773, IPI00153660, IPI00319994, IPI00111960, IPI00127989, IPI00283611, IPI00273646, IPI00127495, IPI00273164, IPI00407130, IPI00229510, IPI00230706, IPI00338302, IPI00457898, IPI00311873, IPI00556823, IPI00223060, IPI00114342, IPI00649253, IPI00753102, IPI00124692, IPI002297…	2296	140	13588	2.40952	2.27054e-07	4.73029e-09	1.13107e-07
GOTERM_CC_FAT	GO:0000785~chromatin	56	1.88299	1.78009e-07	IPI00553538, IPI00223713, IPI00396676, IPI00223714, IPI00116757, IPI00858099, IPI00321739, IPI00187543, IPI00131694, IPI00230133, IPI00272033, IPI00607069, IPI00125662, IPI00757806, IPI00828461, IPI00660374, IPI00312128, IPI00312600, IPI00126338, IPI00229542, IPI00457724, IPI00221463, IPI00122594, IPI00137668, IPI00278600, IPI00228616, IPI00230264, IPI00551538, IPI00381019, IPI00310173, IPI001215…	2115	165	12504	2.00652	0.000114097	2.1529e-06	0.000265283
GOTERM_CC_FAT	GO:0044431~Golgi apparatus part	56	1.88299	0.0028402	IPI00221745, IPI00229483, IPI00123349, IPI00120264, IPI00224151, IPI00331016, IPI00395175, IPI00122012, IPI00115097, IPI00230422, IPI00466570, IPI00117754, IPI00131196, IPI00223437, IPI00132604, IPI00117811, IPI00128071, IPI00346965, IPI00122399, IPI00467384, IPI00273052, IPI00336281, IPI00165716, IPI00278804, IPI00454119, IPI00229147, IPI00420601, IPI00130444, IPI00387232, IPI00308971, IPI001258…	2115	227	12504	1.45848	0.838486	0.0152039	4.15015
GOTERM_MF_FAT	GO:0003924~GTPase activity	56	1.88299	4.74393e-12	IPI00749677, IPI00121183, IPI00458204, IPI00315334, IPI00338854, IPI00121558, IPI00466069, IPI00112251, IPI00274407, IPI00227199, IPI00117657, IPI00338039, IPI00453532, IPI00119695, IPI00120716, IPI00121071, IPI00127109, IPI00458393, IPI00119853, IPI00228617, IPI00116563, IPI00761677, IPI00228618, IPI00323251, IPI00556723, IPI00467152, IPI00469260, IPI00315100, IPI00117352, IPI00117350, IPI001314…	2269	128	13288	2.56214	6.59888e-09	2.86908e-10	7.81036e-09
GOTERM_CC_FAT	GO:0048471~perinuclear region of cytoplasm	55	1.84936	3.98244e-05	IPI00129299, IPI00224152, IPI00312172, IPI00123349, IPI00224151, IPI00268688, IPI00462291, IPI00223621, IPI00128071, IPI00420706, IPI00320420, IPI00648186, IPI00330476, IPI00319046, IPI00405625, IPI00125574, IPI00380510, IPI00121364, IPI00229287, IPI00135207, IPI00135379, IPI00137296, IPI00554894, IPI00876343, IPI00400154, IPI00125635, IPI00555125, IPI00109420, IPI00117642, IPI00229465, IPI001136…	2115	189	12504	1.72044	0.0252049	0.000303858	0.0593331
GOTERM_CC_FAT	GO:0046930~pore complex	54	1.81574	8.12104e-26	IPI00230429, IPI00123651, IPI00649329, IPI00280252, IPI00395038, IPI00229722, IPI00461532, IPI00222307, IPI00129535, IPI00469331, IPI00138302, IPI00409819, IPI00122594, IPI00126256, IPI00420602, IPI00311509, IPI00337844, IPI00130158, IPI00453821, IPI00221523, IPI00110049, IPI00133920, IPI00320303, IPI00323881, IPI00165794, IPI00849505, IPI00380737, IPI00464141, IPI00221767, IPI00331444, IPI002251…	2115	73	12504	4.3733	5.20559e-23	2.73978e-24	1.21026e-22
GOTERM_BP_FAT	GO:0006364~rRNA processing	53	1.78211	2.85695e-24	IPI00311453, IPI00876121, IPI00311968, IPI00280255, IPI00113635, IPI00111829, IPI00124057, IPI00129701, IPI00223570, IPI00112763, IPI00109639, IPI00322562, IPI00228292, IPI00402911, IPI00353010, IPI00395166, IPI00133532, IPI00407764, IPI00126716, IPI00380313, IPI00110856, IPI00226889, IPI00119305, IPI00128256, IPI00353579, IPI00121437, IPI00461832, IPI00462762, IPI00122220, IPI00466593, IPI001223…	2296	74	13588	4.23865	1.05678e-20	7.54846e-22	5.26439e-21
GOTERM_BP_FAT	GO:0016072~rRNA metabolic process	53	1.78211	7.76987e-24	IPI00311453, IPI00876121, IPI00311968, IPI00280255, IPI00113635, IPI00111829, IPI00124057, IPI00129701, IPI00223570, IPI00112763, IPI00109639, IPI00322562, IPI00228292, IPI00402911, IPI00353010, IPI00395166, IPI00133532, IPI00407764, IPI00126716, IPI00380313, IPI00110856, IPI00226889, IPI00119305, IPI00128256, IPI00353579, IPI00121437, IPI00461832, IPI00462762, IPI00122220, IPI00466593, IPI001223…	2296	75	13588	4.18214	2.87408e-20	1.91605e-21	1.43173e-20
GOTERM_CC_FAT	GO:0048770~pigment granule	53	1.78211	4.33123e-20	IPI00466570, IPI00137227, IPI00111013, IPI00132474, IPI00875340, IPI00319992, IPI00113223, IPI00229080, IPI00118384, IPI00308691, IPI00229548, IPI00116563, IPI00124264, IPI00130489, IPI00119618, IPI00113869, IPI00323483, IPI00118832, IPI00169916, IPI00116498, IPI00230682, IPI00554894, IPI00129526, IPI00115679, IPI00121788, IPI00222496, IPI00123129, IPI00119113, IPI00399958, IPI00123199, IPI004088…	2115	85	12504	3.68634	2.77632e-17	1.06782e-18	6.45476e-17
GOTERM_CC_FAT	GO:0042470~melanosome	53	1.78211	4.33123e-20	IPI00466570, IPI00137227, IPI00111013, IPI00132474, IPI00875340, IPI00319992, IPI00113223, IPI00229080, IPI00118384, IPI00308691, IPI00229548, IPI00116563, IPI00124264, IPI00130489, IPI00119618, IPI00113869, IPI00323483, IPI00118832, IPI00169916, IPI00116498, IPI00230682, IPI00554894, IPI00129526, IPI00115679, IPI00121788, IPI00222496, IPI00123129, IPI00119113, IPI00399958, IPI00123199, IPI004088…	2115	85	12504	3.68634	2.77632e-17	1.06782e-18	6.45476e-17
GOTERM_MF_FAT	GO:0019904~protein domain specific binding	53	1.78211	0.000310828	IPI00874522, IPI00314709, IPI00129959, IPI00268688, IPI00471361, IPI00138716, IPI00462291, IPI00222801, IPI00284246, IPI00129107, IPI00309481, IPI00410804, IPI00320905, IPI00118286, IPI00262114, IPI00127109, IPI00227392, IPI00284242, IPI00229080, IPI00119180, IPI00118384, IPI00458460, IPI00135971, IPI00828218, IPI00624876, IPI00120968, IPI00458765, IPI00122265, IPI00230707, IPI00126861, IPI001164…	2269	192	13288	1.61659	0.351069	0.00896849	0.510511
GOTERM_BP_FAT	GO:0006511~ubiquitin-dependent protein catabolic process	52	1.74849	2.47756e-08	IPI00553633, IPI00405095, IPI00277001, IPI00268688, IPI00471361, IPI00108388, IPI00420143, IPI00283862, IPI00123410, IPI00331163, IPI00467383, IPI00108774, IPI00457815, IPI00468701, IPI00223056, IPI00378206, IPI00420601, IPI00131406, IPI00420745, IPI00283817, IPI00270877, IPI00323705, IPI00331192, IPI00129526, IPI00420710, IPI00131845, IPI00137697, IPI00224689, IPI00165854, IPI00647978, IPI001342…	2296	141	13588	2.18257	9.16408e-05	1.47814e-06	4.56532e-05
GOTERM_BP_FAT	GO:0006732~coenzyme metabolic process	52	1.74849	4.21908e-08	IPI00318614, IPI00228385, IPI00467833, IPI00130535, IPI00406442, IPI00116074, IPI00223767, IPI00459487, IPI00111821, IPI00153660, IPI00459725, IPI00228113, IPI00127260, IPI00130589, IPI00273164, IPI00113141, IPI00126248, IPI00322610, IPI00555023, IPI00622780, IPI00338536, IPI00124692, IPI00109824, IPI00323592, IPI00261627, IPI00136683, IPI00875833, IPI00114365, IPI00222526, IPI00116222, IPI001172…	2296	143	13588	2.15204	0.000156052	2.32931e-06	7.77435e-05
GOTERM_BP_FAT	GO:0006260~DNA replication	52	1.74849	3.85989e-07	IPI00120529, IPI00169984, IPI00311034, IPI00315127, IPI00117016, IPI00132481, IPI00124272, IPI00309398, IPI00604969, IPI00132128, IPI00123881, IPI00407571, IPI00124520, IPI00113870, IPI00108338, IPI00756257, IPI00132770, IPI00114069, IPI00387328, IPI00126396, IPI00454114, IPI00473314, IPI00153088, IPI00406377, IPI00120414, IPI00121509, IPI00128867, IPI00330037, IPI00133440, IPI00122696, IPI001226…	2296	152	13588	2.02462	0.00142676	1.74117e-05	0.000711247
GOTERM_MF_FAT	GO:0016879~ligase activity, forming carbon-nitrogen bonds	52	1.74849	0.000658652	IPI00230612, IPI00405095, IPI00135969, IPI00165706, IPI00129580, IPI00395040, IPI00471361, IPI00351252, IPI00117944, IPI00116718, IPI00623570, IPI00228113, IPI00331163, IPI00831567, IPI00468701, IPI00402913, IPI00379876, IPI00226943, IPI00134095, IPI00229310, IPI00116966, IPI00134746, IPI00380280, IPI00133581, IPI00459652, IPI00462445, IPI00474783, IPI00109529, IPI00378681, IPI00137697, IPI004207…	2269	193	13288	1.57787	0.600079	0.0162326	1.07888
GOTERM_BP_FAT	GO:0010608~posttranscriptional regulation of gene expression	51	1.71486	3.94814e-07	IPI00120322, IPI00130883, IPI00131056, IPI00761863, IPI00129107, IPI00858249, IPI00130328, IPI00123882, IPI00421179, IPI00856763, IPI00112203, IPI00126006, IPI00125574, IPI00319956, IPI00126716, IPI00406377, IPI00330958, IPI00170180, IPI00122521, IPI00109860, IPI00130158, IPI00329986, IPI00119305, IPI00622780, IPI00458056, IPI00130483, IPI00123129, IPI00119201, IPI00109657, IPI00133801, IPI003302…	2296	148	13588	2.03935	0.00145935	1.75952e-05	0.000727508
GOTERM_MF_FAT	GO:0016791~phosphatase activity	51	1.71486	0.0641218	IPI00671847, IPI00134135, IPI00118757, IPI00118654, IPI00112138, IPI00227773, IPI00466733, IPI00653664, IPI00124762, IPI00318564, IPI00119180, IPI00380195, IPI00228719, IPI00110990, IPI00126255, IPI00627000, IPI00111045, IPI00230706, IPI00124411, IPI00457898, IPI00311873, IPI00116554, IPI00227451, IPI00118736, IPI00311682, IPI00132965, IPI00109415, IPI00111556, IPI00125604, IPI00123862, IPI001083…	2269	238	13288	1.25493	1	0.507908	66.4136
GOTERM_BP_FAT	GO:0015931~nucleobase, nucleoside, nucleotide and nucleic acid transport	49	1.64761	3.28213e-20	IPI00123651, IPI00227005, IPI00395038, IPI00462934, IPI00420706, IPI00229722, IPI00461532, IPI00222307, IPI00129535, IPI00469331, IPI00115564, IPI00553777, IPI00122594, IPI00420602, IPI00317134, IPI00126716, IPI00337844, IPI00109860, IPI00222687, IPI00453821, IPI00120769, IPI00853914, IPI00458056, IPI00130483, IPI00110049, IPI00320303, IPI00165794, IPI00380737, IPI00409462, IPI00221767, IPI001242…	2296	74	13588	3.91875	1.21406e-16	5.78124e-18	6.04787e-17
GOTERM_BP_FAT	GO:0006605~protein targeting	49	1.64761	6.85716e-08	IPI00122615, IPI00230429, IPI00123709, IPI00134484, IPI00649329, IPI00387377, IPI00280252, IPI00271166, IPI00395038, IPI00129107, IPI00622283, IPI00229722, IPI00121892, IPI00119695, IPI00120715, IPI00138302, IPI00409819, IPI00118384, IPI00126256, IPI00125776, IPI00130444, IPI00130158, IPI00230707, IPI00229613, IPI00230682, IPI00116498, IPI00221523, IPI00408378, IPI00110049, IPI00323881, IPI001208…	2296	133	13588	2.18036	0.000253614	3.67603e-06	0.000126354
GOTERM_BP_FAT	GO:0051726~regulation of cell cycle	49	1.64761	0.0211012	IPI00553633, IPI00122615, IPI00323422, IPI00315334, IPI00316857, IPI00380817, IPI00395038, IPI00308498, IPI00117025, IPI00132474, IPI00118286, IPI00229722, IPI00121071, IPI00227392, IPI00110050, IPI00230264, IPI00226943, IPI00420261, IPI00120968, IPI00108150, IPI00118158, IPI00134202, IPI00380722, IPI00116554, IPI00330902, IPI00135087, IPI00134941, IPI00128466, IPI00117642, IPI00113849, IPI003873…	2296	214	13588	1.35508	1	0.268786	32.4961
GOTERM_CC_FAT	GO:0005643~nuclear pore	49	1.64761	2.15086e-27	IPI00230429, IPI00123651, IPI00649329, IPI00280252, IPI00395038, IPI00229722, IPI00461532, IPI00222307, IPI00129535, IPI00469331, IPI00138302, IPI00409819, IPI00122594, IPI00126256, IPI00420602, IPI00311509, IPI00337844, IPI00130158, IPI00453821, IPI00221523, IPI00110049, IPI00133920, IPI00320303, IPI00323881, IPI00165794, IPI00849505, IPI00380737, IPI00464141, IPI00221767, IPI00331444, IPI002251…	2115	59	12504	4.91001	1.3787e-24	9.19134e-26	3.20539e-24
GOTERM_MF_FAT	GO:0070035~purine NTP-dependent helicase activity	49	1.64761	4.29125e-16	IPI00652987, IPI00123651, IPI00113576, IPI00858099, IPI00120691, IPI00223484, IPI00319607, IPI00396739, IPI00128818, IPI00457724, IPI00329839, IPI00461304, IPI00126716, IPI00648763, IPI00421196, IPI00459381, IPI00113134, IPI00127902, IPI00230035, IPI00265358, IPI00339468, IPI00122038, IPI00409462, IPI00396797, IPI00329943, IPI00118676, IPI00396802, IPI00127172, IPI00400432, IPI00321154, IPI003512…	2269	86	13288	3.33674	6.17728e-13	3.63043e-14	7.32747e-13
GOTERM_MF_FAT	GO:0008026~ATP-dependent helicase activity	49	1.64761	4.29125e-16	IPI00652987, IPI00123651, IPI00113576, IPI00858099, IPI00120691, IPI00223484, IPI00319607, IPI00396739, IPI00128818, IPI00457724, IPI00329839, IPI00461304, IPI00126716, IPI00648763, IPI00421196, IPI00459381, IPI00113134, IPI00127902, IPI00230035, IPI00265358, IPI00339468, IPI00122038, IPI00409462, IPI00396797, IPI00329943, IPI00118676, IPI00396802, IPI00127172, IPI00400432, IPI00321154, IPI003512…	2269	86	13288	3.33674	6.17728e-13	3.63043e-14	7.32747e-13
GOTERM_BP_FAT	GO:0006403~RNA localization	48	1.61399	5.15492e-22	IPI00123651, IPI00227005, IPI00395038, IPI00462934, IPI00420706, IPI00222307, IPI00461532, IPI00229722, IPI00129535, IPI00469331, IPI00553777, IPI00122594, IPI00420602, IPI00317134, IPI00126716, IPI00337844, IPI00109860, IPI00222687, IPI00453821, IPI00853914, IPI00458056, IPI00130483, IPI00110049, IPI00320303, IPI00165794, IPI00380737, IPI00409462, IPI00221767, IPI00124245, IPI00225192, IPI001155…	2296	67	13588	4.23985	1.9068e-18	1.19175e-19	9.49878e-19
GOTERM_BP_FAT	GO:0006163~purine nucleotide metabolic process	48	1.61399	5.74027e-05	IPI00230612, IPI00135969, IPI00121550, IPI00284806, IPI00109891, IPI00351252, IPI00665580, IPI00131459, IPI00116896, IPI00118986, IPI00311461, IPI00468481, IPI00308882, IPI00128209, IPI00111770, IPI00469835, IPI00330303, IPI00265471, IPI00556827, IPI00378485, IPI00261467, IPI00876165, IPI00134506, IPI00119113, IPI00319518, IPI00315999, IPI00119115, IPI00323971, IPI00313841, IPI00311682, IPI004076…	2296	160	13588	1.77544	0.191309	0.00175333	0.105721
GOTERM_BP_FAT	GO:0050657~nucleic acid transport	47	1.58036	2.17418e-21	IPI00123651, IPI00227005, IPI00395038, IPI00462934, IPI00420706, IPI00222307, IPI00461532, IPI00229722, IPI00129535, IPI00469331, IPI00553777, IPI00122594, IPI00420602, IPI00317134, IPI00126716, IPI00337844, IPI00109860, IPI00222687, IPI00453821, IPI00853914, IPI00458056, IPI00110049, IPI00130483, IPI00320303, IPI00165794, IPI00380737, IPI00409462, IPI00221767, IPI00124245, IPI00225192, IPI001155…	2296	66	13588	4.21442	8.0423e-18	4.46795e-19	4.00629e-18
GOTERM_BP_FAT	GO:0050658~RNA transport	47	1.58036	2.17418e-21	IPI00123651, IPI00227005, IPI00395038, IPI00462934, IPI00420706, IPI00222307, IPI00461532, IPI00229722, IPI00129535, IPI00469331, IPI00553777, IPI00122594, IPI00420602, IPI00317134, IPI00126716, IPI00337844, IPI00109860, IPI00222687, IPI00453821, IPI00853914, IPI00458056, IPI00110049, IPI00130483, IPI00320303, IPI00165794, IPI00380737, IPI00409462, IPI00221767, IPI00124245, IPI00225192, IPI001155…	2296	66	13588	4.21442	8.0423e-18	4.46795e-19	4.00629e-18
GOTERM_BP_FAT	GO:0051236~establishment of RNA localization	47	1.58036	2.17418e-21	IPI00123651, IPI00227005, IPI00395038, IPI00462934, IPI00420706, IPI00222307, IPI00461532, IPI00229722, IPI00129535, IPI00469331, IPI00553777, IPI00122594, IPI00420602, IPI00317134, IPI00126716, IPI00337844, IPI00109860, IPI00222687, IPI00453821, IPI00853914, IPI00458056, IPI00110049, IPI00130483, IPI00320303, IPI00165794, IPI00380737, IPI00409462, IPI00221767, IPI00124245, IPI00225192, IPI001155…	2296	66	13588	4.21442	8.0423e-18	4.46795e-19	4.00629e-18
GOTERM_BP_FAT	GO:0033043~regulation of organelle organization	47	1.58036	4.3571e-05	IPI00117896, IPI00553633, IPI00122615, IPI00117167, IPI00323422, IPI00408119, IPI00115627, IPI00111117, IPI00395038, IPI00121892, IPI00227392, IPI00753793, IPI00110050, IPI00653921, IPI00315100, IPI00108150, IPI00230689, IPI00130920, IPI00112339, IPI00323705, IPI00672213, IPI00380722, IPI00661414, IPI00124829, IPI00127942, IPI00122965, IPI00551236, IPI00113849, IPI00165854, IPI00848816, IPI002779…	2296	154	13588	1.80618	0.148855	0.0013766	0.0802564
GOTERM_BP_FAT	GO:0009259~ribonucleotide metabolic process	46	1.54674	1.89798e-07	IPI00319518, IPI00119113, IPI00230612, IPI00315999, IPI00323971, IPI00135969, IPI00119115, IPI00121550, IPI00313841, IPI00311682, IPI00109891, IPI00351252, IPI00407692, IPI00665580, IPI00230507, IPI00131459, IPI00338964, IPI00116896, IPI00118986, IPI00130187, IPI00130186, IPI00311461, IPI00322096, IPI00406639, IPI00315452, IPI00468481, IPI00308882, IPI00128209, IPI00122048, IPI00111770, IPI004537…	2296	125	13588	2.17787	0.000701816	9.36078e-06	0.000349733
GOTERM_MF_FAT	GO:0003682~chromatin binding	46	1.54674	0.000142072	IPI00396676, IPI00129466, IPI00137852, IPI00665557, IPI00858099, IPI00321739, IPI00131694, IPI00396802, IPI00125662, IPI00660374, IPI00117218, IPI00396739, IPI00114232, IPI00312600, IPI00132267, IPI00457724, IPI00124520, IPI00130187, IPI00461676, IPI00115668, IPI00125899, IPI00420949, IPI00131111, IPI00460668, IPI00223056, IPI00319017, IPI00278600, IPI00311626, IPI00117932, IPI00411001, IPI003236…	2269	155	13288	1.73801	0.179331	0.00448164	0.233646
GOTERM_BP_FAT	GO:0043623~cellular protein complex assembly	45	1.51311	3.45257e-09	IPI00230139, IPI00458949, IPI00117167, IPI00458204, IPI00762919, IPI00280252, IPI00121558, IPI00112251, IPI00395038, IPI00338039, IPI00409819, IPI00122594, IPI00126256, IPI00113563, IPI00117352, IPI00117350, IPI00406434, IPI00130158, IPI00466390, IPI00122425, IPI00221523, IPI00110049, IPI00323881, IPI00123639, IPI00331444, IPI00169463, IPI00122928, IPI00110753, IPI00808370, IPI00109061, IPI001288…	2296	108	13588	2.46588	1.2771e-05	2.28054e-07	6.36192e-06
GOTERM_BP_FAT	GO:0022900~electron transport chain	44	1.47949	4.19625e-08	IPI00116753, IPI00169925, IPI00133215, IPI00114246, IPI00230113, IPI00132390, IPI00230715, IPI00125929, IPI00344004, IPI00111885, IPI00153381, IPI00119138, IPI00874456, IPI00121440, IPI00266281, IPI00331564, IPI00109109, IPI00131176, IPI00116896, IPI00121309, IPI00132728, IPI00121341, IPI00754386, IPI00453981, IPI00130460, IPI00222419, IPI00133240, IPI00331332, IPI00116748, IPI00308882, IPI003315…	2296	112	13588	2.32498	0.000155207	2.35181e-06	7.73229e-05
GOTERM_BP_FAT	GO:0009150~purine ribonucleotide metabolic process	44	1.47949	3.12932e-07	IPI00319518, IPI00119113, IPI00230612, IPI00315999, IPI00323971, IPI00135969, IPI00119115, IPI00121550, IPI00313841, IPI00311682, IPI00109891, IPI00351252, IPI00407692, IPI00665580, IPI00230507, IPI00131459, IPI00338964, IPI00116896, IPI00118986, IPI00130187, IPI00130186, IPI00311461, IPI00322096, IPI00406639, IPI00315452, IPI00468481, IPI00308882, IPI00128209, IPI00111770, IPI00122048, IPI004537…	2296	119	13588	2.18821	0.00115686	1.44691e-05	0.000576627
GOTERM_BP_FAT	GO:0006164~purine nucleotide biosynthetic process	44	1.47949	2.05463e-05	IPI00119113, IPI00230612, IPI00315999, IPI00323971, IPI00135969, IPI00119115, IPI00121550, IPI00284806, IPI00313841, IPI00311682, IPI00109891, IPI00351252, IPI00407692, IPI00665580, IPI00230507, IPI00131459, IPI00338964, IPI00116896, IPI00118986, IPI00130187, IPI00130186, IPI00311461, IPI00322096, IPI00406639, IPI00315452, IPI00122862, IPI00468481, IPI00111770, IPI00122048, IPI00453777, IPI003412…	2296	137	13588	1.90071	0.0731852	0.000716738	0.0378531
GOTERM_BP_FAT	GO:0010324~membrane invagination	44	1.47949	0.0204251	IPI00749677, IPI00137331, IPI00224151, IPI00315334, IPI00762919, IPI00785217, IPI00124058, IPI00131459, IPI00118143, IPI00420185, IPI00776230, IPI00346965, IPI00121071, IPI00114352, IPI00648186, IPI00406596, IPI00752080, IPI00454119, IPI00116923, IPI00310131, IPI00467843, IPI00130444, IPI00131445, IPI00125880, IPI00124820, IPI00329843, IPI00653515, IPI00876343, IPI00400154, IPI00349520, IPI002217…	2296	188	13588	1.38509	1	0.26403	31.6319
GOTERM_BP_FAT	GO:0006897~endocytosis	44	1.47949	0.0204251	IPI00749677, IPI00137331, IPI00224151, IPI00315334, IPI00762919, IPI00785217, IPI00124058, IPI00131459, IPI00118143, IPI00420185, IPI00776230, IPI00346965, IPI00121071, IPI00114352, IPI00648186, IPI00406596, IPI00752080, IPI00454119, IPI00116923, IPI00310131, IPI00467843, IPI00130444, IPI00131445, IPI00125880, IPI00124820, IPI00329843, IPI00653515, IPI00876343, IPI00400154, IPI00349520, IPI002217…	2296	188	13588	1.38509	1	0.26403	31.6319
GOTERM_CC_FAT	GO:0000502~proteasome complex	44	1.47949	8.70517e-22	IPI00277001, IPI00331155, IPI00124225, IPI00230569, IPI00124223, IPI00283862, IPI00405114, IPI00222515, IPI00457661, IPI00381291, IPI00108774, IPI00123494, IPI00314467, IPI00396680, IPI00129512, IPI00131406, IPI00420745, IPI00133206, IPI00319965, IPI00114667, IPI00136483, IPI00131845, IPI00758064, IPI00119239, IPI00828513, IPI00652694, IPI00314439, IPI00321646, IPI00113845, IPI00113287, IPI001249…	2115	58	12504	4.48501	5.58001e-19	2.42609e-20	1.29731e-18
GOTERM_CC_FAT	GO:0005938~cell cortex	44	1.47949	1.8844e-06	IPI00117896, IPI00457611, IPI00137331, IPI00421223, IPI00377299, IPI00118899, IPI00129959, IPI00268688, IPI00663627, IPI00309089, IPI00125091, IPI00330862, IPI00118143, IPI00123181, IPI00121892, IPI00224626, IPI00420385, IPI00753793, IPI00554855, IPI00116923, IPI00276222, IPI00122450, IPI00275587, IPI00135379, IPI00453820, IPI00229613, IPI00672213, IPI00172197, IPI00110850, IPI00127942, IPI008488…	2115	126	12504	2.06453	0.00120717	1.88732e-05	0.00280824
GOTERM_MF_FAT	GO:0009055~electron carrier activity	44	1.47949	0.0681954	IPI00119203, IPI00119114, IPI00116753, IPI00169925, IPI00116591, IPI00344004, IPI00606008, IPI00127358, IPI00453837, IPI00874456, IPI00121440, IPI00331564, IPI00134961, IPI00315550, IPI00131176, IPI00469251, IPI00223861, IPI00132728, IPI00471246, IPI00169711, IPI00136928, IPI00754386, IPI00378120, IPI00330747, IPI00119842, IPI00453981, IPI00222419, IPI00133240, IPI00308882, IPI00331528, IPI001202…	2269	202	13288	1.27564	1	0.522274	68.7412
GOTERM_BP_FAT	GO:0051028~mRNA transport	43	1.44586	6.40925e-19	IPI00320303, IPI00165794, IPI00123651, IPI00380737, IPI00409462, IPI00221767, IPI00227005, IPI00225192, IPI00124245, IPI00395038, IPI00462934, IPI00420706, IPI00229722, IPI00620222, IPI00461532, IPI00115588, IPI00222307, IPI00129535, IPI00109615, IPI00469331, IPI00108125, IPI00553777, IPI00122594, IPI00132692, IPI00342158, IPI00315517, IPI00117232, IPI00311366, IPI00420602, IPI00467172, IPI002290…	2296	62	13588	4.1045	2.37078e-15	1.07763e-16	1.18101e-15
GOTERM_BP_FAT	GO:0006913~nucleocytoplasmic transport	43	1.44586	5.7289e-10	IPI00320303, IPI00330362, IPI00131881, IPI00122615, IPI00323881, IPI00230429, IPI00649329, IPI00849505, IPI00280252, IPI00331444, IPI00271166, IPI00225192, IPI00395038, IPI00124973, IPI00622283, IPI00229722, IPI00115588, IPI00121892, IPI00129535, IPI00127109, IPI00319830, IPI00128880, IPI00138302, IPI00553777, IPI00116877, IPI00626994, IPI00409819, IPI00311329, IPI00126256, IPI00117232, IPI008819…	2296	96	13588	2.65082	2.11912e-06	4.07523e-08	1.05564e-06
[truncated: 694 more rows]
