# Supplementary material for: Cell-Surface Proteomics Identifies Lineage-Specific Markers of Embryo-Derived Stem Cells
Source: Dev Cell. 2012 Apr 17;22(4):887–901. doi: 10.1016/j.devcel.2012.01.005 (PMC3405530; doi:10.1016/j.devcel.2012.01.005)
Supplement: Table S4. Protein and RNA Expression Data for All Proteins Detected in ES, TS, XEN, and EpiSC, Related to Figure 1D [file mmc5.xls]

## Sheet: Data
IPI	Probe ID	Gene	ES (RNA)	TS (RNA)	XEN (RNA)	EpiSC (RNA)	ES (Membrane)	ES (Whole cell)	TS (Membrane)	TS (Whole cell)	XEN (Membrane)	XEN (Whole cell)	EpiSC (Membrane)	EpiSC (Whole cell)	Cell-surface prediction
IPI00113285	10518358		954.63	2.65	1.67	4.37	3.16	0	0	0	0	0	0	0	Plasma membrane
IPI00421120	10510201		6977.76	143.72	108.13	1699.64	5.23	0	0	0	0	0	0	0	Plasma membrane
IPI00831055	10566258		140.28	132.62	160.57	841.57	9.51	0	0	0	0	0	0	0	Plasma membrane
IPI00351041	10427454		11.11	22.06	37.31	53.23	0	1.99	0	0	0	0	0	0
IPI00153664	10471062		718.18	678.35	510.26	172.2	0	2.69	0	0	0	0	0	0
IPI00453800	10570429		681.08	749.32	537.33	104.01	0	2.75	0	0	0	0	0	0
IPI00135700	10568217		1383.5	794.73	511.39	1585.05	0	2.76	0	0	0	0	0	0
IPI00136782	10500388		660.12	606.14	570.95	69.03	0	2.76	0	0	0	0	0	0
IPI00319607	10389395		161.52	161.98	227.16	72.55	0	2.76	0	0	0	0	0	0
IPI00223276	10490826		273.19	1242.88	831.18	133.53	0	2.91	0	0	0	0	0	0
IPI00353886	10369655		31.32	42.88	58.99	222.88	0	2.91	0	0	0	0	0	0
IPI00109239	10553004		952.02	45.82	42.04	87.06	0	7.51	0	0	0	0	0	0
IPI00269408	10386388		693.04	753.58	542.75	252.39	0	8.59	0	0	0	0	0	0
IPI00173116	10520417		1667.82	2.48	1	327.41	7.9	9.03	0	0	0	0	0	0
IPI00133104	10371672		61.7	43.09	48.54	217.25	0	21.15	0	0	0	0	0	0
IPI00515687	10455312		613.18	547.67	440.75	357.39	0	2.76	3.98	0	0	0	0	0	Plasma membrane
IPI00169460	10478983		535.43	528.06	488.76	238.75	0	0	0	2.14	0	0	0	0
IPI00114227	10586254		85.71	59.31	98.68	249.52	0	0	0	2.17	0	0	0	0
IPI00224068	10395805		1239.55	989.87	1453.68	585.22	0	0	0	2.18	0	0	0	0
IPI00346772	10569687		1223.17	3306.94	26.63	4.78	0	0	0	2.2	0	0	0	0
IPI00225777	10401428		137.33	217.1	90.55	54.05	0	1.77	0	2.2	0	0	0	0
IPI00112188	10579607		526.75	650.78	423.47	69.56	0	2.76	0	2.26	0	0	0	0
IPI00648110	10382435		372.71	711.9	504.76	132.64	0	0	0	3.28	0	0	0	0
IPI00453673	10584977		502.23	1095.58	270.31	46.45	0	0	0	3.33	0	0	0	0
IPI00228202	10426042		350.74	2060.93	23.05	27	0	0	0	3.34	0	0	0	0
IPI00122466	10394093		271.29	572.56	908.53	83.81	0	0	0	4.43	0	0	0	0
IPI00136201	10565587		210.03	237.33	271.31	401.18	0	0	0	4.44	0	0	0	0
IPI00851098	10568705		142.21	82.35	153.92	384.54	0	0	0	5.47	0	0	0	0
IPI00850110	10514383		226.57	163.55	195.74	2958.8	0	0	0	5.5	0	0	0	0
IPI00322322	10391811		500.15	651.54	509.76	73.98	0	0	0	5.53	0	0	0	0
IPI00342841	10510447		81.17	121.01	82.87	80.01	0	0	0	6.61	0	0	0	0
IPI00380195	10442454		587.2	500.95	500.28	61.35	0	0	0	6.63	0	0	0	0
IPI00222501	10435443		1053.47	748.82	201.14	224.92	6.86	10.87	0	7.69	0	0	0	0
IPI00672663	10606217		646.6	445.06	342.33	143.88	0	2.61	0	14.39	0	0	0	0
IPI00853932	10593668		76.38	91.5	28.58	384.43	0	0	0	0	2.12	0	0	0	Plasma membrane
IPI00316491	10566258		140.28	132.62	160.57	841.57	23.27	0	0	0	8.41	0	0	0	Plasma membrane
IPI00676907	10390969		214.54	88.54	218.68	551.56	0	0	0	0	8.72	0	0	0	Plasma membrane
IPI00110576	10386741		59.7	47.53	65.04	185.99	0	0	0	0	0	2.1	0	0
IPI00380829	10402225		79.94	155.03	293.69	22.87	0	0	0	0	0	2.1	0	0
IPI00125745	10447188		9.25	19.67	22.42	187.24	0	12.96	0	24.23	0	2.1	0	0
IPI00387253	10420426		789.81	705.92	959.68	186.88	0	4.68	0	0	0	2.16	0	0
IPI00153187	10546791		204.65	292.17	785.11	20.11	0	0	0	0	0	2.17	0	0
IPI00468223	10488722		148.99	367.05	363.82	129.47	0	0	0	0	0	2.17	0	0
IPI00648549	10391444		52.74	43.08	114.9	101	0	4.52	0	4.37	0	2.21	0	0
IPI00119727	10370320		176.69	231.66	249.83	207.85	0	0	0	3.3	0	3.28	0	0
IPI00221998	10488472		164.48	308.56	750.75	26.07	0	0	0	2.24	0	3.32	0	0
IPI00665580	10438911		1594.2	3407.96	10112.7	770.62	0	0	0	0	1.75	4.29	0	0
IPI00466495	10550605		297.04	727.68	316.91	67.89	0	0	0	0	0	4.33	0	0
IPI00111166	10456812		31.61	23.38	35.16	61.2	0	0	0	0	0	4.34	0	0
IPI00850983	10440849		138.04	206.24	409.58	136.65	0	0	0	0	0	4.42	0	0
IPI00118304	10359050		91.3	108.91	190.54	185.42	0	0	0	2.2	0	4.46	0	0
IPI00123410	10506500		570.46	1174.79	368.53	282.86	0	0	0	8.82	0	5.57	0	0
IPI00750546	10484249		145.01	534.3	112.61	1304.7	0	2.69	0	11.09	0	6.49	0	0
IPI00750546	10473337		532.1	1911.8	412.86	1600.12	0	2.69	0	11.09	0	6.49	0	0
IPI00750546	10473340		532.1	1911.8	412.86	1600.12	0	2.69	0	11.09	0	6.49	0	0
IPI00750546	10473328		532.1	1911.8	412.86	1600.12	0	2.69	0	11.09	0	6.49	0	0
IPI00750546	10473322		532.1	1911.8	412.86	1600.12	0	2.69	0	11.09	0	6.49	0	0
IPI00750546	10473331		532.1	1911.8	412.86	1600.12	0	2.69	0	11.09	0	6.49	0	0
IPI00750546	10473325		532.1	1911.8	412.86	1600.12	0	2.69	0	11.09	0	6.49	0	0
IPI00750546	10473334		532.1	1911.8	412.86	1600.12	0	2.69	0	11.09	0	6.49	0	0
IPI00461969	10479869		1503.39	1669.2	1628.77	1976.97	0	0	0	5.5	0	6.59	0	0
IPI00331605	10522060		96.33	134.68	1093.28	93.59	0	0	0	0	0	6.6	0	0
IPI00468516	10541002		599.91	530.56	1022.13	408.56	0	0	0	0	0	7.57	0	0
IPI00458704	10409338		1292.62	1067.55	1123.31	108.45	0	7.51	0	6.64	0	7.67	0	0
IPI00323422	10453715		468.34	519.05	554.51	603.77	0	0	0	0	0	10.98	0	0
IPI00187272	10419082		483.38	104.66	334.4	233.99	0	0	0	0	0	11.98	0	0
IPI00330404	10412481		491.07	179.67	266.57	421.47	0	0	0	0	0	12.1	0	0
IPI00345911	10562289		4.26	3.59	9.45	123.07	0	0	0	0	0	22.92	0	0
IPI00660374	10405868		1449.77	1021.17	1598.96	136.59	0	0	0	0	0	24.26	0	0
IPI00660374	10410207		1255.27	935.42	1444.64	327.68	0	0	0	0	0	24.26	0	0
IPI00660374	10405888		1161.73	865.58	1341.97	303.91	0	0	0	0	0	24.26	0	0
IPI00660374	10405874		1255.27	935.42	1444.64	327.68	0	0	0	0	0	24.26	0	0
IPI00336329	10593508		1344.38	997.59	632.3	316.8	0	16.45	0	18.88	0	28.46	0	0
IPI00330695	10471535		514.19	697.21	1934.99	8.79	0	2.83	0	22.1	0	57.42	0	0
IPI00308807	10529082		395.97	799.65	507.87	157.65	0	0	0	2.26	0	0	2.25	0	Plasma membrane
IPI00308807	10529091		8.6	13.09	29.21	2.46	0	0	0	2.26	0	0	2.25	0	Plasma membrane
IPI00469941	10401698		284.87	191.18	104.42	68.65	0	0	0	0	0	0	3.7	0	Plasma membrane
IPI00346327	10393509		241.37	204.73	349.31	40.28	0	2.68	0	0	0	5.57	4.11	0
IPI00850413	10354649		413.61	1018.43	106.33	332.53	0	0	0	4.4	0	0	5.26	0	Plasma membrane
IPI00121576	10412036		321.08	352.86	318.26	829.33	0	0	0	5.54	0	5.33	5.41	0
IPI00403055	10488575		356.41	450.65	337.84	70.43	0	0	0	0	0	0	5.54	0	Plasma membrane
IPI00117270	10376482		293.63	86.54	200.41	68.71	0	0	0	0	0	0	5.66	0	Plasma membrane
IPI00222924	10520553		527.88	625.98	1269.06	68.59	0	0	0	4.41	0	12.94	6.1	0
IPI00330164	10441344		492.95	516.44	642.26	60.91	0	12.05	0	19.89	0	15.39	6.63	0
IPI00808550	10406782		1421.75	32.83	620.91	183.25	11.38	7.28	0	0	0	0	6.92	0	Plasma membrane
IPI00380415	10471298		987.6	743.58	739.44	51.79	0	0	0	0	0	4.4	6.94	0	Plasma membrane
IPI00275176	10363903		827.39	708.93	639.9	656.28	0	0	0	0	0	0	7.09	0	Plasma membrane
IPI00266752	10511739		527.02	2582.69	237.95	58.15	0	5.59	21.68	75.94	0	12.07	8.24	0
IPI00323442	10426924		160.85	205.69	40.42	95.41	0	0	0	0	0	0	10.06	0	Plasma membrane
IPI00130988	10559312		571.08	910.67	175.71	54.76	0	0	0	6.69	0	0	10.48	0	Plasma membrane
IPI00551082	10557211		203.61	298.01	210.85	1025.8	0	0	0	0	0	0	10.65	0	Plasma membrane
IPI00662196	10389522		4515.61	4496.47	3734.29	5376.58	0	0	0	0	0	0	11.01	0	Plasma membrane
IPI00116031	10514706		171.86	129.25	178.42	369.39	0	6.51	0	7.7	0	11	13.84	0
IPI00137612	10481122		151.29	190.89	139.37	32.79	0	9.12	6.65	16.56	0	7.64	13.88	0
IPI00322204	10517463		710.45	772.28	593.01	940.12	0	0	6.88	2.23	0	0	14.33	0	Plasma membrane
IPI00351206	10497964		361.33	395.71	957.38	11	0	0	7.91	8.87	0	21.46	20.29	0
IPI00314950	10436694		7556.15	8042.18	7484.94	4198.13	22.94	0	37.79	0	0	319.11	32.55	0
IPI00177179	10560709		247.38	560.58	880.97	11.94	62.58	0	96.87	0	153.04	0	45.18	0	Plasma membrane
IPI00123176	10548143		16815.8	16908.1	15432.9	8676.77	0	0	28.67	67.54	18.53	0	51.54	0
IPI00123176	10474239		9586.55	9217.52	7516.93	5023.55	0	0	28.67	67.54	18.53	0	51.54	0
IPI00221613	10345926		712.87	1013.13	1272.45	15.06	75.53	23.08	0	69.48	0	89.75	81.21	0
IPI00222228	10432734		92.19	75.84	68.31	267.36	878.46	0	608.18	0	479.38	0	682.75	0	Plasma membrane
IPI00130734	10528915		525.83	389.7	465.57	524.77	0	12.95	0	0	0	0	0	2.35
IPI00130734	10365572		192.47	151.72	211.21	49.32	0	12.95	0	0	0	0	0	2.35
IPI00330623	10415377		776.79	620.55	522.64	136.1	0	29.91	0	14.29	0	11	0	2.35
IPI00664640	10440800		478.1	370.8	483.89	17.66	0	4.61	0	7.76	0	17.05	0	2.35
IPI00315538	10393309		861.38	653.47	653.15	211.44	0	20.09	0	16.53	0	27.43	0	2.49
IPI00317747	10506658		562.37	606.61	310.69	10674.1	0	0	0	0	0	0	0	2.68
IPI00654377	10607283		189.48	214.78	469.9	176.49	0	0	0	0	0	3.35	0	2.68
IPI00381244	10432298		224.04	232.93	282.66	15.68	0	0	0	0	0	0	0	2.82
IPI00132938	10569707		1457.56	2600.45	1733.39	3401.82	0	6.2	0	18.74	0	17.38	4.98	2.82
IPI00464282	10363903		827.39	708.93	639.9	656.28	0	2.76	0	5.53	0	4.46	0	3.8
IPI00317684	10511843		331.55	204.88	261.38	161.66	0	5.6	0	3.3	0	6.59	0	3.8
IPI00330054	10532390		692.97	645.42	522.92	99.3	0	4.75	0	5.59	0	8.76	4.36	3.8
IPI00124284	10400391		289.85	214.68	236.89	1124.7	0	0	0	0	0	5.31	3.43	3.86
IPI00421119	10397085		1189.82	1344.2	1171.39	1416	0	10.24	0	24.11	0	11.07	10.1	4
IPI00421119	10397083		657.44	914.73	776.83	489.81	0	10.24	0	24.11	0	11.07	10.1	4
IPI00421119	10397081		497.19	659.21	552.23	384	0	10.24	0	24.11	0	11.07	10.1	4
IPI00120174	10499847		400.47	406.62	466.42	672.8	0	0	0	0	0	0	0	4.33
IPI00133174	10391348		464.83	674.1	542.16	262.56	0	0	0	13.24	0	5.42	6.51	4.71
IPI00112004	10461268		807.66	574.84	378.3	1573.37	0	0	0	0	0	0	0	5.18
IPI00336509	10386095		453.17	437.96	363.26	508.31	0	0	0	0	0	0	0	5.5
IPI00228236	10565846		1132.38	1480.78	2184.39	1445.34	0	0	0	4.46	0	14.03	0	5.64
IPI00130883	10358454		3381.71	3220.61	4494.16	3661.76	0	4.53	3.81	5.54	2.91	5.44	3.8	6.03
IPI00130883	10556113		3551.67	3364.69	4726.02	3879.37	0	4.53	3.81	5.54	2.91	5.44	3.8	6.03
IPI00515360	10509280		584.23	495.92	923.57	11.6	216.97	0	48.96	25.18	291.52	178.22	61.66	6.43
IPI00134378	10458823		1426.69	2139.81	3115.51	48.14	0	0	0	25.4	0	26.27	0	6.49
IPI00458393	10461078		592.42	482.82	465.31	117.27	0	2.76	0	3.33	0	0	0	6.63
IPI00115902	10449549		2410.06	2262.52	2804.88	6882.53	0	21.46	0	20.91	0	26.93	2.15	6.63
IPI00265576	10548116		4049.39	4657.43	2986.43	1625.48	0	0	0	0	0	0	0	6.68
IPI00121575	10512847		202.41	269.23	262.14	28.3	0	0	0	3.34	0	0	0	6.82
IPI00115511	10395058		286.51	249.94	382.43	518.94	0	0	0	0	0	2.17	0	8.13
IPI00134680	10563583		637.85	710.74	465.31	31.35	0	1.91	0	15.44	0	7.56	0	8.13
IPI00222549	10499198		11580.9	11299.8	11264.1	7172.86	0	17.48	0	7.73	0	6.54	0	9.03
IPI00222549	10443193		11991.5	11827.9	11735.3	7415.24	0	17.48	0	7.73	0	6.54	0	9.03
IPI00222549	10397699		13272.9	12840.3	12705.8	8097.57	0	17.48	0	7.73	0	6.54	0	9.03
IPI00222549	10433562		9860.65	9673.2	9575.36	5875.56	0	17.48	0	7.73	0	6.54	0	9.03
IPI00222549	10433902		10428.5	10243.1	9770.77	6310	0	17.48	0	7.73	0	6.54	0	9.03
IPI00222549	10600027		9468.31	9228.74	8979.21	5813.21	0	17.48	0	7.73	0	6.54	0	9.03
IPI00222549	10537349		11945.5	11708	11557	7318.89	0	17.48	0	7.73	0	6.54	0	9.03
IPI00222549	10606255		12607	12319.6	12081.2	7747.02	0	17.48	0	7.73	0	6.54	0	9.03
IPI00222549	10606538		12707.9	12374.4	12069.8	7713.86	0	17.48	0	7.73	0	6.54	0	9.03
IPI00229286	10571911		701.31	425.06	436.42	995.37	0	17.79	0	6.57	0	9.8	8.92	9.03
IPI00751251	10550531		1107.17	1462.81	1200.85	65.77	0	13.27	0	37.44	0	16.39	3.99	9.12
IPI00227451	10548097		309.4	223.47	111.14	78.95	0	19.09	0	17.57	0	23.97	0	9.31
IPI00228879	10352954		322.58	316.09	228.06	1395.9	0	0	0	0	0	0	0	10.42
IPI00133594	10430941		363.04	409.26	437.76	282.22	0	0	0	7.77	0	6.56	9.19	10.43
IPI00123624	10421227		419.17	364.12	667.12	144.46	0	0	0	21.05	0	14.09	0	13.11
IPI00119057	10599855		1898.41	2125.35	1824.52	1495.39	0	7.14	0	12.17	0	18.38	0	14.23
IPI00124959	10568714		584.07	797.45	925.89	104.44	17.73	12.79	53.94	55.35	8.25	63.01	48.99	14.42
IPI00225961	10445891		535.56	346.59	788.35	287.33	12.62	33.71	29.43	36.39	6.73	76.17	33.41	14.76
IPI00122202	10521731		780.96	533.35	720.46	536.91	0	20.46	0	28.57	0	26.22	0	15.27
IPI00378485	10360248		14.95	26.55	25.77	31.27	0	3.76	0	18.85	0	7.7	0	15.85
IPI00116718	10362310		1326.51	2155.58	2129.78	2561.73	0	3.75	0	23.09	0	18.35	43.03	16.01
IPI00116718	10499187		1192.35	1949.92	1932.42	2498.7	0	3.75	0	23.09	0	18.35	43.03	16.01
IPI00116718	10502898		1001.83	1665.83	1657.27	2135.42	0	3.75	0	23.09	0	18.35	43.03	16.01
IPI00468437	10459387		619.11	759.09	739.7	896.19	0	0	0	10.05	0	5.57	11.34	16.92
IPI00132042	10344622		553.41	432.96	436.93	40.51	0	0	0	13.2	0	17.24	0	18.34
IPI00850843	10402787		100.38	121.75	105.9	133.07	0	0	3.78	16.63	0	0	2.81	18.36
IPI00223217	10389522		4515.61	4496.47	3734.29	5376.58	35.21	22.08	28.48	29.76	0	23.8	15.65	18.42
IPI00116850	10371432		2175.55	1563.8	1601.88	1150.52	0	10.04	0	15.46	0	38.56	0	19.55
IPI00226576	10525271		768.62	787.36	868.75	248.59	0	24.02	0	35.35	0	42.46	0	19.59
IPI00226993	10354307		2914.79	3030.55	1742.17	7845.01	67.3	42.31	87.78	32.96	58.08	50.34	141.37	23.73
IPI00265406	10387222		1709.25	1337.12	750.55	8.27	7.83	28.9	0	30.85	0	31.27	7.33	24.44
IPI00221817	10584435		483.41	189.16	59.19	470.42	0	0	0	0	0	0	8.78	24.77
IPI00344088	10376292		1835.45	1710.86	1248.21	153.13	2.07	18.26	0	29.77	0	24.97	17.56	26.34
IPI00133185	10552917		1798.6	1665.43	1627.39	2052.76	116.17	60.96	79.88	67.22	72.4	71.98	68.75	30.41
IPI00120162	10350819		1827.89	1737.4	1455.56	675.12	9.53	7.36	2.87	21.03	0	4.44	3.7	31.59
IPI00273803	10354470		7760.5	6999.81	8250.27	7758.73	26.01	58.47	19.96	238.41	14.7	145.57	70.46	31.69
IPI00115831	10574412		973.53	1116.46	1781.07	2826.04	0	0	0	31.97	0	26.34	0	33.68
IPI00129468	10410207		1255.27	935.42	1444.64	327.68	0	35.57	23.19	37.23	11.37	26.45	45.47	34.27
IPI00129468	10405888		1161.73	865.58	1341.97	303.91	0	35.57	23.19	37.23	11.37	26.45	45.47	34.27
IPI00129468	10405874		1255.27	935.42	1444.64	327.68	0	35.57	23.19	37.23	11.37	26.45	45.47	34.27
IPI00129468	10405868		1449.77	1021.17	1598.96	136.59	0	35.57	23.19	37.23	11.37	26.45	45.47	34.27
IPI00230507	10542520		1375.08	1520.79	1650.5	1752.06	0	20.63	0	30.96	0	27.67	39.91	50.74
IPI00121788	10507328		2698.66	2563.67	1457.2	12095	182.1	138	155.94	92.74	109.58	94.53	199.79	51.97
IPI00154054	10593591		271.45	428.26	608.43	55.71	0	0	0	39.92	0	44.63	0	54.16
IPI00129323	10424379		4318.57	3549.77	3026.89	2785.86	97.09	49.73	51.54	87.31	45.36	64.46	143.68	60.58
IPI00129323	10501661		5703.69	4489.48	3797.63	3422.58	97.09	49.73	51.54	87.31	45.36	64.46	143.68	60.58
IPI00123007	10401924		2725.18	2928.66	2927.5	7176.69	40.27	90.63	28.79	60.71	16.88	130.83	0	62.08
IPI00123007	10509275		3388.76	3352.64	3465.56	9558.83	40.27	90.63	28.79	60.71	16.88	130.83	0	62.08
IPI00123007	10357478		3595.08	3654.11	3599.36	9573.94	40.27	90.63	28.79	60.71	16.88	130.83	0	62.08
IPI00123007	10447286		3255.15	3289.18	3355.73	8666.41	40.27	90.63	28.79	60.71	16.88	130.83	0	62.08
IPI00123007	10500009		3318.47	3548.31	3481.61	8514.58	40.27	90.63	28.79	60.71	16.88	130.83	0	62.08
IPI00123007	10400334		3463.57	3451.53	3446.68	9146.39	40.27	90.63	28.79	60.71	16.88	130.83	0	62.08
IPI00466820	10479187		4285.34	3910.69	2402.5	4921.6	0	95.45	0	71.59	0	116.15	31.51	71.99
IPI00109813	10409643		928.24	838.36	750.65	8.39	0	44.61	0	72.76	0	30.4	49.08	76.01
IPI00230440	10439762		4602.04	2749.62	2727.09	304.13	39.25	91.57	18.86	87.21	18.41	84.81	45.93	83.65
IPI00315548	10401695		6755.1	6342.25	6802.91	6394.34	0	15.25	0	0	0	69.89	18.26	86.5
IPI00672476	10371676		892.6	1117.27	572.33	162.65	1.68	56.63	0	89.42	0	57.83	7.77	88.06
IPI00420562	10372750		1346.57	1365.42	1628.34	56.38	0	114.73	4.69	155.57	4.63	175.48	10.33	89.32
IPI00330363	10453632		691.99	650.7	679.34	4437.23	0	134.12	0	116.03	0	146.99	0	110.22
IPI00467833	10457729		960.79	946.67	948.92	137.86	6.27	55.12	4.84	120.04	7.41	96.81	30.58	141.57
IPI00187543	10494388		10.82	14.99	13.35	508.84	0	0	0	0	0	0	0	159.58
IPI00116498	10493891		3803.9	4666.66	4065.87	1782.55	14.54	231.55	45.03	276.64	21.15	233.37	80.42	188.29
IPI00108125	10523058		5187.37	4303.07	5233.54	188.67	128.62	260.63	83.45	283.98	68.81	272.44	333.75	193.88
IPI00407130	10528480		8285.73	7208.76	5655.02	929.63	282.15	524.54	175.39	722.32	91.45	702.86	105.1	642.34
IPI00309089	10568202		364.6	40.47	15.94	59.48	0	12.28	0	0	0	0	0	0
IPI00114945	10348817		2997.77	2771.47	4595.74	188.34	0	68.93	0	73.72	2.31	59.03	0	26.03
IPI00131895	10462791		1580.8	1858.72	1719.06	1524.86	0	0	0	7.75	0	4.42	0	0
IPI00117687	10394353	0610009D07Rik	425.63	315.08	389.03	1563.84	0	5.82	0	13.16	0	8.73	3.99	7.66
IPI00135392	10529410	0610009O03Rik	764.58	940.04	569.36	73.06	0	0	0	5.54	0	0	0	0
IPI00121271	10442914	0610011F06Rik	233.13	418.77	202.62	132.65	0	0	0	2.18	0	0	0	0
IPI00120871	10461012	0610038D11Rik	115.8	264.75	192.59	270.32	0	0	0	0	0	0	0	10.49
IPI00224626	10583905		870.07	904.79	1002.77	314.74	3.62	22.68	0	45.3	0	36.77	0	43.14
IPI00122015	10428983	0910001A06Rik	748.99	738.02	479.3	420.82	0	7.26	0	34.33	0	29.51	0	10.16
IPI00457611	10382912		585.92	508.61	337.87	93.28	2.18	1.84	6.9	11.1	0	11.98	11.48	0
IPI00275587	10369252		507.79	262.77	727.58	414.45	0	0	0	0	0	6.47	0	2.49
IPI00404845	10389005	1110002N22Rik	182.73	110.92	101.42	506.23	0	5.3	0	12.21	0	3.28	0	0
IPI00133801	10367422	1110005A23Rik	1619.27	1169.45	945.42	487.02	1.95	46.28	1.99	39.86	0	27.17	3.68	13.12
IPI00133801	10462100	1110005A23Rik	2229.94	1605.41	1291.87	625.71	1.95	46.28	1.99	39.86	0	27.17	3.68	13.12
IPI00153724	10568417	1110007A13Rik	1140.16	818.64	1141.46	12.13	0	4.59	0	0	0	4.44	0	0
IPI00272521	10526923	1110007L15Rik	564.19	650.95	693.57	144.66	0	0	0	0	0	18.56	0	0
IPI00651954	10422962	1110020G09Rik	791.87	565.86	340.69	246.67	0	0	0	5.53	0	0	0	0
IPI00153381	10383887	1110020P15Rik	304.23	363.02	240.9	4144.76	0	0	0	3.3	0	0	0	0
IPI00229328	10503283	1110037F02Rik	492.88	594.73	439.32	74.12	0	6.82	0	9.88	0	4.35	0	15.74
IPI00229328	10503303	1110037F02Rik	382.51	422.01	322.1	316.97	0	6.82	0	9.88	0	4.35	0	15.74
IPI00229328	10503305	1110037F02Rik	377.5	526.51	368.63	199.06	0	6.82	0	9.88	0	4.35	0	15.74
IPI00420385	10523281		3186.16	4066.9	1713.81	40.37	7.44	29.42	12.91	46.39	0	33.77	2.81	18.69
IPI00347394	10378453	1300001I01Rik	615.09	590.83	480.51	41.61	3.16	10.34	0	0	0	11.88	0	0
IPI00459652	10443561	1300018I05Rik	611.77	643.83	684.25	21.52	0	0	0	0	0	0	0	2.62
IPI00229680	10474977	1500003O03Rik	443.62	649.62	622.53	283.85	0	0	0	19.9	0	13.05	5.52	0
IPI00224285	10377380	1500010J02Rik	911.83	1143.95	661.19	229.37	0	0	0	19.87	0	0	0	0
IPI00120257	10559635	1500019G21Rik	369.93	449.7	370.58	40.34	0	0	0	0	0	3.32	0	0
IPI00112641	10496629		2335.18	2692.16	4780.23	1645.39	0	0	0	11.06	0	13.15	0	0
IPI00127109	10503958	1700009N14Rik	15.55	9.94	16.54	179.92	32.56	50.68	25.27	44.21	24.57	46.37	35.41	33.83
IPI00133853	10487847	1700037H04Rik	294.48	309.08	642.83	23.98	0	0	0	0	0	4.42	0	0
IPI00224068	10395780	1700047I17Rik1	800.07	669.74	1020.33	417.43	0	0	0	2.18	0	0	0	0
IPI00224068	10395770	1700047I17Rik1	800.07	669.74	1020.33	417.43	0	0	0	2.18	0	0	0	0
IPI00225969	10369894	1700049L16Rik	42.15	45.98	51.55	50.71	0	0	0	5.48	0	0	0	0
IPI00671138	10446190	1700061G19Rik	36.62	6.95	4.76	15.23	0	0	0	0	0	0	2.42	0	Plasma membrane
IPI00132883	10578964	1810029B16Rik	129.41	99.49	107.46	175.69	0	0	0	0	0	0	0	5.37
IPI00112138	10420080	1810034K20Rik	163.83	172.23	385.69	422.2	0	0	0	12.2	0	7.8	0	6.35
IPI00318935	10397530	1810035L17Rik	563.82	496.61	581.64	2345.89	0	0	0	9.91	0	3.34	0	5.18
IPI00132692	10548565	2010012C16Rik	178.38	236.4	282.4	467.77	0	0	0	0	0	5.37	0	0
IPI00121834	10506781	2010305A19Rik	352.62	473.3	183.07	49.35	0	0	0	4.38	0	0	0	0
IPI00173157	10475352	2310003F16Rik	1009.5	1050.13	1097.06	1202.6	0	4.75	0	0	0	4.44	0	0
IPI00857376	10567343	2310008H09Rik	642.11	731.95	413.32	96.22	0	1.99	0	0	0	0	6.26	0	Plasma membrane
IPI00336929	10444932	2310014H01Rik	98.05	218.38	85.83	40.84	0	0	3.04	0	0	0	0	0	Plasma membrane
IPI00109611	10439276	2310056P07Rik	1575.59	939.24	603.43	3206.73	0	0	0	0	0	0	17.68	18.56
IPI00225761	10569830	2310057J16Rik	480.99	608.32	15.74	59.73	0	2.76	0	0	0	0	3.84	2.63	Plasma membrane
IPI00331260	10580756	2310065K24Rik	351.69	363.83	283.66	470.33	0	0	0	0	0	3.3	0	0
IPI00315187	10460765	2400001E08Rik	209.29	332.09	244.59	97.13	0	0	0	9.96	0	8.69	0	0
IPI00315187	10555586	2400001E08Rik	237.82	266.19	228.48	71.35	0	0	0	9.96	0	8.69	0	0
IPI00387249	10503484	2410005O16Rik	19.19	60.48	30.53	87.75	0	0	0	3.28	0	0	0	0
IPI00312018	10532944	2410014A08Rik	719.8	1049.01	1710.7	488.32	0	6.29	13.73	16.53	16.26	20.55	9.34	0
IPI00312018	10532954	2410014A08Rik	690.83	952.74	1649.21	534.19	0	6.29	13.73	16.53	16.26	20.55	9.34	0
IPI00330404	10405727	2410127L17Rik	491.07	179.67	266.57	421.47	0	0	0	0	0	12.1	0	0
IPI00330404	10595205	2410127L17Rik	819.37	341.14	482.39	710.39	0	0	0	0	0	12.1	0	0
IPI00330404	10461921	2410127L17Rik	723.47	296.84	423.11	715.45	0	0	0	0	0	12.1	0	0
IPI00330679	10487711	2600009E05Rik	230.77	465.65	362.75	188.34	0	0	0	9.93	0	5.45	0	0
IPI00115494	10599581	2610018G03Rik	239.37	25.58	61.35	522.25	0	0	0	8.84	0	8.75	0	5.18
IPI00153088	10415875	2610028A01Rik	345.36	292.44	803.98	489.25	0	0	0	0	0	7.63	0	6.3
IPI00132352	10601335	2610029G23Rik	708.28	418.35	585.13	693.48	3.04	9.97	0	5.48	0	14.03	3.22	0
IPI00411097	10595723	2610101N10Rik	803.87	1152.33	547.49	605.95	3.04	28.98	2.89	41.88	0	36.06	32.37	24.64
IPI00338515	10478022	2610304G08Rik	301	466.7	373.51	48.19	0	0	0	12.13	0	6.36	2.71	0
IPI00465946	10474689	2610510H03Rik	562.38	436.28	513.17	565.9	0	8.43	0	12.13	0	17.32	9.63	24.85
IPI00319400	10606301	2610529C04Rik	551.88	1166.28	2585.21	894.83	0	0	0	6.62	0	0	0	0
IPI00132456	10499425	2700060E02Rik	1639.49	1307.41	1614.81	3382	0	16.63	0	13.27	0	8.9	19.66	22.09
IPI00132456	10417778	2700060E02Rik	510.13	493.51	675.81	1049.29	0	16.63	0	13.27	0	8.9	19.66	22.09
IPI00224351	10543709	2700094F01Rik	1273.23	1091.73	997.72	447.04	0	0	0	0	0	2.13	0	0
IPI00136186	10582699	2810004N23Rik	1175.82	1004.77	761.07	47.62	0	0	0	6.66	0	0	0	0
IPI00457756	10452892	2810405J04Rik	714.78	472.94	628.32	550.23	0	0	0	0	0	8.62	0	2.63
IPI00170074	10481585	2900010J23Rik	402.86	394.06	426.32	1029.31	0	0	0	2.2	0	0	0	0
IPI00109044	10452643	2900073G15Rik	2105.59	2208.34	2307.44	4015.8	5.84	31.43	75.83	58.22	15.28	28.46	47.61	30.8
IPI00122418	10389882	3300001P08Rik	1437.75	1107.92	888.76	3406.48	0	17.18	10.87	15.55	1.95	20.69	12.87	14.82
IPI00111821	10437499	3930401K13Rik	1204.4	1286.54	1303.05	344.37	0	13.42	0	0	0	4.4	0	0
IPI00316088	10573288	4432412L15Rik	137.1	104.05	94.57	68.75	0	4.68	0	0	0	0	5.99	0	Plasma membrane
IPI00454123	10500237	4930535B03Rik	747.06	981.03	812.59	365.44	0	0	0	4.38	0	0	1.84	10.56
IPI00133412	10538829	4930544G11Rik	7.46	11.42	11.7	27.65	0	0	0	45.29	0	0	9.63	44.51
IPI00154065	10549341	4933424B01Rik	538.58	433.36	290.71	637.3	0	0	0	0	0	0	0	4
IPI00265122	10463505	5330431N19Rik	291.03	301.65	291.82	289.42	0	0	0	0	0	2.1	0	0
IPI00470001	10359506	5630401D24Rik	243.25	250.04	294.92	14.53	0	0	0	8.81	0	4.36	0	0
IPI00468437	10462081	5730427N09Rik	1725.61	2113.15	1974.68	2117.95	0	0	0	10.05	0	5.57	11.34	16.92
IPI00468437	10423228	5730427N09Rik	1137.08	1303.2	1317.63	1271.53	0	0	0	10.05	0	5.57	11.34	16.92
IPI00468437	10411363	5730427N09Rik	2027.56	2403.92	2231.24	2310.13	0	0	0	10.05	0	5.57	11.34	16.92
IPI00225249	10461475	5730453I16Rik	340.85	266.66	308.03	154.24	0	13.65	0	9.95	0	3.25	0	7.67
IPI00330037	10581499	5830457O10Rik	1394.67	1210.84	1261.33	181.84	0	0	0	0	0	0	24.5	6.76	Plasma membrane
IPI00223670	10501121	6330569M22Rik	433.14	453.32	449.49	76.68	0	0	0	0	0	0	2.83	0	Plasma membrane
IPI00458153	10463826	6330577E15Rik	922.74	683.85	754.8	919.48	0	0	1.99	0	0	0	0	0	Plasma membrane
IPI00227747	10601266	8030474K03Rik	37.51	193.33	34.9	14.57	0	0	0	0	0	2.07	0	0
IPI00621898	10539850	8430410A17Rik	952.99	505.65	496.8	83.67	0	3.53	0	0	0	0	0	0
IPI00224111	10397984	8430415E04Rik	407.7	26.35	10.01	154.71	0	0	0	0	0	0	0	5.12
IPI00410844	10556658	9030624J02Rik	661.56	748.08	862.55	194.23	0	0	0	5.53	0	7.64	0	0
IPI00227244	10464137	9930023K05Rik	13.32	10.49	15.44	115.43	0	0	0	3.3	0	0	0	0
IPI00111004	10544906	A030007L17Rik	105.43	75.95	25.82	1028.9	0	0	0	0	0	0	3.7	2.49	Plasma membrane
IPI00227372	10546567	A130022J15Rik	178.79	343.84	507.67	134.64	0	0	0	0	0	3.34	0	0
IPI00831049	10365302	A230046K03Rik	748.9	806.12	1031.74	294.81	0	2.83	0	8.82	0	6.61	0	3.86
IPI00753321	10529758	A230054D04Rik	185.02	153.94	168.18	308.08	5.93	0	0	0	0	0	5.95	0	Plasma membrane
IPI00121045	10433403	A2bp1	28.73	28	36.61	143.16	0	0	0	2.18	0	0	0	0
IPI00225214	10361200	AA408296	410.03	267.5	226.62	122.87	0	3.6	0	3.33	0	0	0	0
IPI00125348	10376534	AA536749	737.42	1039.65	1700.17	196.41	0	0	0	2.24	0	3.25	0	0
IPI00311509	10432986	Aaas	1153.31	1679.66	1088.33	385.81	0	0	0	18.73	0	8.74	0	0
IPI00135189	10525893	Aacs	203.21	486.18	194.49	20.97	0	0	0	18.84	0	6.56	0	0
IPI00403586	10491083	Aadacl1	109.21	204.17	188.65	138.47	0	0	0	7.82	0	0	0	19.07
IPI00356608	10539741	Aak1	149.37	258.64	315.57	10.46	0	0	0	0	0	6.43	0	0
IPI00874995	10539766	Aak1	176.14	348.96	407.84	106.99	0	0	0	0	0	12.09	0	0
IPI00169880	10355554	Aamp	1163.5	1440.85	1144.86	14.97	1.56	0	0	0	0	0	0	0	Plasma membrane
IPI00321308	10575550	Aars	1715.81	1407.93	1531.55	124.25	10.02	83.86	0	47.27	1.95	63.06	5.57	54.64
IPI00470086	10445380	Aars2	255.91	317.19	169.3	20.6	0	0	0	4.4	0	0	0	0
IPI00648549	10391431	Aarsd1	765.55	544.42	670.95	41.66	0	4.52	0	4.37	0	2.21	0	0
IPI00123565	10389269	Aatf	664.16	420.07	317.72	70.23	0	4.59	0	4.41	0	3.21	14.28	15.08
IPI00119846	10582626	Abcb10	178.66	365.2	165.6	40.98	0	0	0	5.5	0	2.21	0	0
IPI00128152	10519555	Abcb1b	248.36	886.93	225.29	457.67	0	0	0	14.31	0	0	0	8.98
IPI00129915	10433735	Abcc1	458.03	234.92	833.04	49.18	3.04	0	0	0	0	3.2	4.54	0	Plasma membrane
IPI00111686	10422280	Abcc4	452.88	205.94	51.18	59.46	0	19.72	0	0	0	0	0	0
IPI00135646	10501832	Abcd3	421.62	480.56	1450.7	149.31	0	0	0	2.23	0	3.28	0	5.18
IPI00322869	10579874	Abce1	2975.52	3319.25	2534	1102.25	7.49	49.99	0	50.67	0	57.63	5.23	48.76
IPI00396671	10450648	Abcf1	852.27	819.63	656.04	156.36	14.5	28.92	6.46	45.27	6.66	31.5	41.13	17.3
IPI00116825	10528648	Abcf2	1352.46	1241.03	1003.76	36.26	4.72	15.96	0	7.76	1.95	13.05	2.83	0
IPI00169840	10434396	Abcf3	227.42	313.23	436.02	57.87	0	0	0	0	0	4.26	0	0
IPI00165731	10488507	Abhd12	211.48	371.59	454.73	29.33	0	0	0	2.2	0	0	0	0
IPI00119852	10590452	Abhd5	274	280	2734.89	154.45	0	0	0	0	0	6.34	0	0
IPI00321386	10412607	Abhd6	163.28	460.34	536.75	77	0	0	0	7.71	0	4.4	0	0
IPI00471226	10408168	Abt1	540.05	573.2	463.68	218.44	0	0	0	2.17	0	0	0	0
IPI00121833	10590137	Acaa1a	198.13	228.21	231.74	91.39	0	21.7	13.64	29.87	0	19.78	7.5	31.2
IPI00226430	10456699	Acaa2	276.75	456.84	1259.8	225.56	0	0	0	17.63	0	27.15	0	0
IPI00474783	10394538	Acaca	562.4	356.78	300.17	60.86	3.62	0	1.79	20.94	0	22.97	6.63	18.15
IPI00474783	10379820	Acaca	227.25	182.33	157.12	20.08	3.62	0	1.79	20.94	0	22.97	6.63	18.15
IPI00330747	10588357	Acad11	240.66	412.05	119.03	113.29	0	0	0	3.27	0	0	0	0
IPI00331710	10491526	Acad9	439.36	478.51	403.88	59.72	0	15.2	0	51.8	0	20.74	0	11.8
IPI00119114	10355246	Acadl	362.56	320.75	191.17	1082.08	0	0	0	6.6	0	3.34	0	17.17
IPI00134961	10502951	Acadm	1059.65	948.57	519.39	369.8	12.01	57.94	3.61	44.19	0	13.97	18.08	19.79
IPI00116591	10532926	Acads	504.5	455.11	500.62	47.52	0	4.45	0	5.51	0	9.66	0	0
IPI00119842	10558227	Acadsb	145.06	172.23	296.84	115.68	0	0	0	4.41	0	4.32	0	0
IPI00119203	10387768	Acadvl	164.8	351.1	426.72	30.17	0	0	0	40.92	0	22.79	0	0
IPI00228253	10447891	Acat2	1116.68	1251.54	515.13	1160.7	0	0	0	0	0	5.44	0	10.69
IPI00129907	10352281	Acbd3	514.66	694.63	1097.68	598.14	0	0	0	0	0	0	4.11	0	Plasma membrane
IPI00121136	10419825	Acin1	623.53	639.79	704.44	425.5	19.02	16.48	12.84	28.8	1.59	17.34	59.32	18.69
IPI00126248	10391146	Acly	1954.16	1458.76	642.9	74.96	42.19	174.16	0	95.82	5.16	63.43	17.81	148.14
IPI00622780	10503966	Aco1	788.07	714.59	706.17	24.29	0	5.44	0	6.67	0	38.41	0	25.95
IPI00116074	10425611	Aco2	1693.61	2137.1	1968.34	100.81	3.62	31.58	21.46	104.83	11.44	62.2	24.29	115.57
IPI00127260	10427883	Acot10 // Acot10	317.54	204.96	299.86	18.21	0	9.36	0	0	0	3.35	0	0
IPI00136683	10397145	Acot2	157.65	500.39	78.63	41.37	0	0	0	19.99	0	0	0	0
IPI00314069	10602739	Acot9	1220.56	806.64	840.79	281.85	0	0	0	13.29	0	0	3.53	0
IPI00127558	10393177	Acox1	219.57	405.67	471.15	30.31	0	0	0	0	0	4.42	0	0
IPI00134135	10606532	Acp1	1434.03	1244.4	1290.72	1917.55	11.84	13.1	10.65	17.65	7.09	22.36	13.86	6.49
IPI00134135	10557199	Acp1	1109.14	997.84	1017.96	1543.16	11.84	13.1	10.65	17.65	7.09	22.36	13.86	6.49
IPI00134135	10399820	Acp1	141.31	148.52	141.71	443.72	11.84	13.1	10.65	17.65	7.09	22.36	13.86	6.49
IPI00624175	10494551	Acp6	913.62	292.18	180.31	585.45	0	3.69	0	0	0	0	0	0
IPI00135015	10596303	Acpp	22.93	1212.6	11.41	58.66	0	0	0	0	0	0	33.23	0	Plasma membrane
IPI00122633	10390032	Acsf2	149.96	224.46	311.76	8.73	0	0	0	16.53	0	14.13	0	0
IPI00112549	10571657	Acsl1	175.15	276.03	64.08	16.8	0	0	0	4.39	0	0	0	0
IPI00169772	10347748	Acsl3	879.3	394.09	374.06	1056.43	0	0	0	0	0	0	0	14.95
IPI00170363	10464045	Acsl5	467.49	744.02	255.68	271.79	0	0	0	4.4	0	0	0	0
IPI00110827	10582592	Acta1	401.75	241.58	341.36	491.83	0	250.9	0	0	0	854.44	107.16	212.56
IPI00110850	10535381	Actb	12140.2	13471.8	13689.8	5058.14	201.4	603.92	262.17	1048.32	145.71	1384.84	382.49	604.2
IPI00323660	10491385	Actl6a	1663.24	805.78	621.96	739.73	17.17	0	0	21.06	0	12.09	13.61	25.89
IPI00380436	10401244	Actn1	1338.91	1226.35	1643.98	61.91	14.93	92.38	68.34	198.26	28.44	240.83	60.88	120.6
IPI00331664	10407742	Actn2	110.36	92.38	49.43	137.34	0	0	0	50.54	0	53.51	0	0
IPI00113895	10468217	Actr1a	438.37	535.49	655.75	28.32	0	40.18	0	45.27	3.28	57.88	0	59.97
IPI00153990	10353934	Actr1b	447.4	634.16	653.79	72.69	0	0	0	44.1	0	0	0	53.54
IPI00177038	10384522	Actr2	4047.9	3908.65	4505.99	394.13	0	0	0	9.83	0	0	4.11	4
IPI00115627	10357332	Actr3	3953.62	3008.48	3335.78	1295.09	0	0	0	28.47	0	23.72	9.34	20.3
IPI00132960	10596465	Acy1	390.86	364.88	242.66	124.88	0	0	0	4.39	0	2.14	0	11.66
IPI00420440	10401630	Acyp1	140.03	138.14	157.54	3411.9	0	0	0	0	0	0	4.85	0	Plasma membrane
IPI00261467	10489391	Ada	64.78	702.12	39.27	18.74	0	0	0	33.17	0	0	0	0
IPI00131881	10586844	Adam10	232.33	618.99	3888.98	90.03	0	0	0	0	3.91	7.52	0	0
IPI00381630	10399605	Adam17	588.9	572.77	914.38	43.54	0	0	0	0	0	0	4.67	0	Plasma membrane
IPI00115691	10591988	Adamts15	117.84	50.83	774.27	14.09	0	0	0	0	2.39	0	0	0	Plasma membrane
IPI00750018	10546450	Adamts9	116.32	511.11	7822.8	20.55	0	0	0	0	11.08	3.26	0	0	Plasma membrane
IPI00750018	10546430	Adamts9	213.95	692.33	3363.13	27.53	0	0	0	0	11.08	3.26	0	0	Plasma membrane
IPI00750018	10546434	Adamts9	103.27	410.41	2885.74	24.91	0	0	0	0	11.08	3.26	0	0	Plasma membrane
IPI00750018	10546432	Adamts9	58.6	267.42	1576.84	7.77	0	0	0	0	11.08	3.26	0	0	Plasma membrane
IPI00750018	10546454	Adamts9	120.79	428.75	6617.87	24.96	0	0	0	0	11.08	3.26	0	0	Plasma membrane
IPI00750018	10546452	Adamts9	108.51	353.84	6401.33	315.91	0	0	0	0	11.08	3.26	0	0	Plasma membrane
IPI00136000	10521222	Add1	769.21	663.31	906.35	60.74	0	0	0	0	0	0	0	2.63
IPI00126940	10413086	Adk	1644.72	597.52	1445.62	975.28	0	0	0	8.96	0	40.43	0	42.48
IPI00672180	10489936	Adnp	519.22	664.27	569.33	394.13	0	0	0	4.4	0	4.27	0	6.76
IPI00132529	10585860	Adpgk	298.11	316.3	322.28	59.17	0	0	0	11.04	0	7.61	0	2.35
IPI00111149	10439455	Adprh	429.17	456.1	616.82	325.3	0	0	0	0	0	3.21	0	0
IPI00322267	10516325	Adprhl2	304.22	263.37	138.39	231.91	0	0	0	3.34	0	0	0	0
IPI00331155	10479351	Adrm1	1164.25	1152.08	1098.77	864.52	3.04	2.68	2.9	5.5	4.06	0	10.39	0	Plasma membrane
IPI00331155	10499883	Adrm1	1040.08	1068.46	990.78	61.15	3.04	2.68	2.9	5.5	4.06	0	10.39	0	Plasma membrane
IPI00265471	10425461	Adsl	1608.74	1104.05	768.78	198.12	0	9.1	0	17.68	0	14.17	0	0
IPI00135969	10360522	Adss	2544.02	1555.91	918.97	1439.76	0	82.75	0	41.8	0	24.13	0	68.65
IPI00468514	10576354	Afg3l1	870.27	1033.6	1101.43	54.56	0	0	0	0	0	2.21	0	0
IPI00170357	10459534	Afg3l2	1182.41	1189.97	599	462.88	0	5.36	0	16.62	0	9.88	0	0
IPI00344734	10474526	Agpat7	398.38	969.13	1305.23	178.77	0	0	0	0	0	5.51	0	0
IPI00223818	10473024	Agps	733.74	907.69	576.51	203.21	0	7.66	0	36.43	0	17.32	0	22.17
IPI00122594	10360589	Ahctf1	1316.28	1678.79	1145.6	444.65	5.77	7.51	13.58	44.25	0	18.66	36.52	7.94
IPI00230440	10488816	Ahcy	4236.02	2549.96	2555.92	283.34	39.25	91.57	18.86	87.21	18.41	84.81	45.93	83.65
IPI00420683	10508788	Ahdc1	299.71	562.04	55.9	90.94	0	3.99	0	17.64	0	0	8.24	0
IPI00153740	10397518	Ahsa1	1865.96	1155.81	1320.74	503.47	11.85	17.3	0	16.48	0	24.1	19.38	26.43
IPI00321646	10513268	AI314180	542.63	775.55	286.41	403.68	0	5.68	0	24.28	0	9.75	0	6.29
IPI00118827	10365420	AI597468	174.74	129.25	814.13	117.66	0	0	0	0	0	9.76	0	0
IPI00129577	10604405	Aifm1	836.6	653.41	765.48	539.95	6.2	5.37	7.9	18.71	4.27	12.05	5.81	0
IPI00117178	10464603	Aip	270.65	271.77	292.35	344.6	0	0	0	0	0	0	0	2.63
IPI00128209	10471474	Ak1	680.79	2175.19	58.73	140.71	0	0	14.93	64.12	10.27	0	5.95	25.62
IPI00605125	10576403	AK122209	868.28	609.4	359.32	57.33	0	0	0	0	0	2.21	0	0
IPI00114254	10406287	AK129128	701.28	426.77	538.26	383.07	0	0	0	5.44	0	3.34	0	0
IPI00269076	10508382	Ak2	2266.78	2138.63	737.47	576.35	0	12.89	3.6	57.44	4.65	31.89	17.76	28.77
IPI00221769	10466925	Ak3	227.41	182.68	458.98	115.77	0	0	0	0	0	4.4	0	0
IPI00125035	10472923	Ak3l1	234.07	602.76	162.86	14.29	0	0	0	12.11	0	0	0	0
IPI00125035	10506269	Ak3l1	134.94	413.62	134.75	106.64	0	0	0	12.11	0	0	0	0
IPI00115506	10389701	Akap1	350.52	339.13	256.87	11.95	0	0	0	0	0	0	8.51	0	Plasma membrane
IPI00123709	10367634	Akap12	2009.96	311.83	1409.74	4483.46	152.69	134.77	5.08	18.65	29	112.27	244.81	105.35
IPI00336504	10505132	Akap2	87.06	206.38	223.35	66.9	0	0	0	2.17	0	15.17	0	0
IPI00321739	10449839	Akap8	1265.25	1186.36	806.78	315.65	4.87	3.68	17.29	17.61	3.26	4.27	16.52	0
IPI00466128	10515352	Akr1a4	2159.55	3193.85	1819.17	2604.72	6.54	18.53	2.89	31.01	0	23.91	20.32	7.74
IPI00223757	10385236	Akr1b3	2035.9	901.94	1111.04	273.34	18.27	64.01	0	25.37	0	55.21	4.11	35.61
IPI00223757	10399457	Akr1b3	1703.26	775.29	927.47	233.48	18.27	64.01	0	25.37	0	55.21	4.11	35.61
IPI00223757	10354768	Akr1b3	1553.83	710.24	856.26	492.41	18.27	64.01	0	25.37	0	55.21	4.11	35.61
IPI00223757	10543859	Akr1b3	1660.14	745.07	902.31	450.74	18.27	64.01	0	25.37	0	55.21	4.11	35.61
IPI00273096	10537146	Akr1b8	78.05	127.61	1006.76	155.93	0	0	0	0	0	6.6	0	0
IPI00331490	10509635	Akr7a5	169.23	183.2	98.86	153.94	0	0	0	0	0	8.73	0	0
IPI00112719	10513608	Alad	617.33	1043.96	438.76	180.46	0	0	0	11.1	0	0	0	0
IPI00121287	10596454	Alas1	441.59	692.02	481.71	60.24	0	0	0	2.23	0	3.32	0	0
IPI00131695	10523062	Alb	14.58	8.59	21.73	102.61	39.44	0	7.65	0	34.17	0	35.61	0	Plasma membrane
IPI00121378	10439895	Alcam	68.24	96.58	64.5	99.23	8.38	0	0	0	0	0	4.85	0	Plasma membrane
IPI00129350	10467470	Aldh18a1	999.36	871.88	1533.17	16.8	0	30.05	0	68.52	0	64.62	0	29.21
IPI00113073	10504606	Aldh1b1	100.86	77.61	48.35	57.39	0	0	0	0	0	0	0	2.68
IPI00111218	10533345	Aldh2	1140.32	646.55	254.5	374.42	3.82	99.13	2.89	102.68	0	10.85	6.24	74.69
IPI00111235	10386652	Aldh3a2	175.98	237.57	369.73	36.06	0	0	0	0	0	4.42	0	0
IPI00405699	10509790	Aldh4a1	232.52	295.68	1.74	5.13	0	11.04	0	26.61	0	0	2.81	33.23
IPI00273164	10408335	Aldh5a1	212.7	282.21	15.68	114.94	0	0	0	6.58	0	0	0	0
IPI00461964	10401473	Aldh6a1	252.89	171.07	463.27	32.42	0	0	0	3.34	0	4.46	0	0
IPI00230084	10458960	Aldh7a1	1159.96	1076.39	532.41	198.07	0	6.35	0	13.31	0	0	0	0
IPI00124372	10351414	Aldh9a1	1428.65	813.5	816.46	846.48	2.84	7.59	0	12.17	0	5.45	2.42	12.84
IPI00221402	10568050	Aldoa	7262.15	6649.32	3941.91	4532.93	34.31	147.84	39.1	140.12	20.95	115.16	46.52	141.82
IPI00119458	10379153	Aldoc	476.92	412.04	66.65	538.51	0	0	0	4.41	0	0	0	23.81
IPI00453512	10376685	Alkbh5	997.26	1143.28	984.06	46.01	0	0	0	4.43	0	0	0	0
IPI00134743	10517587	Alpl	618.81	104.79	10.78	4.05	394.96	0	64.77	0	0	0	15.1	0	Plasma membrane
IPI00319880	10580704	Amfr	497.94	1149.3	1377.76	165.21	0	0	0	0	0	2.17	0	0
IPI00406639	10501244	Ampd2	365.23	482.9	1568.07	37.17	0	0	0	4.44	0	24.94	0	0
IPI00137228	10487513	Anapc1	1166.44	1146.88	1799.2	226.69	0	0	0	8.88	0	8.86	0	0
IPI00227654	10469965	Anapc2	968.19	903.5	963.3	68.04	0	0	0	4.34	0	0	0	0
IPI00380355	10533549	Anapc5	1135.63	720.22	1203.12	406.26	0	0	0	0	0	3.25	0	0
IPI00331074	10525406	Anapc7	478.09	412.01	489.13	403.57	0	0	0	0	0	3.32	0	0
IPI00329843	10378126	Ankfy1	392.53	548.28	673.24	25.8	0	0	0	6.64	0	7.66	0	0
IPI00330497	10591563	Ankrd25	293.98	213.69	235.32	38.44	0	0	0	0	0	4.42	0	0
IPI00172197	10591781	Anln	1507.32	1238.36	1247.23	248.94	8.5	10.04	0	9.93	0	9.74	0	0
IPI00314736	10586064	Anp32a	2353.36	1416.88	1077.69	540.37	0	21.67	2.69	28.61	0	17.63	7.85	101.34
IPI00113536	10504730	Anp32b	2436.88	2771.19	1282.33	1515.72	0	40.96	3.6	58.47	0	38.33	17.71	63.16
IPI00130016	10494322	Anp32e	832.74	483.7	682.23	488	0	4.76	0	0	0	7.61	9.77	12.7
IPI00319509	10564818	Anpep	73.39	63.47	30.27	42.24	18.95	0	0	0	0	0	9.5	0	Plasma membrane
IPI00230395	10466606	Anxa1	984.59	1431.76	75.75	132.57	0	13.74	16.25	15.43	2.31	0	4.96	21.3
IPI00124264	10413229	Anxa11	701.49	288.17	85.13	9.87	0	5.52	0	12.2	0	0	0	10.49
IPI00468203	10586744	Anxa2	925.2	2561.67	2942.65	598.53	6.2	2.69	74.2	314.05	30.39	217.8	111.22	67.85
IPI00132722	10523451	Anxa3	1013.26	1052.8	179.39	1207.17	0	0	5.8	64.02	0	0	6.4	26.15
IPI00317309	10497817	Anxa5	891.19	3315.9	2148.43	395.73	0	14.19	57.67	177.97	14.42	119.56	20.86	47.46
IPI00114017	10417869	Anxa7	548.92	616.32	483.81	273.25	0	0	4.91	18.66	0	19.44	0	7.94
IPI00453837	10517465	Aof2	2339.57	1449.76	639.08	1043.7	0	2.83	0	11.1	0	0	0	3.8
IPI00346965	10373986	Ap1b1	452.87	612.3	426.09	23.08	0	41.02	0	70.6	3.11	75.09	18.9	79.6
IPI00224151	10575302	Ap1g1	699.53	993.77	1037.64	189	0	13.62	0	22.11	0	24.93	0	0
IPI00119680	10572786	Ap1m1	435.13	738.5	695.31	8.92	0	0	0	0	0	6.59	0	0
IPI00229147	10591522	Ap1m2	719	1209.95	9.05	83.04	0	0	0	12.28	0	0	0	0
IPI00108780	10562965	Ap2a1	719.98	683.06	833.76	61.32	0	48.63	0	96.9	0	60.17	0	41.5
IPI00310131	10558971	Ap2a2	1006.37	1203.15	1221.31	56.17	0	53.9	0	100.16	0	83.16	7.79	49.68
IPI00119689	10379654	Ap2b1	1297.1	1509.66	1084.83	322.89	0	63.08	3.81	90.41	0	79.66	27.39	97.99
IPI00116356	10434384	Ap2m1	2122.51	2974.83	3677.51	278.85	0	0	7.09	18.74	3.11	16.05	16.41	10.16
IPI00118022	10550326	Ap2s1	773.17	963.4	1193.78	460.2	0	0	0	6.51	0	0	0	0
IPI00130444	10406681	Ap3b1	812.79	983.38	764.31	367.27	0	0	0	9.9	0	4.34	0	3.8
IPI00117811	10370950	Ap3d1	625.24	919.25	948.52	51.9	0	3.53	0	5.51	0	9.75	0	0
IPI00311387	10418004	Ap3m1	480.53	427.71	852.71	34.11	0	0	0	2.26	0	5.42	0	2.49
IPI00322193	10455542	Ap3s1	477.34	447.54	689.55	652.05	0	0	0	0	0	0	2.15	0	Plasma membrane
IPI00135366	10371846	Apaf1	331.94	598.28	610.26	159.27	0	0	0	2.26	0	0	0	2.49
IPI00279218	10596857	Apeh	628.88	744.56	926.68	134.82	0	0	0	3.28	0	5.35	0	6.68
IPI00224152	10414522	Apex1	2243.15	1807.94	1553.45	871.85	0	49.73	0	44.19	0	23.97	0	64.44
IPI00121338	10592023	Aplp2	2086.26	3303.75	2881.05	203.39	0	0	0	0	0	0	11.77	0	Plasma membrane
IPI00170307	10499309	Apoa1bp	914.67	1201.78	1236.43	320.58	0	0	0	23.26	0	29.38	0	24.28
IPI00121357	10557434	Apob48r	72.7	331.73	93.23	86.08	0	0	8.88	0	0	0	0	0	Plasma membrane
IPI00323571	10560624	Apoe	3523.3	1533.24	76.18	1000.3	45.68	10.19	25.22	0	0	0	96.78	0	Plasma membrane
IPI00121576	10600797	Apoo	371.74	411.05	377.27	1072.31	0	0	0	5.54	0	5.33	5.41	0
IPI00112493	10601473	Apool	256.71	178.86	188.52	722.21	0	0	0	4.44	0	4.28	5.62	0
IPI00330263	10485989	Aqr	1611.13	981.95	832.32	310.75	0	0	0	20.92	0	9.68	0	0
IPI00320608	10598956	Araf	550.16	540.52	746.71	561.03	0	0	0	0	0	3.21	0	0
IPI00314950	10524718	Arbp	6286.57	6746.31	6249.91	3664.68	22.94	0	37.79	0	0	319.11	32.55	0
IPI00313558	10592919	Arcn1	1075.92	2474.02	2264.72	565.15	10.02	18.14	10.59	46.23	17.21	63.32	37.17	15.27
IPI00130894	10531553	Ard1b	50.92	11.42	13.74	63.37	0	0	0	7.7	0	6.5	0	0
IPI00221613	10386370	Arf1	3438.94	4440.58	5703.5	318.18	75.53	23.08	0	69.48	0	89.75	81.21	0
IPI00221613	10456974	Arf1	4205.42	4947.36	6392.56	582.05	75.53	23.08	0	69.48	0	89.75	81.21	0
IPI00135730	10381744	Arf2	192.48	504.16	690.74	23.82	0	0	0	0	0	0	0	50.02
IPI00331663	10413304	Arf4	1486.43	1658.39	4753.62	630.06	6.05	0	0	37.49	11.9	67.87	20.35	36.38
IPI00221615	10536746	Arf5	779.93	760.39	1097.85	63.79	0	24.92	69.65	55.1	72.93	86.36	64.68	0
IPI00221616	10396108	Arf6	1725.42	2141.84	1898.34	4866.06	0	9.28	0	16.62	0	16.39	0	0
IPI00387227	10479490	Arfgap1	348.96	505.62	1186.21	130	0	0	0	0	0	12.95	0	0
IPI00111931	10430974	Arfgap3	111.76	124.38	660.87	154.4	0	0	0	0	0	2.23	0	0
IPI00626782	10353064	Arfgef1	503.26	862.82	976.27	121.84	0	0	0	0	0	5.51	0	2.35
IPI00137087	10478776	Arfgef2	114.42	176.38	150.84	97.23	0	0	0	2.14	0	3.31	0	0
IPI00137087	10478754	Arfgef2	272.67	402.39	331.07	41.18	0	0	0	2.14	0	3.31	0	0
IPI00137087	10478772	Arfgef2	290.08	406.12	362.07	162.1	0	0	0	2.14	0	3.31	0	0
IPI00137087	10478778	Arfgef2	369.34	509.78	438.82	101.26	0	0	0	2.14	0	3.31	0	0
IPI00137087	10478774	Arfgef2	249.72	257.11	256.71	130.77	0	0	0	2.14	0	3.31	0	0
IPI00230009	10576924	Arglu1	462.95	625.42	574.31	38.84	0	0	0	0	0	2.1	0	0
IPI00224070	10473965	Arhgap1	449.73	473.97	827.09	36.69	0	6.51	0	22.04	0	24.19	0	26.88
IPI00320905	10567702	Arhgap17	149.63	425.86	1193.92	35.52	0	0	0	5.48	0	18.34	0	0
IPI00322312	10393836	Arhgdia	1717.97	1685.39	2373.21	74.4	33.89	45.89	25.4	53.95	26.1	56.88	66.68	37.96
IPI00310764	10493267	Arhgef2	496.57	591.71	384.08	49.81	0	0	0	7.68	0	6.47	0	0
IPI00125956	10364559	Arid3a	285.4	771.32	340.01	32.75	0	0	0	0	0	3.21	0	3.67
IPI00277032	10594001	Arid3b	506.86	227.89	189.63	108.01	0	0	0	0	0	0	0	13.11
IPI00278498	10365637	Arl1	6400.47	6131.66	6923.59	2003.32	0	0	0	13.3	0	15.34	0	0
IPI00135071	10405280	Arl10	169.05	162.97	358.3	20.28	0	0	0	2.18	0	0	0	0
IPI00124787	10468231	Arl3	610.13	442.23	188.86	717.07	0	0	0	2.2	0	0	0	11.6
IPI00119024	10540241	Arl6ip5	576.47	588.17	751.46	28.66	0	0	0	4.39	0	7.65	4.26	0
IPI00124610	10350113	Arl8a	340.96	944.95	788.26	30.14	0	0	0	4.4	0	3.34	0	0
IPI00133218	10540480	Arl8b	551.94	829.9	996.97	36.65	0	0	0	0	0	7.66	0	0
IPI00110100	10497390	Armc1	720.23	597.01	559.06	457.57	0	0	0	2.24	0	0	0	0
IPI00137460	10520003	Armc10	462.95	360.87	116.76	439.32	0	8.28	0	8.87	0	0	0	11.67
IPI00404019	10596575	Armet	694.33	945.47	2095.23	1031.08	3.04	0	10.5	8.86	0	9.93	11.92	18.23
IPI00125143	10527441	Arpc1b	947.41	2105.79	758.85	375.07	0	0	0	0	0	0	10.33	0	Plasma membrane
IPI00661414	10347297	Arpc2	1262.87	2200.31	1734.59	1244.94	0	2.61	0	37.38	2.87	26.57	11.17	25.74
IPI00124829	10525397	Arpc3	432.06	488.79	490.4	1838.22	0	16.49	0	37.47	0	26.09	0	0
IPI00138691	10540650	Arpc4	729.1	1046.9	739.69	840.78	0	12.19	0	32.99	0	22.82	10.6	0
IPI00399943	10350684	Arpc5	1033.61	1144.9	1445.15	572.91	0	0	0	0	0	0	0	2.49
IPI00111117	10471904	Arpc5l	216.06	294.48	187.31	141.91	0	5.36	3.58	22.14	0	10.85	0	0
IPI00224644	10534694	Ars2	1047.28	847.63	917.4	227.8	11.33	28.53	9.4	39.59	0	12.1	37.45	16.91
IPI00127472	10434165	Arvcf	224.25	149.97	15.04	29.35	0	0	0	3.31	0	0	0	0
IPI00125266	10578361	Asah1	1102.33	1357.66	2276.68	71.27	0	8.83	0	16.58	0	14.13	0	0
IPI00128331	10373924	Ascc2	320.15	438.38	414.61	92.83	0	0	0	0	0	2.17	0	0
IPI00553687	10363007	Ascc3	399.95	293.25	474.17	203.56	0	0	0	4.47	0	5.49	0	0
IPI00420329	10475718	Ascc3l1	1483.59	1522.94	1152.3	138.89	65.84	140.65	49.29	194.09	33.36	141.52	248.97	149.42
IPI00132452	10363163	Asf1a	444.52	388.9	178.67	515.22	0	0	0	0	0	0	13.51	0	Plasma membrane
IPI00131513	10577866	Ash2l	2749.71	3022.15	1566.91	248.79	0	32.74	0	14.33	0	3.28	0	0
IPI00314788	10534120	Asl	484.68	455.65	257.29	124.84	0	0	0	4.49	0	4.31	0	2.49
IPI00624501	10580300	Asna1	2065.96	2037.3	1484.55	590.21	0	10.73	0	16.54	0	20.66	6.82	39.08
IPI00116966	10543067	Asns	6229.01	4646.5	5049.1	1767.54	27.03	36.28	0	40.62	5.5	50.38	13.74	6.02
IPI00474904	10511446	Asph	317.77	718.58	316.74	60.61	0	0	0	15.57	0	0	0	4.14
IPI00121364	10383436	Aspscr1	630.87	533.66	358.3	218.73	0	0	0	5.53	0	0	0	0
IPI00134746	10471154	Ass1	1156.21	3811.47	11.1	141.28	7.75	30.5	22.62	87.37	5.91	0	17.97	39.52
IPI00108410	10467091	Atad1	729.05	1060.77	777.81	461.32	0	0	0	50.66	0	19.35	0	27.18
IPI00135252	10428763	Atad2	627.63	459.07	614.22	126.28	0	0	0	0	0	2.17	0	0
IPI00126913	10519183	Atad3a	852.69	662.69	310.11	17.19	0	17.63	0	29.76	0	30.7	10.31	14.21
IPI00408664	10379363	Atad5	296.26	240.57	335.43	122.83	0	0	0	0	1.92	0	0	0	Plasma membrane
IPI00132142	10435963	Atg3	205.42	143.36	403.49	142.9	0	0	0	0	0	6.63	0	0
IPI00330303	10347193	Atic	2309.16	1760.61	1437.26	1125.17	6.27	144.28	0	118.38	0	134.44	12.76	143.84
IPI00117379	10386070	Atox1	816.94	1756.34	784	3015.16	0	0	0	27.63	0	10.86	0	49.41
IPI00268145	10415446	Atp12a	20.21	26.07	29.11	138.57	0	0	0	3.33	0	0	0	0
IPI00109891	10572180	Atp13a1	407.65	445.86	672.3	7.73	0	0	0	11.05	0	18.2	0	0
IPI00311682	10500685	Atp1a1	2019.16	3529.19	3484.43	77.74	50.15	67.54	55.33	125.69	51.75	119.96	85.62	75.58
IPI00122048	10560919	Atp1a3	196.98	34.5	29.39	51.59	0	21.08	0	0	0	0	0	0
IPI00121550	10359689	Atp1b1	404.72	524.98	1499.18	329.82	16.65	0	6.88	0	16.84	11.9	11.51	0	Plasma membrane
IPI00124221	10595793	Atp1b3	2392.86	2838.55	2655.46	1656.31	15.12	0	0	0	0	0	16.69	0	Plasma membrane
IPI00338964	10533483	Atp2a2	2987.88	2954.9	5619.39	305.83	11.14	21.08	17.53	34.03	15.97	72.93	15.59	35.12
IPI00556827	10366004	Atp2b1	858.73	798.51	771.86	151.5	0	0	0	6.64	0	10.91	0	6.43
IPI00130280	10456891	Atp5a1	7020.1	6200.56	5952.72	2677.57	125.28	537.68	153.01	511.06	56.09	358.03	191.85	336.37
IPI00468481	10367106	Atp5b	7082.5	7060.75	7069.22	2706.76	115.51	480.8	172.75	600.1	104.24	504.4	311.84	581.83
IPI00313475	10479996	Atp5c1	4569.73	4762.46	3946.83	2619.09	0	20.63	4.69	33.17	0	25.42	0	45.94
IPI00453777	10364696	Atp5d	2545.62	3466.35	2688.09	1211.13	0	0	0	9.9	0	8.54	15.06	0
IPI00341282	10500990	Atp5f1	1221.67	1417.19	1265.29	1147.38	3.31	72.62	0	120.97	0	123.71	37.69	126.47
IPI00230507	10359297	Atp5h	1603.54	1874.94	2078.2	1818.65	0	20.63	0	30.96	0	27.67	39.91	50.74
IPI00230507	10392930	Atp5h	2433.89	2588.86	2925.84	2696.71	0	20.63	0	30.96	0	27.67	39.91	50.74
IPI00125460	10440483	Atp5j	3281.27	3290.13	4193.87	1666.23	0	0	7.97	0	0	0	23.63	0	Plasma membrane
IPI00111770	10532164	Atp5k	850.58	1125	1057.99	5738.79	0	0	0	6.61	0	0	10.08	7.66
IPI00118986	10440977	Atp5o	1017.98	1030.82	1482.61	7234.88	0	25.66	7.04	37.58	0	25.11	54.82	19.36
IPI00459331	10598664	Atp6ap2	704.39	732.22	1477.93	66.27	0	0	0	0	0	2.25	0	0
IPI00130187	10381187	Atp6v0a1	350.9	1139.76	1265.54	73.72	0	0	0	22.15	0	24.08	0	0
IPI00313841	10581289	Atp6v0d1	922.02	1048.32	1340.11	151.12	0	0	0	18.74	0	23.92	0	0
IPI00407692	10439566	Atp6v1a	1210.71	1298.73	2143.74	192.9	0	28.13	2.9	62.86	3.71	60.54	12.21	58.73
IPI00119113	10572146	Atp6v1b2	2022.47	1980.88	1982.18	501.02	0	11.42	0	29.73	0	55.48	0	52.5
IPI00130186	10423805	Atp6v1c1	727.66	1374.2	1182.02	449.07	0	3.82	0	19.94	0	30.44	0	13.25
IPI00118787	10401138	Atp6v1d	664.85	929.57	852.17	689.03	0	0	0	0	0	0	0	5.12
IPI00119115	10547521	Atp6v1e1	808.78	996.87	1170.85	1403.44	3.04	11.96	7.63	30.77	0	31.52	21.2	22.28
IPI00315999	10536895	Atp6v1f	1631.19	2315.09	1288.92	1571.2	0	0	0	3.31	0	5.53	0	6.68
IPI00315999	10452874	Atp6v1f	1339.43	2005.31	1135.42	1525.19	0	0	0	3.31	0	5.53	0	6.68
IPI00311461	10344637	Atp6v1h	593	523.06	993.82	1111.89	0	24.47	0	16.51	0	26.32	0	18.48
IPI00322707	10606263	Atrx	705.44	1341.25	438.48	393.2	0	0	1.81	17.72	0	0	0	0
IPI00123202	10425966	Atxn10	2317.39	4107.72	2671.85	1634.66	0	40.93	32.38	82.85	0	46.72	10.47	15.85
IPI00117229	10525313	Atxn2	619.41	712.01	799.52	502.44	0	0	0	6.61	0	4.39	0	13.39
IPI00458056	10504703	AU014645	1276.71	1250.83	539.13	377.23	0	5.43	0	24.51	0	32.76	0	6.35
IPI00125590	10490104	Aurka	1432.96	1315.01	1147.54	291.16	0	0	0	4.37	0	4.33	0	0
IPI00268655	10377405	Aurkb	950.81	890.63	884.04	819.58	0	0	0	12.03	0	10.91	0	0
IPI00380953	10398885	AW555464	289.84	409.38	155.27	17.83	0	0	0	0	0	0	17.66	0	Plasma membrane
IPI00349069	10480813	B230208H17Rik	461.74	463.66	465.19	22.51	0	0	0	0	0	0	3.7	0	Plasma membrane
IPI00109966	10475414	B2m	813.61	1907.36	2699.8	4534.34	0	0	0	0	0	3.31	7.02	0	Plasma membrane
IPI00230402	10487987	B430119L13Rik	254.33	957.12	30.61	6.69	3.31	0	11.21	0	5.9	0	3.12	0	Plasma membrane
IPI00395175	10547471	B4galnt3	285.24	1957.5	159.69	24.69	0	0	0	7.73	0	0	0	0
IPI00131464	10512129	B4galt1	450.42	1728.85	1848.72	378.07	0	0	0	0	0	14.01	0	0
IPI00125747	10489891	B4galt5	242.93	897.06	321.18	11.93	0	0	0	6.64	0	0	0	0
IPI00310293	10512136	Bag1	423.05	416.98	390.9	671.72	0	0	0	0	0	3.32	0	0
IPI00130304	10353750	Bag2	98.3	162.44	326.05	9.95	0	0	0	0	0	7.41	0	0
IPI00331334	10557992	Bag3	264.87	337.85	139.52	181.29	0	0	1.99	5.48	0	0	0	0
IPI00109089	10577858	Bag4	417.21	287.77	203	108.15	0	0	0	0	0	0	6.59	0	Plasma membrane
IPI00124778	10383289	Baiap2	98.18	311.82	63.36	52	0	0	0	4.37	0	0	0	0
IPI00309183	10449303	Bak1	357.98	374.51	303.27	18.78	0	0	0	11.02	0	0	0	0
IPI00119959	10465005	Banf1	2600.21	2198.07	2402.34	1135.97	0	0	0	0	0	0	0	10.02
IPI00129519	10427895	Basp1	918.15	2272.24	358.04	817.76	0	0	12.67	0	0	0	2.81	0	Plasma membrane
IPI00409462	10444761	Bat1a	2961.02	2358.47	2330.77	819.51	54.01	150.68	13.7	186.75	18.76	114.63	76.29	170.39
IPI00380722	10450451	Bat2	1050.23	825.27	1114.2	25.62	0	0	3.98	2.26	0	4.4	23.04	2.49	Plasma membrane
IPI00330171	10359525	Bat2d	1170.07	1421.22	1260.93	3967.26	11.45	8.35	5.93	12.16	0	13.09	35.26	2.63
IPI00130381	10444719	Bat3	1515.72	1926.39	1276.86	36.31	0	8.9	4.68	36.41	0	31.71	17.56	18.29
IPI00120684	10563303	Bax	648.04	605.26	481.33	2724.57	0	36.12	0	25.42	0	21.77	21.52	26.42
IPI00130597	10526319	Baz1b	843.81	749.09	1321.76	773.42	2.14	8.29	0	6.66	0	12.14	6.63	6.35
IPI00130157	10367122	Baz2a	845.53	855.93	638.76	353.42	0	2.61	0	4.4	0	0	0	0
IPI00116252	10587042	BC003885	1138.08	1136.97	773.35	625.1	0	0	0	0	0	0	0	3.01
IPI00464131	10490632	BC006779	45.21	93.51	334.03	66.98	0	0	0	0	0	2.17	0	0
IPI00830478	10409099	BC010304	773.29	1144.83	1101.08	355.23	0	0	0	8.86	0	10.96	0	0
IPI00788407	10407392	BC016423	590.02	571.88	634.52	617.39	0	0	0	3.34	0	0	0	0
IPI00123724	10457862	BC021395	864.89	779.77	262.1	233.91	0	0	0	6.64	0	0	1.84	0
IPI00620800	10582337	BC039210	891.06	1392.19	649.68	216.65	0	0	0	0	0	0	6.1	0	Plasma membrane
IPI00606388	10427910	BC087945	184.43	137.04	328.96	23.87	0	0	0	0	0	2.19	0	0
IPI00279010	10560655	Bcam	1145.26	557.28	141.42	195.33	153.23	0	37.14	0	2.12	0	78.9	0	Plasma membrane
IPI00230422	10605081	Bcap31	1014.06	1663.05	1708.48	601.92	0	0	0	6.58	0	0	2.56	0
IPI00316184	10494910	Bcas2	723.85	555.55	413.12	1878.03	0	7.43	0	13.27	0	10.84	0	19.79
IPI00122442	10553015	Bcat2	1242.85	392.72	230.14	518.82	0	7.43	0	0	0	6.5	11.76	21.64
IPI00321499	10541279	Bcl2l13	419.8	426.91	562.54	50.03	0	0	0	5.53	0	15.19	0	8.84
IPI00169477	10361979	Bclaf1	1197.69	1248.25	1303.01	496.04	5.69	13.41	6.84	25.37	2.75	16.13	29.49	9.44
IPI00380817	10363983	Bcr	362.53	729.77	670.78	107.9	0	0	0	3.3	0	0	0	0
IPI00380817	10364009	Bcr	549.09	648.46	721.74	854.83	0	0	0	3.3	0	0	0	0
IPI00114352	10454580	Bin1	198.09	752.85	197.91	29.52	0	0	0	5.54	0	0	12.6	10.48
IPI00134095	10446833	Birc6	852.57	756.5	855.38	467.53	0	14.02	0	12.17	0	19.6	0	0
IPI00329943	10564978	Blm	587.31	476.78	466.62	152.65	0	0	0	2.26	0	0	0	0
IPI00153107	10378802	Blmh	958.99	832.97	1077.6	845.85	0	4.66	0	9.96	0	20.93	0	28.85
IPI00330627	10475708	Blvra	245.47	749.61	400.28	74.34	0	0	0	14.24	0	4.31	0	0
IPI00113996	10551347	Blvrb	255.72	220.64	263.15	978.55	0	0	0	3.28	0	4.26	13.32	0	Plasma membrane
IPI00453860	10547251	Bms1	953.82	937.69	651.93	86.56	0	5.52	0	21.02	0	16.51	4.98	11.79
IPI00387354	10429908	Bop1	862.58	604.49	439.03	40.2	6.08	6.44	0	12.17	0	9.66	14.75	5.37
IPI00318545	10352503	Bpnt1	832.14	764.44	582.79	153.11	0	7.43	0	8.83	0	15.24	0	0
IPI00229432	10392300	Bptf	495.94	646.33	344.38	228.43	4.13	3.83	0	15.43	0	0	0	3.8
IPI00229432	10392318	Bptf	481.11	728.26	348.03	515.19	4.13	3.83	0	15.43	0	0	0	3.8
IPI00230719	10544219	Braf	516.33	637.76	851.44	203.7	0	0	0	0	0	6.43	0	0
IPI00330331	10431284	Brd1	499.01	932.26	406.06	19.34	0	0	0	7.77	0	0	0	0
IPI00460442	10450126	Brd2	1026.49	1120.67	1434.06	295.03	0	0	0	2.23	0	0	0	0
IPI00410791	10481240	Brd3	439.17	605.38	220.67	60.5	0	3.67	0	5.53	0	0	0	0
IPI00652110	10449815	Brd4	390.13	417.64	363.15	152.19	0	0	0	0	0	5.53	0	0
IPI00128466	10520842	Bre	2398.76	1462.26	1443.06	222.99	0	0	0	0	0	10.92	0	0
IPI00226771	10525887	Bri3bp	798.95	749.65	699.86	177.46	0	0	0	0	0	9.85	8.63	0
IPI00310474	10424853	Brp16	242.42	207.07	168.01	37.81	0	0	0	0	0	6.49	0	0
IPI00621735	10558057	Brwd2	450.74	803.7	599.59	74.71	0	0	0	0	0	2.14	0	0
IPI00113869	10364468	Bsg	1310.82	2496.04	2538.96	538.08	230.24	0	327.78	15.38	227.35	18.5	147.33	6.16	Plasma membrane
IPI00321222	10579532	Bst2	449.12	453.31	30.94	406.72	44.49	0	29.37	0	0	0	82.16	0	Plasma membrane
IPI00676717	10462752	Btaf1	532.36	513.9	480.98	597.14	0	1.77	0	9.98	0	3.24	0	0
IPI00224296	10365428	Btbd11	80.6	759.93	9.22	16.19	0	0	0	3.33	0	0	0	0
IPI00378026	10542892	Btbd14b	758.54	368.38	462.42	104.21	6.67	10.35	0	0	0	0	0	5.31
IPI00378026	10580188	Btbd14b	593.43	389.7	429.09	42.08	6.67	10.35	0	0	0	0	0	5.31
IPI00131186	10411448	Btf3	3712.66	3430.45	3420.63	3615.64	0	47.44	6.87	28.75	0	15.36	0	87.56
IPI00132539	10515046	Btf3l4	257.06	153.26	144.79	2875.65	0	0	0	0	0	0	0	8.27
IPI00132539	10411287	Btf3l4	754.54	656.17	479.76	2783.34	0	0	0	0	0	0	0	8.27
IPI00420724	10558248	Bub3	1437.51	1431.58	1421.27	350.36	16.26	5.67	13.79	13.24	9.4	14.95	18.28	5.18
IPI00121159	10368730	Bxdc1	654.01	399.2	390.73	836.25	0	4.44	0	15.37	0	10.75	0	14.29
IPI00130436	10427718	Bxdc2	1978.92	1876.17	1617.18	1557.96	0	9.66	6.17	24.08	0	10.97	15.88	4.84
IPI00380313	10502714	Bxdc5	1328.51	1177.04	725.85	403.27	0	4.59	0	4.41	0	0	0	0
IPI00118762	10451580	Bysl	688.43	647.44	460.82	100.85	0	0	0	16.79	0	0	0	3.8
IPI00132388	10346523	Bzw1	3027.97	4911.87	3165.89	698.27	0	17.78	5.04	44.05	0	31.03	0	2.49
IPI00387337	10400030	Bzw2	1332.59	501.74	694.61	636.24	0	8.12	0	7.62	0	15.13	0	0
IPI00226932	10509645	C230096C10Rik	605.04	709.55	558.97	29.47	0	0	4.1	14.43	3.91	35.95	0	5.26
IPI00226564	10436106	C330027C09Rik	954.85	654.81	1299.62	36.02	0	0	0	4.41	0	14.22	0	0
IPI00131091	10450242	C4b	40.6	49.69	56.05	206.63	0	0	0	0	0	0	2.83	0	Plasma membrane
IPI00122494	10359190	C530043G21Rik	229.09	399.35	789.67	54.82	0	0	0	0	0	3.24	0	0
IPI00318778	10347970	Cab39	654.55	943.55	640.33	33.11	0	0	0	5.5	0	3.32	0	0
IPI00270110	10415678	Cab39l	321.53	351.36	384.48	100.5	0	3.83	0	0	0	4.44	0	0
IPI00230013	10519815	Cacna2d1	75.02	40.89	4.72	139.85	0	0	0	0	0	0	1.73	0	Plasma membrane
IPI00115650	10359334	Cacybp	3513.31	1406.1	1852.77	1223.11	7.52	10.35	0	10.98	0	16.32	8.82	19.93
IPI00380280	10520650	Cad	1364.2	1092.55	921.2	11.81	80.22	73	21.17	183.37	34.7	174.99	120.82	139.76
IPI00322447	10585048	Cadm1	188.64	284.35	17.55	315.33	50.05	0	51.12	0	0	0	35.3	0	Plasma membrane
IPI00122450	10537184	Cald1	868.83	1563.42	1428.74	374.21	1.95	2.76	62.39	54.05	5.29	51.72	0	10.95
IPI00467841	10397752	Calm1	1376.28	2060.07	3171.98	2000.74	0	0	0	47.59	0	30.96	0	0
IPI00265576	10397752	Calm1	1376.28	2060.07	3171.98	2000.74	0	0	0	0	0	0	0	6.68
IPI00265576	10453451	Calm2	4969.22	5766.2	3268.6	2899.78	0	0	0	0	0	0	0	6.68
IPI00265576	10599461	Calm2	3730.17	4412.92	2498.43	2569.21	0	0	0	0	0	0	0	6.68
IPI00265576	10560304	Calm3	1374.16	1198	1981.75	708.13	0	0	0	0	0	0	0	6.68
IPI00123639	10580219	Calr	2308.12	3453.23	9171.76	598.41	24	22.52	12.68	67.24	30.43	124.08	94.57	62.11
IPI00470962	10384064	Camk2b	88.16	60.87	63.32	171.31	0	0	0	0	0	3.35	0	0
IPI00112584	10495896	Camk2d	212.5	128.94	472.52	73.81	0	0	0	0	0	4.36	0	0
IPI00124695	10417972	Camk2g	252.39	229.8	511.74	116.63	0	0	0	0	0	3.35	0	0
IPI00420577	10540935	Cand2	163.78	179.68	127.1	22.94	0	0	0	15.47	0	5.47	0	8.98
IPI00119618	10385599	Canx	3519.56	4689.53	6207.21	3543.45	63.38	88.96	77.16	162.26	42.38	141.76	206.81	194.36
IPI00137331	10516051	Cap1	1991.08	2995.8	1275.34	66.13	0	112.41	0	144.62	0	134.46	23.62	152.08
IPI00626909	10465314	Capn1	220.15	511.32	408.46	10.82	0	0	0	9.97	0	7.67	0	0
IPI00308938	10360806	Capn2	923.83	1546.36	786.85	38.99	0	0	0	26.37	0	7.8	0	0
IPI00132758	10607143	Capn6	19.91	148.18	3714.9	35.35	0	0	0	0	0	11.74	0	0
IPI00130992	10561842	Capns1	3357.98	4102.81	2732.02	1005.24	0	0	0	6.58	0	0	0	0
IPI00121515	10485514	Caprin1	3475.09	3544.78	2457.1	628.69	92.36	110.16	81.71	82.56	30.86	67.23	122.78	87.38
IPI00111265	10536527	Capza2	1301.6	1661.47	1193.82	842.76	0	17.78	0	48.53	0	37.02	0	32.38
IPI00269481	10509620	Capzb	1445.2	1835.02	1241.98	1662.12	3.16	3.68	8.79	24.43	2.75	27.25	3.99	9.31
IPI00121534	10490923	Car2	1918.3	1430.38	8.99	971.18	14.44	51.12	4.64	93.2	0	0	39.4	110.52
IPI00133349	10437590	Carhsp1	733.99	845.74	2140.14	1857.65	0	0	0	8.8	1.95	10.61	23.24	0
IPI00125950	10583676	Carm1	1177.59	858.12	1184.95	47.58	0	2.83	0	0	5.93	14.01	4.65	0
IPI00331422	10569458	Cars	1495.6	1202.1	1630.84	231.97	0	17	0	29.8	0	41.39	0	6.35
IPI00453632	10475378	Casc4	584.71	557.95	630.34	161.52	0	0	0	0	0	0	6.17	0	Plasma membrane
IPI00119517	10603708	Cask	489.5	60.24	210.75	89.94	0	0	0	0	0	0	1.84	0	Plasma membrane
IPI00308498	10571696	Casp3	487.09	463.05	197.47	128.57	2.07	8.35	0	13.26	0	0	0	9.17
IPI00342841	10510422	Casz1	39.96	154.28	19.08	17.06	0	0	0	6.61	0	0	0	0
IPI00312058	10485466	Cat	348.02	349.54	1134.17	234.37	4.72	0	2.85	21.06	13.12	44.55	34.17	22.14
IPI00323590	10592734	Cbl	353.21	546.45	416.62	43.63	0	0	0	6.63	0	2.21	0	0
IPI00314191	10436967	Cbr1	936.06	562.64	729.67	523.23	0	2.91	0	8.84	0	9.6	0	28.24
IPI00169998	10436978	Cbr3	47.77	5.49	1.56	847.36	0	5.6	0	0	0	0	0	3.67
IPI00124616	10466818	Cbwd1	423.37	428.43	436.44	300.27	0	0	0	4.41	0	0	0	0
IPI00129466	10380689	Cbx1	1749.1	752.65	776.1	396.56	0	17.17	0	7.61	0	4.37	23.2	17.16
IPI00660374	10346549	Cbx3	2029.23	1490.41	2262.08	505.71	0	0	0	0	0	24.26	0	0
IPI00660374	10538282	Cbx3	2136.4	1531.06	2361.88	655.17	0	0	0	0	0	24.26	0	0
IPI00660374	10421573	Cbx3	2416.42	1830.78	2756.87	555.79	0	0	0	0	0	24.26	0	0
IPI00129468	10346549	Cbx3	2029.23	1490.41	2262.08	505.71	0	35.57	23.19	37.23	11.37	26.45	45.47	34.27
IPI00129468	10421573	Cbx3	2416.42	1830.78	2756.87	555.79	0	35.57	23.19	37.23	11.37	26.45	45.47	34.27
IPI00129468	10538282	Cbx3	2136.4	1531.06	2361.88	655.17	0	35.57	23.19	37.23	11.37	26.45	45.47	34.27
IPI00123755	10433088	Cbx5	1438.75	1471.29	1119.88	859	5.11	1.83	12.79	7.67	2.71	2.17	16.75	11.99
IPI00135207	10369661	Ccar1	338.12	385.58	473.8	488.59	0	0	0	4.46	0	6.5	8.22	9.25
IPI00124082	10353783	Ccdc115	99.5	91.93	99.37	103.97	0	3.68	0	0	0	4.29	0	0
IPI00458723	10579437	Ccdc124	285.34	298.47	221.86	143.47	0	0	0	0	0	0	0	4
IPI00308333	10447437	Ccdc128	235.92	125.78	156.02	25.55	0	0	0	0	0	0	4.07	0	Plasma membrane
IPI00226901	10425686	Ccdc134	137.88	182.26	291.14	55.64	0	0	0	0	0	8.75	0	0
IPI00331244	10603328	Ccdc22	220.99	157.85	202.4	35.74	0	0	0	6.55	0	4.35	0	0
IPI00153742	10416044	Ccdc25	384.58	357.95	650.32	716.7	0	0	0	0	0	0	13.48	0	Plasma membrane
IPI00133032	10391755	Ccdc43	279.61	284.35	137.53	107.37	0	0	0	6.61	0	3.28	0	0
IPI00310518	10392087	Ccdc47	571.05	796.58	1122.81	290.37	0	0	0	0	0	10.94	2.42	12.51
IPI00113099	10434869	Ccdc50	361.79	332.33	763.63	594.55	0	0	0	0	0	2.14	0	0
IPI00153794	10435489	Ccdc58	425.49	405.44	330	2808.18	0	0	0	0	0	4.29	3.12	27.4
IPI00381495	10363845	Ccdc6	289.27	369.82	699.42	9.18	0	0	0	3.34	0	2.25	0	0
IPI00402914	10466104	Ccdc86	354.67	503.08	261.12	88	0	0	0	6.64	0	0	2.25	0
IPI00111207	10411739	Ccnb1	3277.33	2745.57	2555.76	745.73	0	0	0	0	0	8.66	0	0
IPI00320217	10372600	Cct2	5640.65	4664.23	5302.71	4096.88	42.19	398.41	75.33	331.7	18.49	296.68	84.68	216.5
IPI00116283	10493193	Cct3	3515.58	2488.2	2064.4	1285.31	22.74	115.75	33.95	111.57	21.49	124.86	41.05	57.48
IPI00116277	10374564	Cct4	3031.99	2491.39	1937.79	1733.29	30.69	183.58	47.54	169.85	2.9	167.97	28.55	146.06
IPI00116279	10428052	Cct5	3343.19	2660.87	2338.32	803.48	26.17	107.9	18.42	96.98	6.45	98.34	18.2	116.29
IPI00116281	10526069	Cct6a	4028.83	2835.34	2815.83	982.37	52.3	165.34	32.78	213.56	6.66	269.34	24.58	174.67
IPI00321816	10389072	Cct6b	75.47	44.54	68.83	251.63	0	0	0	0	0	0	7.09	0	Plasma membrane
IPI00331174	10539606	Cct7	4894.62	4141.05	4107.56	596.45	39.71	187.16	40.8	161.06	17.35	178.75	56.58	92.12
IPI00469268	10440600	Cct8	3996.47	3297.92	4466.51	2804.5	100.58	253.94	97.75	236.69	42.22	278.4	90.52	104.57
IPI00153809	10587383	Cd109	56.08	46.37	11.46	128.45	0	0	0	0	0	0	14.17	0	Plasma membrane
IPI00268688	10451004	Cd2ap	563.3	541.62	560.52	580.88	0	0	0	4.49	0	4.33	0	6.63
IPI00109203	10568180	Cd2bp2	415.42	412.2	408	67.23	5.49	0	0	0	0	0	6.78	0	Plasma membrane
IPI00169700	10560487	Cd3eap	240.38	212.56	150.01	137.36	0	0	0	0	0	2.1	20.1	0	Plasma membrane
IPI00117572	10478678	Cd40	93.98	446.59	73.84	189.82	0	0	14.06	0	0	0	17.27	0	Plasma membrane
IPI00223769	10485405	Cd44	146.52	45.86	97.74	376.62	9.83	0	0	0	4.78	0	26.3	0	Plasma membrane
IPI00124830	10436182	Cd47	401.86	674.66	195.03	448.72	0	0	0	0	0	0	5.93	0	Plasma membrane
IPI00322234	10357488	Cd55	59.46	908.91	116.96	201.8	0	0	0	0	0	0	3.8	0	Plasma membrane
IPI00310916	10559261	Cd81	2665.63	1529.15	1599.54	1238.74	7.44	0	0	0	0	0	0	0	Plasma membrane
IPI00123957	10580033	Cd97	173.83	713.66	123.48	5.65	19.19	0	38.12	0	11.69	0	21.88	0	Plasma membrane
IPI00153829	10604932	Cd99l2	89.92	185.28	342.04	181.91	0	0	0	0	0	0	3.12	0	Plasma membrane
IPI00221621	10570397	Cdc16	645.45	857.61	1160.5	361.94	0	0	0	0	0	3.25	0	0
IPI00221793	10458164	Cdc23	1103.82	1269.53	1250.72	244.06	0	0	0	13.17	0	7.66	0	0
IPI00461309	10392012	Cdc27	735.33	665.87	842.21	575.02	0	0	0	0	0	2.14	0	0
IPI00114491	10369815	Cdc2a	1185.01	1154.43	1600.4	666.84	6.23	15.86	6.79	40.82	0	39.35	8.35	34.66
IPI00110050	10511113	Cdc2l1	486.64	498.42	344.2	77.89	0	0	3.98	11.1	0	0	3.99	0
IPI00229310	10364455	Cdc34	1246.31	1777.01	887.88	1112.18	4.21	0	0	0	0	4.38	12.48	0	Plasma membrane
IPI00117087	10591472	Cdc37	1164.88	1013	612.59	314.45	0	45.12	0	40.87	0	20.97	16.3	38.24
IPI00113849	10517559	Cdc42	1977.58	2762.19	1965.75	1253.29	32.27	91.82	7.78	140.75	8.32	77.07	43.65	56.36
IPI00114613	10402665	Cdc42bpb	445.29	824.69	667.47	15.68	0	0	0	2.21	0	0	0	0
IPI00284444	10372733	Cdc5l	751.45	775.61	424.11	693.53	0	30.26	7.57	43.16	0	41.53	17.43	57.78
IPI00284444	10451083	Cdc5l	356.3	391.24	193.59	349.78	0	30.26	7.57	43.16	0	41.53	17.43	57.78
IPI00284444	10372728	Cdc5l	752.63	780.54	413.37	575.3	0	30.26	7.57	43.16	0	41.53	17.43	57.78
IPI00284444	10372743	Cdc5l	751.45	775.61	424.11	693.53	0	30.26	7.57	43.16	0	41.53	17.43	57.78
IPI00284444	10372735	Cdc5l	751.45	775.61	424.11	693.53	0	30.26	7.57	43.16	0	41.53	17.43	57.78
IPI00284444	10372739	Cdc5l	751.45	775.61	424.11	693.53	0	30.26	7.57	43.16	0	41.53	17.43	57.78
IPI00284444	10366579	Cdc5l	752.63	780.54	413.37	575.3	0	30.26	7.57	43.16	0	41.53	17.43	57.78
IPI00284444	10372741	Cdc5l	751.45	775.61	424.11	693.53	0	30.26	7.57	43.16	0	41.53	17.43	57.78
IPI00284444	10372737	Cdc5l	751.45	775.61	424.11	693.53	0	30.26	7.57	43.16	0	41.53	17.43	57.78
IPI00170345	10358359	Cdc73	1079.71	1388.96	713.96	674.69	0	1.84	4.88	3.28	0	4.24	18.84	0	Plasma membrane
IPI00228728	10421029	Cdca2	578.27	495.88	682.59	352.06	0	0	0	0	0	3.21	0	0
IPI00221934	10516246	Cdca8	615.47	579.12	310.94	553.51	0	8.35	0	10.02	0	8.73	0	0
IPI00122017	10597935	Cdcp1	137.62	1110.74	7.72	1.79	0	0	13.55	0	0	0	0	0	Plasma membrane
IPI00318626	10575052	Cdh1	2586.58	4841.41	12.16	333.41	434.45	4.59	406.35	24.3	94.67	0	321.7	9.31	Plasma membrane
IPI00346482	10423243	Cdh10	54.04	20.57	33.31	439.82	0	0	0	0	0	0	10.95	0	Plasma membrane
IPI00323134	10457644	Cdh2	167.06	89.02	46.96	20.52	0	0	0	0	0	0	3.12	0	Plasma membrane
IPI00109340	10575034	Cdh3	170.33	786.03	2.37	24.16	12.69	0	40.53	0	0	0	7.37	0	Plasma membrane
IPI00131397	10479274	Cdh4	247.07	260.15	138.13	206.2	0	0	0	0	0	0	4.67	0	Plasma membrane
IPI00138180	10574438	Cdh5	10.12	897.13	1415.2	30.52	0	0	70.15	0	18.54	0	0	0	Plasma membrane
IPI00123942	10427862	Cdh6	27.8	22.36	49.14	152.3	0	0	0	0	14.59	0	0	0	Plasma membrane
IPI00124240	10373530	Cdk2	795.85	795.07	1338.91	77.77	0	18.77	0	16.48	0	28.33	0	0
IPI00109650	10382779	Cdk3	53.93	49.28	39.99	98.54	0	0	0	0	0	0	0	2.49
IPI00128326	10366814	Cdk4	5580.56	4135.87	4773.76	1360.28	0	5.67	0	0	0	0	3.68	4.85
IPI00117025	10390283	Cdk5rap3	668.45	609.73	620.95	132.55	0	0	0	6.62	0	0	0	0
IPI00129222	10411711	Cdk7	579.4	575.58	578.36	304.76	0	0	0	0	0	3.27	0	0
IPI00114953	10481670	Cdk9	1145.85	1466.95	834.9	42.34	0	9.35	0	14.34	0	12.94	3.57	0
IPI00118931	10569429	Cdkn1c	453.44	3880.23	1	118.11	0	0	1.94	0	0	0	0	0	Plasma membrane
IPI00263028	10578619	Cdkn2aip	184.61	146.32	157.93	38.12	0	0	0	4.47	0	0	0	0
IPI00468999	10476326	Cds2	854.91	641.47	452.99	182.55	0	0	0	0	0	0	2.71	6.49
IPI00649043	10501319	Celsr2	46.77	46.35	38.84	80.02	0	0	0	0	0	0	1.94	0	Plasma membrane
IPI00399663	10496204	Cenpe	349.33	471.22	620.5	421.38	0	0	0	0	0	3.21	0	0
IPI00762098	10366073	Cep290	55.88	77.8	95.99	106.33	0	0	0	7.67	0	0	0	0
IPI00128741	10604974	Cetn2	120.78	180.12	139.47	274.53	0	0	0	0	0	0	0	6.95
IPI00453599	10581902	Cfdp1	1577.41	1449.6	1346.69	947.92	0	23.91	0	12.08	0	10.96	0	12.26
IPI00848816	10460616	Cfl1	4257.62	3811.71	4188.58	4312.25	274.14	101.7	135.97	103.52	108.75	133.23	431.58	130.29
IPI00266188	10400350	Cfl2	650.14	833.39	1789.42	104.45	0	24	46.09	16.45	40.98	70.86	46.08	17.11
IPI00221863	10436471	Cggbp1	494.28	511.09	779.07	341.16	0	0	0	0	0	4.29	0	0
IPI00757790	10500021	Cgn	487.85	369.69	62.52	42.55	0	2.68	3.98	24.36	0	0	5.54	6.16
IPI00460453	10594855	Cgnl1	178.69	918.18	473.54	138.22	0	0	0	0	0	2.21	0	0
IPI00132770	10437040	Chaf1b	767.29	445.13	714.09	30.79	1.68	13.11	0	0	0	2.19	0	0
IPI00133562	10543835	Chchd3	424.83	352.16	497.08	1681.47	5.88	0	14.59	7.73	0	10.89	31.5	0	Plasma membrane
IPI00313390	10546217	Chchd6	395.82	358.79	490.89	332.18	0	1.76	5.8	7.77	0	2.23	11.76	4
IPI00107999	10441987	Chd1	993.63	1045.1	855.93	447.39	0	0	0	6.56	0	6.49	0	0
IPI00551435	10387316	Chd3	191.04	136.02	227.43	292.87	0	0	0	0	0	9.78	0	0
IPI00396802	10541803	Chd4	1857.18	2210.91	1168.2	148.87	14.96	24.93	9.67	56.24	2.39	21.7	48.18	40.76
IPI00457724	10489266	Chd6	346.04	199.76	394.22	151.49	0	2.68	0	0	0	0	0	0
IPI00858099	10419638	Chd8	536.55	563.19	616.26	149.06	0	2.76	0	0	0	2.17	0	2.63
IPI00229604	10579703	Cherp	669.35	762.06	756.86	18.37	0	0	5.77	3.3	0	0	1.84	0	Plasma membrane
IPI00119020	10560063	Chmp2a	823.71	952.19	613.21	500.53	0	0	0	2.26	0	0	0	0
IPI00171974	10477572	Chmp4b	880.94	1596.83	1311.88	420.98	0	0	9.87	15.43	0	12.99	4.36	2.68
IPI00153445	10421197	Chmp7	294.55	306.37	500.86	12.32	0	0	0	0	0	4.46	0	2.35
IPI00761456	10538356	Chn2	84.5	50.97	1681.66	70.78	0	0	0	0	0	8.78	0	0
IPI00134017	10583347	Chordc1	664.24	747.6	644.18	246.12	0	0	0	0	0	2.07	0	0
IPI00187301	10580771	Ciapin1	773.75	766.21	588.19	478.51	0	20.08	0	6.58	0	8.75	8.06	24.72
IPI00121073	10364712	Cirbp	569.66	651.24	493.85	113.5	2.65	0	0	0	0	0	0	0	Plasma membrane
IPI00331601	10575102	Cirh1a	2393.41	2103.61	1629.59	507.83	1.17	3.68	0	15.49	0	3.32	2.56	0
IPI00128346	10369885	Cisd1	334.96	363.42	262.12	1324.25	0	0	0	0	0	0	5.66	6.49	Plasma membrane
IPI00132350	10502329	Cisd2	292.77	304.17	324.45	385.69	0	0	0	0	0	0	3.7	0	Plasma membrane
IPI00470092	10577508	Ckap2	323.6	584.05	170.09	534.4	0	0	2.89	14.37	0	0	0	10.43
IPI00223047	10371387	Ckap4	334.74	451.94	3015.82	78.23	11.54	17.41	62.61	83.37	36.66	337.32	66.62	17.11
IPI00317134	10473919	Ckap5	973.58	750.52	1017.53	358.62	0	23.14	0	20.85	0	43.41	2.83	6.62
IPI00136703	10402708	Ckb	2267.88	3171.43	285.72	63.22	21.46	102.01	48.31	122.78	0	0	7.37	47.51
IPI00128296	10475324	Ckmt1	182.05	473.11	13.96	721.34	0	0	0	6.64	0	0	0	0
IPI00407863	10589800	Clasp2	444.76	473.58	506.71	340.65	0	0	0	7.65	0	4.42	0	6.02
IPI00280015	10495359	Clcc1	283.97	226.89	403.95	42.65	0	0	0	0	0	3.25	0	0
IPI00129126	10526241	Cldn3	213.62	2429.7	9.72	179.63	0	0	0	4.44	0	0	0	0
IPI00130344	10444658	Clic1	794.16	947.58	2113.21	513.29	0	0	16.32	33.1	19.86	64.79	20.43	22.5
IPI00135977	10517336	Clic4	1511.58	4294.42	1382.72	2447.4	0	0	1.94	26.64	0	12.2	0	6.49
IPI00221825	10436958	Clic6	56.82	97.53	11.38	28.42	0	0	0	0	0	15.26	0	0
IPI00123063	10533659	Clip1	159.2	184.54	223.25	44.71	0	0	0	0	0	4.36	0	0
IPI00408543	10534281	Clip2	71.05	218	229.58	31.52	0	0	0	0	0	5.51	0	0
IPI00314963	10593988	Clk3	482.36	453.51	686.57	256.23	0	1.99	0	0	0	0	0	0
IPI00117947	10555108	Clns1a	1085.83	711.28	751.94	230.95	0	0	0	0	0	5.3	6.22	0	Plasma membrane
IPI00133270	10446207	Clpp	772.17	773.38	671.53	256.52	0	0	0	6.64	0	0	0	18.43
IPI00121627	10560592	Clptm1	1101.88	2027.33	1935.7	101.46	0	2.68	0	16.57	0	13.12	0	9.17
IPI00119808	10586368	Clpx	307.25	287.56	298.95	442.83	0	0	0	15.53	0	10.92	2.81	0
IPI00320420	10416057	Clu	707.14	757.6	4599.52	161.06	0	0	12.57	0	19.23	2.17	67.01	0	Plasma membrane
IPI00331146	10515164	Cmpk	405.79	331.03	304.47	521.24	0	17.33	0	7.73	0	13.18	7.15	8.84
IPI00315879	10460085	Cndp2	731.92	607.95	1896.15	37.82	0	8.51	0	6.54	0	55.67	0	20.81
IPI00116649	10364593	Cnn2	1265.06	1343.29	1323.72	187	0	6.5	0	17.6	0	14.98	19.54	12.97
IPI00119111	10495659	Cnn3	1928.34	1250.8	1421.53	179.37	10.56	13.16	18.45	25.38	0	29.1	23.94	44.7
IPI00169667	10549569	Cnot3	525.65	485.22	455.65	53.25	0	0	0	4.46	0	2.21	0	6.76
IPI00112188	10376314	Cnot8	1086.9	1045.61	651.55	50.02	0	2.76	0	2.26	0	0	0	0
IPI00135512	10367282	Cnpy2	899.77	595.7	1359.25	916.1	0	0	0	6.64	0	9.62	2.42	9.31
IPI00224957	10526772	Cnpy4	515.64	432.07	936.63	1390.3	0	0	0	0	0	0	0	9.75
IPI00322610	10381226	Coasy	217.58	254.79	209.51	43.48	0	0	0	4.49	0	0	0	0
IPI00408265	10483178	Cobll1	159.95	901.69	2135.04	51.05	0	0	0	3.33	4.86	21.87	0	0
IPI00623090	10567608	Cog7	281.53	487.25	320.69	54.25	0	0	0	2.23	0	0	0	0
IPI00316343	10380252	Coil	191.22	139.37	125.87	50.4	0	8.12	0	13.39	0	5.53	0	7.94
IPI00138069	10444152	Col11a2	108.98	94.95	114.63	315.93	0	0	0	2.21	0	0	0	0
IPI00131476	10370259	Col18a1	1056.33	304.67	16.11	158.37	21.2	0	2.7	0	11.36	0	31.81	10.49	Plasma membrane
IPI00329872	10380419	Col1a1	707.78	131.98	134.42	250.59	0	0	3.78	0	0	0	0	0	Plasma membrane
IPI00222188	10536220	Col1a2	934.09	95.26	82.84	144.72	0	0	0	0	6.22	0	1.84	0	Plasma membrane
IPI00170313	10479514	Col20a1	66.07	76.77	89.22	253.05	0	0	0	0	0	0	0	4.19
IPI00338452	10570068	Col4a2	142.65	1305.99	6261.38	22.2	33.04	0	24.91	11	46.77	79.14	0	0
IPI00137938	10347807	Col4a3	43.66	40.77	71.76	225.45	0	0	0	2.2	0	0	6.9	0	Plasma membrane
IPI00111167	10406757	Col4a3bp	611.1	831.94	778.18	75.65	0	0	0	3.36	0	0	0	0
IPI00230262	10345101	Col9a1	86.68	57.47	66.59	326.81	0	0	0	0	0	0	2.56	0	Plasma membrane
IPI00129304	10453747	Colec12	456.31	73.84	20.74	382.74	0	0	0	0	0	0	55.17	0	Plasma membrane
IPI00308593	10498296	Commd2	136.78	124.03	167.84	489.99	0	0	0	0	0	3.28	0	0
IPI00759876	10438340	Comt	206.78	266.53	757.49	107.34	0	0	0	7.73	0	11.99	0	3.53
IPI00222125	10418027	Comtd1	103.96	142.79	59.96	57.89	0	0	0	24.24	0	0	0	0
IPI00229834	10351703	Copa	1865.38	2454.61	4006.2	346.53	29.09	25.54	8.86	105.79	29.48	150.27	45.84	27.47
IPI00120503	10567049	Copb1	1148.99	1371.66	2397.55	820.68	21.51	12.26	2.84	29.64	11.58	70.78	20.27	14.15
IPI00115097	10588049	Copb2	1472.58	1711.05	2960.03	538.74	35.28	13.94	12.56	46.15	38.15	87.36	40.03	12.46
IPI00130840	10572357	Cope	641.28	657.85	1095.04	101.53	0	0	0	13.21	0	8.8	0	15.66
IPI00223437	10539822	Copg	849.09	1049.85	1606.59	113	19.83	12.26	0	35.34	12.11	80.01	7.97	9.69
IPI00316359	10543737	Copg2	704.4	1276.85	321.83	555.75	0	8.51	0	35.46	0	0	0	9.17
IPI00120513	10487175	Cops2	922.05	927.74	870.42	518.12	0	5.75	0	6.58	0	9.68	0	11.53
IPI00131870	10386442	Cops3	1013.73	1003.69	1087.06	374.68	0	0	0	8.95	0	7.51	0	0
IPI00131871	10523529	Cops4	722.01	573.8	693.02	549.55	0	21.93	0	43.03	0	46.47	6.38	38.22
IPI00135087	10353050	Cops5	594.45	651.47	532.85	1752.03	0	6.52	0	7.79	0	4.44	0	7.61
IPI00131873	10526743	Cops6	1639.07	1472.2	1364.16	773.05	0	0	0	0	0	12.08	0	0
IPI00123465	10547926	Cops7a	1814.45	2273.59	1659.19	256.57	0	4.52	0	27.45	0	30.35	0	9.17
IPI00187407	10348456	Cops8	739.25	899.93	1057.52	567.76	0	0	0	2.23	0	3.18	0	0
IPI00139637	10427323	Copz1	1469.92	1289.55	1827.44	298.99	3.94	0	3.89	18.71	4.81	23.99	13.78	9.31
IPI00222526	10397216	Coq6	175.2	285.2	204.99	128.57	0	0	0	7.75	0	0	0	0
IPI00124819	10460359	Coro1b	1458.37	1676.76	1618.01	88.86	0	0	0	2.26	0	0	0	4.13
IPI00124820	10532753	Coro1c	2312.77	2614.45	1660.57	33.27	11.07	22.87	0	49.45	2.86	23.64	28.81	17.3
IPI00132575	10582162	Cotl1	262.21	430.87	1383.75	8.12	0	0	0	7.62	20	5.47	10.49	6.22	Plasma membrane
IPI00131176	10598038	COX2	6222.91	7123.63	7620.12	5389.55	0	0	0	0	0	2.21	5.39	13.36
IPI00131176	10353630	COX2	7220.62	8264.15	8844.58	6251.07	0	0	0	0	0	2.21	5.39	13.36
IPI00117978	10576029	Cox4i1	1690	1975.17	1568.82	4831.42	7.52	13.78	12.75	19.85	0	8.7	22.33	18.15
IPI00117416	10582201	Cox4nb	489.46	327.53	246.46	259.45	0	6.44	0	3.3	0	7.54	0	4
IPI00120719	10585706	Cox5a	1215.56	1087.45	1002.04	1607.1	0	8.59	0	18.73	0	6.56	5.95	20.72
IPI00116154	10345504	Cox5b	2935.97	3434.44	3314.36	4333.48	0	2.75	0	0	0	0	0	0
IPI00225390	10562059	Cox6b1	1463.3	2071.96	1679.57	7462.92	0	0	0	0	0	0	3.68	0	Plasma membrane
IPI00172189	10574166	Cpne2	121.96	323.33	130.02	21.81	0	0	0	30.94	0	0	0	0
IPI00108980	10588380	Cpne4	34.18	27.36	26.62	138.61	0	0	0	0	12.31	0	0	0	Plasma membrane
IPI00313899	10540599	Cpne9	119.69	94.53	108.88	67.4	0	0	0	0	12.31	0	0	0	Plasma membrane
IPI00400301	10436392	Cpox	522.82	364.62	859.23	143.8	0	0	0	4.44	0	13.16	0	0
IPI00110363	10429972	Cpsf1	614.17	504.32	418.28	55.14	0	9.35	2.9	17.67	0	6.56	24.87	8.93
IPI00314302	10397818	Cpsf2	725.69	747.43	574.57	888.81	0	9.36	0	9.91	0	4.44	0	0
IPI00135099	10394892	Cpsf3	896.17	853.64	766.38	1004.95	0	0	0	4.44	0	7.49	0	0
IPI00467084	10511207	Cpsf3l	645.42	751.19	262.79	48.99	0	0	0	6.7	0	2.14	0	0
IPI00421085	10372656	Cpsf6	1067.2	820.16	928.9	1272.88	10.87	0	20.11	16.62	13.89	14.09	68.04	32.9
IPI00131424	10514933	Cpt2	207.76	299.06	146.77	270.59	0	0	0	9.94	0	3.25	0	15.47
IPI00307991	10378732	Crk	941.81	1383.2	1527.47	110.26	1.56	0	12.42	21	0	13.19	15.31	20.58
IPI00113362	10434003	Crkl	761.45	908.62	1024.87	75.53	0	0	0	8.86	3.11	8.71	0	12.7
IPI00460706	10380840	Crkrs	438.95	574.73	379.36	339.07	0	0	0	4.4	0	0	0	0
IPI00132376	10488303	Crnkl1	442.31	367.1	287.05	299.21	0	3.75	0	8.83	0	4.34	0	10.43
IPI00120165	10528102	Crot	470.54	609.21	426.15	124.46	0	0	0	19.83	0	16.68	0	26.22
IPI00138061	10361282	Crry	99.63	136.86	319.59	602.41	20.03	0	15.9	0	34.31	0	9.32	0	Plasma membrane
IPI00111370	10597413	Crtap	572.55	555.73	2604.6	54.08	0	0	0	0	0	18.7	0	0
IPI00134704	10497001	Cryz	340.67	242.46	377.51	128.64	0	1.84	0	3.33	0	4.42	0	0
IPI00122320	10440964	Cryzl1	487.87	385.1	811.61	378.25	0	0	0	0	0	2.1	0	0
IPI00113141	10367292	Cs	1492.25	1671.26	1788.05	383.6	0	23.05	2.85	47.29	0	31.12	0	14.81
IPI00274747	10494839	Csde1	2739.14	2762.53	2222.44	1787.65	15.12	3.67	13.8	9.97	17.53	14.25	32.06	0	Plasma membrane
IPI00112414	10478799	Cse1l	4204.64	4102.92	3003.52	807.38	1.17	165.82	23.22	243.52	0	245.73	34.74	105.51
IPI00467055	10456120	Csnk1a1	3064.76	3801.28	2024.49	1340.08	0	0	0	14.48	0	0	0	0
IPI00761242	10394040	Csnk1d	959.31	1513.64	1420.87	233.08	0	0	0	0	0	4.37	0	0
IPI00120162	10477073	Csnk2a1	1622.99	1541.98	1318.44	592.26	9.53	7.36	2.87	21.03	0	4.44	3.7	31.59
IPI00118795	10580885	Csnk2a2	1577.54	1974.82	1545.61	625.91	0	2.91	0	17.7	0	5.38	0	10.48
IPI00126762	10450435	Csnk2b	2033.59	2896.33	2916.31	1957.54	0	0	0	2.2	0	0	0	5.31
IPI00123891	10350136	Csrp1	2267.88	3985.16	1480.59	46.83	0	0	0	29.96	0	12.2	12.15	29.84
IPI00470178	10366293	Csrp2	1025.23	260.79	1523.46	363.02	0	3.67	0	0	0	8.65	2.15	0
IPI00125931	10364375	Cstb	193.87	632.69	392.81	3767.31	0	0	10.47	0	7.33	0	0	0	Plasma membrane
IPI00116747	10478967	Cstf1	555.51	599.41	478.86	188.01	0	0	0	5.51	0	0	0	0
IPI00457575	10601673	Cstf2	528.12	545.6	686.26	213.07	4.01	0	6.47	7.75	0	2.21	0	0	Plasma membrane
IPI00467932	10462480	Cstf2t	217.39	62.25	163.04	19.23	0	2.75	0	0	0	0	5.64	0	Plasma membrane
IPI00116929	10474243	Cstf3	519.76	468.43	358.98	221.18	0	8.89	0	20.97	0	20.53	0	4
IPI00153633	10395932	Ctage5	279.14	375.8	503.41	108.11	0	5.75	0	11.99	0	6.67	0	0
IPI00128155	10529273	Ctbp1	911.17	875.93	1196.1	7.41	0	0	0	3.24	0	2.17	0	0
IPI00114237	10568605	Ctbp2	1414.81	1138.95	450.09	467.39	19.58	18.47	0	21.03	0	6.58	5.82	15.59
IPI00122344	10503023	Cth	2014.33	403.71	588.17	345.54	6.08	11.57	0	13.32	0	8.68	8.78	33.31
IPI00112963	10454786	Ctnna1	2847.34	3100.12	1862.89	138.98	4.13	132.18	30.03	120.42	3.06	8.75	38.58	158.04
IPI00125899	10590325	Ctnnb1	2702.66	3427.63	2665.27	667.89	0	11.89	2.9	27.51	0	0	4.4	29.09
IPI00622716	10477994	Ctnnbl1	769.81	385.41	500.28	44.49	0	10.13	0	0	0	8.59	0	16.24
IPI00111959	10515943	Ctps	993.29	839.69	385.82	276.6	10.94	38.03	0	56.12	0	51.14	6.12	32.28
IPI00120919	10556321	Ctr9	595.89	1384.86	437.03	377.76	0	0	0	5.5	0	0	0	0
IPI00113517	10415844	Ctsb	751.52	2267.54	3974.62	715.95	0	0	0	46.22	0	24.81	0	37.86
IPI00111013	10569319	Ctsd	1441.55	3705.26	2727.68	508.32	0	6.34	3.98	47.44	0	11.86	6.79	15.93
IPI00125220	10490212	Ctsz	1305.24	2979.69	3442.89	551	0	0	2.87	0	0	0	0	0	Plasma membrane
IPI00124058	10480155	Cubn	10.57	9.67	836.01	84.42	0	0	0	0	0	16.47	0	0
IPI00123205	10473760	Cugbp1	1690.77	2753.98	1531.38	193.44	0	0	0	0	0	0	0	7.34
IPI00123205	10473779	Cugbp1	749.89	1075.36	587.29	677.96	0	0	0	0	0	0	0	7.34
IPI00124047	10537882	Cul1	984.85	1601.61	1799.82	377.43	0	6.44	0	28.66	0	31.7	0	7.81
IPI00387216	10453575	Cul2	1111.43	798.52	619.87	627.64	0	0	0	5.46	0	7.72	0	0
IPI00467383	10356001	Cul3	1694.28	1840.4	1707.16	2259.3	0	0	0	5.51	0	7.63	0	9.63
IPI00321407	10570321	Cul4a	354.65	499.48	398.06	42.43	0	0	0	70.41	0	0	0	23.21
IPI00224689	10604199	Cul4b	3027.34	3031.04	1791.12	745.65	1.75	88.87	18.91	171.91	4.27	85.46	0	35.53
IPI00331507	10593605	Cul5	703.29	701.45	744.45	268.09	0	18.18	0	19.88	0	9.86	0	11.19
IPI00553633	10445574	Cul7	612.63	1004.84	803.11	55.16	0	0	0	0	0	7.61	0	0
IPI00119814	10583254	Cwc15	805.27	736.37	881.41	2542.65	0	1.91	0	3.34	0	0	0	0
IPI00270376	10436608	Cxadr	371.78	814.57	403.57	329.25	16.88	0	9.55	0	11.28	0	26.05	0	Plasma membrane
IPI00551511	10369690	Cxxc6	1048.61	201.55	115.39	830.72	0	3.83	0	0	0	0	0	0
IPI00551511	10369702	Cxxc6	850.42	162.64	89.2	775.89	0	3.83	0	0	0	0	0	0
IPI00230113	10457071	Cyb5	651.31	522.72	552.85	703.41	0	6.29	0	7.7	0	5.46	18.38	19.92
IPI00132728	10424825	Cyc1	1659.03	1585.76	1306.38	233.37	0	0	0	0	0	0	0	12.78
IPI00222419	10462136	Cycs	669.3	857.41	721.42	1881.71	0	0	8.69	19.82	3.11	12.88	11.76	17.19
IPI00222419	10528170	Cycs	974.82	1123.55	921.21	2092.86	0	0	8.69	19.82	3.11	12.88	11.76	17.19
IPI00330476	10553598	Cyfip1	829.43	1026.17	1128.76	208.37	0	6.6	0	14.27	0	9.8	0	2.35
IPI00405625	10385391	Cyfip2	419.87	156.82	0.96	20.31	0	0	0	0	0	0	0	2.68
IPI00136928	10585794	Cyp11a1	2.36	2582.96	4.98	14.78	0	0	0	16.59	0	0	0	0
IPI00222582	10346747	Cyp20a1	245.75	197.52	473.3	712.22	0	0	0	0	0	5.44	0	0
IPI00458711	10527920	Cyp51	408	634.68	242.04	729.46	0	15.8	0	35.37	0	12.12	0	43.67
IPI00172255	10404535	D0H6S2654E	10.56	11.11	12.42	33.53	0	0	0	0	0	0	2.42	0	Plasma membrane
IPI00322922	10600403	D0HXS9928E	284.59	389.12	430.48	593.56	0	0	0	0	0	4.42	0	0
IPI00266942	10399061	D12Ertd551e	371.68	737.87	409.81	147.04	0	0	0	16.65	0	0	0	0
IPI00222044	10394593	D12Ertd553e	201.43	259.35	5.25	196.27	0	3.74	0	21.07	0	0	0	6.49
IPI00355099	10574825	D130029J02Rik	129.79	114.02	67.14	36.07	0	0	0	2.18	0	0	0	0
IPI00137113	10413434	D14Abb1e	916.97	436.54	343.95	817.05	0	6.44	0	0	0	0	0	0
IPI00377732	10424260	D15Ertd621e	672.55	1029.72	1078.74	15.92	0	3.76	0	4.41	0	12.08	0	0
IPI00131954	10451993	D17Wsu104e	189.76	424.31	1049.07	271.21	0	0	0	16.63	0	18.54	0	0
IPI00222675	10466848	D19Bwg1357e	1561.55	1428.74	883.15	458.7	0	38.18	1.99	29.84	0	19.58	0	34.33
IPI00123589	10461257	D19Ertd721e	895.09	1123.29	701.13	512.95	11.87	7.35	0	15.48	0	12.11	10.9	16.01
IPI00224127	10481420	D2Wsu81e	532.67	432.75	372.01	27.01	0	0	0	3.31	0	0	0	0
IPI00876296	10424860	D330001F17Rik	147.96	262.47	222.15	22.34	0	0	0	4.39	0	0	0	0
IPI00876296	10424894	D330001F17Rik	213.07	388.02	319.32	159.35	0	0	0	4.39	0	0	0	0
IPI00623897	10544062	D630045J12Rik	76.18	173.23	144.22	6.98	0	0	0	0	1.95	0	0	0	Plasma membrane
IPI00454042	10543319	D6Wsu176e	526.59	514.52	1312.08	179.09	0	0	0	0	0	15.32	4.67	0
IPI00222828	10422728	Dab2	181.93	190.6	3930.86	28.03	0	0	0	0	18.6	56.69	0	0
IPI00420622	10471677	Dab2ip	259.18	483.67	205.56	184.01	0	0	0	4.43	0	0	0	0
IPI00109082	10419736	Dad1	1599.28	2387.73	3616.96	1499.8	0	0	0	11.01	0	11.77	0	0
IPI00122273	10596893	Dag1	534.14	1664.65	224.99	11.92	90.48	0	98.88	0	29.32	0	82.77	0	Plasma membrane
IPI00310669	10466008	Dak	286.56	224.53	273.55	81.39	0	0	0	0	0	4.36	0	0
IPI00275050	10499454	Dap3	477.83	526.57	459.88	547.24	0	4.52	0	10.02	0	12.04	0	0
IPI00122743	10357454	Dars	1387.83	1312.58	1089.59	641.27	22.5	34.1	16.23	75	10.34	35.86	22.37	39.2
IPI00652304	10444056	Daxx	385.92	364.74	229.27	398.95	0	0	0	5.51	0	0	0	0
IPI00406492	10364752	Dazap1	1241.52	844.25	849.44	93.31	0	0	0	0	0	0	11.59	0	Plasma membrane
IPI00222430	10357242	Dbi	716.4	1011.37	638.99	6136.58	0	0	0	0	0	0	0	25.56
IPI00135475	10409464	Dbn1	1100.21	650.72	512.7	52.37	0	0	0	0	0	0	9.11	6.49	Plasma membrane
IPI00308222	10374068	Dbnl	404.61	646.81	372.51	80.46	6.27	10.34	9.3	16.47	6.82	14.1	34.27	18.29
IPI00395065	10588121	Dbr1	296.67	257.28	192.51	73.91	0	1.99	0	0	0	0	0	0
IPI00130535	10495549	Dbt	343.5	434	584.59	154.46	0	0	0	5.6	0	9.77	0	0
IPI00331692	10442445	Dci	419.9	344.12	175.56	232.82	0	16.95	0	26.49	0	17.6	0	27.87
IPI00119261	10523012	Dck	376.94	342.47	176.85	87.65	0	0	0	0	0	0	0	2.35
IPI00130114	10413530	Dcp1a	214.76	394.59	529.44	13.65	0	0	0	0	0	4.27	19.27	0	Plasma membrane
IPI00459280	10592099	Dcps	480.87	276.13	399.79	695.03	0	23.52	0	12.2	0	10.91	0	22.28
IPI00115663	10539364	Dctn1	334	418.09	429.27	86.96	0	0	0	5.44	0	10.81	0	3.86
IPI00116112	10366866	Dctn2	711.64	686.68	672.13	126.37	0	16.32	4.91	38.54	2.12	38.31	5.64	37.78
IPI00317289	10455974	Dctn4	373.79	460.66	458.13	199.01	0	0	0	0	0	3.28	0	6.48
IPI00395140	10393926	Dcxr	886.81	3959.08	1169.97	2711.38	0	0	0	33.09	0	0	0	0
IPI00109482	10496727	Ddah1	519.45	3071.61	1512.97	18.79	0	0	15.78	35.37	0	27.03	0	0
IPI00336881	10444665	Ddah2	698.4	238.51	1165.68	207.46	0	0	0	0	1.59	41.12	0	16.92
IPI00316740	10461497	Ddb1	5915.84	8802.28	6480.23	889.94	36.42	44.37	16.22	107.31	14.69	76.19	72.67	46.34
IPI00117705	10509542	Ddost	1564.05	2007.27	2850.43	696.38	59.78	44.14	30.98	100.27	45.77	99.36	50.96	29.42
IPI00230034	10369989	Ddt	389.29	325.32	303.18	2435.92	19.38	13.85	0	15.44	2.55	12.04	19.01	0
IPI00127172	10399430	Ddx1	3657.42	3222.32	3108.61	122.55	10.21	116.59	1.81	80.41	3.11	81.11	18.03	71.65
IPI00396797	10430536	Ddx17	1325.35	1411.41	1327.73	341.19	48.18	69.11	68.28	86.15	46.67	109.75	50.88	59.2
IPI00459381	10357292	Ddx18	2395.45	1824.21	1334.99	777.93	4.6	24.21	0	35.49	0	49.46	18.01	129.73
IPI00459381	10546805	Ddx18	2917.67	2402.26	1742.56	700.07	4.6	24.21	0	35.49	0	49.46	18.01	129.73
IPI00123651	10581729	Ddx19a	474.18	402.62	552.03	148.99	0	0	0	7.71	0	9.69	0	0
IPI00122400	10500960	Ddx20	725.65	563.61	375.91	482.95	0	7.44	0	0	0	0	0	2.35
IPI00113576	10402336	Ddx24	668.66	631.1	653.06	320.68	0	1.77	1.99	4.44	0	9.63	6.26	0
IPI00122038	10478825	Ddx27	1020.86	841.76	666.21	87.43	3.16	49.4	2.89	48.53	0	33.89	5.26	25.95
IPI00421196	10470628	Ddx31	159.84	184.31	156.93	38.39	0	0	0	3.27	0	2.21	0	0
IPI00123878	10573217	Ddx39	1270.55	905.55	941.14	1038.07	62.98	141.17	11.34	172.26	26.85	135.21	82.42	162.47
IPI00230035	10598723	Ddx3x	4743.62	3986.22	4861.52	1257.96	198.49	249.03	44.54	234.68	59.28	340.56	109.28	171.48
IPI00134371	10608138	Ddx3y	770.3	938.44	619.45	418	0	215.02	0	156.5	0	180.22	0	109.6
IPI00127071	10409508	Ddx41	706.83	506.17	668.69	52.43	0	0	0	0	0	2.16	0	0
IPI00329839	10382049	Ddx42	821.65	868.83	952.2	227.05	1.56	14.61	3.29	27.55	0	14.21	12.6	8.98
IPI00468896	10405511	Ddx46	1006.72	1024.63	879.08	577.37	2.14	10.1	0	16.52	0	15.24	7.41	9.31
IPI00187240	10542321	Ddx47	1188.24	1002.54	1007.99	178.78	0	17.48	0	26.61	0	47.97	0	0
IPI00117771	10369647	Ddx50	389.7	278.23	501.47	716.02	0	0	0	3.34	0	4.35	0	0
IPI00396728	10524248	Ddx51	286.5	242.56	237.19	32.21	0	0	0	0	0	4.46	0	0
IPI00474721	10525111	Ddx54	968.51	988.02	737.03	25.09	0	6.2	0	33.14	0	18.67	0	19.27
IPI00132957	10384123	Ddx56	1175.47	1101.32	961.15	444.21	0	6.44	0	23.07	0	16.24	0	6.56
IPI00109932	10584777	Ddx6	2142.06	2749.2	2667.37	1346.18	0	8.27	0	47.29	0	25.34	0	26.48
IPI00387379	10511679	Decr1	270.74	156.64	123.89	320.66	0	0	0	0	0	4.3	0	0
IPI00227720	10409031	Dek	1614.1	1016.84	940.29	925.75	0	26.65	2.69	25.41	0	25.1	23.96	32.13
IPI00348488	10505749	Dennd4c	265.13	405.32	171.31	345.84	0	0	0	4.35	0	0	0	0
IPI00330057	10525657	Denr	1297.77	1541.09	1039.31	1331.74	0	0	0	0	0	0	0	6.76
IPI00130333	10542460	Dera	447.91	647.17	530.31	73.73	0	0	0	11.1	0	5.37	0	0
IPI00134506	10545697	Dguok	254.33	215.62	144.32	308.57	0	0	0	4.43	0	0	0	0
IPI00453867	10506571	Dhcr24	1628.93	2565.47	107.59	95.4	0	0	0	10.91	0	0	2.42	0
IPI00230042	10406581	Dhfr	373.21	195.81	235.55	164.83	0	0	0	0	0	5.46	0	17.24
IPI00130733	10581612	Dhodh	302.04	156.15	144.69	38.44	0	6.51	0	8.93	0	8.8	4.09	0
IPI00114647	10573566	Dhps	665.54	446.08	445.57	226.72	0	0	0	0	0	3.25	0	0
IPI00223154	10379006	Dhrs13	160.29	229.15	414.3	30.66	0	0	0	0	0	7.63	0	0
IPI00110659	10400941	Dhrs7	105.65	166.34	776.08	699.76	0	0	0	0	0	4.31	0	0
IPI00114878	10376726	Dhrs7b	473.99	488.15	468.36	245.54	0	0	0	5.57	0	2.23	0	0
IPI00128818	10529995	Dhx15	2944.49	2589.75	2110.44	620	52.46	55.41	39.58	70.59	20.08	44.58	55.77	61.73
IPI00410936	10407222	Dhx29	608.64	373.89	453.37	182.22	0	0	0	0	0	3.32	0	0
IPI00127902	10597103	Dhx30	391.86	321.63	304.72	16.88	0	8.51	0	13.29	0	7.78	0	0
IPI00410764	10388018	Dhx33	233.44	266.08	320.25	21.42	0	0	0	0	0	11	0	0
IPI00351266	10498415	Dhx36	972.6	752.19	752.7	342.71	0	13.79	0	9.91	0	9.8	0	0
IPI00408781	10533961	Dhx37	438.33	483.45	296.76	38.9	0	0	0	4.37	0	7.47	0	0
IPI00265358	10581577	Dhx38	442.73	549.46	480.6	4.81	0	11.19	0	14.37	0	8.72	4.38	0
IPI00223484	10389561	Dhx40	372.03	256.59	303.95	499.3	0	1.99	0	0	0	0	0	0
IPI00461304	10381477	Dhx8	531.23	503.06	508.37	27.03	0	0	0	4.39	0	2.13	0	0
IPI00339468	10358849	Dhx9	2332.5	2413.88	1958.25	833.92	140.94	206.11	60.99	200.76	32.61	151.12	161.46	176.29
IPI00230476	10421877	Diap3	266.12	363.82	608.77	184.71	0	0	0	0	0	5.49	0	0
IPI00227881	10402444	Dicer1	803.35	885.08	586.73	209.81	0	0	0	0	0	6.59	0	0
IPI00453851	10490510	Dido1	521.45	339.21	242.41	137.33	0	0	0	0	0	2.17	11.07	7.99	Plasma membrane
IPI00132415	10407042	Dimt1	490.4	425.84	434.15	623.87	0	9.27	0	12.14	0	14.24	0	0
IPI00331314	10426835	Dip2b	391.16	607.4	532.59	57.21	0	0	0	0	0	4.35	0	0
IPI00407764	10421981	Dis3	1313.82	926.42	1775.63	412.8	4.79	17.87	0	10.97	0	18.35	10.33	8.13
IPI00113635	10600485	Dkc1	2822.29	1144.56	820.62	319.79	0	56.62	0	25.52	0	20.78	6.94	54.42
IPI00153660	10593367	Dlat	704.96	636.72	556.12	88.11	0	7.2	0	26.67	0	27.91	11.92	39.74
IPI00125861	10434942	Dlg1	1013.12	1159.35	1233.83	568.98	0	0	0	0	0	0	15.24	0	Plasma membrane
IPI00310862	10419323	Dlg7	940.3	710.64	1107.76	211.7	0	0	0	0	1.59	7.63	0	0
IPI00134809	10397311	Dlst	892.84	1447.58	1216.52	37.53	0	6.51	0	33.02	0	27.19	6.92	20.26
IPI00317722	10515481	Dmap1	187.55	209.6	188.07	16.74	0	0	0	3.31	0	0	0	0
IPI00853932	10593671	Dmxl2	96.34	94.06	23.51	78.93	0	0	0	0	2.12	0	0	0	Plasma membrane
IPI00132208	10503995	Dnaja1	392.02	430.77	224.58	280.28	10.33	9.9	0	29.8	1.75	24.48	50.71	28.58
IPI00136251	10580370	Dnaja2	1420.16	1586.1	1342.47	950.55	0	12.11	3.76	26.5	0	22.01	0	33.04
IPI00120414	10433278	Dnaja3	715.85	747.05	641.82	161.24	0	4.68	0	8.86	0	4.32	0	0
IPI00136253	10573198	Dnajb1	333.91	486.2	299.88	43.11	0	3.75	0	22.04	0	15.27	7.56	7.8
IPI00320241	10434675	Dnajb11	498.17	721.7	2664.5	304.28	0	0	14.41	8.87	6.1	25.99	0	14.48
IPI00331598	10363392	Dnajb12	224.48	365.91	294	220.61	0	0	4.09	3.24	0	3.21	4.09	0	Plasma membrane
IPI00229600	10473190	Dnajc10	916.69	876.36	4584.29	319.38	0	0	0	0	0	39.48	0	0
IPI00226466	10510604	Dnajc11	764.43	788.57	360.8	20.64	0	0	0	6.56	0	6.53	0	0
IPI00126317	10528340	Dnajc2	620.29	422.48	306.33	378.27	0	23.39	3.09	16.57	0	9.88	0	16.12
IPI00459033	10417034	Dnajc3a	498.68	794.5	3386.87	309	0	0	0	0	0	15.27	0	0
IPI00459033	10417013	Dnajc3a	498.68	794.5	3386.87	309	0	0	0	0	0	15.27	0	0
IPI00331385	10391178	Dnajc7	1358.09	1233.18	915.15	911.46	3.74	53.42	0	27.53	0	20.77	8.35	13.63
IPI00128268	10417829	Dnajc9	492.84	569.46	947.58	470.02	0	3.6	6.67	15.43	0	10.77	5.41	0
IPI00131694	10394209	Dnmt3a	524.12	222.4	50.77	394.34	0	9.59	0	0	0	9.9	10.47	14.81
IPI00109459	10364346	Dnmt3l	1056.38	328.52	6.35	19.56	14.1	42.88	0	8.86	0	0	0	0
IPI00331394	10355844	Dnpep	451.29	430.37	592.02	589.74	0	0	0	7.63	0	12.12	7.91	4.98
IPI00153607	10495773	Dnttip2	977.2	1111.88	760.81	559.82	13.76	0	14.64	14.33	0	4.39	39.4	11.66	Plasma membrane
IPI00462949	10599120	Dock11	696.87	124.79	1.83	342.98	0	0	0	2.26	0	0	0	0
IPI00761536	10421046	Dock5	309.4	1021.7	626.65	29.61	0	0	0	3.3	0	2.13	0	0
IPI00222462	10591608	Dock6	508.59	445.14	261.86	192.12	0	1.91	0	8.85	0	0	0	0
IPI00222462	10591632	Dock6	252.15	156.7	72.04	7.5	0	1.91	0	8.85	0	0	0	0
IPI00222462	10591618	Dock6	411.9	300.63	113.63	311.82	0	1.91	0	8.85	0	0	0	0
IPI00222462	10591576	Dock6	564.73	397.9	123.02	43.1	0	1.91	0	8.85	0	0	0	0
IPI00222462	10591634	Dock6	201.85	169.58	59.31	1.16	0	1.91	0	8.85	0	0	0	0
IPI00222462	10591610	Dock6	662.16	508.94	242.98	808.5	0	1.91	0	8.85	0	0	0	0
IPI00222462	10591624	Dock6	487.01	372.8	143.08	46.07	0	1.91	0	8.85	0	0	0	0
IPI00222462	10591614	Dock6	684.46	534.5	140.8	2.99	0	1.91	0	8.85	0	0	0	0
IPI00222462	10591626	Dock6	463.49	361.29	182.81	50.67	0	1.91	0	8.85	0	0	0	0
IPI00222462	10591630	Dock6	923.06	640.48	249.11	40.38	0	1.91	0	8.85	0	0	0	0
IPI00222462	10591622	Dock6	904.32	628.48	212.62	27.92	0	1.91	0	8.85	0	0	0	0
IPI00222462	10591620	Dock6	707.14	524.07	158.97	2.08	0	1.91	0	8.85	0	0	0	0
IPI00222462	10591612	Dock6	922.43	631.39	226.68	18.48	0	1.91	0	8.85	0	0	0	0
IPI00222462	10591628	Dock6	812.48	639.23	216.03	35.15	0	1.91	0	8.85	0	0	0	0
IPI00222462	10591616	Dock6	497.48	356.45	131.34	42.74	0	1.91	0	8.85	0	0	0	0
IPI00339428	10514590	Dock7	401.1	358.19	352.63	145.36	0	0	0	0	0	7.78	0	6.16
IPI00117727	10465263	Dpf2	1027	998.13	941.58	185.19	0	11.11	0	15.52	0	7.72	0	28.52
IPI00115668	10489946	Dpm1	606.12	1073.79	981.01	540.77	0	0	0	13.22	0	12.21	0	5.18
IPI00116134	10464877	Dpp3	1059.48	594.43	731.45	10.69	0	42.88	0	23.12	0	31.42	0	26.01
IPI00125813	10483046	Dpp4	77.27	5.34	164.26	9.68	0	0	0	0	5.65	0	0	0	Plasma membrane
IPI00173116	10595156	Dppa5a	4617.12	39.98	15.71	4577.64	7.9	9.03	0	0	0	0	0	0
IPI00117168	10452867	Dpy30	1412.56	639.18	472.84	1785.69	1.68	25.8	0	6.72	0	0	0	0
IPI00114375	10420988	Dpysl2	609.47	173.88	88.94	102.1	0	7.51	0	0	0	0	33.84	20.51
IPI00122349	10458663	Dpysl3	284.22	52.59	17.72	58.88	0	0	0	0	0	0	0	6.82
IPI00263313	10383671	Drg1	1412.4	1122.14	831.71	301.01	0	49.82	0	46.48	0	50.39	0	20.92
IPI00134820	10376603	Drg2	555.95	498.45	496.09	325.26	0	11.67	0	17.63	0	21.95	0	32.84
IPI00138209	10457686	Dsc2	168.04	322.06	0.24	94.6	0	0	8.6	0	0	0	8.62	0	Plasma membrane
IPI00115793	10454172	Dsg2	304.96	512	9.87	32.6	95.11	0	149.51	0	10.67	0	135.85	2.35	Plasma membrane
IPI00230689	10345241	Dst	489.94	251.83	288.5	593.7	0	7.44	0	0	0	0	0	0
IPI00127942	10476648	Dstn	2335.18	1855.78	1748.77	2264.01	143.78	37.01	107.38	41.88	89.01	35.99	288.38	53.49
IPI00130997	10356859	Dtymk	1440.26	826.97	858.42	1574.31	0	9.13	0	0	0	2.21	0	0
IPI00606008	10486956	Duox2	23.04	9741.15	13.21	66.82	0	0	0	33.15	0	0	0	0
IPI00110990	10391513	Dusp3	176.7	328.96	351.9	16.04	0	0	0	0	0	7.72	0	6.48
IPI00380332	10600205	Dusp9	1159.43	2802.11	2943.04	34.28	4.25	4.44	4	65.18	3.71	85.56	0	22.8
IPI00187434	10475610	Dut	466.32	523.66	636.73	1900.06	92.85	52.36	0	20.76	39.47	31.66	94.51	31.4
IPI00121386	10377704	Dvl2	799.6	534.56	626.54	67.9	0	0	0	0	0	0	2.56	0	Plasma membrane
IPI00119876	10398483	Dync1h1	765.53	723.98	1017.1	50.78	1.56	130.96	9.01	293.85	4.27	288.62	8.47	219.49
IPI00131086	10472764	Dync1i2	1168.18	907.85	933.06	289.74	4.21	1.84	3.8	4.4	3.71	6.35	11.61	3.8	Plasma membrane
IPI00153421	10589913	Dync1li1	783.82	744.26	1169.73	160.09	2.33	44.01	0	12.12	0	26.97	23.34	28.92
IPI00315225	10477630	Dynlrb1	1008.31	1328.16	1002.24	2597.42	28.06	0	12.15	13.17	14.83	13.05	18.73	0	Plasma membrane
IPI00127431	10548785	Dynlt1	3061.28	5727.26	2440.39	4000.65	0	0	0	3.31	0	6.49	0	10.62
IPI00626688	10414623	E130112L23Rik	161.44	121.15	1604.52	66.89	0	0	0	0	0	10.83	0	0
IPI00420284	10418247	E430028B21Rik	480.79	425.02	554.58	235.15	0	0	0	3.34	0	8.65	0	3.81
IPI00110380	10567645	Ears2	105.48	145.87	63.86	176.3	0	0	0	3.34	0	0	0	0
IPI00111829	10507557	Ebna1bp2	1301.34	927.03	542.96	1050.07	0	17.24	1.99	34.17	0	17.16	22.35	35.48
IPI00137471	10603485	Ebp	418.79	388.59	679.31	69.45	0	1.76	0	5.53	0	6.69	0	0
IPI00454049	10568939	Echs1	486.79	365.64	433.12	617.27	0	0	0	8.87	0	11.68	0	26.63
IPI00169888	10585759	Edc3	652.43	764.91	569.87	132.75	0	0	0	2.23	0	0	7.93	0	Plasma membrane
IPI00330066	10574903	Edc4	448.41	531.21	468.4	6.61	0	7.74	0	23.25	0	20.68	47.83	20.01
IPI00471325	10470119	Edf1	758.84	646.79	785.16	942.33	0	0	0	3.32	0	5.42	0	0
IPI00453776	10365933	Eea1	88.64	169.26	294.76	14.41	0	0	0	0	0	6.48	0	0
IPI00312600	10565486	Eed	973.06	592.39	372.7	297.24	0	1.84	0	2.23	0	3.21	0	0
IPI00307837	10595183	Eef1a1	14136.3	14350.1	15459.6	12108.6	266.86	728.64	134.06	566.64	135.11	812.47	263.94	298.56
IPI00320208	10346867	Eef1b2	2107.43	1683.97	1146.94	8418.27	37.08	90.25	51.81	57.19	35.65	70.56	29.46	108.23
IPI00133928	10408762	Eef1e1	1971.12	2152.48	3007.18	1042.8	0	0	0	19.69	0	14.21	2.81	2.49
IPI00466069	10364990	Eef2	7938.55	7992.48	7869.47	976.35	216.63	596.17	50.82	532.03	63.63	621.96	148.53	540.36
IPI00310205	10546104	Eefsec	683.01	558.83	488.2	35.36	0	0	0	3.32	0	3.32	0	0
IPI00453532	10554629	Eftud1	602.25	583.29	396.45	382.53	0	11.5	0	6.62	0	0	0	0
IPI00469260	10391768	Eftud2	2037.46	1640.53	1385.54	249.68	18.77	114.61	4.05	116.8	9.77	111.28	33.2	103.04
IPI00274175	10585697	EG330948 // EG330948	716.04	747.83	527.17	1371.63	61.77	0	70.85	0	30.69	0	0	39.66	Plasma membrane
IPI00122598	10407535	EG382723	4387.8	4373.14	3929.85	6310.58	0	0	4.86	0	0	0	0	0	Plasma membrane
IPI00134746	10363541	EG432466	1239.66	4048.82	12.1	87.41	7.75	30.5	22.62	87.37	5.91	0	17.97	39.52
IPI00109142	10417273	EG432817	959.97	1884.35	1512.01	934.91	0	0	0	14.37	0	5.38	0	13.69
IPI00330480	10432767	EG432987	38.63	23.72	36.57	37.18	0	0	0	0	0	0	129.19	0	Plasma membrane
IPI00123604	10373569	EG433141	6868.95	6312.19	6081.67	3557.64	86.39	152.41	81.55	141.36	49.7	217.81	78.56	108.91
IPI00322193	10574096	EG434339	566.85	514.69	809.03	744.53	0	0	0	0	0	0	2.15	0	Plasma membrane
IPI00553777	10602173	EG434858	5431.22	5150.13	4712.31	3962.45	234.54	159.06	93.92	230.28	135.16	140.91	937.78	200.96
IPI00226404	10401831	EG435337	24.34	8.02	6.81	108.06	4.13	0	0	0	0	0	0	0	Plasma membrane
IPI00463297	10515383	EG436081	3090.66	3082.61	2756.02	5707.76	0	9.27	0	5.57	0	0	7.5	18.42
IPI00112407	10425628	EG545121 // EG545121 // EG545121	1168.47	1017.32	1091.18	822.48	23.1	0	24.58	0	19.13	0	0	0	Plasma membrane
IPI00132950	10439237	EG546663	330.49	400.08	295.94	3246.99	0	24.91	0	0	0	8.92	0	0
IPI00123176	10426435	EG622339	13253.5	12656.8	11033.2	7058.03	0	0	28.67	67.54	18.53	0	51.54	0
IPI00551538	10412378	EG623365	2583.23	1761.31	1392.01	4338.21	0	0	0	90.67	3.68	127.99	0	0
IPI00607069	10412378	EG623365	2583.23	1761.31	1392.01	4338.21	0	0	0	0	0	146.3	0	0
IPI00378520	10561140	EG623475	269.81	322.21	451.25	1686.69	0	0	0	3.33	0	6.5	0	0
IPI00116252	10454063	EG623867	1030.93	1024.56	695.51	561.57	0	0	0	0	0	0	0	3.01
IPI00467377	10444810	EG625285	127.91	99.75	116.53	614.49	0	0	7.56	0	0	0	0	0	Plasma membrane
IPI00551538	10540507	EG627371	2374.53	1614.37	1235.5	3632.94	0	0	0	90.67	3.68	127.99	0	0
IPI00607069	10540507	EG627371	2374.53	1614.37	1235.5	3632.94	0	0	0	0	0	146.3	0	0
IPI00880400	10442580	EG628962	8332.62	6743.15	6766.8	4584.39	0	0	0	297.34	0	235.9	0	0
IPI00849155	10442580	EG628962	8332.62	6743.15	6766.8	4584.39	0	0	0	0	0	0	11.61	0	Plasma membrane
IPI00402981	10446615	EG629116	2588.45	2776.36	3095.86	10726.6	107.02	99.76	48.95	100.52	0	148.36	87.09	55.49
IPI00402981	10435980	EG629116	1487.26	1581.68	1734.68	7712.76	107.02	99.76	48.95	100.52	0	148.36	87.09	55.49
IPI00113655	10363699	EG629575	8201.41	7628.53	6233.99	7981.28	24.46	68.38	0	44.98	13.27	38.5	23.94	30.22
IPI00121788	10436048	EG637273	2787.35	2126.29	1224.46	4302.09	182.1	138	155.94	92.74	109.58	94.53	199.79	51.97
IPI00113394	10372206	EG639162	1.77	16.35	9.44	99.08	0	9.48	0	25.47	0	10.83	0	3.8
IPI00322193	10604230	EG665369	555.1	516.32	802.82	704.05	0	0	0	0	0	0	2.15	0	Plasma membrane
IPI00553777	10454411	EG665646	7282.47	6799.02	6237.11	5055.37	234.54	159.06	93.92	230.28	135.16	140.91	937.78	200.96
IPI00120871	10510462	EG665860	1670.27	1706.28	1654.18	3781.8	0	0	0	0	0	0	0	10.49
IPI00120871	10531284	EG665860	1672.72	1703.4	1662.97	3860.51	0	0	0	0	0	0	0	10.49
IPI00314950	10581027	EG667618	7611.89	7723.41	7070.51	3752.41	22.94	0	37.79	0	0	319.11	32.55	0
IPI00127415	10363178	EG668347	8123.35	7495.85	6767.96	5777.94	51.14	156.8	26.74	123.27	24.36	81.67	295.76	107.23
IPI00121190	10374366	Egfr	171.67	323.62	3.7	133.9	4.01	0	9.68	0	3.8	0	56.5	0	Plasma membrane
IPI00126083	10460833	Ehd1	918.86	1494.65	1602.57	103.91	0	15.94	2.01	44	0	52.46	0	8
IPI00318671	10486396	Ehd4	360.93	1881.03	457.11	55.8	0	2.76	8.29	60.56	0	4.4	5.16	4.85
IPI00127276	10438575	Ehhadh	24.86	60.36	148.1	15.85	0	0	0	3.33	0	3.3	0	0
IPI00170261	10444524	Ehmt2	1346.67	913.69	1542.68	147.83	0	0	0	5.51	0	0	0	0
IPI00137930	10381115	Eif1	3108.4	3665.86	3686.4	2840.06	0	0	0	0	0	0	0	15.6
IPI00153608	10455533	Eif1a	1546.76	1898.66	1193.23	929.44	4.72	4.74	0	6.49	0	13.84	4.96	0
IPI00119806	10492205	Eif2a	1386.32	1175.81	769.14	995.36	13.56	27.58	9.35	27.72	0	23.73	12.73	30.82
IPI00116761	10533858	Eif2b1	1118.66	1080.2	1053.52	252.94	0	0	0	5.5	0	6.57	0	3.53
IPI00116804	10397332	Eif2b2	684.2	706.77	606.39	54.98	0	0	0	7.71	0	7.72	0	2.63
IPI00126069	10507418	Eif2b3	1225.3	984.46	311.19	425.14	0	3.68	0	7.68	0	7.59	0	0
IPI00124879	10529118	Eif2b4	441.87	580.69	403.09	25.86	0	14.49	0	25.4	0	33.91	0	0
IPI00261239	10434348	Eif2b5	820.87	806.07	809.25	97.83	0	19.56	0	3.33	0	0	0	2.35
IPI00474446	10396795	Eif2s1	3167.32	3019.86	2035.95	784.72	17.48	27.2	25.61	43.24	12.36	29.68	33.69	53.69
IPI00116302	10488806	Eif2s2	2256.41	1648.43	1277.2	1180.85	2.07	51.27	14.95	48.54	0	42.93	0	43.85
IPI00230415	10605740	Eif2s3x	2434	2573.61	2379.24	2119.43	8.34	17.99	2.89	68.5	4.27	46.54	0	32.28
IPI00229859	10526977	Eif3b	4289.7	4345.25	3608.86	312.27	39.34	33.01	18.31	61.8	13.83	61.98	36.11	41.32
IPI00321647	10567941	Eif3c	2973.45	3536.99	2526.27	1681.09	12.7	60.41	11.91	52.95	2.75	85.21	7.5	41.14
IPI00762774	10430265	Eif3d	2141	1824.23	1478.08	835.34	6.23	25.52	7.55	39.68	3.35	30.82	14.04	0
IPI00132250	10428398	Eif3e	2500.61	1859.88	1529.96	3321.3	0	24.82	2.99	23.1	0	27.17	8.49	24.77
IPI00463573	10425226	Eif3eip	2442.75	2477.47	1557.62	1474.45	9.58	62.35	0	71.84	0	80.15	0	23.73
IPI00120914	10556169	Eif3f	2482.76	2237.72	2242.41	1479.27	0	80.87	2.9	35.34	0	55.98	0	36.83
IPI00622371	10591357	Eif3g	1029.71	1005.6	851.28	1038.14	19.02	18.55	22.77	25.35	31.33	27.1	24.54	10.29
IPI00128202	10428554	Eif3h	3859.01	3943.67	2983.41	2746.47	5.26	18.23	3.91	7.67	0	13.96	0	0
IPI00269613	10516640	Eif3i	829.69	792.68	412.71	2818.09	9.78	40.82	10.59	60.52	10.08	40.55	12.5	16.43
IPI00120322	10561552	Eif3k	988.49	1167.79	848.39	3942.91	0	19.23	0	14.27	0	21.39	0	13.31
IPI00115580	10485635	Eif3m	1061.71	835.94	656.22	2439.5	0	0	0	0	0	5.37	0	12.05
IPI00115580	10353475	Eif3m	2356.09	1863.77	1331.76	4431.92	0	0	0	0	0	5.37	0	12.05
IPI00129276	10468828	Eif3s10	2476.43	2710.76	2273.52	2017.15	37.2	135.69	7.78	149.36	13.04	148.59	116.87	119.34
IPI00118676	10466402	Eif4a1	9093.51	7521.18	7690.67	3098.22	216.53	458.61	68.69	344.18	58.28	416.24	81.82	315.06
IPI00118676	10387545	Eif4a1	6940.29	5934.96	5985.51	2335.62	216.53	458.61	68.69	344.18	58.28	416.24	81.82	315.06
IPI00118676	10346780	Eif4a1	7506.08	6349.05	6377.18	966.18	216.53	458.61	68.69	344.18	58.28	416.24	81.82	315.06
IPI00400432	10434733	Eif4a2	2944.13	2661.43	2848.39	2046.71	0	138.66	0	122.48	0	165.61	0	104.4
IPI00126716	10393642	Eif4a3	823.92	764.57	919.66	1241.21	8.92	76.13	5.06	103.78	5.46	91.36	18.01	126.58
IPI00126716	10539177	Eif4a3	2387.57	2018	2191.77	684.83	8.92	76.13	5.06	103.78	5.46	91.36	18.01	126.58
IPI00126716	10541067	Eif4a3	1973.02	1697.32	1851.67	543.74	8.92	76.13	5.06	103.78	5.46	91.36	18.01	126.58
IPI00221581	10427083	Eif4b	2749.73	2649.35	2059.77	2551.63	20.84	57.81	14.97	41.91	8.32	45.99	48.14	31.72
IPI00126006	10566966	Eif4g2	3433.5	3764.9	3834.64	1224.3	0	24.52	0	36.6	0	67.32	10.06	9.31
IPI00417153	10509463	Eif4g3	515.12	687.08	312.25	376.92	0	2.68	0	5.54	0	9.91	12.29	3.8
IPI00124742	10534316	Eif4h	2131.87	2868.85	3204.42	31.02	12.35	18.71	34.94	35.3	0	36.25	11.18	76.37
IPI00187443	10398678	Eif5	1621.72	2205.81	1837.05	933.25	0	24.63	5.08	28.65	0	21.84	21.49	10.15
IPI00108125	10387733	Eif5a	4090.35	3597.09	4366.77	380.51	128.62	260.63	83.45	283.98	68.81	272.44	333.75	193.88
IPI00756424	10345626	Eif5b	817.69	808.47	695.87	240.45	0	5.59	0	35.1	0	21.92	30.86	14.23
IPI00115862	10488929	Eif6	2757.38	2737.87	2165.85	269.97	0	0	0	41.88	0	25.42	0	28.79
IPI00400401	10376959	Elac2	601.88	458.31	359.49	22.18	0	17.69	0	5.53	0	35.84	0	0
IPI00108271	10576873	Elavl1	1762.12	1525.09	1527.72	168.57	29.45	27.94	29.42	24.39	19.26	20.5	31.77	36.84
IPI00121676	10514352	Elavl2	243.03	44.84	8.79	338.66	6.2	0	0	0	0	0	5.64	0	Plasma membrane
IPI00461189	10454332	Elp2	1390.81	1408.73	993.95	123.94	0	4.82	0	0	0	3.24	3.99	0
IPI00224682	10420860	Elp3	1050.22	853.69	1050.27	177.58	0	6.37	0	7.64	0	5.51	0	6.35
IPI00129968	10407327	Emb	1670.86	441.48	382.28	1614.98	99.31	0	48.56	0	31.29	0	187.5	0	Plasma membrane
IPI00114401	10600341	Emd	1041.49	1021.89	867.44	257.44	0	3.68	9.67	10.03	0	13.85	32.56	23.87
IPI00127554	10547758	Emg1	1250.44	1004.95	851.1	1406.89	4.79	0	0	9.96	0	8.76	0	6.82
IPI00462072	10510546	Eno1	7903.52	6585.97	2975.13	2648.9	195.86	1112.78	109.42	835.81	41.93	639.52	139.63	1317.88
IPI00462072	10473240	Eno1	11051.9	9021.46	3778.57	3780.93	195.86	1112.78	109.42	835.81	41.93	639.52	139.63	1317.88
IPI00462072	10455595	Eno1	10880.7	8684.6	3710.52	3771.87	195.86	1112.78	109.42	835.81	41.93	639.52	139.63	1317.88
IPI00228548	10377938	Eno3	576.12	123.66	150.15	325.03	0	339.97	0	0	0	0	0	315.34
IPI00653664	10523518	Enoph1	792.08	445.23	573.37	16.23	12.62	0	0	0	0	0	10.76	2.35	Plasma membrane
IPI00134585	10502081	Enpep	19.19	16.73	2258.32	90.9	32.65	0	0	0	81.55	31.74	0	0	Plasma membrane
IPI00458003	10368317	Enpp3	441.76	25.55	64.17	1216.13	11.46	0	0	0	0	0	70.98	11.2	Plasma membrane
IPI00221493	10590306	Entpd3	69.57	48.46	44.99	137.8	0	0	11.53	0	0	0	0	0	Plasma membrane
IPI00395157	10516823	Epb4.1	189.66	279.94	79.82	44.93	0	0	0	0	0	0	4.11	0	Plasma membrane
IPI00469962	10357164	Epb4.1l5	382.31	181.38	248.62	577.57	0	0	0	0	0	0	4.38	0	Plasma membrane
IPI00120222	10544417	Epha1	347.91	134.53	65.88	32	0	0	0	0	0	0	17.02	0	Plasma membrane
IPI00129220	10509965	Epha2	1745.1	531.04	575.39	37.72	87.39	4.52	0	0	17.1	3.3	33.77	0	Plasma membrane
IPI00129198	10355893	Epha4	188.2	36.59	78.94	153.23	17.15	0	0	0	0	0	0	0	Plasma membrane
IPI00108870	10517488	Ephb2	169.17	59.23	48.24	36.46	10.79	0	0	0	0	0	0	0	Plasma membrane
IPI00130442	10434559	Ephb3	196.16	184.01	3864.58	0.65	27.68	0	0	0	71.14	34.72	2.71	0	Plasma membrane
IPI00416163	10526566	Ephb4	425.73	323.83	819.97	13.08	19.53	0	0	0	0	0	0	0	Plasma membrane
IPI00336844	10386743	Epn2	391.54	221.11	591.41	26.09	0	0	0	0	0	5.49	0	0
IPI00127364	10389990	Epn3	45.17	297.73	30.68	96.27	0	0	0	0	0	0	4.11	0	Plasma membrane
IPI00339916	10352514	Eprs	1798.83	1398.03	1430.2	707.37	39.42	58.8	17.85	87.04	11.87	110.54	28.07	53.1
IPI00420185	10579663	Eps15l1	414.63	439.22	376.68	135.57	0	0	5.08	6.61	0	7.61	6.28	5.64
IPI00622390	10548905	Eps8	159.64	291.46	271.79	65.65	0	0	0	0	0	3.27	0	0
IPI00115492	10558880	Eps8l2	131.32	1710.07	200.76	59.04	0	0	22.47	45.48	0	0	0	0
IPI00318595	10406205	Erap1	258.06	266.78	25.21	47.92	0	0	0	6.61	0	0	0	0
IPI00330012	10603382	Eras	98.47	102.28	10.6	149.91	1.95	29.37	0	0	0	0	0	0
IPI00626433	10380896	Erbb2	152.05	492.65	367.91	18.07	0	0	0	0	0	0	10.58	0	Plasma membrane
IPI00117731	10547410	Erc1	376.34	424.51	406.84	156.2	0	0	0	0	0	6.39	0	0
IPI00117731	10547408	Erc1	143.56	160.47	169.76	34.97	0	0	0	0	0	6.39	0	0
IPI00117731	10547404	Erc1	63.29	78.99	74.76	619.79	0	0	0	0	0	6.39	0	0
IPI00310463	10345981	Ercc5	354.71	480.88	434.26	869.67	0	0	0	0	2.71	0	0	0	Plasma membrane
IPI00221889	10606071	Ercc6l	140.01	126.68	125.79	48.21	0	3.67	0	3.25	0	0	4.11	0
IPI00331524	10467907	Erlin1	161.31	214.19	423.96	105.15	0	0	0	0	0	13.99	0	0
IPI00221540	10571114	Erlin2	461.22	886.02	1341.65	109.17	0	7.75	0	20.88	0	18.35	0	0
IPI00407222	10466947	Ermp1	1136.62	1851.31	1211.29	98.35	0	0	6.8	52.77	0	14.07	0	7.86
IPI00754386	10419198	Ero1l	827.17	861.55	2173.99	624.21	0	0	13.43	37.25	3.86	34.33	21.2	8.98
IPI00118832	10533316	Erp29	402.85	407.31	1617.66	225.5	14.66	14.36	19.9	30.81	24.58	56.6	71.05	11.99
IPI00109142	10416411	Esd	1313.71	2307.97	1790.12	1716.25	0	0	0	14.37	0	5.38	0	13.69
IPI00169521	10488108	Esf1	586.84	664.41	591.34	185.47	0	0	0	0	0	3.26	9.77	0	Plasma membrane
IPI00312468	10458213	Etf1	2245.82	2348.81	1472.96	672.56	47.02	87.77	7.36	85.03	6.96	91.36	27.89	30.66
IPI00116753	10593789	Etfa	597.01	779.49	890.66	262.64	0	52.17	0	115.89	0	66.8	5.23	99.24
IPI00121440	10552418	Etfb	856.59	767.04	1190.16	613.14	5.81	16.09	23.68	40.89	5.02	33.66	21.86	7.94
IPI00113386	10550956	Ethe1	91.19	159.18	140.28	300.42	0	0	0	0	0	0	0	9.11
IPI00411164	10469581	Etl4	519.08	697	155.43	43.05	0	0	14.31	23.3	0	0	7.91	0
IPI00322492	10383943	Ewsr1	2934.29	2426.4	2123.52	612.36	5.96	12.95	11.84	8.77	0	7.59	11.36	6.48
IPI00454030	10410590	Exoc3	407.41	372.76	475.62	63.99	0	0	0	0	0	3.31	0	0
IPI00129959	10537102	Exoc4	467.53	682.82	339.62	133.94	0	0	0	0	0	2.19	0	8.65
IPI00377299	10582708	Exoc8	166.62	161.39	237.38	30.35	0	0	0	0	0	2.1	0	0
IPI00118360	10467688	Exosc1	583.49	614.87	605.56	525.43	0	0	0	0	0	3.34	0	0
IPI00280255	10510365	Exosc10	610.72	752.62	326.83	275.28	0	3.53	0	14.33	0	4.44	0	0
IPI00121437	10471191	Exosc2	1309.24	748.17	588.64	101.16	0	0	0	5.57	0	10.92	0	19.6
IPI00310857	10424804	Exosc4	377.01	299.55	276.83	85.36	0	0	0	0	0	0	0	7.33
IPI00133532	10551173	Exosc5	1000.06	636.09	301.87	343.56	0	0	0	3.28	0	4.36	0	0
IPI00387489	10590549	Exosc7	515.78	422.79	424.48	222.69	0	0	0	2.23	0	5.47	0	6.82
IPI00109639	10498168	Exosc8	885.97	633.29	810.85	552.47	0	1.76	0	0	0	3.23	0	0
IPI00119442	10491551	Exosc9	1078.95	1260.08	829.41	833.21	0	6.44	0	5.51	0	6.35	3.99	0
IPI00125604	10508737	Eya3	332.14	308.88	230.09	48.21	0	0	0	0	0	3.32	0	0
IPI00330862	10447602	Ezr	853.56	2250.01	364.79	321.84	100.83	135.76	97.19	229.58	70.52	66.69	133.04	93.32
IPI00121362	10351623	F11r	924.57	2433.43	371.24	344.01	106.76	0	80	8.77	55.57	0	74.51	0	Plasma membrane
IPI00118069	10495675	F3	134.47	230.74	4723	31.58	2.18	0	0	0	18.64	0	0	0	Plasma membrane
IPI00406603	10351224	F5	134.37	30.19	82.44	38.48	0	0	4.1	0	0	0	0	0	Plasma membrane
IPI00230124	10371502	Fabp3	410.96	3320.88	2981.33	2637.59	28.41	0	68.96	91.58	115.12	110.98	41.93	0
IPI00230124	10508614	Fabp3	508.6	3874.48	3607.71	3146.03	28.41	0	68.96	91.58	115.12	110.98	41.93	0
IPI00114162	10585699	Fabp5	179.86	177.47	52.92	815.95	2.33	0	4.86	5.53	0	0	30.66	0	Plasma membrane
IPI00114162	10490838	Fabp5	160.24	156.06	47.86	704.71	2.33	0	4.86	5.53	0	0	30.66	0	Plasma membrane
IPI00108791	10506989	Faf1	618.41	559.6	207.47	276.2	7.32	9.43	8.42	23.16	4.02	14.13	6.79	6.3
IPI00310035	10565315	Fah	371.12	286.8	73.26	1379.52	0	0	0	0	0	0	0	9.17
IPI00225412	10554281	Fanci	408.98	210.86	287.59	27.46	0	21.71	0	13.16	0	8.82	0	0
IPI00356904	10417095	Farp1	315.83	793.58	76.85	43.99	0	0	0	9.96	0	0	0	0
IPI00263874	10573434	Farsa	907.31	797.42	703.38	10.56	0	42.01	1.79	27.57	0	17.43	0	0
IPI00113223	10393970	Fasn	1199.15	825.18	895.17	10.84	45.74	122.71	11.02	137.11	15.26	218.58	34.88	169.76
IPI00267299	10346914	Fastkd2	548.33	549.55	356.93	172.84	0	0	0	2.2	0	0	0	0
IPI00343214	10386033	Fat2	50.17	40.06	46.15	92.55	0	0	0	0	0	3.32	0	0
IPI00399483	10460726	Fau	3234.4	2831.28	2670.85	5961.41	0	0	0	26.53	0	23.68	0	0
IPI00399483	10440414	Fau	2676.19	2633.73	2361.42	10202.7	0	0	0	26.53	0	23.68	0	0
IPI00119581	10447589	Fbl	1708.67	1199.81	1031.1	1573.24	2.72	0	5.89	26.26	0	30.91	17.95	22.74
IPI00132067	10540085	Fbln2	318.7	83.71	275.26	56.07	0	0	0	0	6.66	0	0	0	Plasma membrane
IPI00420711	10557742	Fbxl19	627.31	1070.51	740.53	6.17	0	0	0	0	0	2.17	0	0
IPI00317211	10457077	Fbxo15	1224.15	48.51	755.96	269.2	3.62	0	0	0	0	0	0	0	Plasma membrane
IPI00123296	10524941	Fbxo21	575.52	3757.76	442.23	40.61	0	0	0	2.21	0	0	0	0
IPI00120982	10585509	Fbxo22	1460	1009.27	661.22	403.03	0	0	0	0	0	3.17	0	0
IPI00137697	10518473	Fbxo6	270.36	427.22	325.74	73.04	0	0	0	0	0	4.33	0	0
IPI00378206	10533095	Fbxw8	772.19	1465.92	1549.08	11.59	0	0	0	6.61	0	10.82	0	0
IPI00134836	10420730	Fdft1	1719.46	1629.4	564.53	796.58	0	0	0	14.33	0	0	7.5	14.42
IPI00120457	10499483	Fdps	2583.73	2224.31	504.28	2859	2.65	66.7	0	102.77	0	31.96	25.58	146.43
IPI00453981	10392881	Fdxr	87.09	150.47	80.9	18.6	0	0	0	13.31	0	3.28	0	0
IPI00410836	10465912	Fen1	284.39	273.01	338.49	509.53	0	8.28	0	19.89	0	8.8	0	17.57
IPI00464223	10467258	Fer1l3	145.75	1335.98	617.87	11.59	0	0	24.75	60.74	5.01	0	0	0
IPI00276222	10419223	Fermt2	1063.47	1372.25	1088.49	211.83	0	27.06	2.73	19.9	0	15.31	3.99	15.09
IPI00415609	10529819	Fgfbp1	116.75	204.73	2.11	773.66	0	0	0	0	0	0	3.12	0	Plasma membrane
IPI00130549	10570982	Fgfr1	811.81	1627.63	7.43	110.9	6.54	0	0	0	0	0	3.68	0	Plasma membrane
IPI00719861	10441620	Fgfr1op	487.87	561.32	416.53	252.96	0	0	0	0	0	0	0	6.49
IPI00128462	10568436	Fgfr2	180.58	1759.49	11	19.79	0	0	11.53	0	0	0	0	0	Plasma membrane
IPI00129928	10360443	Fh1	1243.16	992.16	1041.18	917.69	0	29.1	5.94	50.98	0	40.15	7.66	34.87
IPI00309997	10599736	Fhl1	550.58	127.01	560.95	34.59	0	0	0	0	0	8.69	0	0
IPI00110716	10522472	Fip1l1	704.82	645.18	558.81	741.61	3.62	15.85	3.98	8.84	0	8.84	36.5	3.86
IPI00132217	10526508	Fis1	846.86	950.11	1036.13	967.23	0	0	0	13.34	0	10.82	25.66	0
IPI00133931	10432243	Fkbp11	157.28	211.11	579.93	128.8	0	0	0	5.54	0	5.48	0	0
IPI00133948	10465553	Fkbp2	746.56	1119.41	1558.61	257.94	0	0	0	16.68	0	17.47	0	7.2
IPI00126000	10400581	Fkbp3	1390.95	1319.59	992.59	1690.07	0	3.68	7.93	9.88	0	8.58	9.79	11.66
IPI00230139	10548194	Fkbp4	2848.92	1586.6	1387.3	245.63	53.47	40.9	43.13	58.49	32.43	38.95	92.59	96.03
IPI00338963	10449452	Fkbp5	891.72	668.07	13.72	70.67	0	0	0	9.9	0	0	0	8.13
IPI00130833	10572408	Fkbp8	1010.35	937.06	785.08	352	0	0	0	9.94	0	5.5	0	0
IPI00130486	10538547	Fkbp9	1464.6	1352.62	4040.04	142.7	0	0	0	0	0	18.43	0	2.49
IPI00467104	10386551	Flii	628.47	1220.7	677.84	93.49	0	0	0	31.11	0	19.56	0	8.92
IPI00131138	10605256	Flna	2749.45	1656.06	2637.01	17.31	327.6	163.65	280.55	299.94	325.14	449.42	1421.52	411.61
IPI00663627	10412562	Flnb	2539.64	3455.77	3953.92	213.66	379.44	163.3	761.33	755.03	822.17	839.19	1311.56	452.97
IPI00664670	10536845	Flnc	444.91	1019.78	491.77	37.27	111.14	66.9	242.24	314.89	218.67	267.78	621.22	89.29
IPI00117181	10444895	Flot1	219.1	221.5	204.7	32.88	0	0	0	12.25	0	0	0	0
IPI00119060	10379013	Flot2	391.77	452.5	394.64	20.84	0	0	0	7.69	0	2.17	0	0
IPI00222908	10397633	Flrt2	91.87	35.8	2755.4	60.54	0	0	0	0	4.51	0	0	0	Plasma membrane
IPI00467225	10432439	Fmnl3	183.31	303.17	461.87	34.65	0	0	0	3.28	0	0	0	0
IPI00227005	10599893	Fmr1	687.29	784.45	683.36	97.98	2.65	17.56	0	8.76	4.46	15.43	13.59	0
IPI00119242	10473690	Fnbp4	563.11	429.94	337.75	463.01	0	1.76	0	4.4	0	2.21	0	0
IPI00229601	10497548	Fndc3b	197.47	747.44	1376.22	62.5	0	0	0	0	0	4.42	0	0
IPI00118904	10577910	Fnta	483.01	348.31	458.67	265.73	0	18.1	0	0	0	6.65	0	15.99
IPI00114365	10481654	Fpgs	779.23	2141	229.16	30.92	0	0	0	9.99	0	0	0	0
IPI00268673	10510305	Frap1	376.88	316.17	146.01	34.39	0	0	0	4.49	0	3.21	0	0
IPI00553703	10498119	Frem2	152.91	122.42	16.81	162.64	0	0	0	0	0	0	103.47	0	Plasma membrane
IPI00311968	10578377	Frg1	705.28	558.98	543.93	1337.42	0	4.68	0	6.64	0	0	8.91	5.5
IPI00353563	10527158	Fscn1	1545.88	390.6	1308.77	28.14	13.21	26.39	0	14.22	0	42.33	22.54	19.96
IPI00228379	10563295	Ftl1	6675.95	6143.69	5632.64	5036.01	0	0	0	0	0	0	6.67	0	Plasma membrane
IPI00608020	10563295	Ftl1	6675.95	6143.69	5632.64	5036.01	0	3.68	0	0	0	0	0	52.22
IPI00228379	10406198	Ftl2	6718.06	6197.72	5736.67	4876.4	0	0	0	0	0	0	6.67	0	Plasma membrane
IPI00228379	10508069	Ftl2	6303	5699.07	5258.9	4658.6	0	0	0	0	0	0	6.67	0	Plasma membrane
IPI00228379	10447591	Ftl2	6604.68	5874.51	5537.03	4207.36	0	0	0	0	0	0	6.67	0	Plasma membrane
IPI00608020	10406198	Ftl2	6718.06	6197.72	5736.67	4876.4	0	3.68	0	0	0	0	0	52.22
IPI00608020	10447591	Ftl2	6604.68	5874.51	5537.03	4207.36	0	3.68	0	0	0	0	0	52.22
IPI00608020	10508069	Ftl2	6303	5699.07	5258.9	4658.6	0	3.68	0	0	0	0	0	52.22
IPI00280462	10573893	Fto	496.46	441.61	400.98	75.06	0	0	0	0	0	5.45	0	6.29
IPI00228292	10603508	Ftsj1	316.8	291.7	399.43	115.12	0	0	0	0	0	0	0	2.49
IPI00119632	10392098	Ftsj3	2035.04	1604.59	1289.16	380.26	15.55	42.6	17.83	40.9	0	36.19	82.73	44.84
IPI00123292	10496892	Fubp1	2499.25	1694.92	1749.76	1326.82	10.24	41.49	18.56	56.15	6.25	57.54	47.68	36.38
IPI00379513	10471171	Fubp3	1270.1	1854.36	1331.37	54.8	5.37	22.88	23.48	64.25	7.41	42.44	19.44	19.21
IPI00466200	10600504	Fundc2	61.49	7.94	1	656.92	0	1.92	0	0	0	0	0	5.18
IPI00117063	10557843	Fus	1345.09	1300.99	1430.47	765.97	11.72	49.86	0	77.21	0	40.62	35.76	35.14
IPI00117232	10407993	Fusip1	2970.35	2169.96	1822.97	2365.29	36.07	41.19	12.44	41.8	6.66	37.12	40.55	51.13
IPI00117232	10509113	Fusip1	554.41	445.55	343.92	455.89	36.07	41.19	12.44	41.8	6.66	37.12	40.55	51.13
IPI00123777	10396712	Fut8	211.05	297.93	2301.63	145.35	0	0	0	0	0	3.28	0	0
IPI00136201	10466771	Fxn	106.56	123.11	138.42	370.44	0	0	0	4.44	0	0	0	0
IPI00122521	10491455	Fxr1h	2372.27	2078.98	1486.01	763.14	35.77	35.77	5.89	51.69	0	38.86	32.6	4.98
IPI00126389	10377569	Fxr2	1275.65	1252.19	1048.63	37.61	0	0	0	0	0	0	15.12	0	Plasma membrane
IPI00133224	10584883	Fxyd6	885.74	77.53	60.02	415.58	43.71	0	0	0	0	0	4.34	0	Plasma membrane
IPI00462979	10435149	Fyttd1	702.52	961.5	1158.11	194.94	0	0	0	0	0	6.52	0	2.63
IPI00130095	10376230	G3bp1	2144.71	2051.39	1613.52	806.47	62.46	85.04	42.51	92.4	32.81	54.74	64.77	83.84
IPI00124245	10531323	G3bp2	2444.47	2628.58	1289.7	997.11	18.01	59.69	12.94	68.38	0	30.68	34.77	39
IPI00228385	10605338	G6pdx	815.7	454.58	482.31	242.98	0	14.56	0	8.78	0	19.63	37.18	27.18
IPI00111960	10383088	Gaa	331.22	644.14	964.5	26.69	0	0	0	8.82	0	10.93	5.41	15.46
IPI00406794	10579925	Gab1	1218.51	1583.33	183.22	54.26	13.26	0	4.89	0	0	0	0	0	Plasma membrane
IPI00309200	10528546	Gabarapl2	1306.56	2513.75	1182.41	161.76	0	0	0	0	0	2.1	0	0
IPI00118948	10436678	Gabpa	719.73	592.4	672.76	120.08	0	0	0	0	0	0	7.48	0	Plasma membrane
IPI00133193	10573430	Gadd45gip1	121.47	89.62	119.07	117.28	0	0	0	0	0	2.21	0	0
IPI00420480	10532187	Gak	498.9	1139.02	742.45	77.19	0	0	0	8.85	0	2.23	0	0
IPI00153129	10509147	Gale	164.05	273.33	111.29	31.68	0	0	0	6.61	0	2.17	0	0
IPI00265025	10393047	Galk1	650.07	1156.98	1717.35	241.97	0	5.52	8.99	56.07	7.02	61.98	0	12.78
IPI00470995	10475630	Galk2	170.74	230.54	270.3	159.19	0	0	0	0	0	4.38	0	0
IPI00310090	10582403	Galns	71.46	336.57	139.14	35.15	0	0	0	4.39	0	0	0	0
IPI00117174	10454310	Galnt1	686.91	580.56	1005.51	83.12	0	0	0	0	0	3.28	0	0
IPI00420710	10576417	Galnt2	272.82	494.88	1089.48	1.3	0	0	0	0	0	2.21	0	0
IPI00115679	10461277	Ganab	1964.54	2200.09	3856.19	55.35	26.54	16.49	24.86	119.12	34.69	113.93	140.95	20.78
IPI00271869	10565921	Gapdh	15698.4	15732.1	14288.5	8263.88	41.01	105.74	0	75.21	0	0	0	0
IPI00123176	10496626	Gapdh	16279.6	16383.1	14907.1	8650.36	0	0	28.67	67.54	18.53	0	51.54	0
IPI00123176	10579769	Gapdh	16285.3	16053.1	14917	8256.28	0	0	28.67	67.54	18.53	0	51.54	0
IPI00123176	10423180	Gapdh	14903.1	14627.7	12742	8389.16	0	0	28.67	67.54	18.53	0	51.54	0
IPI00123176	10553516	Gapdh	15038.8	14793	12796.7	8467.54	0	0	28.67	67.54	18.53	0	51.54	0
IPI00123176	10545765	Gapdh	16279.6	16383.1	14907.1	8650.36	0	0	28.67	67.54	18.53	0	51.54	0
IPI00123176	10501857	Gapdh	16279.6	16383.1	14907.1	8650.36	0	0	28.67	67.54	18.53	0	51.54	0
IPI00123176	10532027	Gapdh	16028.1	16196.2	14620.5	8721.19	0	0	28.67	67.54	18.53	0	51.54	0
IPI00123176	10514368	Gapdh	14454.7	14183.2	12143.1	8137.13	0	0	28.67	67.54	18.53	0	51.54	0
IPI00123176	10384552	Gapdh	16028.1	16196.2	14620.5	8721.19	0	0	28.67	67.54	18.53	0	51.54	0
IPI00123176	10480032	Gapdh	16279.6	16383.1	14907.1	8650.36	0	0	28.67	67.54	18.53	0	51.54	0
IPI00123176	10481344	Gapdh	15388.2	15282.9	13325.7	8759.84	0	0	28.67	67.54	18.53	0	51.54	0
IPI00123176	10580590	Gapdh	15936.3	16008	14445.2	8462.9	0	0	28.67	67.54	18.53	0	51.54	0
IPI00753102	10523354	Gapdh	16028.1	16196.2	14620.5	8721.19	0	0	0	0	0	0	0	19.87
IPI00753102	10605554	Gapdh	15038.8	14793	12796.7	8467.54	0	0	0	0	0	0	0	19.87
IPI00753102	10571876	Gapdh	14363.6	14130.6	12145.4	8244.48	0	0	0	0	0	0	0	19.87
IPI00753102	10547936	Gapdh	15011.1	14782	12925.6	8637.05	0	0	0	0	0	0	0	19.87
IPI00753102	10513181	Gapdh	14698.4	14565.6	12567.4	8452.42	0	0	0	0	0	0	0	19.87
IPI00406596	10481870	Gapvd1	851.95	947.69	976.98	376.83	0	0	0	0	0	20.63	0	0
IPI00112555	10538420	Gars	3524.07	2686.23	3517.17	1664.77	24.72	47.14	4.2	70.9	0	102.16	29.31	66.1
IPI00230612	10440929	Gart	3902.96	2418.05	1839.63	476.53	13.28	105.93	3.29	139	0	168.4	0	106.18
IPI00119514	10420747	Gata4	120.77	202.69	11534.1	69.06	0	0	0	0	0	39.48	0	0
IPI00411001	10453857	Gata6	16.86	69.04	6535.11	122.17	0	0	0	0	0	3.3	0	0
IPI00625995	10579125	Gatad2a	892.46	1153.14	791.29	28.26	0	10.2	0	0	0	0	0	0
IPI00229784	10579125	Gatad2a	892.46	1153.14	791.29	28.26	0	0	0	14.35	0	10.52	2.15	2.63
IPI00128615	10493758	Gatad2b	525.72	649.19	614.16	358.95	0	3.83	0	7.76	0	6.52	0	0
IPI00463493	10463557	Gbf1	277.16	266.99	577.57	24.25	0	0	0	2.14	0	7.7	0	0
IPI00323251	10496592	Gbp2	950.09	49.01	5.98	93.62	0	0	0	0	0	0	0	8.98
IPI00136655	10425211	Gcat	246.79	230.94	85.97	136.77	0	0	0	16.74	0	2.23	0	44.09
IPI00120233	10580233	Gcdh	361.61	253.75	239.35	279.41	0	0	0	0	0	0	0	4
IPI00125658	10587266	Gclc	470.32	438.45	301.19	167.33	0	0	0	4.47	0	0	0	0
IPI00457499	10524723	Gcn1l1	740.45	762.42	683.57	23.28	0	56.14	0	91.73	0	93.71	0	89.59
IPI00330323	10539337	Gcs1	420.12	501.19	1600.2	46.73	0	0	0	25.33	0	89.18	0	21.04
IPI00323179	10600390	Gdi1	1209.79	1260.34	1067.68	200.9	0	0	0	25.37	0	36.54	0	79.18
IPI00122565	10403258	Gdi2	2430.29	2055.11	2315.52	2662.43	47.81	110.13	11.95	90.38	0	100.76	51.81	196.38
IPI00169775	10388517	Gemin4	585.7	306.06	279.94	239.83	0	0	0	0	0	15.12	0	0
IPI00226397	10386125	Gemin5	630.72	452.8	324.25	25.6	4.21	14.57	0	12.17	0	14.03	0	0
IPI00230283	10492480	Gfm1	782.5	939.04	681.88	103.4	0	13.51	0	34.26	0	24.02	0	6.49
IPI00269240	10406795	Gfm2	531.29	415.58	366.66	67.25	0	4.6	0	15.52	0	6.67	0	5.31
IPI00406371	10539773	Gfpt1	327.1	393.89	1313.59	74.66	0	0	0	19.66	0	86.26	0	4.13
IPI00278312	10375614	Gfpt2	1178.72	112.26	67.12	36.28	3.43	10.96	0	0	0	0	0	0
IPI00467384	10567626	Gga2	1011.23	2299.62	1294.71	42.13	0	2.84	0	20.11	0	7.63	6.94	14.82
IPI00403332	10392953	Gga3	318.25	327.41	290.45	25.7	0	0	0	5.57	0	0	0	0
IPI00122522	10364056	Ggt1	94.19	82.89	81.98	110.74	12.04	0	5.87	0	0	0	0	0	Plasma membrane
IPI00126721	10419038	Ghitm	1620.01	1612.05	2487.95	1928.46	0	0	0	3.27	0	0	0	0
IPI00129107	10573203	Gipc1	662.7	959.1	383.85	183.77	0	0	0	0	0	0	0	9.31
IPI00380273	10363173	Gja1	3043.83	56.78	2355.47	372.15	0	0	0	0	0	5.51	0	0
IPI00123814	10606714	Gla	405.33	558.95	951.29	354.87	0	0	0	4.43	0	0	0	0
IPI00318215	10594289	Glce	159.15	137.56	115.87	21.88	0	15.8	0	0	0	0	0	0
IPI00127267	10466976	Gldc	1677.01	1613.23	353.67	33.49	0	33.18	1.81	39.75	0	0	4.09	33.42
IPI00122399	10581772	Glg1	747.79	808.28	1385.42	289.17	0	0	0	0	0	16.2	23.74	2.35
IPI00416279	10504450	Glipr2	894.38	610.88	1452.33	15.97	0	0	0	6.64	0	30.83	5.95	0
IPI00321734	10449644	Glo1	1180.63	820.35	295.54	2126.08	0	9.28	0	28.81	0	5.48	0	33.46
IPI00110721	10388520	Glod4	396.16	265.94	344.08	721.82	6.2	4.6	0	6.63	0	4.24	18.59	11.6
IPI00331528	10406270	Glrx	427.42	172.61	160.46	34.04	0	0	0	4.43	0	0	0	0
IPI00315550	10558454	Glrx3	174.39	288.7	144.49	1374.04	46.7	35.87	53.39	59.61	41.05	41.2	72.39	57.73
IPI00378120	10398085	Glrx5	627.04	869.33	821.69	359.28	0	0	0	2.21	0	5.45	0	0
IPI00169870	10572679	Glt25d1	581.74	649.87	2461.25	17.36	9.35	0	2.14	15.44	7.05	72.13	2.42	5.12
IPI00467883	10413657	Glt8d1	133.71	185.83	700.97	53.65	0	0	0	0	0	3.17	0	0
IPI00122471	10560181	Gltscr2	2480.58	2049.48	1786.94	2356.64	0	17.25	0	17.61	0	9.86	43.18	0
IPI00114209	10414093	Glud1	3838.46	3041.04	2826.48	946.88	9.27	27.66	20.89	69.72	4.66	59.11	12.46	78.98
IPI00626790	10350753	Glul	2825.8	1932.16	5113.04	7733.18	0	0	0	0	0	2.21	0	0
IPI00340215	10367611	Gm221	20.59	10.15	22.43	31.43	1.95	0	0	0	0	0	0	0	Plasma membrane
IPI00345191	10604106	Gm9	19.4	859.15	13.38	20.84	0	0	0	4.44	0	0	0	0
IPI00342514	10346611	Gm973	16.29	12.72	21.99	143.28	0	2.75	0	0	0	0	0	0
IPI00467495	10419274	Gmfb	581.01	1020.28	1339.18	60.33	0	0	0	9.85	0	11.15	13.92	4
IPI00123006	10347639	Gmppa	270.34	341.17	535.55	176.83	0	0	0	0	0	7.59	0	0
IPI00113992	10588836	Gmppb	184.93	226.3	457.09	5.74	0	0	0	9.94	0	7.6	0	0
IPI00351252	10492381	Gmps	2001.28	1646.61	1528.58	801.34	0	39.41	0	69.67	0	53.4	10.49	118.53
IPI00762316	10444978	Gna	490.45	487.32	457.47	55.69	0	0	0	8.86	0	4.35	0	0
IPI00121387	10371230	Gna11	709.17	1021.5	826.99	87.94	0	0	0	19.91	0	7.78	0	6.3
IPI00118569	10382243	Gna13	650.24	1059.9	895.54	135.58	0	0	0	27.54	0	12.97	13.05	0
IPI00467152	10528227	Gnai1	444.54	52.72	4085.36	34.32	0	0	0	0	0	21.67	0	3.86
IPI00228617	10596704	Gnai2	2410.76	2822.69	2967.85	817.24	10.63	16.16	14.51	50.7	0	31.36	15.45	27.73
IPI00338854	10501265	Gnai3	2050.92	2870.39	3896.38	582.33	0	12.57	0	45.16	0	24.83	0	3.86
IPI00228618	10461844	Gnaq	293.4	781.96	325.98	63.37	0	0	0	10	0	0	0	0
IPI00119853	10479112	Gnas	972.84	971.48	2318.26	763.06	0	9.65	12.35	30.83	0	31.48	0	4.33
IPI00120716	10511069	Gnb1	5329.43	5555.36	3752.28	885.36	0	21	0	19.8	0	21.67	18.22	16.07
IPI00317740	10375487	Gnb2l1	5948.99	5800.76	5188.34	9640.04	63.71	55.51	38.26	49.41	31.8	63.78	56.4	36.9
IPI00331262	10512640	Gne	185.16	301.28	214.7	112.67	0	0	0	2.23	0	4.42	0	0
IPI00116898	10508019	Gnl2	841.32	945.45	303.39	241.98	0	2.61	0	13.29	0	9.93	0	13.25
IPI00222461	10418480	Gnl3	2060.25	1756.09	1925.17	2009.69	9.27	38.25	19.09	65.04	4.63	39.5	14.73	38.68
IPI00108818	10607302	Gnl3l	1179.97	1066.76	602.26	25.88	0	0	0	2.26	0	0	0	0
IPI00126660	10576506	Gnpat	1369.51	1004.96	869.29	27.13	0	0	0	7.75	0	5.55	0	7.81
IPI00379245	10535898	Gnpda1	414.8	368.54	222.22	396.47	0	0	0	3.37	0	2.17	0	0
IPI00379245	10458547	Gnpda1	811.99	791.1	361.97	18.6	0	0	0	3.37	0	2.17	0	0
IPI00122234	10419216	Gnpnat1	412.43	449.59	369.63	187.39	0	0	0	7.72	0	0	0	0
IPI00122234	10460108	Gnpnat1	410.07	453.23	367.62	173.35	0	0	0	7.72	0	0	0	0
IPI00221426	10366667	Gns	395.29	1023.33	1561.67	15.21	0	0	0	3.34	0	8.82	0	0
IPI00122012	10471360	Golga2	62.4	115.34	258.92	16.54	0	0	0	0	0	9.89	0	0
IPI00336281	10524124	Golga3	163.79	262.96	350.12	48.43	0	0	0	0	0	5.36	0	0
IPI00316682	10397866	Golga5	125.45	171.11	256.95	118.9	0	0	0	0	0	3.24	0	0
IPI00654934	10435543	Golgb1	127.2	131.27	378.51	42.47	0	0	0	3.31	0	13.08	0	6.81
IPI00128905	10409767	Golm1	334.74	671	622.9	33.48	7.05	0	0	11.1	0	10.83	8.53	2.49
IPI00133528	10423172	Golph3	763.89	891.03	1005.03	233.32	0	0	0	0	0	8.62	0	0
IPI00133212	10542650	Golt1b	1263.76	1856.82	2177.42	2270.61	0	0	0	0	0	13.5	0	0
IPI00221745	10369086	Gopc	299.63	273.34	452.35	32.89	0	0	0	0	0	4.38	0	0
IPI00165716	10472724	Gorasp2	965.51	1413.21	2801.06	91.71	0	2.68	0	11.04	0	15.14	0	0
IPI00230204	10467842	Got1	2168.25	2733.13	934.89	654.94	0	76.48	0	141.28	0	60.81	0	90.86
IPI00117312	10535025	Got2	1844.92	1897.34	2676.09	411.41	4.48	62.08	5.57	88.29	3.8	124.16	21.65	32.72
IPI00117312	10580969	Got2	1926.39	1914.59	2787.47	470.53	4.48	62.08	5.57	88.29	3.8	124.16	21.65	32.72
IPI00322631	10424810	Gpaa1	308.06	257.41	571.95	60.18	0	0	0	0	0	2.07	0	0
IPI00137336	10348653	Gpc1	199.54	298.23	20.81	14.31	58.06	0	13.77	0	9.7	0	168.09	0	Plasma membrane
IPI00222709	10535021	Gpc2	104.77	59.53	130.12	251.45	0	0	0	0	0	0	9.32	0	Plasma membrane
IPI00331492	10604576	Gpc3	397.17	36.38	30.67	257.84	30.78	0	0	0	0	0	28.74	0	Plasma membrane
IPI00312407	10604564	Gpc4	902.09	365.98	1965.29	450.96	92.71	0	28.5	0	41.23	0	326.07	6.63	Plasma membrane
IPI00469227	10416974	Gpc6	62.83	45.69	2504.11	164.64	0	0	0	0	2.31	0	65.92	0	Plasma membrane
IPI00228633	10562360	Gpi1	3149.58	4154.45	1812.47	1418.07	0	51.63	0	145.84	0	104.03	0	137.64
IPI00309015	10471108	Gpr107	442.59	735.71	716.55	75.99	0	0	0	0	0	3.26	0	0
IPI00321753	10542335	Gprc5a	205.11	657.8	99.71	23.42	0	0	0	15.5	0	0	0	0
IPI00648110	10382425	Gprc5c	237.22	463.42	331.92	72.92	0	0	0	3.28	0	0	0	0
IPI00467796	10436446	Gps1	1148.07	1082.77	935.16	43.73	0	1.99	0	3.25	0	0	0	0
IPI00467796	10383485	Gps1	1107.78	1035.94	902.65	43.47	0	1.99	0	3.25	0	0	0	0
IPI00116793	10383485	Gps1	1107.78	1035.94	902.65	43.47	0	0	0	0	0	5.42	1.73	0
IPI00116793	10436446	Gps1	1148.07	1082.77	935.16	43.73	0	0	0	0	0	5.42	1.73	0
IPI00265352	10573626	Gpt2	595.6	77.83	485.88	30.8	0	2.61	0	0	0	0	0	0
IPI00319652	10588899	Gpx1	1505.33	2645.87	1355.18	700.61	3.7	4.52	0	21.04	0	15.22	8.78	7.99
IPI00117281	10364675	Gpx4	3312.97	3128.32	1934.72	1078.4	0	0	0	0	0	2.21	0	0
IPI00127976	10384398	Grb10	1063.59	2548.13	892.95	18.91	0	0	1.79	34.14	0	0	0	0
IPI00119058	10392990	Grb2	587.63	1073.72	542.38	35.13	4.72	2.83	5.97	4.35	3.11	3.14	0	0	Plasma membrane
IPI00130530	10504504	Grhpr	695.62	772.17	437.45	439.92	0	5.44	0	29.82	0	10.95	0	7.47
IPI00117083	10521461	Grpel1	467.43	365.31	376.52	659.83	5.18	11.88	28.4	22.02	0	14.03	22.74	22.55
IPI00453582	10531133	Grsf1	1139.67	687.07	765.85	229.45	0	0	0	0	0	3.27	10.6	0	Plasma membrane
IPI00123005	10563411	Grwd1	736.78	723.26	385.5	20.98	0	0	0	0	0	0	0	26.39
IPI00117167	10471655	Gsn	329.56	1498.02	1343.14	46.06	0	0	29.54	46.56	6.96	53.84	15.37	8.13
IPI00230355	10437748	Gspt1	2641.89	2236.78	3069.83	821.87	4.6	8.43	0	20.99	0	15.25	22.62	5.31
IPI00111359	10571274	Gsr	848.88	624.8	158.88	318.14	1.95	13.48	0	13.26	0	0	7.89	20.8
IPI00127691	10488879	Gss	224.03	323.05	154.4	74.19	0	0	0	6.7	0	0	0	0
IPI00323911	10587315	Gsta4	2747.38	86.83	2584.09	2382.71	0	7.44	0	0	0	12.1	4.11	22.34
IPI00121051	10537712	Gstk1	101.09	388.73	312.44	586.55	0	0	0	12.06	0	0	0	0
IPI00230212	10501229	Gstm1	255.62	169.76	115.14	210.02	0	16.19	0	0	0	5.31	0	0
IPI00114380	10495243	Gstm5	82.75	162.46	186.54	132.49	0	0	0	0	0	3.21	0	0
IPI00114285	10463836	Gsto1	571.52	1621.3	519.7	241.47	0	0	0	51.15	0	25.9	11.05	2.49
IPI00555023	10464583	Gstp1	1016.03	1031.92	904.43	1157	0	14.71	0	0	0	13.08	0	0
IPI00153874	10496621	Gtf2b	387.26	575.27	484.71	590.18	0	0	0	0	0	0	0	5.18
IPI00132417	10439392	Gtf2e1	537.21	271.39	553.32	20.99	0	0	0	3.31	0	5.51	19.85	14.42
IPI00331112	10571288	Gtf2e2	943.1	1047.3	803	671.67	0	0	0	0	0	4.44	0	0
IPI00153986	10452213	Gtf2f1	751.59	618.28	662.97	308.48	0	0	0	0	0	4.36	0	0
IPI00113686	10534216	Gtf2i	1529.3	553.39	794.31	213.79	6.93	0	0	0	0	2.13	50.64	27.74
IPI00403414	10567750	Gtf3c1	521.27	732.07	820.18	216.76	0	0	0	0	0	4.42	0	15.87
IPI00308807	10529093	Gtf3c2	947.14	1017.5	909.21	361.17	0	0	0	2.26	0	0	2.25	0	Plasma membrane
IPI00223076	10481320	Gtf3c4	328.31	374.26	509.71	84.15	0	0	0	2.24	0	0	0	0
IPI00761677	10425302	Gtpbp1	704.02	574.87	385.18	48.95	0	0	0	6.67	0	2.17	0	0
IPI00117642	10407543	Gtpbp4	2644.6	2255.85	1205.52	1707.55	13.52	36.16	13.48	48.32	0	43.06	11.48	13.44
IPI00268247	10426016	Gtse1	663.84	946.06	459.37	427.76	0	0	2.89	9.94	0	5.28	0	0
IPI00652098	10552945	Gys1	460.58	864.13	648.81	64.25	0	0	0	14.39	0	0	0	0
IPI00112072	10477147	H13	600.78	1140.69	1267.2	213.6	0	0	0	0	0	7.66	0	0
IPI00109996	10444780	H2	348.31	1325	693.73	13.41	0	0	6.66	0	0	0	0	0	Plasma membrane
IPI00138238	10450055	H2	854.92	637.68	484.53	584.96	0	4.68	0	4.46	0	3.31	0	9.31
IPI00115598	10450103	H2	168.74	162.65	238.36	239.09	0	0	0	0	0	2.13	0	0
IPI00467377	10444788	H2	110.33	114.67	114.63	249.81	0	0	7.56	0	0	0	0	0	Plasma membrane
IPI00467377	10444802	H2	111.99	121.34	115.26	260.62	0	0	7.56	0	0	0	0	0	Plasma membrane
IPI00153400	10542397	H2afj	1471.15	1263.47	1169.14	7960.9	156.41	0	52.62	0	0	0	387.49	0	Plasma membrane
IPI00230264	10584710	H2afx	2303.58	1206.05	1426.3	550.36	0	316.52	40.57	398.92	0	518.74	94.27	0
IPI00331734	10496379	H2afz	3024.65	1885.89	2798.26	3793.81	22.75	270.99	40.74	387.21	28.4	361.5	123.62	370.45
IPI00331734	10540999	H2afz	3593.15	2258.83	3333.86	4327.5	22.75	270.99	40.74	387.21	28.4	361.5	123.62	370.45
IPI00551538	10411776	H3f3a	2164.29	1561.28	1201.83	3649.71	0	0	0	90.67	3.68	127.99	0	0
IPI00551538	10360679	H3f3a	1913.6	1338.66	1067.67	3533.91	0	0	0	90.67	3.68	127.99	0	0
IPI00607069	10360679	H3f3a	1913.6	1338.66	1067.67	3533.91	0	0	0	0	0	146.3	0	0
IPI00607069	10411776	H3f3a	2164.29	1561.28	1201.83	3649.71	0	0	0	0	0	146.3	0	0
IPI00551538	10393058	H3f3b	3785.12	4310.32	5395.72	4424.71	0	0	0	90.67	3.68	127.99	0	0
IPI00607069	10393058	H3f3b	3785.12	4310.32	5395.72	4424.71	0	0	0	0	0	146.3	0	0
IPI00114477	10554005	H47	102.85	271.82	531.32	815.55	0	0	0	0	0	3.3	0	0
IPI00121105	10502205	Hadh	912.3	583.2	898.99	315.96	0	0	0	0	0	3.34	0	0
IPI00223092	10528929	Hadha	690.84	789.16	856.07	21.84	0	25.38	1.99	55.15	0	49.78	0	48.45
IPI00115607	10520467	Hadhb	374.62	386.65	397.79	231.99	4.72	24.84	5.08	31.06	0	29.41	4.67	34.08
IPI00115607	10474379	Hadhb	409.37	418.98	438.71	258.79	4.72	24.84	5.08	31.06	0	29.41	4.67	34.08
IPI00116991	10458398	Hars	870.36	567.94	778.52	163.65	0	5.75	0	10.91	0	25.84	0	10.16
IPI00116138	10454993	Hars2	258.71	245.6	291.79	167.87	0	0	0	4.37	0	8.5	0	0
IPI00876466	10472782	Hat1	3261.3	5120.27	2115.71	1228	11.02	40.56	0	84.09	0	17.65	2.83	24.25
IPI00129964	10499705	Hax1	2049.09	1269.38	1854.22	718.19	0	1.91	0	0	0	0	0	0
IPI00129964	10478938	Hax1	2032.8	1244.48	1844.8	720.81	0	1.91	0	0	0	0	0	0
IPI00110658	10375051	Hba	43.42	44.24	66.33	1111.6	54.69	0	0	3.24	38.53	0	0	0	Plasma membrane
IPI00110658	10375058	Hba	47.8	43.66	58.55	1159.96	54.69	0	0	3.24	38.53	0	0	0	Plasma membrane
IPI00831055	10566254	Hbb	150.85	138.27	175.4	913.29	9.51	0	0	0	0	0	0	0	Plasma membrane
IPI00316491	10566254	Hbb	150.85	138.27	175.4	913.29	23.27	0	0	0	8.41	0	0	0	Plasma membrane
IPI00275176	10362036	Hbs1l	1680.67	1219.8	1008.11	549.16	0	0	0	0	0	0	7.09	0	Plasma membrane
IPI00464282	10362036	Hbs1l	1680.67	1219.8	1008.11	549.16	0	2.76	0	5.53	0	4.46	0	3.8
IPI00828490	10605195	Hcfc1	1156.75	1117.36	862.17	20.68	9.82	10.11	8.41	25.45	0	21.92	56.69	53.58
IPI00474317	10365242	Hcfc2	67.33	102.46	444.15	63.65	0	0	0	0	1.95	4.42	0	0
IPI00114232	10447004	Hdac1	3233.55	2154.64	1007.68	537.25	17.02	28.64	13.71	26.47	0	21.75	12.89	18.42
IPI00114232	10516605	Hdac1	3622.47	2408.92	1146.25	543.87	17.02	28.64	13.71	26.47	0	21.75	12.89	18.42
IPI00137668	10362520	Hdac2	1777.65	1137.26	1284.11	721.82	0	0	0	0	0	14.07	8.65	10.43
IPI00323705	10603387	Hdac6	587.57	2132.41	807.6	37.22	2.65	0	0	32.03	0	5.53	0	0
IPI00153962	10399973	Hdac9	109.21	101.74	117.76	578.24	0	0	0	2.2	0	0	0	0
IPI00313817	10493086	Hdgf	4259.88	4156.9	2670.5	877.99	0	7.36	4.89	27.64	3.66	10.94	8.35	22.03
IPI00116442	10446044	Hdgfrp2	522.25	422.43	368.95	61.76	0	3.75	1.81	6.58	0	3.17	4.09	0
IPI00111166	10456798	Hdhd2	383.22	424.69	503.74	233.57	0	0	0	0	0	4.34	0	0
IPI00123379	10356800	Hdlbp	2190.66	2642.83	4976.64	307.98	0	3.67	7.08	70.19	22.2	138.71	4.85	33.22
IPI00411022	10403511	Heatr1	1691.52	1111.09	675.8	256.26	8.53	66.89	3.95	77.4	0	45.66	1.84	32.52
IPI00760104	10526882	Heatr2	288.63	322.8	301.89	35.26	0	0	0	14.33	0	13.14	0	0
IPI00399686	10573713	Heatr3	588.45	549.21	660.39	90.31	0	10.13	0	9.94	0	20.98	0	14.16
IPI00114424	10400254	Heatr5a	373.52	217.58	547.48	156.92	0	0	0	0	0	4.31	0	0
IPI00135085	10548761	Hebp1	162.79	251.03	477.55	383.8	3.35	0	2.9	0	7.21	22.75	12.97	6.49
IPI00123968	10368092	Hebp2	101.16	98.67	18.31	219.35	0	0	0	0	0	0	19.13	0	Plasma membrane
IPI00273806	10354598	Hecw2	84.9	71.42	108.89	620.5	0	1.84	0	0	0	0	0	0
IPI00121431	10462973	Hells	2404.08	1046.8	1421.74	2532.04	15.27	27.67	0	3.34	0	11.86	24.56	19.6
IPI00115087	10377467	Hes7	98.94	71.28	106.52	48.16	0	0	0	2.18	0	0	0	0
IPI00331568	10383365	Hgs	267.9	370.71	316.75	123.53	0	0	0	0	0	4.4	0	0
IPI00317488	10577882	Hgsnat	343.47	1759.7	643.51	221.35	0	0	1.96	6.6	0	0	0	0
IPI00116222	10544815	Hibadh	1423.1	1030.78	943.73	135.97	0	1.83	0	7.73	0	7.47	0	4
IPI00154047	10346235	Hibch	211.59	794.06	92.09	164.82	0	0	0	46.4	0	0	0	3.8
IPI00267297	10433973	Hic2	293.84	759.14	370.81	74.51	0	0	0	7.69	0	2.23	0	0
IPI00108189	10376196	Hint1	773.87	750.67	1111.8	2202.13	19.4	0	13.13	7.68	0	0	13.3	0	Plasma membrane
IPI00762919	10534456	Hip1	295.41	296.04	529.09	74.09	0	0	0	0	0	7.45	0	0
IPI00876343	10525677	Hip1r	191.84	445.41	61.99	17.8	0	0	0	0	0	0	0	7.81
IPI00228616	10404069	Hist1h1a	3692.34	1990.3	4942.05	1777.94	13.79	44.81	31.62	56.43	15.65	61.71	41.65	22.43
IPI00230133	10408081	Hist1h1b	9295.22	195.22	8772.72	72.56	6.35	65.81	0	14.07	2.9	64.88	61.66	55.14
IPI00223713	10404059	Hist1h1c	105.89	712.14	725.74	380.65	59.93	176.78	0	254.63	59.48	311.25	179.85	131.55
IPI00331597	10404033	Hist1h1d	345.86	417.05	497.86	0.36	0	0	129.33	0	0	0	0	0	Plasma membrane
IPI00229542	10404127	Hist1h2aa	3441.76	1416.54	1767.33	183.64	0	126.18	0	447.47	0	905.42	0	965.29
IPI00223714	10408212	Hist1h2be	1170.05	1278.34	1866.84	0.73	58.33	127.4	123.06	223.86	54.47	290.86	136.72	85.13
IPI00553538	10408246	Hist1h3a	7695.14	5884.72	8722.64	350.73	0	0	0	0	0	0	0	116.16
IPI00230730	10404030	Hist1h3f	18.57	20.34	24.41	23.87	7.44	73.68	13	108.37	5.63	0	39.65	0
IPI00553538	10404028	Hist1h3g	7909.68	5873.26	8719.91	326.67	0	0	0	0	0	0	0	116.16
IPI00553538	10408083	Hist1h3i	8147.15	6033	8922.52	341.78	0	0	0	0	0	0	0	116.16
IPI00329998	10408243	Hist1h4b	6306.92	3991.42	6615.32	26.48	124.88	575.62	346.41	956.72	98.11	860.75	726.21	317.86
IPI00329998	10408074	Hist1h4b	6588.86	4049.34	6711.76	16.37	124.88	575.62	346.41	956.72	98.11	860.75	726.21	317.86
IPI00329998	10404067	Hist1h4b	7008.9	4384.76	7102.6	146.56	124.88	575.62	346.41	956.72	98.11	860.75	726.21	317.86
IPI00329998	10408225	Hist1h4c	659.38	461.09	735.86	18.76	124.88	575.62	346.41	956.72	98.11	860.75	726.21	317.86
IPI00329998	10404051	Hist1h4d	2743.86	1773.63	2749.9	12.19	124.88	575.62	346.41	956.72	98.11	860.75	726.21	317.86
IPI00329998	10408200	Hist1h4f	2563.67	1445.69	2598.45	43.32	124.88	575.62	346.41	956.72	98.11	860.75	726.21	317.86
IPI00329998	10404024	Hist1h4h	534.38	354.38	707.93	11.3	124.88	575.62	346.41	956.72	98.11	860.75	726.21	317.86
IPI00329998	10408113	Hist1h4i	612.5	605.51	843.74	47.6	124.88	575.62	346.41	956.72	98.11	860.75	726.21	317.86
IPI00329998	10403945	Hist1h4j	341.71	198.39	361.96	0.01	124.88	575.62	346.41	956.72	98.11	860.75	726.21	317.86
IPI00329998	10403957	Hist1h4m	6603.15	4084.24	6759.12	15.86	124.88	575.62	346.41	956.72	98.11	860.75	726.21	317.86
IPI00329998	10408092	Hist1h4m	6603.15	4084.24	6759.12	15.86	124.88	575.62	346.41	956.72	98.11	860.75	726.21	317.86
IPI00230730	10494395	Hist2h2aa1	7754.4	7414.93	9415.57	491.12	7.44	73.68	13	108.37	5.63	0	39.65	0
IPI00272033	10500324	Hist2h2ac	10407.8	10184.7	11933	1163.65	0	125.19	0	449.63	0	904.44	0	0
IPI00230730	10494405	Hist2h3b	8201.21	6736.67	10161.4	355.98	7.44	73.68	13	108.37	5.63	0	39.65	0
IPI00553538	10403941	Hist2h3b	7955.61	6055.5	8905.84	345.5	0	0	0	0	0	0	0	116.16
IPI00230730	10494402	Hist2h3c1	5776.22	5051.05	7556.83	252.99	7.44	73.68	13	108.37	5.63	0	39.65	0
IPI00230730	10404038	Hist2h3c2	1694.41	1151.13	1567.96	655.59	7.44	73.68	13	108.37	5.63	0	39.65	0
IPI00230730	10404065	Hist2h3c2	9056.42	6943.18	10223.7	410.05	7.44	73.68	13	108.37	5.63	0	39.65	0
IPI00230730	10404049	Hist2h3c2	8928.25	6753.67	9873.82	373.74	7.44	73.68	13	108.37	5.63	0	39.65	0
IPI00230730	10408202	Hist2h3c2 // Hist2h3c2 // Hist2h3c2 // Hist2h3c2	8492.69	6343.78	9207.23	383.47	7.44	73.68	13	108.37	5.63	0	39.65	0
IPI00230730	10408239	Hist2h3c2 // Hist2h3c2 // Hist2h3c2 // Hist2h3c2	8366.48	6346.19	9354.86	376.69	7.44	73.68	13	108.37	5.63	0	39.65	0
IPI00329998	10500333	Hist2h4	2567.85	2099.69	2591.46	70.64	124.88	575.62	346.41	956.72	98.11	860.75	726.21	317.86
IPI00221463	10376455	Hist3h2a	2637.04	2032.97	2328.05	423.27	0	321.96	0	609.95	0	1010.22	0	1282.85
IPI00329998	10548857	Hist4h4	1510.38	1205.32	1994.92	35.66	124.88	575.62	346.41	956.72	98.11	860.75	726.21	317.86
IPI00283611	10369541	Hk1	271.01	1447.31	349.82	21.59	0	0	9.44	140.03	10.13	14.19	0	0
IPI00114342	10545588	Hk2	2164.77	1347.06	1097.22	32.95	35.2	29.44	11.21	40.61	6.09	62.02	19.56	35.67
IPI00127495	10369567	Hkdc1	37.22	23.05	4646.21	63.92	0	0	0	0	0	18.5	0	0
IPI00314240	10383479	Hmga1	2420.18	1713.52	18.1	1054.91	0	0	0	0	0	0	3.1	0	Plasma membrane
IPI00420261	10535894	Hmgb1	67.67	112.5	125.16	1087.87	0	37.08	0	38.65	0	33.55	7.6	58.22
IPI00462291	10510172	Hmgb2	2053.52	1536.79	1403.61	2820.56	0	27.37	0	30.96	0	18.25	0	24.39
IPI00462291	10571870	Hmgb2	1934.39	1439.87	1343.36	3076.55	0	27.37	0	30.96	0	18.25	0	24.39
IPI00462291	10518352	Hmgb2	2179.12	1530.21	1416.05	2875.54	0	27.37	0	30.96	0	18.25	0	24.39
IPI00228879	10600017	Hmgb3	373.28	370.01	268.16	1662.33	0	0	0	0	0	0	0	10.42
IPI00379694	10509137	Hmgcl	275.52	350.14	227.77	117.36	0	0	0	0	0	0	0	11
IPI00331707	10412466	Hmgcs1	1940.29	2229.78	753.96	779.8	4.91	16.47	1.81	52.94	0	18.7	5.33	72
IPI00752490	10385248	Hmmr	679.91	454.65	500.42	383.9	0	0	0	0	0	6.39	0	0
IPI00131577	10572897	Hmox1	393.77	1333.27	850.04	834.31	0	11.56	0	27.67	0	29.49	0	11.68
IPI00309322	10433292	Hmox2	297.88	382.65	362.07	215.47	0	0	0	4.47	0	4.4	0	0
IPI00314755	10392943	Hn1	906	729.34	611.11	1555.33	0	0	0	0	0	0	0	3.8
IPI00107958	10448803	Hn1l	1701.22	1717.2	1406.4	127.92	0	6.29	0	18.87	0	13.05	0	19.74
IPI00553777	10427310	Hnrnpa1	5751.1	5397.3	4937.52	4480.33	234.54	159.06	93.92	230.28	135.16	140.91	937.78	200.96
IPI00553777	10427885	Hnrnpa1 // Hnrnpa1	3238.55	3166.95	2780.21	2752.12	234.54	159.06	93.92	230.28	135.16	140.91	937.78	200.96
IPI00853914	10544720	Hnrnpa2b1	3801.82	3739.56	3909.7	2184.28	266.96	183.84	193.34	298.4	0	0	628.12	0
IPI00828488	10544720	Hnrnpa2b1	3801.82	3739.56	3909.7	2184.28	270.19	0	197.32	0	155.52	195.63	634.24	233.98
IPI00128441	10509228	Hnrnpr	485.62	500.57	330.62	1172.66	28.21	37.94	54.8	59.59	43.05	43.94	91.69	47.54
IPI00458583	10360544	Hnrnpu	5148.81	4791.33	4811.1	2264.48	117.94	178.21	94	151.98	53.92	189.37	166.44	124.07
IPI00269661	10344741	Hnrpa3	4731.4	3795.79	4300.32	2520.67	266.15	125.97	96.64	233.93	130.57	85.73	677.94	158.11
IPI00269661	10473008	Hnrpa3	4959.35	4105.8	4785.08	3126.98	266.15	125.97	96.64	233.93	130.57	85.73	677.94	158.11
IPI00269661	10503370	Hnrpa3	5114.61	4213.27	4959.88	2929.91	266.15	125.97	96.64	233.93	130.57	85.73	677.94	158.11
IPI00269661	10600593	Hnrpa3	6056.36	4919.48	5608.05	3671.98	266.15	125.97	96.64	233.93	130.57	85.73	677.94	158.11
IPI00269661	10437222	Hnrpa3	5915.55	4882.57	5509.63	3131.52	266.15	125.97	96.64	233.93	130.57	85.73	677.94	158.11
IPI00117288	10385686	Hnrpab	4916.71	3945.94	4993.05	3360.3	180.84	184.46	146.01	241.85	109.8	288.44	270.38	83.64
IPI00129417	10531645	Hnrpdl	1178.96	1282.42	1200.87	993.62	97.55	76.65	77.3	78.7	34.58	85.68	127.23	17.69
IPI00226073	10407811	Hnrpf	6449.67	5665.08	5732.43	1488.14	242.22	307.12	223.59	275.5	147.25	241.32	308.34	184.36
IPI00226073	10541104	Hnrpf	5381.83	4884.55	4833.44	1379.55	242.22	307.12	223.59	275.5	147.25	241.32	308.34	184.36
IPI00226073	10348929	Hnrpf	5472.82	4969.49	4877.24	1332.79	242.22	307.12	223.59	275.5	147.25	241.32	308.34	184.36
IPI00226073	10604501	Hnrpf	4515.05	4076.36	4253.99	965.62	242.22	307.12	223.59	275.5	147.25	241.32	308.34	184.36
IPI00133916	10375735	Hnrph1	3279.92	2366.57	2839.31	4696.23	190.2	201.09	171.81	193.16	109.78	155.78	271.93	153.51
IPI00108143	10490773	Hnrph2	591.5	815.96	738.71	121.32	0	0	0	130.14	0	78.63	153.45	86.8
IPI00108143	10601760	Hnrph2	479.36	663.12	636.21	94.08	0	0	0	130.14	0	78.63	153.45	86.8
IPI00816884	10369704	Hnrph3	1154.61	848.01	791.63	1683.81	4.87	10.72	5.08	26.42	0	0	30.57	21.18
IPI00121760	10453082	Hnrpll	1126.99	1060.28	749.81	268.91	0	7.13	0	31.04	0	24.18	8.92	32.65
IPI00132443	10450006	Hnrpm	3106.87	2521.24	2932.13	1278.9	17.09	100.65	24.9	91.43	13.39	82.46	44.6	53.63
IPI00123501	10561085	Hnrpul1	977.6	781.38	1012.04	115.9	0	0	0	0	0	0	2.56	7.34
IPI00849047	10461220	Hnrpul2	1764.28	1563.41	1489.34	430.06	0	0	0	0	0	0	17.35	0	Plasma membrane
IPI00222208	10461220	Hnrpul2	1764.28	1563.41	1489.34	430.06	4.4	0	4.82	4.41	0	0	0	10.62
IPI00230310	10516544	Hpca	129	121.49	131.04	142.13	0	0	0	0	0	7.53	0	0
IPI00230449	10394778	Hpcal1	293.02	662.47	644.31	99.68	0	0	0	14.37	0	0	10.33	0
IPI00284806	10599627	Hprt1	2009.58	1722.11	727.78	1923.86	7	43.44	0	30.86	0	11.82	31.69	23.05
IPI00121071	10569071	Hras1	405.2	443.44	353.06	229.71	0	0	0	7.73	0	0	0	0
IPI00230359	10347873	Hrb	1929.72	2102.57	2850.89	190.59	0	0	0	8.84	0	11.9	0	0
IPI00130640	10428081	Hrsp12	557.26	324.83	294.39	1906.1	0	12.79	0	7.82	0	3.21	5.64	11.47
IPI00130235	10394437	Hs1bp3	217.26	223.72	305.6	20.26	0	0	0	7.76	0	9.99	0	9.17
IPI00119219	10485294	Hsd17b12	887.2	1388.61	1223.97	939.34	0	0	0	11.04	0	8.61	3.12	10.49
IPI00331628	10455656	Hsd17b4	961.15	670.66	346.18	279.67	3.51	10.73	9.09	41.76	0	12.05	8.24	10.43
IPI00420666	10500559	Hsd3b6	0.03	270.85	16.17	16.58	0	0	0	14.33	0	0	0	0
IPI00123802	10535904	Hsp110	1309.63	2058.48	953.52	103.22	32.14	74.47	26.27	97.2	7.97	99.59	40.98	36.79
IPI00330804	10402615	Hsp90aa1	8896.5	7845.2	4686.98	3547.14	415.05	842.76	300.33	748	217.57	651.16	276.35	577.98
IPI00330804	10378848	Hsp90aa1	9819.46	8715.46	5183.49	3866.52	415.05	842.76	300.33	748	217.57	651.16	276.35	577.98
IPI00330804	10490946	Hsp90aa1	7877.55	6667.62	3708.71	2329.11	415.05	842.76	300.33	748	217.57	651.16	276.35	577.98
IPI00229080	10451110	Hsp90ab1	10544.4	8848.98	8264.49	6051.39	475.22	863.53	356.97	784.23	239.99	946.59	289.86	669
IPI00129526	10371482	Hsp90b1	4066.6	4134.14	10177.4	1533.73	157.65	179.46	170.81	294.37	197.73	961.71	208.15	143.87
IPI00119066	10479775	Hspa14	874.82	834.49	791.2	693.45	2.33	16.63	0	25.46	0	19.62	7.54	2.49
IPI00346073	10450367	Hspa1b	274.41	376.71	254.77	213.79	0	128.3	137.78	146.56	0	0	0	80.04
IPI00133208	10444591	Hspa1l	14.36	19.6	12.68	91.81	0	0	0	133.63	0	253.76	0	94.48
IPI00331556	10385790	Hspa4	2931.11	2552.18	2034.99	803.16	187.59	276.03	73.69	180.93	53.25	175.88	124.74	169.68
IPI00319992	10471586	Hspa5	3137.3	3477.27	9640.15	695.4	416.5	272.5	629.24	497.1	519.7	906.57	638.21	330.39
IPI00323357	10528021	Hspa8	10407	9478.55	7795.59	3862.26	750.84	817.08	725.5	844.65	485.13	883.12	857.18	750.28
IPI00323357	10368025	Hspa8	10077.1	9294.54	7598.83	4028.67	750.84	817.08	725.5	844.65	485.13	883.12	857.18	750.28
IPI00323357	10584572	Hspa8	3270.44	3554.12	2482.82	1428.42	750.84	817.08	725.5	844.65	485.13	883.12	857.18	750.28
IPI00133903	10458226	Hspa9	4885.34	4236.65	3585.14	1036.61	263.91	182.4	372.77	233.8	186.99	278.36	310.53	125.8
IPI00128522	10408928	Hspb1	1432.63	2009.5	3.75	596.9	8.37	166.43	34.25	146.88	11.9	0	0	23.08
IPI00128522	10526410	Hspb1	1405.6	1919.95	1.93	486.88	8.37	166.43	34.25	146.88	11.9	0	0	23.08
IPI00263863	10346303	Hspe1	3073.04	2281.58	2602.66	5781.47	148.98	107.83	0	136.52	0	109.05	431.39	0
IPI00263863	10455588	Hspe1	3017.16	2263.97	2617.53	5662.01	148.98	107.83	0	136.52	0	109.05	431.39	0
IPI00323927	10434148	Htf9c	358.44	301.92	591.1	107.66	0	0	0	2.23	0	0	0	0
IPI00128040	10558150	Htra1	322.25	9769.08	29.04	27.79	0	0	13.45	5.57	0	0	0	0	Plasma membrane
IPI00275992	10545629	Htra2	435	554.31	452.49	575.06	0	0	4.98	13.2	0	3.28	9.44	0
IPI00271166	10521261	Htt	252.09	312.02	285.87	77.64	0	0	0	3.3	0	0	0	0
IPI00123342	10584712	Hyou1	790.35	941.62	3253.18	174.34	6.9	33.28	13.26	117.73	11	246.45	66.08	99.63
IPI00225201	10405094	Iars	2589.83	2070.41	2466.87	289.01	16.25	39.87	8.79	59.45	9.04	41.86	16.69	28.58
IPI00453499	10360884	Iars2	481.61	547.59	296.02	108.53	4.79	6.37	0	26.61	0	18.47	0	28.72
IPI00122973	10583519	Icam1	556.89	528.6	59.12	181.62	138.22	0	70.16	0	6.32	0	29.74	0	Plasma membrane
IPI00119784	10467230	Ide	1192.92	605.38	554.17	713.78	1.95	23.68	0	30.93	0	19.74	0	30.61
IPI00135231	10355214	Idh1	1008.08	752.62	1308.14	675.84	0	5.51	0	14.43	0	13.1	6.51	48.64
IPI00318614	10564857	Idh2	866.11	1139.27	1544.94	364.9	2.65	16.78	17.25	93.73	9.59	55.17	0	15.46
IPI00459725	10585417	Idh3a	1521.01	1565.33	864.31	708.27	13.08	26.44	37.22	91.3	0	41.34	71.02	48.51
IPI00126635	10487629	Idh3b	1724.51	2171.38	1538.8	316.72	0	5.45	0	22.07	0	5.47	0	0
IPI00109169	10605090	Idh3g	1403.05	1530.4	986.67	1887.52	0	0	0	0	0	0	0	2.62
IPI00115850	10482762	Idi1	1244.56	1482.57	86.76	1258.59	0	6.22	0	22.13	0	0	23.74	39.19
IPI00115850	10403413	Idi1	1119.64	1310.51	87.71	1168.04	0	6.22	0	22.13	0	0	23.74	39.19
IPI00111166	10456793	Ier3ip1	473.93	555.25	1019.5	247.06	0	0	0	0	0	4.34	0	0
IPI00114948	10569014	Ifitm2	1361.99	593.09	47.14	2774.79	2.72	1.84	0	0	0	0	0	0	Plasma membrane
IPI00114948	10383756	Ifitm2	1814.95	842.24	51.74	3185.17	2.72	1.84	0	0	0	0	0	0	Plasma membrane
IPI00120225	10554094	Igf1r	378.38	665.38	100.82	34.13	4.01	0	3.81	0	3.06	0	7.79	0	Plasma membrane
IPI00131056	10390211	Igf2bp1	2799.23	2344.03	2147.57	196.57	39.43	138.6	62.46	131.45	27.49	188.64	46.94	123.08
IPI00331315	10544610	Igf2bp3	673.64	410.46	798.91	1121.84	0	10.18	0	44.1	1.59	92.13	39.93	42.43
IPI00308971	10447799	Igf2r	514.65	1411.46	751.02	54.04	0	0	0	27.76	0	9.78	0	0
IPI00112485	10384223	Igfbp3	1392.09	73.81	18.82	57.53	0	0	0	0	0	0	2.71	0	Plasma membrane
IPI00420589	10494781	Igsf3	226.38	362.28	434.58	54.29	1.95	0	0	0	0	0	0	0	Plasma membrane
IPI00127947	10454966	Ik	677	596.1	530.45	1393.89	3.12	16.02	8.46	19.93	0	17.36	31.58	0
IPI00380780	10513020	Ikbkap	1052.69	857.06	468.48	250.34	8.53	24.44	0	23.14	1.95	28.23	16.95	8.7
IPI00318550	10493770	Ilf2	1104.2	724.83	944.77	466.99	6.23	89.74	6.48	142.91	5.58	99.19	25.91	87.36
IPI00130591	10583610	Ilf3	1371.76	935.59	926.79	348.53	20.84	17.46	23.54	25.59	0	26.91	37.29	35.56
IPI00228150	10539026	Immt	1288.28	1264.11	980.73	751.43	5.18	42.36	9.55	83.74	0	79.8	61.02	61.29
IPI00122383	10585599	Imp3	696	692.97	548.3	1692.64	0	9.12	0	9.99	0	0	0	14.42
IPI00395166	10345357	Imp4	913.76	808.91	740.14	55.58	0	1.77	0	12.05	0	5.44	2.83	0
IPI00115085	10497285	Impa1	398.01	408.36	330.58	62.19	6.98	0	1.82	11	3.55	12.82	0	0
IPI00126255	10456383	Impa2	813.19	173.97	217.44	25.53	0	1.76	0	0	0	0	0	0
IPI00319956	10454039	Impact	1502.98	216.84	1098.81	1323.76	0	0	0	0	0	3.27	0	0
IPI00228719	10511368	Impad1	445.35	743.33	506.71	40.91	0	0	0	0	0	0	0	2.49
IPI00323971	10574427	Impdh2	1035.26	1090.11	750.27	1760.42	10.67	63.28	6.88	127.95	2.12	84.65	288.61	130.39
IPI00323971	10589041	Impdh2	2994.8	3005.52	2056.7	867.75	10.67	63.28	6.88	127.95	2.12	84.65	288.61	130.39
IPI00135965	10463732	Ina	1276.29	36.32	19.08	138.3	0	2.61	0	0	0	0	0	0
IPI00471243	10506058	Inadl	327.04	506	152.34	76.75	0	0	0	0	0	0	5.95	6.82	Plasma membrane
IPI00265986	10465861	Incenp	523.39	463.41	551	112.3	0	0	0	8.93	0	7.72	0	0
IPI00114801	10354521	Inpp1	37.14	1474.59	78.16	56.14	0	0	1.81	53.06	0	0	0	0
IPI00312067	10565996	Inppl1	938.55	987.24	856.49	60.88	0	0	0	0	0	2.17	5.66	0	Plasma membrane
IPI00128358	10576696	Insr	216.56	450.89	610.05	20.05	4.6	0	7.83	0	7.13	0	0	0	Plasma membrane
IPI00187209	10572109	Ints10	204.67	175.55	148.49	68	0	0	0	5.5	0	0	0	0
IPI00380394	10499777	Ints3	756.71	820.07	713.6	68.24	0	0	0	8.84	0	6.63	0	0
IPI00229883	10555063	Ints4	671.06	1459.44	361.05	165.49	0	5.75	0	12.03	0	3.32	0	9.17
IPI00229728	10461274	Ints5	518.36	634.02	461.16	41	0	0	0	0	0	2.1	0	0
IPI00331091	10352735	Ints7	865.35	783.65	593.94	80.03	0	0	0	2.23	0	4.42	0	7.94
IPI00280252	10411974	Ipo11	1298.24	847.33	853.57	329.12	0	0	0	0	0	9.78	0	0
IPI00128880	10420035	Ipo4	984.5	1023.41	1506.41	85.05	0	16.56	0	31.98	0	42.85	13.82	7.34
IPI00331444	10556216	Ipo7	1387.59	1437.53	916.39	173.77	10.24	41.86	8.44	37.52	0	49.81	27.48	13.17
IPI00409819	10549447	Ipo8	873.28	583.39	525.95	597.62	0	0	0	0	0	2.17	0	0
IPI00130158	10358064	Ipo9	1251.65	988.3	1140.47	95.7	0	22.53	0	21	0	25.08	0	28.71
IPI00408597	10435525	Iqcb1	612.4	453.81	697.74	122.47	0	0	0	0	0	3.32	0	0
IPI00467447	10565018	Iqgap1	891.84	1961.1	748.25	249.19	0	51.65	52.78	328.65	20.32	104.16	26.75	104.9
IPI00406193	10411235	Iqgap2	164.81	90.55	129.8	97.66	0	0	0	4.47	0	0	0	0
IPI00124412	10493137	Iqgap3	223.42	206.87	276.86	28.71	0	0	0	8.9	0	0	0	0
IPI00329986	10585444	Ireb2	1199.94	1510.93	1134.29	508.48	0	0	0	0	0	2.17	0	0
IPI00120264	10385500	Irgm	206.36	40.3	3.48	410.95	0	0	0	0	0	0	1.84	18.02
IPI00120671	10397267	Isca2	266.39	359.59	363.2	660.67	0	0	36.7	0	6.54	2.21	26.11	0	Plasma membrane
IPI00165849	10455912	Isoc1	420.43	361.08	68.98	161.17	0	0	0	0	0	7.72	0	0
IPI00119886	10572432	Isyna1	1857.41	1341.96	128.78	128.11	24.13	30.3	0	29.7	0	8.39	3.53	4.85
IPI00410796	10449266	Itfg3	391.82	434.02	704.93	48.39	9.7	0	5.04	0	4.27	0	13.68	0	Plasma membrane
IPI00466371	10412298	Itga1	63.58	65.85	5.42	68.74	0	0	0	0	0	0	12.62	0	Plasma membrane
IPI00126090	10390117	Itga3	922.54	605.52	579.49	29.56	71.87	0	19.75	0	15.24	0	111.59	0	Plasma membrane
IPI00115976	10433114	Itga5	470.85	306.23	1152.68	43.2	164.21	0	80.01	0	77.89	8.65	61	0	Plasma membrane
IPI00227939	10367440	Itga7	26.56	458.36	52.38	19.05	0	0	20.73	0	0	0	0	0	Plasma membrane
IPI00130117	10590031	Itga9	117.61	99.23	4.83	47.22	1.68	0	0	0	0	0	0	0	Plasma membrane
IPI00132474	10576661	Itgb1	2991.23	3301.04	6259.11	782.19	395.42	4.82	220.39	22.04	214.6	20.73	315.58	6.68	Plasma membrane
IPI00266264	10381809	Itgb3	120.34	618.74	28.96	57.57	0	0	1.96	0	0	0	0	0	Plasma membrane
IPI00313479	10382713	Itgb4	95.18	71.73	63.81	134.18	0	0	0	0	0	0	14.67	0	Plasma membrane
IPI00122250	10606369	Itm2a	450.05	26.43	48.01	347.76	0	0	0	0	0	0	2.25	0	Plasma membrane
IPI00130758	10421557	Itm2b	913.67	1205.5	2718.21	1471.25	0	0	0	0	4.27	0	44.85	0	Plasma membrane
IPI00471120	10347980	Itm2c	451.76	901.57	904.51	32.75	0	0	0	0	0	0	6.63	0	Plasma membrane
IPI00678003	10476197	Itpa	1127.5	1568.17	795.78	100.58	0	3.75	0	7.71	0	0	0	0
IPI00129356	10436892	Itsn1	376.63	251.61	539.02	130.11	0	0	0	0	0	0	9.9	0	Plasma membrane
IPI00471246	10474836	Ivd	340.28	424.87	474.15	110.68	0	0	0	2.21	0	6.31	0	0
IPI00420559	10350594	Ivns1abp	1530.83	848.29	2012.94	475.07	0	0	0	0	0	5.46	0	0
IPI00224200	10454525	Iws1	578.84	687.77	747.62	701.09	0	0	0	5.57	0	3.32	0	5.31
IPI00453847	10591967	Jam3	241.5	240.18	28.06	27.07	3.04	0	0	0	0	0	4.98	0	Plasma membrane
IPI00330824	10350046	Jarid1b	3022.1	1410.44	587.58	736.16	0	20.94	0	0	0	2.21	2.83	0
IPI00124575	10404848	Jarid2	2245.25	1047.75	389.56	588.92	0	7.43	0	0	0	0	0	0
IPI00420594	10387372	Jmjd3	219.5	312.72	448.49	57.87	0	0	0	0	0	0	4.11	0	Plasma membrane
IPI00112375	10393387	Jmjd6	424.21	458.61	435.6	165.31	0	0	0	0	0	0	0	9.17
IPI00153103	10535502	Jtv1	627.09	570.72	411.79	1048.13	0	26.45	0	17.75	0	26.43	0	9.25
IPI00229475	10391103	Jup	946.8	1855.75	884.04	32.34	4.01	6.42	19.52	44.26	10.84	2.07	15.48	3.8
IPI00469103	10581940	Kars	2216.14	1633.13	1339.79	1014.51	12.51	67.93	6.54	72.69	0	57.37	13.6	46.72
IPI00395040	10545471	Kcmf1	2028.07	2170.63	1772.55	508.97	0	0	0	0	0	18.49	0	2.35
IPI00467441	10448416	Kctd5	519.73	610.8	454.29	16.05	0	0	0	0	0	0	0	2.35
IPI00115317	10553131	Kdelr1	423.09	724.96	1416.5	18.12	0	0	0	2.2	0	0	0	0
IPI00320629	10425287	Kdelr3	131.89	324.54	3890.13	78.21	0	0	0	0	0	8.45	0	0
IPI00458765	10516706	Khdrbs1	1059.85	875.88	648.74	241.99	0	4.59	0	18.64	0	7.71	32.77	15.52
IPI00130218	10462796	Kif11	1111.68	779.81	805.48	638.96	3.04	11.19	0	5.51	0	18.71	2.56	4.98
IPI00761751	10415911	Kif13b	220.92	208.89	143.11	49.58	0	0	0	2.23	0	2.17	5.95	0	Plasma membrane
IPI00115366	10590494	Kif15	580.59	439.96	458.24	213.11	0	1.84	0	0	0	3.34	0	0
IPI00123947	10454709	Kif20a	878.39	819.44	780.12	53.55	0	0	0	7.72	0	3.25	0	4.14
IPI00116757	10568150	Kif22	980.73	699.13	798	95.07	0	2.68	0	3.27	0	4.38	0	0
IPI00407864	10594251	Kif23	1039.27	940.1	1341.99	409.22	0	0	0	0	0	5.47	0	0
IPI00124479	10412011	Kif2a	514.79	370.64	373.4	115.82	0	1.84	0	4.4	0	4.33	0	0
IPI00123365	10515431	Kif2c	1035.8	722.12	494.58	43.7	1.95	0	0	0	0	0	5.25	0	Plasma membrane
IPI00109419	10601011	Kif4	319.58	337.41	423.57	67.15	0	0	0	0	0	2.21	0	0
IPI00109420	10373113	Kif5a	91.82	64.41	64.82	59.77	0	4.68	0	0	0	0	0	14.42
IPI00555125	10457273	Kif5b	648.73	863.82	1175.51	321.4	0	9.28	0	39.79	0	46.74	0	28.39
IPI00421137	10471994	Kif5c	149.94	56.92	21.46	187.43	0	0	0	0	0	0	4.09	0	Plasma membrane
IPI00169984	10469145	Kin	108.28	136.25	139.89	351.81	0	0	0	0	0	2.21	6.4	0	Plasma membrane
IPI00330539	10499168	Kirrel	329.19	445.94	593.89	29.4	0	0	0	0	3.91	0	0	0	Plasma membrane
IPI00120590	10522530	Kit	366.86	37.09	3328.44	97.9	31.27	0	0	0	18.52	5.37	0	0	Plasma membrane
IPI00753928	10464932	Klc2	244.71	161.25	300.18	88.5	0	0	0	0	0	2.07	0	0
IPI00108328	10546134	Klhdc6	7.55	3.94	7.59	325.22	0	0	3.8	0	0	0	0	0	Plasma membrane
IPI00120277	10603896	Klhl13	1519.52	3789.82	169.17	29.06	0	0	0	13.2	0	0	0	0
IPI00224738	10434094	Klhl22	264.94	1506.15	744.58	50.26	0	0	0	2.23	0	0	0	0
IPI00756198	10525591	Kntc1	449	369.11	297.24	135.91	0	0	0	4.47	0	6.45	0	0
IPI00311329	10435470	Kpna1	725.88	794.06	838.23	251.7	0	4.61	0	11.06	0	10.89	0	22.09
IPI00124973	10392284	Kpna2	3072.07	2430.3	2871.74	2904.6	14.56	115.36	3.98	56.61	0	215.31	28.52	122.05
IPI00124973	10453512	Kpna2	3020.01	2377.19	2810.37	3029.26	14.56	115.36	3.98	56.61	0	215.31	28.52	122.05
IPI00124973	10497503	Kpna2	3515.69	2872.17	3271.73	3240.58	14.56	115.36	3.98	56.61	0	215.31	28.52	122.05
IPI00230429	10420637	Kpna3	1425.96	871.88	922.73	388.22	0	6.44	0	12.11	0	12.18	0	23.54
IPI00129792	10498623	Kpna4	446.7	735.87	521.1	249.37	0	21.09	3.8	11.13	0	14.17	0	0
IPI00649329	10516678	Kpna6	711.07	903.73	328.29	32.42	0	0	0	14.32	0	7.58	0	21.9
IPI00323881	10390352	Kpnb1	3625.41	3419.8	3360.69	706.66	21.82	252.21	36.28	202.15	20.62	263.68	99.97	184.61
IPI00311761	10591497	Kri1	327.8	290.06	359.3	13.36	0	0	0	3.28	0	3.25	0	0
IPI00223570	10366350	Krr1	578.55	570.53	411.89	385.14	0	14.8	0	15.4	0	9.88	2.71	9.06
IPI00625729	10432852	Krt1	427.29	383.03	489.46	2714.64	228.97	25.37	300.53	53.03	292.57	44.74	58.6	10.48	Plasma membrane
IPI00828816	10390841	Krt12	46.66	52.5	51.65	190.02	3.04	0	0	0	0	0	0	0	Plasma membrane
IPI00136056	10391013	Krt13	19.6	30.49	46.46	39.3	0	0	0	0	0	6.5	0	0
IPI00311493	10427075	Krt18	1889.05	7783.13	1747.38	1345.4	22.61	35.49	464.54	662.04	62.88	105.05	91.2	108.19
IPI00112947	10391036	Krt19	1592.92	2907.29	28.88	271.98	47.69	12.87	198.27	314.7	63.16	0	0	3.67
IPI00622240	10432840	Krt2	44.8	24.67	38.09	677.26	62.66	7.05	74.24	19.93	75.45	12.96	33.73	0	Plasma membrane
IPI00137658	10390789	Krt24	6.96	13.18	15.17	112.88	0	0	0	0	8.71	0	0	0	Plasma membrane
IPI00124945	10390979	Krt31	53.79	41.49	52.98	206.32	0	0	0	0	0	0	5.25	0	Plasma membrane
IPI00676959	10391005	Krt36	12.97	22.92	30.37	20.05	3.62	0	0	0	0	0	0	0	Plasma membrane
IPI00420312	10432886	Krt4	35.57	27.93	32.63	16.71	123.29	0	41.79	0	0	0	0	0	Plasma membrane
IPI00139301	10432785	Krt5	90.9	38.53	86.82	169.77	543.1	20.9	643.29	152.37	682.09	57.99	228.65	17.05	Plasma membrane
IPI00131368	10432780	Krt6a	9.57	10.92	11.56	16.53	547.43	0	650.67	0	698.86	48.38	170.33	0	Plasma membrane
IPI00406377	10427052	Krt7	195.24	3876.29	28.73	45.22	0	0	855.9	361.62	553.71	0	0	0
IPI00347096	10432820	Krt72	50.3	47.15	54.86	242.1	38.94	0	22.53	2.23	52.69	0	13.22	0	Plasma membrane
IPI00347110	10432831	Krt73	17.49	21.72	17.43	57.15	0	0	760.68	0	0	0	701.02	0	Plasma membrane
IPI00221797	10432746	Krt75	75.12	62.03	61.6	554.54	0	0	0	0	0	0	173.45	0	Plasma membrane
IPI00346834	10432876	Krt76	1.89	7.94	5.92	49.12	163.01	1.76	62.34	18.74	81.55	14.65	45.63	0	Plasma membrane
IPI00462140	10432866	Krt77	129.79	98.81	93.9	48.42	0	0	196.37	0	0	0	0	0	Plasma membrane
IPI00124499	10432897	Krt79	32.62	43.29	41.87	33.49	113.34	4.44	119.68	84.16	117.6	15.13	56.85	6.63
IPI00322209	10432918	Krt8	3456.15	9070.77	3731.59	784.04	52.55	68.44	587.38	758.36	182.12	154.74	127.16	107.76
IPI00117269	10432723	Krt82	214.26	149.86	233.99	240.78	0	0	0	0	0	0	16.55	0	Plasma membrane
IPI00347019	10432711	Krt84	18.74	18.48	15.47	80.61	0	0	5.28	0	0	0	0	0	Plasma membrane
IPI00130331	10400742	L2hgdh	161.66	227.57	97.43	21.67	0	0	0	4.38	0	0	0	0
IPI00319558	10350159	Lad1	140.65	559.51	169.8	88.45	0	0	7.98	18.86	0	0	0	0
IPI00113726	10446473	Lama1	109.88	44.32	16012.3	40.16	204.46	0	29.67	49.79	538.43	563.06	5.41	0
IPI00116913	10490384	Lama5	1005.69	1081.02	61.69	37.1	22.5	4.83	0	7.64	0	0	8.12	21.38
IPI00338785	10395163	Lamb1	826.38	838.01	14970.4	349.59	272.49	16.71	84.7	64.94	777.98	423.05	98.79	46.29
IPI00109612	10588942	Lamb2	294.59	281.01	969.27	34.9	0	0	0	0	13.1	4.42	0	0	Plasma membrane
IPI00400016	10358816	Lamc1	928.98	660.06	13705.5	153.85	263.23	11.04	110.1	44.07	769.78	543.62	60.08	9.17
IPI00469218	10570344	Lamp1	1189.27	1971.32	3596.02	411.61	1.95	0	0	0	0	0	0	0	Plasma membrane
IPI00310109	10604187	Lamp2	529.76	762.65	1730.14	359.84	0	0	0	0	0	3.28	0	0
IPI00331436	10521709	Lap3	1508.46	873.81	1348.34	222.33	0	92.21	0	49.46	0	68.79	7.26	7.8
IPI00761759	10426827	Larp4	396.06	473.18	355.84	178.54	7.44	7.14	3.09	18.7	4.27	18.37	24.23	17.19
IPI00620564	10403428	Larp5	745.13	1229.48	901.01	282.93	0	0	0	28.73	0	14.48	0	35.2
IPI00340860	10502029	Larp7	683.14	558.85	530.09	1272.53	2.92	2.76	0	13.3	2.31	6.54	13.02	0
IPI00453819	10458607	Lars	1816.93	1143.55	1189.48	806.63	37.56	65.6	18.6	65.33	9.4	64.31	21.11	56.97
IPI00462502	10605831	Las1l	758.83	865.08	378.53	86.34	3.51	20.08	0	26.48	0	8.82	24.25	22.42
IPI00125091	10380823	Lasp1	1889.46	5059.79	1053.76	16.33	24.54	5.43	76.06	55.24	22.9	9.61	72.01	10.35
IPI00109214	10432527	Lass5	562.54	1086.77	520.79	420.68	0	0	0	4.4	0	0	0	0
IPI00848384	10589773	Lba1	30.16	29.04	29.07	37.26	0	0	0	2.23	0	0	0	0
IPI00331173	10360745	Lbr	3325.25	3323.6	1324.51	476	39.59	38.09	68.91	65.19	32.46	38.96	111.71	53.98
IPI00118892	10416437	Lcp1	18.86	2132.99	8.32	43.72	0	0	0	89.59	0	0	0	0
IPI00319994	10553301	Ldha	7827.95	8078.96	7100.84	1601.71	65.6	103.54	26.4	120.13	14.58	113.49	42.51	88.89
IPI00229510	10549097	Ldhb	790.58	865.06	70.82	840.75	26.19	42.31	21.8	94.54	0	12.07	23.84	35.4
IPI00229510	10462035	Ldhb	1279.88	1438.51	83.9	912.76	26.19	42.31	21.8	94.54	0	12.07	23.84	35.4
IPI00454119	10517301	Ldlrap1	240.16	949.17	734.59	113.28	0	0	0	9.87	0	9.75	0	0
IPI00132287	10352314	Lefty1	1793.96	28.01	29.82	171.11	0	0	0	0	0	0	4.96	0	Plasma membrane
IPI00465876	10449327	Lemd2	189.76	178.53	260.92	11.58	0	0	0	0	0	0	2.71	0	Plasma membrane
IPI00319646	10559436	Leng4	203.92	266.31	310.87	16.01	0	0	0	2.23	0	0	0	0
IPI00109205	10507612	Lepre1	121.5	300.9	946.11	3.89	0	0	0	6.6	5.77	28.24	0	0
IPI00229428	10438753	Leprel1	56.68	26.19	2706.05	30.26	0	0	0	0	0	3.34	0	0
IPI00131177	10529313	Letm1	258.42	386.56	233.38	110.15	0	0	0	13.31	0	0	0	2.63
IPI00229517	10425161	Lgals1	2499.38	5356.47	951.88	5066.98	2.92	2.75	0	24.34	10.95	3.32	98.28	9.5	Plasma membrane
IPI00131259	10414360	Lgals3	170.94	1950.38	23.3	79.06	0	0	0	38.56	0	0	0	0
IPI00130627	10402268	Lgmn	833.72	2157.12	6271.86	66.92	0	0	0	0	0	55.69	0	0
IPI00667018	10474419	Lgr4	967.51	338.31	894.45	503.72	15.05	0	0	0	0	0	1.73	0	Plasma membrane
IPI00153773	10349610	Lgtn	575.63	873.14	372.61	491.79	0	0	0	5.54	0	0	0	0
IPI00119299	10422822	Lifr	208.42	44.39	3172.79	14.6	4.25	0	0	0	17	0	0	0	Plasma membrane
IPI00473314	10550102	Lig1	1522.6	656.14	1269.72	126.13	6.98	24.83	0	25.4	0	34.79	45.33	13.58
IPI00124272	10379564	Lig3	426.1	422.69	746.94	17.6	0	2.91	0	7.76	0	4.42	0	0
IPI00112339	10432540	Lima1	482.36	237.96	604.9	79.58	0	0	0	0	0	2.14	0	5.25
IPI00844691	10522217	Limch1	23.79	46.21	209.75	69.64	0	0	0	0	0	13.95	0	0
IPI00170180	10517159	Lin28	2154.38	1187.72	1214.44	766.38	8.22	8.42	0	9.85	14.28	35.94	14.09	11.66
IPI00648930	10382625	Llgl2	596.9	1230.48	177.3	22.65	0	0	0	4.41	0	0	0	0
IPI00132475	10459481	Lman1	924.93	1161.07	3127.34	742.08	0	0	0	9.96	0	12.07	0	4.19
IPI00308609	10409434	Lman2	497.98	612.84	1394.07	210.01	0	0	0	6.6	0	4.23	0	0
IPI00230394	10455813	Lmnb1	2138.85	1829.35	1165.69	58.26	73.93	492.25	94.18	353.66	38.98	147.1	201.91	131.12
IPI00223987	10448094	Lnpep	433.03	849.71	457.82	248.33	0	0	2.71	23.13	0	0	30.59	0
IPI00331644	10543783	LOC100038973	1370.35	1509.27	1470.15	2509.9	0	13.47	0	27.63	0	21.78	0	8.84
IPI00135284	10422655	LOC100039214	14130.7	13942.6	12009.4	7845.8	0	0	0	0	0	0	57.48	0	Plasma membrane
IPI00132039	10530851	LOC100039384	1271.69	1498.92	1097.73	1849.56	2.53	13.04	0	51.98	3.34	18.37	13.53	37.84
IPI00116302	10578683	LOC100040220	1895.24	2087.37	1363.98	1116.11	2.07	51.27	14.95	48.54	0	42.93	0	43.85
IPI00133349	10497752	LOC100040232	478.76	800.29	1541.15	256.15	0	0	0	8.8	1.95	10.61	23.24	0
IPI00420261	10569994	LOC100040234	2872.1	2376.11	3310.62	3904.1	0	37.08	0	38.65	0	33.55	7.6	58.22
IPI00162790	10348924	LOC100041686 // LOC100041686 // LOC100041686	8393.64	8818.62	8273.04	7247.36	0	12.61	0	17.65	0	40.15	9.04	0
IPI00330063	10500928	LOC100041985	1542.12	2079.66	1921.47	137.25	0	13.94	0	29.87	0	28.33	0	9.17
IPI00330063	10349014	LOC100041985	1494.67	1895.49	1745.9	128.8	0	13.94	0	29.87	0	28.33	0	9.17
IPI00139780	10545125	LOC100042008	5576.14	6041.89	5234.91	10053.5	0	7.67	0	12.09	0	7.63	5.95	30.21
IPI00466570	10408684	LOC100042773	974.82	1662.95	3714.17	423.7	0	4.67	0	22.13	0	34.76	7.5	14.34
IPI00420745	10415781	LOC100042941	116.11	87.88	122.71	115.95	0	68.32	4	68.25	0	51.55	0	58.47
IPI00131988	10465336	LOC100048603	536.76	494.81	356.69	372.51	0	8.35	0	8.86	0	6.56	0	6.82
IPI00119111	10406852	LOC218501	1230.62	934.35	1083.18	58.49	10.56	13.16	18.45	25.38	0	29.1	23.94	44.7
IPI00117947	10476928	LOC241715	512.9	336.02	371.96	41.74	0	0	0	0	0	5.3	6.22	0	Plasma membrane
IPI00465880	10374476	LOC382492	3236.79	2853.66	2944.5	6564.64	0	64.08	0	56.32	0	43.19	21.13	31.4
IPI00555113	10539484	LOC384450	3258.38	3516.59	2601.18	8100.11	101.08	104.21	90.46	88.28	49.47	148.44	27.06	55.75
IPI00331660	10474520	LOC433463	5376.66	24.57	31.32	33.03	13.28	18.86	0	0	0	52.43	0	0
IPI00315100	10515493	LOC433749	3360.34	3092.86	4307.73	628.14	0	45.17	0	0	0	28.86	0	0
IPI00269661	10599972	LOC545974	6037.76	5258.62	5973.44	3095.31	266.15	125.97	96.64	233.93	130.57	85.73	677.94	158.11
IPI00269661	10515113	LOC545974	4731.4	3795.79	4300.32	2520.67	266.15	125.97	96.64	233.93	130.57	85.73	677.94	158.11
IPI00339474	10438583	LOC546659	3952.81	3771.43	2682.24	6887.22	11.76	0	0	0	0	0	0	0	Plasma membrane
IPI00849793	10438583	LOC546659	3952.81	3771.43	2682.24	6887.22	0	164.36	0	125.45	0	216.91	19.69	93.22
IPI00315550	10514366	LOC620016	366.42	440.52	339.61	1401.33	46.7	35.87	53.39	59.61	41.05	41.2	72.39	57.73
IPI00122698	10602164	LOC623006	3248.44	2727.45	3610.73	2877.66	33.22	18.39	40.42	26.41	0	26.08	31.01	16.92
IPI00129026	10384349	LOC626887	777.52	702.9	548.24	509.76	0	3.75	0	3.25	0	4.4	3.12	4
IPI00134836	10412909	LOC627717	1431.43	1263.27	426.41	547.62	0	0	0	14.33	0	0	7.5	14.42
IPI00134135	10355401	LOC629101	1196.38	1022.35	1004.85	1608.39	11.84	13.1	10.65	17.65	7.09	22.36	13.86	6.49
IPI00122547	10531286	LOC665864	3698.77	4741.77	4440.61	1781.3	39.88	52.93	67.62	95.77	20.62	80.41	45.92	44.4
IPI00124411	10429387	LOC666053	1376.12	1034.55	1066.48	748.93	0	2.84	0	0	0	3.3	0	0
IPI00402981	10346328	LOC666793	1668.69	1670.81	1959.12	16196.4	107.02	99.76	48.95	100.52	0	148.36	87.09	55.49
IPI00135977	10498446	LOC666967	93.6	353.59	93.03	4.28	0	0	1.94	26.64	0	12.2	0	6.49
IPI00273514	10420986	LOC668366	5064.1	4527.32	5174.08	5477.56	0	0	0	75.23	0	0	0	0
IPI00116222	10505534	LOC671064	209.03	196.32	164.91	2487.67	0	1.83	0	7.73	0	7.47	0	4
IPI00314950	10405935	LOC674597	7973.97	8164.42	7612.25	3725.47	22.94	0	37.79	0	0	319.11	32.55	0
IPI00139259	10498185	LOC676492	2875.51	2457.92	3363.04	1115.04	71.27	29.68	33.4	54.94	44.03	36.83	68.74	19.98
IPI00319518	10452118	Lonp1	772.18	917.78	506.42	12.95	0	12.71	16.75	79.54	3.26	18.64	29.77	37.93
IPI00224208	10416215	Loxl2	218.72	96.91	2938.95	4.88	0	0	0	0	5.57	0	0	0	Plasma membrane
IPI00225732	10406031	Lpcat1	441.79	599.12	315.23	22.33	0	0	0	4.47	0	0	6.51	6.82
IPI00469236	10352756	Lpgat1	392.54	1012.25	498.69	48.49	0	0	0	6.61	0	0	0	0
IPI00623958	10573234	Lphn1	616.1	636.93	117.23	8.25	2.07	0	0	0	0	0	0	0	Plasma membrane
IPI00876558	10502772	Lphn2	72.88	227.96	88.93	1441.43	13.37	0	32.99	0	11.11	0	27.06	0	Plasma membrane
IPI00876558	10502780	Lphn2	1339.96	1924.74	1141.25	532.2	13.37	0	32.99	0	11.11	0	27.06	0	Plasma membrane
IPI00876558	10502778	Lphn2	555.94	855.1	581.46	151.01	13.37	0	32.99	0	11.11	0	27.06	0	Plasma membrane
IPI00876558	10502748	Lphn2	1190.25	1467.83	990.26	133.93	13.37	0	32.99	0	11.11	0	27.06	0	Plasma membrane
IPI00876558	10502774	Lphn2	445.83	556.44	409.22	97.72	13.37	0	32.99	0	11.11	0	27.06	0	Plasma membrane
IPI00876558	10502766	Lphn2	112.14	86.57	70.1	122.52	13.37	0	32.99	0	11.11	0	27.06	0	Plasma membrane
IPI00876558	10502776	Lphn2	1724.75	2159.2	1505.42	1368.01	13.37	0	32.99	0	11.11	0	27.06	0	Plasma membrane
IPI00876558	10502770	Lphn2	70.4	107.77	51.41	107.43	13.37	0	32.99	0	11.11	0	27.06	0	Plasma membrane
IPI00221494	10434782	Lpp	245.24	281.04	509.23	125.05	0	0	0	4.41	0	5.57	18.96	9.45
IPI00343346	10435162	Lrch3	308.77	362.14	597.76	175.01	0	0	0	0	0	5.55	0	0
IPI00119063	10373223	Lrp1	196.19	73.39	75.65	86.58	2.07	0	0	0	0	0	76.73	0	Plasma membrane
IPI00349520	10483439	Lrp2	361.98	19.96	527.27	412.65	41.4	0	0	0	79.03	29.28	48.11	7.33	Plasma membrane
IPI00469307	10529445	Lrpap1	477.46	356.79	5615.44	407.89	17.63	4.61	0	39.45	28.58	97.3	45.01	22.09
IPI00420706	10453334	Lrpprc	1156.43	1440.91	679.72	623.24	0	105.24	10.42	161.02	0	114.39	13.65	92.22
IPI00470138	10497105	Lrrc40	570.59	504.47	520.64	128.34	0	34.11	0	25.43	0	35.3	0	16.5
IPI00138089	10510836	Lrrc47	508.54	516.03	219.75	14.88	0	10.27	0	8.89	0	9.68	13.47	4.13
IPI00123281	10380403	Lrrc59	1975.88	1657.4	3971.28	52.92	8.97	22.29	17.81	56.06	12.86	75.75	56.87	37.96
IPI00225459	10534551	Lrwd1	643.02	461.51	406.63	100.52	0	3.68	0	5.5	0	5.47	0	4
IPI00330362	10438959	Lsg1	1227.15	981.63	1447.72	807.52	0	4.68	0	0	0	4.35	0	0
IPI00132973	10391572	Lsm12	1951.38	2185.7	2087.11	1712.75	11.07	0	0	7.69	7.4	11.97	20.47	0	Plasma membrane
IPI00172202	10562382	Lsm14a	1104.98	1194.07	1089.99	656.17	0	0	0	2.23	0	0	4.09	0	Plasma membrane
IPI00129873	10579833	Lsm6	323.74	396.06	429.26	1364.94	0	3.61	0	6.66	0	7.61	0	0
IPI00263042	10536595	Lsm8	316.09	478.61	350.88	1208.4	1.68	0	0	11.09	0	9.72	36.77	10.6
IPI00117834	10562181	Lsr	436.44	720.08	791.75	120.21	0	0	0	0	5.5	0	8.37	0	Plasma membrane
IPI00169958	10364194	Lss	547.63	755.41	236.88	22.27	0	2.76	0	28.7	0	6.43	5.52	18.42
IPI00229527	10365749	Lta4h	173.53	242.38	308.98	81.55	0	2.68	0	27.51	0	10.96	0	0
IPI00131887	10513320	Ltb4dh	327.63	579.67	436.56	531.15	0	0	0	0	0	3.35	0	3.8
IPI00132479	10367931	Ltv1	510.18	368.21	383.87	226.55	0	0	0	0	0	5.58	14.19	0	Plasma membrane
IPI00410804	10442986	Luc7l	800.02	588.3	503.25	603.99	0	13.79	0	10.92	0	7.56	6.92	3.67
IPI00380309	10537397	Luc7l2	843.34	690.4	975.1	1233.36	0	13.73	0	18.58	0	17.33	0	3.8
IPI00322204	10509246	Luzp1	329.14	558.36	174.06	504.33	0	0	6.88	2.23	0	0	14.33	0	Plasma membrane
IPI00331745	10498576	Lxn	44.15	219.05	212.74	80.11	0	0	0	0	0	4.3	0	0
IPI00129253	10482929	Ly75	317.46	110.59	223.94	23.48	0	0	0	0	0	0	6.49	0	Plasma membrane
IPI00113232	10521555	Lyar	976.42	628.04	535.07	821.27	0	18.46	15.48	16.62	0	13.03	15.15	19.81
IPI00130018	10344624	Lypla1	758.71	533.5	639.17	99.17	0	11.96	0	18.74	0	12.09	0	0
IPI00173156	10510464	Lzic	151.65	250.48	128.22	140.33	0	0	0	9.85	0	3.28	0	0
IPI00108844	10541484	M6pr	1702.57	1916.41	1694.73	510.41	0	0	0	8.93	0	17.44	5.82	0
IPI00319270	10452030	M6prbp1	991.51	1364.18	799.78	124.08	0	27.21	0	49.61	0	27.29	4.36	34.3
IPI00124052	10535189	Mad1l1	231.46	209.47	192.24	52.49	0	0	0	4.39	0	3.28	0	0
IPI00323422	10538832	Mad2l1	1538.53	1290.45	1461.61	1163.76	0	0	0	0	0	10.98	0	0
IPI00136178	10605766	Maged1	584.73	360.54	1759.98	138.01	0	0	0	0	0	2.25	0	0
IPI00114044	10446376	Man2a1	320.81	617.38	1218.99	90.87	0	0	0	15.34	0	12.03	0	0
IPI00381303	10573583	Man2b1	393.52	678.99	1163.91	307.15	0	0	0	0	0	0	0	6.3
IPI00169711	10598771	Maoa	425	134.25	326.8	234.21	0	3.6	0	0	0	0	6.79	9.11
IPI00466610	10594447	Map2k1	1239.5	1616.87	991.7	159.62	0	12.74	0	40.8	0	20.82	0	12.18
IPI00135708	10364971	Map2k2	436.38	645.58	650.84	27.84	0	1.77	0	0	0	0	0	0
IPI00112335	10387014	Map2k4	394.83	654.02	386.04	435.39	0	1.99	0	14.37	0	6.69	0	14.62
IPI00130014	10345715	Map4k4	675.96	861.34	614.15	104.59	0	0	0	0	0	0	6.94	0	Plasma membrane
IPI00225230	10400762	Map4k5	625.81	933.59	551.99	532.6	0	0	0	6.58	0	2.17	0	0
IPI00119663	10433940	Mapk1	2514.42	2623.12	3060.45	272.06	0	15.61	2.14	31.04	0	39.71	0	17.76
IPI00129682	10418879	Mapk8	360.67	350.09	457.3	646.74	1.56	0	0	0	0	0	0	0	Plasma membrane
IPI00117896	10477353	Mapre1	1043.34	1257.46	1366.49	43.41	0	3.76	0	14.31	0	19.53	0	16.18
IPI00281011	10508465	Marcksl1	1678.65	2732.88	1046.47	6916.29	4.01	0	5.97	0	0	0	3.01	0	Plasma membrane
IPI00554855	10465651	Mark2	351.75	556.04	376.16	58.08	0	0	0	5.53	0	0	0	0
IPI00554855	10465649	Mark2	231.52	326.04	233	1719.56	0	0	0	5.53	0	0	0	0
IPI00279494	10398695	Mark3	432.96	631.29	508.81	270.57	0	0	0	3.28	0	0	0	0
IPI00461469	10373157	Mars	1918.48	1505.26	1728.68	251.05	3.74	38.28	0	58.7	0	76.14	5.82	48.58
IPI00454016	10545417	Mat2a	3360.18	3837.03	2799.96	169.7	5.06	48.52	0	33.13	0	33.88	0	36.85
IPI00468802	10385239	Mat2b	879.03	503.11	394.96	362.57	0	12.63	0	0	0	3.25	0	0
IPI00453826	10454809	Matr3	1715.91	1405.29	1522.44	3515.86	28.64	94.66	27.42	94.27	6.66	130.42	90.42	127.03
IPI00128450	10373407	Mbc2	427.77	695.21	540.94	55.79	0	2.99	0	39.79	3.71	30.42	0	0
IPI00131067	10370824	Mbd3	1209.22	828.11	933.83	85.82	0	21.84	0	32.06	0	7.76	20.04	27.41
IPI00380082	10541695	Mboat5	650.56	1256.82	1471.05	251.72	0	0	0	0	0	8.69	2.81	0
IPI00469123	10584674	Mcam	196.12	177.72	128.84	500.24	34.32	0	5.88	0	0	0	169.34	3.81	Plasma membrane
IPI00553717	10411532	Mccc2	185.69	154.15	115.22	145.3	0	2.61	0	0	0	0	2.56	0	Plasma membrane
IPI00323820	10546163	Mcm2	2066.48	1395.28	1493.43	118.79	55.69	130.8	11.14	119.21	8.93	107.89	24.42	73.29
IPI00108338	10353420	Mcm3	2285.37	1219.05	1630.85	178.05	41.9	82.2	3.95	80.39	3.91	61.24	63.87	69.54
IPI00117016	10437945	Mcm4	1104.27	1018.08	1700.86	301.48	9.12	118.82	2.89	80.79	0	83.9	9.11	70.43
IPI00309398	10572906	Mcm5	1743.72	1209.57	1348.52	49.5	28.16	76.54	5.28	53.99	2.75	67.92	10.8	53.91
IPI00123881	10357436	Mcm6	1898.82	1169.91	1201.31	143.45	22.08	75.84	4.83	85.65	1.95	61.85	21.98	67.7
IPI00126396	10534974	Mcm7	2698.54	1637.68	1816.64	111.75	39.91	108.12	8.46	98.31	2.75	94.33	10.21	101.03
IPI00626860	10599335	Mcts1	319.6	223.22	251.65	1153.73	0	0	0	2.21	0	0	0	2.49
IPI00461995	10444911	Mdc1	516.72	258.05	541.05	51.74	0	0	0	0	0	8.44	5.64	0
IPI00336324	10384603	Mdh1	865.2	736.73	796.49	1092.34	8.49	13.1	0	24.31	4.06	25.08	14.58	26.94
IPI00323592	10526381	Mdh2	3114.92	2979.42	3723.61	1889.51	24.08	71.4	17.01	158.58	0	252.1	52.6	199.84
IPI00315282	10366554	Mdm1	140.38	116.28	174.23	57.58	0	0	0	0	0	0	2.52	0	Plasma membrane
IPI00458039	10503723	Mdn1	710.8	452.6	167.47	121.32	5.18	52.11	0	41.91	0	37.15	2.42	39.66
IPI00881197	10405753	Me1	405.96	345.01	2709.83	282.7	0	0	0	0	0	16.4	0	0
IPI00881197	10595480	Me1	416.5	339.6	2631.62	305.08	0	0	0	0	0	16.4	0	0
IPI00115977	10459730	Me2	804.91	609.12	1161.89	139.01	0	6.67	0	13.23	5.86	25.05	1.84	12.84
IPI00352130	10370665	Med16	279.67	341.33	316.23	37.97	0	0	0	0	0	0	0	3.94
IPI00606087	10362210	Med23	413.58	384.34	552.38	92.41	0	0	0	0	0	3.34	0	0
IPI00132328	10416375	Med4	804.63	712.15	1430.44	144.73	0	1.91	0	0	0	0	0	0
IPI00322456	10534921	Mepce	416	412.43	379.82	226.37	0	0	0	0	0	0	3.7	0	Plasma membrane
IPI00121254	10475890	Mertk	58.08	30.44	1575.45	33.28	0	0	0	0	7.45	0	0	0	Plasma membrane
IPI00349285	10554704	Mesdc2	641.88	854.45	1589.92	583.11	0	0	2.85	19.73	6.78	16.04	42.4	14.94
IPI00130420	10536505	Met	180.1	272.81	0.73	21.41	0	0	0	0	0	2.14	0	0
IPI00272622	10502405	Metap1	1489.26	2339.08	1476.11	222.65	0	0	0	3.34	0	2.17	0	0
IPI00272238	10371987	Metap2	2238.25	1919.69	1753.35	1340.06	0	6.6	0	0	0	0	0	0
IPI00387384	10378482	Mett10d	570.27	427.45	344.75	553.07	0	2.76	0	6.55	0	2.23	0	0
IPI00228590	10486867	Mfap1a	510.1	526.99	548.88	60.07	0	0	0	4.44	0	0	0	0
IPI00228590	10486858	Mfap1b	541.47	524.39	548.56	204.79	0	0	0	4.44	0	0	0	0
IPI00136754	10571907	Mfap3l	77.51	49.17	44.25	55.79	0	0	0	0	0	0	12.79	0	Plasma membrane
IPI00322712	10564713	Mfge8	685.09	2290.88	5345.81	171.92	0	0	0	0	3.55	0	3.57	0	Plasma membrane
IPI00135579	10491363	Mfn1	638.91	679.15	763.39	721.38	0	0	0	3.36	0	0	0	0
IPI00230427	10561806	Mif	7128.57	5379.74	4570.48	7408.13	0	0	0	0	0	0	4.11	0	Plasma membrane
IPI00230427	10590972	Mif	7011.79	5411.32	4877.2	6217.07	0	0	0	0	0	0	4.11	0	Plasma membrane
IPI00230427	10370021	Mif	6954.32	5229.28	4465.86	6827.3	0	0	0	0	0	0	4.11	0	Plasma membrane
IPI00466733	10515156	Minpp1	338.95	499.04	817.74	13.14	0	0	0	0	0	8.58	0	0
IPI00466733	10462504	Minpp1	190.65	248.3	390.14	218.52	0	0	0	0	0	8.58	0	0
IPI00230196	10540248	Mitf	71.13	37.28	105.19	9.89	0	1.92	0	0	0	0	0	0
IPI00225912	10349239	Mki67ip	624.73	742.56	696.76	173.16	0	0	0	13.23	0	4.34	5.39	10.29
IPI00122425	10597288	Mlh1	265.93	287.31	221.89	33.3	0	4.68	0	0	0	0	0	0
IPI00311445	10556491	Mlstd2	667.82	550.94	687.06	248.91	0	9.89	0	3.33	0	9.81	0	2.82
IPI00461861	10492355	Mme	441.98	255.64	2882.91	190.92	0	0	0	0	4.81	0	4.67	0	Plasma membrane
IPI00133725	10415052	Mmp14	602.53	409.16	493.78	24.75	9.94	0	0	0	0	0	0	0	Plasma membrane
IPI00466989	10467697	Mms19	666.09	590.85	495.09	77.11	0	33.65	0	17.62	0	13.06	0	0
IPI00277554	10478913	Mocs3	117.45	183.32	134.3	10.06	0	0	0	0	0	0	6.94	0	Plasma membrane
IPI00330176	10372928	Mon2	584.66	778.04	800.29	88.68	0	0	0	0	0	5.38	0	0
IPI00338692	10436057	Morc1	677.91	21.65	24.82	70.26	0	0	0	2.23	0	0	0	0
IPI00623382	10373778	Morc2a	788.22	632.61	748.17	112.32	0	1.84	0	0	0	0	17.27	0	Plasma membrane
IPI00755119	10437023	Morc3	619.85	356.02	292.18	274.43	0	0	1.99	0	0	0	23.09	0	Plasma membrane
[truncated: 1,833 more rows]
